# Supplementary material for: Genomewide Expression Analysis in Zebrafish mind bomb Alleles with Pancreas Defects of Different Severity Identifies Putative Notch Responsive Genes
Source: PLoS One. 2008 Jan 23;3(1):e1479. doi: 10.1371/journal.pone.0001479 (PMC2195453; doi:10.1371/journal.pone.0001479)
Supplement: Table S1 — List of significantly expressed genes (q = 0.0) in 72-hpf ta52b mutants generated with SAM. (1.75 MB XLS) [file pone.0001479.s001.xls]

## Sheet: Sheet1
Table S1. List of significantly expressed genes (q=0.0) in 72-hpf ta52b mutants generated with SAM. The q-value(%) indicates the statistical significance of difference in gene expression. The lesser the q-value is, the more the significance is. The Numerator value (log2) indicates the fold change difference in gene expression.
Up-regulated genes
Row	Gene ID	Gene Name	Score(d)	Numerator(r)	Denominator(s+s0)	q-value(%)
8827	BG727181	ZF-GK Dr cDNA clone 4726595 3', mRNA seq	11.39	2.81877	0.247478	0
6954	AW422298	S-K-ZF DRA Dr cDNA clone 2642055 5' ~~	9.89777	2.39314	0.241786	0
5348	AW117094	ZF WU EST Dr cDNA clone IMAGE:3739238 3	9.67077	2.01596	0.208459	0
8096	BG302581	S-K-ZF DRA Dr cDNA clone 3815723 3' ~~	9.27826	2.20327	0.237466	0
7764	BE605310	ZF RG-C32-fn Dr cDNA 5' ~~ gb:V01512_rn	8.86949	1.81054	0.204132	0
7861	BE606155	ZF RG-C32-fn Dr cDNA 5' ~~ SW:JUNB_CYPC	8.53756	1.89376	0.221815	0
7814	BE605731	ZF RG-C32-fn Dr cDNA 3', mRNA sequence.	8.46551	1.63541	0.193185	0
6548	AW305943	ZF-GK Dr cDNA 5' ~~ COLLAGENASE 3. ;, m	8.4445	2.0461	0.2423	0
273	AF006007	Dr inducible 70 kDa heat shock protein	8.27595	1.98938	0.240381	0
4538	AW019436	ZF WU EST Dr cDNA clone IMAGE:3738560 3'	8.23923	1.99971	0.242705	0
3613	AI883512	ZF WU EST Dr cDNA clone IMAGE:3726256 5	8.07208	1.65994	0.20564	0
5900	AW174507	ZF-AO Dr cDNA 5' ~~ GELATINASE-B. ;, mR	7.76983	1.65671	0.213224	0
10818	BI839784	ZF-AB Dr cDNA clone 4834203 5', mRNA se	7.66244	2.10679	0.27495	0
263	AB062116	Dr HSP70 mRNA for stress protein HSP70,	7.59189	2.36232	0.311164	0
657	AF112374	Dr odorant receptor gene cluster., prod	7.55068	2.11517	0.28013	0
11232	BI846374	ZF-AO Dr cDNA clone 4879098 3', mRNA se	7.52524	1.51604	0.201461	0
2660	AI657551	ZF WU EST Dr cDNA clone IMAGE:3721420 5'	7.45004	2.10506	0.282557	0
15032	BM095862	Su-SJD-AM Dr cDNA clone 5409930 3', mRNA	7.43564	1.87896	0.252697	0
11075	BI843214	G-ZF (O) Dr cDNA clone 5157673 3' ~~ co	7.38711	1.72812	0.233938	0
9341	BG985460	1132t7 NICHD ZF normalized I Dr cDNA cl	7.18905	1.69081	0.235193	0
2042	AI584394	ZF WU EST Dr cDNA clone IMAGE:3719422 3'	7.06907	1.62044	0.229229	0
7114	AW567515	ZF fin day1 regeneration Dr cDNA 3', mR	6.90436	2.16759	0.313945	0
9743	BI474827	ZF-GK Dr cDNA clone 4760327 3', mRNA se	6.8412	1.8012	0.263287	0
11950	BI878700	S-K-ZF DRA Dr cDNA clone 3820195 3', mRN	6.70891	1.85676	0.27676	0
10153	BI672168	G-ZF testis Dr cDNA clone 5152620 3' ~~	6.65208	1.52298	0.228948	0
5993	AW184433	ZF-AO Dr cDNA 5' ~~ HUMAN B-LYMPHOCYTE A	6.52539	1.78265	0.273186	0
14497	BM026491	ZF neuronal Dr cDNA clone 5080736 3' ~~	6.49934	1.43722	0.221133	0
4709	AW059245	ZF WU EST Dr cDNA clone IMAGE:3738651 5'	6.46801	1.48664	0.229845	0
275	AF006831	Dr beta-thymosin mRNA, cDNA (C).	6.43545	1.35853	0.211101	0
6760	AW420381	ZF-GK Dr cDNA 3', mRNA sequence.	6.39484	1.25766	0.196668	0
12017	BI878949	S-K-ZF DRA Dr cDNA clone 3820577 3', mRN	6.38317	1.63084	0.25549	0
9306	BG891932	ZF-GK Dr cDNA clone 4759498 3', mRNA se	6.3519	1.537	0.241975	0
13605	BI891706	ZF637-3-000961 ZF-SSWEmb cDNA library M	6.33661	1.56106	0.246355	0
12847	BI887138	ZF637-1-001393 ZF-SSWEmb cDNA library M	6.30035	1.28821	0.204467	0
11556	BI867066	G-ZF (O) Dr cDNA clone 5158469 3' ~~ SE	6.28417	1.25914	0.200367	0
3080	AI722515	S-K-ZF DRA Dr cDNA clone 2352022 3' ~~ S	6.26316	1.70974	0.272984	0
4905	AW077854	ZF-GK Dr cDNA 3', mRNA sequence.	6.17533	1.38779	0.224731	0
10152	BI672167	G-ZF testis Dr cDNA clone 5152618 3' ~~	6.13038	1.25199	0.204226	0
4761	AW076731	ZF-AO Dr cDNA 5', mRNA sequence.	6.04743	1.0843	0.1793	0
7887	BE693172	zeh1304r ZF Embryonic Heart cDNA Librar	5.99358	1.72193	0.287296	0
251	AB055669	Dr D93 mRNA, 3'UTR, partial sequence.	5.97317	1.52002	0.254475	0
6164	AW232580	ZF-AO Dr cDNA 3' ~~ S100-LIKE CALCIUM BI	5.95893	1.34026	0.224916	0
1349	AI353265	zeh0258.seq.F ZF Embryonic Heart cDNA L	5.9354	1.66978	0.281325	0
5495	AW134252	S-K-ZF DRA Dr cDNA clone 2601420 5' ~~	5.90293	1.77865	0.301316	0
14065	BI982141	ZF-AB Dr cDNA clone 5333960 3', mRNA se	5.87441	1.45447	0.247595	0
3301	AI793802	ZF WU EST Dr cDNA clone IMAGE:3725198 3	5.86433	1.30622	0.222741	0
9624	BI430135	ZF-AB Dr cDNA clone 4967556 3', mRNA seq	5.75713	1.06423	0.184854	0
9899	BI533884	ZF fin day1 regeneration Dr cDNA clone 4	5.70654	1.64164	0.287677	0
8247	BG303651	S-K-ZF DRA Dr cDNA clone 3818080 3', mR	5.59947	1.60739	0.28706	0
14703	BM037232	G-ZF (O) Dr cDNA clone 5377732 5', mRNA	5.59835	1.24333	0.222088	0
1057	AF302805	Dr cell death regulator Mcl-1a mRNA, cD	5.59658	1.33415	0.238387	0
4320	AJ299409	Dr mRNA for insulin-like growth factor b	5.56089	1.6508	0.296859	0
1984	AI558709	ZF WU EST Dr cDNA clone IMAGE:3718114 5	5.47854	1.53772	0.280681	0
10337	BI673604	G-ZF testis Dr cDNA clone 5152064 3' ~~	5.45014	1.39131	0.255279	0
7815	BE605735	ZF RG-C32-fn Dr cDNA 3', mRNA sequence.	5.40926	1.12558	0.208083	0
6794	AW420576	ZF-GK Dr cDNA 3', mRNA sequence.	5.39825	1.05115	0.194721	0
9061	BG729476	ZF-GK Dr cDNA clone 4726623 5', mRNA se	5.38377	1.31643	0.244518	0
10199	BI672330	G-ZF testis Dr cDNA clone 5152935 3' ~~	5.38066	1.35894	0.25256	0
8860	BG727376	ZF-GK Dr cDNA clone 4726417 3', mRNA se	5.37136	1.60252	0.298344	0
9736	BI474371	ZF-AO Dr cDNA clone 5001875 3' ~~ HUMAN	5.36949	1.50887	0.281009	0
9313	BG891983	ZF-GK Dr cDNA clone 4759320 3', mRNA seq	5.34093	1.53918	0.288186	0
15441	BM154725	ZF SJD adult male II Dr cDNA clone 55443	5.28006	1.35276	0.256201	0
5621	AW154574	S-K-ZF DRA Dr cDNA clone 2602593 3' ~~ W	5.27336	1.12152	0.212677	0
16237	U47113	Dr desmin mRNA, cDNA (C).	5.26858	1.53157	0.290699	0
14781	BM071271	ZF-AB Dr cDNA clone 5385648 3', mRNA seq	5.23213	1.25335	0.239548	0
16047	BM185913	ZF-AB Dr cDNA clone 5414077 3', mRNA se	5.22954	1.60678	0.307251	0
7743	BE558041	ZF RG-C32-fn Dr cDNA 5', mRNA sequence.	5.22623	1.50587	0.288136	0
878	AF210640	Dr Hsp70 gene, cDNA (C)., product = Hsp	5.18961	1.2628	0.243332	0
5080	AW115990	S-K-ZF DRA Dr cDNA clone 2600313 3' ~~	5.12157	1.49011	0.290949	0
3293	AI793783	ZF WU EST Dr cDNA clone IMAGE:3725170 3	5.11466	1.55571	0.304167	0
15989	BM185238	Su-SJD-AM Dr cDNA clone 5411461 3', mRNA	5.10638	1.01883	0.199521	0
3901	AI957603	ZF WU EST Dr cDNA clone IMAGE:3729144 3	5.09844	1.17523	0.230508	0
11342	BI864190	ZF neuronal Dr cDNA clone 5081629 5' ~~	5.08872	1.19628	0.235085	0
15456	BM155067	ZF SJD adult male II Dr cDNA clone 55445	5.08831	1.09382	0.214967	0
3208	AI793516	ZF WU EST Dr cDNA clone IMAGE:3724824 3'	5.06038	0.940773	0.18591	0
7870	BE693132	zeh0312r ZF Embryonic Heart cDNA Librar	5.05735	1.26331	0.249796	0
7808	BE605692	ZF RG-C32-fn Dr cDNA 3', mRNA sequence.	5.03842	1.09791	0.217907	0
14863	BM072375	ZF-AB Dr cDNA clone 5385942 3', mRNA seq	5.0372	1.28427	0.254957	0
4677	AW059030	ZF WU EST Dr cDNA clone IMAGE:3739752 3'	5.00949	0.901102	0.179879	0
11297	BI850046	STR00122 segmentation stage cDNA librar	4.94569	1.02579	0.207411	0
15886	BM184163	Su-SJD-AM Dr cDNA clone 5413819 3', mRN	4.94478	1.12109	0.226723	0
16217	U31079	Dr 47 kDa heat shock protein (hsp) mRNA	4.94163	1.38402	0.280074	0
4451	AW019018	ZF WU EST Dr cDNA clone IMAGE:3733945 3'	4.93921	1.21169	0.245321	0
10440	BI704278	zfshTARAMA000108 ZF-SSWEmb cDNA library	4.93035	1.08002	0.219056	0
11242	BI846588	ZF neuronal Dr cDNA clone 4886420 3', m	4.91164	1.01653	0.206964	0
14891	BM081219	ZF-AO Dr cDNA clone 5378187 3', mRNA se	4.90152	1.14974	0.234568	0
4016	AI958583	ZF WU EST Dr cDNA clone IMAGE:3728992 3'	4.85166	1.70126	0.350655	0
7897	BE704450	zeh0068R ZF Embryonic Heart cDNA Librar	4.84422	1.25449	0.258967	0
736	AF157110	Dr L-plastin mRNA, cDNA (P).	4.82024	0.877546	0.182054	0
9185	BG883345	ZF-GK Dr cDNA clone 4744363 3', mRNA se	4.81577	1.39932	0.290571	0
2365	AI601863	ZF WU EST Dr cDNA clone IMAGE:3721222 3	4.81546	1.24697	0.258952	0
2059	AI584430	ZF WU EST Dr cDNA clone IMAGE:3719466 3'	4.81479	1.06435	0.221059	0
3978	AI958097	ZF WU EST Dr cDNA clone IMAGE:3728690 5	4.8105	1.09897	0.228453	0
9673	BI472540	ZF-AO Dr cDNA clone 5002548 3', mRNA se	4.80826	1.14388	0.237899	0
15865	BM184056	Su-SJD-AM Dr cDNA clone 5413628 3' ~~ co	4.80155	1.37926	0.287252	0
8291	BG303845	S-K-ZF DRA Dr cDNA clone 3815214 3', mRN	4.79396	1.25315	0.261403	0
7741	BE557932	ZF RG-C32-fn Dr cDNA 5', mRNA sequence.	4.77362	1.47968	0.30997	0
15552	BM156927	Su-SJD-AM Dr cDNA clone 5412742 3' ~~	4.75574	1.22027	0.256589	0
2051	AI584414	ZF WU EST Dr cDNA clone IMAGE:3719446 3	4.71571	1.33951	0.284054	0
14033	BI981380	ZF-AB Dr cDNA clone 5333010 3' ~~ KIAA07	4.70458	1.39303	0.296101	0
16298	U82980	Dr Jak1 kinase (JAK1) mRNA cDNA (C).	4.70167	0.955956	0.203323	0
4196	AI965085	ZF WU EST Dr cDNA clone IMAGE:3728287 5	4.70157	0.912153	0.19401	0
11798	BI877883	S-K-ZF DRA Dr cDNA clone 3818963 3', mRN	4.6953	1.05284	0.224233	0
3259	AI793703	ZF WU EST Dr cDNA clone IMAGE:3724953 3	4.68825	1.22032	0.260294	0
2083	AI584544	ZF WU EST Dr cDNA clone IMAGE:3719625 3	4.67635	1.53512	0.328273	0
5996	AW184499	ZF-AO Dr cDNA 5' ~~ HUMAN MAJOR VAULT P	4.66795	1.21158	0.259553	0
1459	AI384943	ZF fin day0 regeneration Dr cDNA 3', mRN	4.62761	1.38314	0.29889	0
2934	AI721552	ZF WU EST Dr cDNA clone IMAGE:3722769 3'	4.60809	0.858481	0.186299	0
13033	BI888368	ZF637-2-000123 ZF-SSWEmb cDNA library M	4.60508	1.06868	0.232065	0
4388	AL591442	ZF DNA sequence from clone XX-228J01 on	4.5776	1.14336	0.249772	0
11770	BI877751	S-K-ZF DRA Dr cDNA clone 3818562 3' ~~	4.57315	1.12577	0.246169	0
5981	AW184237	ZF-AO Dr cDNA 5', mRNA sequence.	4.55869	1.04221	0.228621	0
4107	AI959694	ZF WU EST Dr cDNA clone IMAGE:3730725 3	4.55846	1.12181	0.246093	0
14785	BM071298	ZF-AB Dr cDNA clone 5385800 3', mRNA se	4.54932	0.996533	0.219051	0
7032	AW466697	S-K-ZF DRA Dr cDNA clone 2642457 3' ~~ W	4.54604	1.00684	0.221475	0
1040	AF290981	Dr ornithine decarboxylase mRNA, cDNA (	4.52517	1.10921	0.24512	0
14576	BM035598	C-ZF ovary Dr cDNA clone 5305649 3' ~~	4.51818	1.01302	0.22421	0
1381	AI354032	zeh1304.seq.F ZF Embryonic Heart cDNA L	4.51557	1.13968	0.252388	0
14798	BM071656	G-ZF (O) Dr cDNA clone 5377818 3', mRNA	4.50655	1.03956	0.230678	0
13755	BI896327	ZF WU EST Dr cDNA clone 3722744 5' ~~ X	4.48512	1.00722	0.224569	0
2655	AI641767	ZF WU EST Dr cDNA clone IMAGE:3722270 3'	4.47774	1.05511	0.235635	0
15357	BM104351	Su-SJD-AM Dr cDNA clone 5411723 3' ~~	4.4707	1.46119	0.326837	0
3552	AI878774	ZF WU EST Dr cDNA clone IMAGE:3726351 3'	4.4635	1.24009	0.277829	0
4871	AW077466	ZF-AB Dr cDNA 3' ~~ SW:CLUS_COTJA P1401	4.4473	1.26709	0.284913	0
4976	AW115565	S-K-ZF DRA Dr cDNA clone 2599596 3' ~~ M	4.44603	0.906252	0.203834	0
10968	BI841916	ZF-AO Dr cDNA clone 4879950 5', mRNA se	4.43594	0.980847	0.221113	0
2086	AI584555	ZF WU EST Dr cDNA clone IMAGE:3719654 3	4.42251	0.967081	0.218673	0
3824	AI943108	ZF WU EST Dr cDNA clone IMAGE:3728100 3	4.40068	1.07149	0.243482	0
7835	BE605893	ZF RG-C32-fn Dr cDNA 3', mRNA sequence.	4.39258	1.21691	0.277039	0
7624	BE201632	ZF RG-C32-fn Dr cDNA 3', mRNA sequence.	4.38946	0.979587	0.223168	0
7448	BE016623	ZF RG-C32-fn Dr cDNA 5' ~~ TISSUE CARBO	4.38649	1.23762	0.282145	0
12421	BI882450	ZF RG-C32-fn Dr cDNA clone 4468386 3',	4.3725	0.895353	0.204769	0
1995	AI558935	ZF WU EST Dr cDNA clone IMAGE:3717977 5	4.36869	1.00445	0.229919	0
3881	AI957504	ZF WU EST Dr cDNA clone IMAGE:3728857 3	4.35801	1.31439	0.301603	0
9834	BI476461	ZF-AB Dr cDNA clone 4832884 3', mRNA seq	4.30585	0.962004	0.223418	0
1368	AI353694	zeh0863.seq.F ZF Embryonic Heart cDNA L	4.30054	1.08145	0.251469	0
4360	AL590147	ZF DNA sequence from clone RP71-21D15 C	4.29597	1.09513	0.254921	0
13919	BI980261	G-ZF (O) Dr cDNA clone 5158973 3', mRN	4.28635	1.03019	0.240342	0
5892	AW174275	S-K-ZF DRA Dr cDNA clone 2640187 5' ~~	4.27206	1.16768	0.273331	0
13136	BI888943	ZF637-2-000698 ZF-SSWEmb cDNA library M	4.26067	0.835597	0.196119	0
5537	AW154176	S-K-ZF DRA Dr cDNA clone 2602018 3', mR	4.25995	0.903984	0.212205	0
6489	AW282034	ZF-AB Dr cDNA 3' ~~ contains LTR6 repet	4.24341	0.833172	0.196345	0
6172	AW232641	ZF-AO Dr cDNA 3', mRNA sequence.	4.23239	0.917512	0.216783	0
9334	BG985441	1043t7 NICHD ZF normalized I Dr cDNA cl	4.22404	1.02212	0.241976	0
6376	AW280217	ZF-AB Dr cDNA 3', mRNA sequence.	4.21801	0.811936	0.192493	0
9471	BI326259	ZF fin day3 regeneration Dr cDNA clone 4	4.21757	1.09763	0.260253	0
1431	AI384696	ZF fin day0 regeneration Dr cDNA 3', mRN	4.21028	1.24565	0.29586	0
5544	AW154231	S-K-ZF DRA Dr cDNA clone 2602079 3', mRN	4.20787	0.812179	0.193014	0
11044	BI842936	ZF fin day3 regeneration Dr cDNA clone 4	4.19938	0.997755	0.237596	0
7868	BE693123	zeh0225r ZF Embryonic Heart cDNA Librar	4.15208	0.946966	0.22807	0
16153	L35586	Dr heat shock protein 90 (hsp90) gene,	4.14769	1.30981	0.315792	0
3909	AI957711	ZF WU EST Dr cDNA clone IMAGE:3729697 3'	4.14176	0.935857	0.225956	0
13588	BI891643	ZF637-3-000898 ZF-SSWEmb cDNA library M	4.14124	0.824878	0.199186	0
91	AA497257	ZF ICRFzfls Dr cDNA clone 1O20 3', mRNA	4.13507	1.77553	0.429384	0
1677	AI477644	ZF WU EST Dr cDNA clone IMAGE:3716085 3	4.13478	1.19713	0.289526	0
2677	AI657790	ZF WU EST Dr cDNA clone IMAGE:3721670 5	4.13412	1.12463	0.272035	0
14884	BM081047	G-ZF (O) Dr cDNA clone 5159572 5' ~~ RA	4.12525	0.959044	0.232482	0
10051	BI671353	ZF-AR cDNA Dr cDNA clone 4786569 3', mR	4.12387	0.842695	0.204346	0
9361	BG985518	1327t3 NICHD ZF normalized I Dr cDNA cl	4.11963	1.0205	0.247716	0
6162	AW232559	ZF-AO Dr cDNA 3' ~~ SW:CAPG_MOUSE P24452	4.10748	0.865508	0.210715	0
15470	BM155459	SJD adult pectoral fin Dr cDNA clone 55	4.10737	1.02738	0.250131	0
13749	BI896301	ZF WU EST Dr cDNA clone 3720207 5' ~~ C	4.10265	1.05159	0.256319	0
5050	AW115857	S-K-ZF DRA Dr cDNA clone 2600161 3', mR	4.10174	0.772066	0.188229	0
1066	AF307846	Dr cytoskeleton-associated LIM domain p	4.0994	1.08783	0.265363	0
9489	BI326597	ZF-GK Dr cDNA clone 4758908 3' ~~ conta	4.09348	0.747721	0.182662	0
11673	BI876181	S-K-ZF DRA Dr cDNA clone 3818793 5', mRN	4.08987	1.29422	0.316445	0
11690	BI876766	S-K-ZF DRA Dr cDNA clone 3819670 5' ~~	4.06948	1.15076	0.282779	0
14959	BM095178	Su-SJD-AM Dr cDNA clone 5410170 3' ~~ K	4.0522	0.939407	0.231826	0
5233	AW116558	S-K-ZF DRA Dr cDNA clone 2601295 3' ~~	4.04915	1.23239	0.304358	0
9296	BG891864	ZF-GK Dr cDNA clone 4759910 3', mRNA se	4.0435	0.996134	0.246355	0
6878	AW421040	ZF-GK Dr cDNA 3', mRNA sequence.	4.03693	0.867976	0.215009	0
10229	BI672412	G-ZF testis Dr cDNA clone 5153092 3', m	4.03057	0.921394	0.228601	0
2886	AI721361	S-K-ZF DRA Dr cDNA clone 2351968 3', mRN	4.02032	0.893152	0.222159	0
8991	BG728693	ZF-GK Dr cDNA clone 4728334 3', mRNA se	4.01457	1.05153	0.261929	0
8667	BG306486	ZF-AR cDNA Dr cDNA clone 4199553 3', mR	4.00579	0.766517	0.191352	0
12103	BI879616	ZF-AR cDNA Dr cDNA clone 4200184 3' ~~	4.00162	1.07301	0.268144	0
11687	BI876694	S-K-ZF DRA Dr cDNA clone 3819693 5' ~~	4.00113	1.08786	0.271889	0
4307	AJ275911	Dr mRNA for estrogen receptor beta.	3.99404	1.5178	0.380016	0
15154	BM101698	Su-SJD-AM Dr cDNA clone 5410458 5', mRN	3.98805	1.24286	0.311645	0
4541	AW019450	ZF WU EST Dr cDNA clone IMAGE:3738586 3	3.98613	0.907389	0.227637	0
4948	AW078304	ZF WU EST Dr cDNA clone IMAGE:3742048 5	3.98501	0.900389	0.225944	0
13433	BI890772	ZF637-3-000027 ZF-SSWEmb cDNA library M	3.98215	1.2639	0.317391	0
11386	BI865355	ZF-AO Dr cDNA clone 5283997 5', mRNA seq	3.97877	1.46246	0.367565	0
15394	BM154097	ZF SJD adult male II Dr cDNA clone 5543	3.9747	0.963603	0.242434	0
13624	BI891835	ZF637-3-001090 ZF-SSWEmb cDNA library M	3.97201	0.799776	0.201353	0
15844	BM183969	Su-SJD-AM Dr cDNA clone 5413211 3' ~~ M	3.96512	1.00933	0.254552	0
11289	BI847165	ZF SJD day 8 fin regeneration Dr cDNA c	3.95919	1.01315	0.255897	0
6900	AW421160	ZF-GK Dr cDNA 3' ~~ contains MER6 repet	3.95741	0.835177	0.211041	0
16120	BM187416	SJD adult pectoral fin Dr cDNA clone 55	3.94807	1.43407	0.363233	0
4267	AJ005693	Dr mRNA for transcription factor stat3.	3.9443	0.90162	0.228588	0
2438	AI626636	ZF WU EST Dr cDNA clone IMAGE:3720546 3	3.9435	0.861513	0.218464	0
2140	AI588117	ZF WU EST Dr cDNA clone IMAGE:3719715 3	3.94238	1.00268	0.254333	0
14669	BM036747	G-ZF (O) Dr cDNA clone 5377478 3', mRNA	3.93695	0.834704	0.212018	0
5413	AW128294	ZF WU EST Dr cDNA clone IMAGE:3741048 3	3.93616	0.825288	0.209668	0
7053	AW510270	ZF fin day3 regeneration Dr cDNA 3', mRN	3.92342	1.03699	0.264307	0
10117	BI672057	G-ZF testis Dr cDNA clone 5152682 3' ~~	3.91106	1.27036	0.324812	0
3310	AI793818	ZF WU EST Dr cDNA clone IMAGE:3725218 3	3.91054	1.10527	0.28264	0
9440	BI318816	ZF-AO Dr cDNA clone 4880803 5', mRNA se	3.90711	0.811115	0.2076	0
4163	AI964296	EST269410 ZF TO297, S-E-Dr cDNA clone R	3.89511	1.03019	0.264483	0
15578	BM171810	imageqc_5_2001/sna459bdff41.x1 ZF-AB Dr	3.89322	0.789436	0.202772	0
16223	U34662	Dr complement factor B mRNA, cDNA (C).	3.87184	0.98631	0.254739	0
14902	BM081915	ZF-AO Dr cDNA clone 5378834 3', mRNA seq	3.85602	0.951684	0.246804	0
7728	BE557598	ZF RG-C32-fn Dr cDNA 5', mRNA sequence.	3.8486	1.12031	0.291096	0
2430	AI626603	ZF WU EST Dr cDNA clone IMAGE:3720500 3	3.83501	1.48937	0.388362	0
7046	AW510080	ZF fin day3 regeneration Dr cDNA 3', mRN	3.82406	0.837655	0.219049	0
3147	AI723241	ZF WU EST Dr cDNA clone IMAGE:3723298 3	3.82223	0.796222	0.208313	0
12972	BI888015	ZF637-1-002270 ZF-SSWEmb cDNA library M	3.81343	0.87879	0.230446	0
10029	BI671260	ZF-AR cDNA Dr cDNA clone 4786474 3', mRN	3.8007	0.811204	0.213435	0
16109	BM187252	SJD adult pectoral fin Dr cDNA clone 554	3.79993	1.475	0.388163	0
26	AA494842	ZF ICRFzfls Dr cDNA clone 8I9 3', mRNA s	3.7964	0.90168	0.237509	0
16108	BM187234	SJD adult pectoral fin Dr cDNA clone 55	3.79094	0.794014	0.209451	0
6014	AW202594	ZF-AO Dr cDNA 5', mRNA sequence.	3.78546	0.949193	0.250747	0
5232	AW116557	S-K-ZF DRA Dr cDNA clone 2601293 3', mRN	3.77956	0.88426	0.233959	0
9862	BI533153	ZF fin day3 regeneration Dr cDNA clone	3.77915	0.891877	0.235999	0
15200	BM102459	ZF-AB Dr cDNA clone 5386285 5' ~~ RAT	3.76469	0.850518	0.22592	0
16211	U27121	Dr gastrulation specific (G12) mRNA, cD	3.76469	0.861205	0.228759	0
11051	BI843080	ZF fin day3 regeneration Dr cDNA clone	3.76146	0.837608	0.222682	0
11294	BI850036	STR00112 segmentation stage cDNA librar	3.75786	0.775967	0.206492	0
12727	BI886358	ZF637-1-000613 ZF-SSWEmb cDNA library M	3.75607	0.870979	0.231886	0
8186	BG303237	S-K-ZF DRA Dr cDNA clone 3817127 3' ~~ P	3.74497	0.737979	0.197059	0
3159	AI723335	ZF WU EST Dr cDNA clone IMAGE:3723427 3'	3.73948	0.981927	0.262584	0
6653	AW344023	S-K-ZF DRA Dr cDNA clone 2643201 3', mR	3.72992	0.889522	0.238483	0
10876	BI840692	ZF-AO Dr cDNA clone 4879747 3', mRNA se	3.71784	0.769285	0.206917	0
5431	AW128428	ZF WU EST Dr cDNA clone IMAGE:3738966 5	3.71395	0.812377	0.218737	0
16299	U84615	Dr E74-like factor-1 (ZEF1) mRNA, cDNA	3.70816	0.734921	0.19819	0
3471	AI878397	ZF WU EST Dr cDNA clone IMAGE:3725477 3	3.70626	0.821655	0.221694	0
8700	BG307354	ZF-AR cDNA Dr cDNA clone 4145220 5', mRN	3.70611	0.750071	0.202388	0
1427	AI384650	ZF fin day0 regeneration Dr cDNA 5', mR	3.70487	2.36907	0.639447	0
10474	BI704944	ZF SJD day 8 fin regeneration Dr cDNA c	3.70298	1.01882	0.275135	0
14073	BI982416	ZF-AB Dr cDNA clone 5333975 3' ~~ conta	3.69548	0.76206	0.206214	0
4754	AW076692	ZF-AO Dr cDNA 3', mRNA sequence.	3.68765	0.759719	0.206017	0
2715	AI666876	S-K-ZF DRA Dr cDNA clone 2351651 3', mR	3.68392	0.837598	0.227366	0
14553	BM035036	C-ZF ovary Dr cDNA clone 5305550 3', mR	3.67786	0.866572	0.235618	0
2471	AI641028	ZF WU EST Dr cDNA clone IMAGE:3721709 3'	3.66794	0.942636	0.256994	0
11927	BI878583	S-K-ZF DRA Dr cDNA clone 3820004 3', mR	3.66637	0.8264	0.2254	0
3120	AI722973	ZF WU EST Dr cDNA clone IMAGE:3722686 5'	3.66292	0.83966	0.229233	0
7718	BE557147	ZF RG-C32-fn Dr cDNA 5', mRNA sequence.	3.65693	0.926141	0.253257	0
15713	BM182435	Su-SJD-AM Dr cDNA clone 5413076 3' ~~ SE	3.65525	1.77205	0.484796	0
3660	AI883979	ZF WU EST Dr cDNA clone IMAGE:3726556 3	3.65445	0.960799	0.262912	0
10040	BI671305	ZF-AR cDNA Dr cDNA clone 4786712 3' ~~	3.6491	0.948434	0.259909	0
13875	BI979993	G-ZF (O) Dr cDNA clone 5159545 3', mRNA	3.64328	0.815501	0.223837	0
1221	AF441284	Dr Mcl1b (mcl1b) mRNA, cDNA (C).	3.6415	0.816685	0.224272	0
4518	AW019276	ZF WU EST Dr cDNA clone IMAGE:3733229 3	3.63469	0.782302	0.215232	0
13717	BI892349	ZF637-3-001604 ZF-SSWEmb cDNA library M	3.62236	0.887532	0.245015	0
8816	BG727092	ZF-GK Dr cDNA clone 4726164 3', mRNA seq	3.61954	1.22372	0.338087	0
6837	AW420822	ZF-GK Dr cDNA 3' ~~ SW:COGZ_HORSE O1892	3.61892	1.00284	0.27711	0
2411	AI626461	ZF WU EST Dr cDNA clone IMAGE:3720602 3	3.60649	1.01286	0.280845	0
10451	BI704334	zfshTARAMA000164 ZF-SSWEmb cDNA library	3.60609	1.03262	0.286355	0
1836	AI545039	ZF WU EST Dr cDNA clone IMAGE:3717569 3	3.60539	0.835407	0.23171	0
7979	BF717422	ZF WU EST Dr cDNA clone IMAGE:3732430 5	3.60477	0.727622	0.20185	0
12398	BI882178	ZF RG-C32-fn Dr cDNA clone 4467663 3',	3.60361	0.89777	0.24913	0
10564	BI705741	ZF-GK Dr cDNA clone 4744085 3' ~~ ALPHA	3.60109	0.943863	0.262105	0
1723	AI497366	ZF WU EST Dr cDNA clone IMAGE:3716667 5'	3.59586	0.82546	0.229558	0
4504	AW019226	ZF WU EST Dr cDNA clone IMAGE:3733221	3.59301	0.63082	0.175569	0
15114	BM101556	Su-SJD-AM Dr cDNA clone 5410543 3', mRN	3.59175	0.761171	0.211922	0
15226	BM103148	Su-SJD-AM Dr cDNA clone 5411062 5', mRNA	3.59171	0.792735	0.220712	0
647	AF109780	Dr basic domain leucine zipper protein	3.58984	0.967993	0.269648	0
7137	AW595163	ZF fin day1 regeneration Dr cDNA 5', mR	3.58631	0.725248	0.202227	0
15627	BM181749	Su-SJD-AM Dr cDNA clone 5412208 3' ~~ S	3.58555	0.850322	0.237152	0
7010	AW455045	zehl2611 ZF Embryonic Heart cDNA Librar	3.57982	0.871722	0.24351	0
553	AF067201	Dr lactate dehydrogenase A4 (ldha) mRNA	3.5633	0.8575	0.240648	0
5526	AW154085	S-K-ZF DRA Dr cDNA clone 2601900 3', mRN	3.55611	0.825766	0.23221	0
13739	BI896233	ZF WU EST Dr cDNA clone 3715154 3' ~~	3.55305	0.908397	0.255667	0
15073	BM096064	Su-SJD-AM Dr cDNA clone 5409799 3', mRNA	3.54686	0.706031	0.199058	0
7409	BE016163	ZF RG-C32-fn Dr cDNA 3', mRNA sequence.	3.53926	0.850892	0.240415	0
4868	AW077452	ZF-AB Dr cDNA 3', mRNA sequence.	3.53707	1.57719	0.445902	0
2157	AI588196	ZF WU EST Dr cDNA clone IMAGE:3719838 3'	3.52624	0.857815	0.243266	0
6895	AW421100	ZF-GK Dr cDNA 3', mRNA sequence.	3.52394	0.747143	0.212019	0
9473	BI326273	ZF fin day3 regeneration Dr cDNA clone	3.5214	0.872098	0.247657	0
4922	AW077995	ZF-AO Dr cDNA 3' ~~ RABIT PROSTAGLANDIN	3.5193	0.979149	0.278222	0
12410	BI882338	ZF RG-C32-fn Dr cDNA clone 4468111 3', m	3.51929	0.927263	0.26348	0
15098	BM096461	Su-SJD-AM Dr cDNA clone 5409947 5' ~~ CY	3.50571	0.822472	0.234609	0
7229	AW778298	ZF 15-19hr embryonic cDNA Dr cDNA 5', m	3.49672	0.797406	0.228044	0
5674	AW165152	ZF WU EST Dr cDNA clone IMAGE:3737714 3'	3.49246	0.728216	0.208511	0
13044	BI888455	ZF637-2-000210 ZF-SSWEmb cDNA library M	3.49202	0.82451	0.236112	0
6041	AW202999	ZF-AO Dr cDNA 3', mRNA sequence.	3.48953	0.898113	0.257374	0
1474	AI396666	ZF fin day0 regeneration Dr cDNA 3', mRN	3.48248	0.623783	0.17912	0
11789	BI877860	S-K-ZF DRA Dr cDNA clone 3818863 3', mRN	3.48015	0.92051	0.264503	0
15546	BM156904	Su-SJD-AM Dr cDNA clone 5412640 3', mRN	3.47105	1.22575	0.353135	0
809	AF180889	Dr fast skeletal muscle troponin T (tnn	3.46687	0.804218	0.231972	0
39	AA495066	ZF ICRFzfls Dr cDNA clone 4G2 5', mRNA	3.45969	1.00295	0.289896	0
1109	AF336125	Dr ceruloplasmin mRNA, cDNA (P).	3.45717	1.08604	0.314142	0
5101	AW116068	S-K-ZF DRA Dr cDNA clone 2600404 3' ~~	3.45605	1.06651	0.308591	0
15562	BM157093	Su-SJD-AM Dr cDNA clone 5411279 5' ~~ SU	3.45466	0.685652	0.198472	0
16340	X65062	Br msh-D gene (msh-related homeobox).,	3.42982	0.801845	0.233786	0
4931	AW078113	ZF WU EST Dr cDNA clone IMAGE:3739824 5'	3.42467	0.708606	0.206912	0
12598	BI885570	ZF-GK Dr cDNA clone 4725615 3', mRNA seq	3.42336	0.69434	0.202824	0
8772	BG308628	ZF-AR cDNA Dr cDNA clone 4144552 3', mRN	3.42292	0.781667	0.228363	0
6564	AW342784	S-K-ZF DRA Dr cDNA clone 2644634 3' ~~	3.42237	0.676861	0.197776	0
8146	BG302934	S-K-ZF DRA Dr cDNA clone 3816343 3' ~~	3.41541	0.768876	0.22512	0
8258	BG303695	S-K-ZF DRA Dr cDNA clone 3818318 3', mRN	3.41154	0.801306	0.234881	0
9283	BG884570	ZF-GK Dr cDNA clone 4759032 3', mRNA seq	3.40797	1.40687	0.412817	0
15454	BM155010	ZF SJD adult male II Dr cDNA clone 5544	3.40402	1.08052	0.317424	0
5361	AW117141	ZF WU EST Dr cDNA clone IMAGE:3740951 3'	3.40266	0.696652	0.204738	0
13763	BI896409	ZF WU EST Dr cDNA clone 3729038 5' ~~ AD	3.40223	0.824521	0.242347	0
13487	BI891100	ZF637-3-000355 ZF-SSWEmb cDNA library M	3.39946	0.91287	0.268534	0
7065	AW566923	ZF fin day1 regeneration Dr cDNA 3', mRN	3.37275	1.50182	0.445282	0
12329	BI880804	ZF-GK Dr cDNA clone 4233871 3', mRNA seq	3.36435	0.658817	0.195823	0
3169	AI793384	ZF WU EST Dr cDNA clone IMAGE:3724362 3'	3.36212	0.867777	0.258104	0
1477	AI396677	ZF fin day0 regeneration Dr cDNA 3', mR	3.3603	0.679153	0.20211	0
6396	AW280767	ZF-AB Dr cDNA 5' ~~ SW:MYC_CARAU P49709	3.35606	0.938518	0.279649	0
12664	BI885995	ZF637-1-000250 ZF-SSWEmb cDNA library M	3.3543	0.840697	0.250633	0
8975	BG728555	ZF-GK Dr cDNA clone 4727753 3', mRNA se	3.34378	0.741329	0.221704	0
9732	BI474299	ZF-GK Dr cDNA clone 4760661 3', mRNA se	3.33483	0.663528	0.198969	0
10753	BI710051	G-ZF (O) Dr cDNA clone 5154205 5', mRNA	3.33447	0.829404	0.248737	0
3211	AI793527	ZF WU EST Dr cDNA clone IMAGE:3724837 3	3.33386	0.671781	0.201502	0
8015	BF717769	ZF WU EST Dr cDNA clone IMAGE:3733279 5	3.33215	0.664849	0.199526	0
3962	AI957909	ZF WU EST Dr cDNA clone IMAGE:3730250 3'	3.32747	0.803052	0.24134	0
7159	AW595789	ZF fin day1 regeneration Dr cDNA 5' ~~	3.32738	0.808983	0.243129	0
4500	AW019201	ZF WU EST Dr cDNA clone IMAGE:3733182 3	3.32738	0.726298	0.218279	0
7881	BE693156	zeh0853r ZF Embryonic Heart cDNA Librar	3.32491	0.708841	0.213191	0
4543	AW019458	ZF WU EST Dr cDNA clone IMAGE:3738585 3	3.32095	1.28331	0.386428	0
4108	AI959704	ZF WU EST Dr cDNA clone IMAGE:3730733 3	3.32025	1.08967	0.32819	0
7092	AW567221	ZF fin day1 regeneration Dr cDNA 3', mR	3.31484	1.60022	0.482746	0
2406	AI626449	ZF WU EST Dr cDNA clone IMAGE:3720594 3	3.31477	0.605062	0.182535	0
12413	BI882380	ZF RG-C32-fn Dr cDNA clone 4468355 3',	3.30825	0.688739	0.208188	0
684	AF127920	Dr mad-related protein Smad5 (smad5) mR	3.30357	0.6654	0.201418	0
8518	BG305809	ZF-AR cDNA Dr cDNA clone 4199057 3', mR	3.29635	0.951667	0.288704	0
2001	AI584223	ZF WU EST Dr cDNA clone IMAGE:3718403 3'	3.2898	0.7742	0.235334	0
12188	BI879985	ZF-AR cDNA Dr cDNA clone 4200559 3' ~~	3.28613	0.86282	0.262564	0
4978	AW115580	S-K-ZF DRA Dr cDNA clone 2599620 3', mRN	3.28129	0.714787	0.217837	0
727	AF155029	AF155029 ZF Kidney cDNA random primed,	3.27813	0.698445	0.213062	0
2460	AI629232	ZF WU EST Dr cDNA clone IMAGE:3720945 5	3.27306	0.851981	0.260301	0
3057	AI722432	ZF WU EST Dr cDNA clone IMAGE:3722598 3'	3.27167	0.871385	0.266343	0
10342	BI673617	G-ZF testis Dr cDNA clone 5152168 3', m	3.27098	0.567187	0.1734	0
7033	AW466712	ZF fin day3 regeneration Dr cDNA 3', mRN	3.27057	0.788766	0.24117	0
5175	AW116347	S-K-ZF DRA Dr cDNA clone 2601139 3' ~~	3.27036	0.721145	0.220509	0
4720	AW059389	ZF WU EST Dr cDNA clone IMAGE:3738739 5	3.26531	0.743875	0.227811	0
12323	BI880780	ZF-GK Dr cDNA clone 4234114 3', mRNA se	3.26406	0.810803	0.248403	0
6044	AW203017	ZF-AO Dr cDNA 3', mRNA sequence.	3.25665	0.809417	0.248543	0
5180	AW116367	S-K-ZF DRA Dr cDNA clone 2601170 3', mR	3.25394	0.81569	0.250677	0
13941	BI980448	G-ZF (O) Dr cDNA clone 5159153 3' ~~ HUM	3.25216	0.817859	0.251482	0
11581	BI867246	G-ZF (O) Dr cDNA clone 5157959 3', mRNA	3.25159	0.63561	0.195477	0
15461	BM155225	SJD adult pectoral fin Dr cDNA clone 554	3.2497	0.78111	0.240364	0
11719	BI877516	S-K-ZF DRA Dr cDNA clone 3819191 3', mRN	3.24214	0.931007	0.287158	0
10086	BI671692	ZF SJD day 8 fin regeneration Dr cDNA cl	3.24211	1.1932	0.368031	0
6101	AW232145	ZF-AO Dr cDNA 3', mRNA sequence.	3.23964	0.851443	0.26282	0
12219	BI880125	ZF-AR cDNA Dr cDNA clone 4200912 3' ~~	3.23439	0.927562	0.286782	0
9629	BI430189	ZF-AB Dr cDNA clone 4967469 3' ~~ CENT	3.23227	0.624913	0.193336	0
12546	BI885026	ZF-GK Dr cDNA clone 4725690 5' ~~ CANFA	3.22667	0.797564	0.247179	0
1299	AI331043	ZF fin day1 regeneration Dr cDNA 5', mR	3.22075	0.77987	0.24214	0
10127	BI672093	G-ZF testis Dr cDNA clone 5152545 3' ~~	3.2152	0.743192	0.231149	0
11776	BI877804	S-K-ZF DRA Dr cDNA clone 3818755 3', mRN	3.21	0.784916	0.244522	0
7720	BE557200	ZF RG-C32-fn Dr cDNA 5', mRNA sequence.	3.20814	0.740223	0.230732	0
8497	BG305687	ZF-AR cDNA Dr cDNA clone 4145559 3', mR	3.20149	0.770862	0.240783	0
9398	BG985718	2508 NICHD ZF normalized I Dr cDNA clon	3.19287	0.587837	0.184109	0
7565	BE200880	ZF RG-C32-fn Dr cDNA 5', mRNA sequence.	3.18103	1.0621	0.333886	0
15074	BM096075	Su-SJD-AM Dr cDNA clone 5409851 3' ~~ HU	3.17622	0.857248	0.269896	0
10678	BI708794	ZF SJD day 8 fin regeneration Dr cDNA cl	3.17167	1.58265	0.498997	0
7886	BE693170	zeh1256r ZF Embryonic Heart cDNA Librar	3.17043	1.11131	0.350524	0
4774	AW076835	ZF-AO Dr cDNA 3', mRNA sequence.	3.16514	0.710417	0.22445	0
7045	AW510079	ZF fin day3 regeneration Dr cDNA 3', mR	3.16496	0.628693	0.198642	0
896	AF220435	Dr steroidogenic acute regulatory prote	3.15753	0.725426	0.229744	0
7997	BF717537	ZF WU EST Dr cDNA clone IMAGE:3732795 5	3.15511	0.711956	0.225652	0
1231	AI106133	bb02b05_p1 ZF adult heart library Dr cD	3.15262	0.837579	0.265677	0
149	AA658585	ZF-GK Dr cDNA clone zbr1393 3', mRNA se	3.14589	0.867617	0.275794	0
5127	AW116186	S-K-ZF DRA Dr cDNA clone 2600946 3', mR	3.14402	0.830774	0.264239	0
14416	BM025875	G-ZF testis Dr cDNA clone 5376910 3', m	3.14092	0.64155	0.204255	0
7182	AW777524	ZF 15-19hr embryonic cDNA Dr cDNA 3', mR	3.1392	0.635504	0.202442	0
256	AB055677	Dr D178 mRNA, 3'UTR, partial sequence.	3.13846	1.01723	0.324119	0
7922	BF157296	S-K-ZF DRA Dr cDNA clone 3816983 5' ~~V	3.12839	0.766711	0.245082	0
4686	AW059073	ZF WU EST Dr cDNA clone IMAGE:3739830 3	3.12158	0.678022	0.217205	0
7785	BE605436	ZF RG-C32-fn Dr cDNA 3', mRNA sequence.	3.11875	0.661959	0.212252	0
5673	AW165150	ZF WU EST Dr cDNA clone IMAGE:3737699 3'	3.11673	0.711687	0.228344	0
4326	AJ301601	AJ301601 Dr library (Lynch N) Dr cDNA c	3.11643	0.626589	0.20106	0
11894	BI878414	S-K-ZF DRA Dr cDNA clone 3819767 3' ~~	3.11276	0.667652	0.214489	0
1687	AI477963	ZF WU EST Dr cDNA clone IMAGE:3715237 3'	3.11246	0.708352	0.227586	0
3716	AI884233	ZF WU EST Dr cDNA clone IMAGE:3727251 3'	3.11073	0.648117	0.208349	0
835	AF191577	Dr zinc finger transcription factor Gat	3.10704	1.68807	0.543304	0
5046	AW115844	S-K-ZF DRA Dr cDNA clone 2600157 3' ~~	3.10664	0.810984	0.261049	0
6099	AW232140	ZF-AO Dr cDNA 3', mRNA sequence.	3.1047	0.685293	0.220727	0
12729	BI886373	ZF637-1-000628 ZF-SSWEmb cDNA library M	3.1047	0.691646	0.222773	0
5773	AW171154	S-K-ZF DRA Dr cDNA clone 2639900 3', mRN	3.10075	0.731139	0.235794	0
14054	BI982003	ZF-AB Dr cDNA clone 5333710 3', mRNA se	3.09192	1.00239	0.324197	0
15190	BM102193	ZF-AB Dr cDNA clone 5386383 3', mRNA se	3.09178	0.764035	0.247118	0
4939	AW078193	ZF WU EST Dr cDNA clone IMAGE:3739932 5	3.08903	0.936354	0.303122	0
14861	BM072363	ZF-AB Dr cDNA clone 5386215 3', mRNA se	3.08837	0.598127	0.193671	0
12920	BI887633	ZF637-1-001888 ZF-SSWEmb cDNA library M	3.08638	0.79423	0.257333	0
1838	AI545041	ZF WU EST Dr cDNA clone IMAGE:3717573 3'	3.08101	0.795845	0.258307	0
7404	BE016113	ZF RG-C32-fn Dr cDNA 3' ~~ contains Alu	3.08086	0.678248	0.220149	0
6796	AW420589	ZF-GK Dr cDNA 3', mRNA sequence.	3.07831	0.818316	0.265833	0
6691	AW344202	S-K-ZF DRA Dr cDNA clone 2643512 3', mRN	3.07615	0.858542	0.279096	0
11032	BI842809	ZF fin day3 regeneration Dr cDNA clone 4	3.07396	0.76106	0.247583	0
9670	BI430413	ZF fin day3 regeneration Dr cDNA clone 4	3.06895	0.834952	0.272064	0
12270	BI880470	ZF-AR cDNA Dr cDNA clone 4201003 3' ~~ D	3.06782	0.690155	0.224966	0
4875	AW077483	ZF-AB Dr cDNA 3' ~~ SW:PGK1_MOUSE P09411	3.06728	0.861117	0.280743	0
12508	BI883993	ZF RG-C32-fn Dr cDNA clone 4468529 5', m	3.0634	0.838589	0.273745	0
5158	AW116296	S-K-ZF DRA Dr cDNA clone 2601069 3' ~~ZI	3.0629	0.843639	0.275438	0
14935	BM082820	C-ZF ovary Dr cDNA clone 5306447 3', mR	3.06236	0.657826	0.214811	0
14335	BM023796	ZF-AB Dr cDNA clone 5334455 3' ~~ UDP-G	3.06183	0.620809	0.202758	0
2267	AI601363	ZF WU EST Dr cDNA clone IMAGE:3720982 3'	3.0612	1.18286	0.386405	0
239	AB045624	Dr mRNA for HoxP six4.3, cDNA (C).	3.06051	0.757278	0.247436	0
15390	BM154034	Su-SJD-AM Dr cDNA clone 5410894 5' ~~ C	3.06032	0.8968	0.293041	0
5302	AW116838	S-K-ZF DRA Dr cDNA clone 2601724 3' ~~	3.05834	0.816888	0.267102	0
3689	AI884093	ZF WU EST Dr cDNA clone IMAGE:3727052 3	3.05603	0.655142	0.214377	0
7557	BE200798	ZF RG-C32-fn Dr cDNA 3' ~~ contains MER2	3.05136	1.10503	0.362144	0
15246	BM103369	ZF-AB Dr cDNA clone 5387229 3' ~~ REVE	3.05121	1.07951	0.353797	0
1254	AI204743	ZF-EST62 ZF cDNA Library Dr cDNA clone	3.05074	1.14784	0.37625	0
11277	BI847080	ZF SJD day 8 fin regeneration Dr cDNA c	3.04873	1.00238	0.328786	0
5659	AW165042	ZF WU EST Dr cDNA clone IMAGE:3737477 3	3.04776	1.08514	0.356045	0
8000	BF717555	ZF WU EST Dr cDNA clone IMAGE:3732838 5	3.04682	0.973096	0.319381	0
9505	BI326746	ZF-GK Dr cDNA clone 4760205 3', mRNA se	3.0463	0.684295	0.224632	0
1067	AF308597	Dr Na+/K+ ATPase beta subunit isoform 1	3.04545	0.783178	0.257163	0
6320	AW279916	ZF-AB Dr cDNA 3', mRNA sequence.	3.0426	0.822024	0.270171	0
4685	AW059069	ZF WU EST Dr cDNA clone IMAGE:3739823 3'	3.04232	0.687281	0.225907	0
8239	BG303594	S-K-ZF DRA Dr cDNA clone 3818004 3' ~~	3.03172	0.566577	0.186883	0
1335	AI332057	ZF fin day3 regeneration Dr cDNA 5' ~~	3.02785	0.580098	0.191587	0
8223	BG303481	S-K-ZF DRA Dr cDNA clone 3817740 3' ~~	3.02747	0.597053	0.197212	0
8505	BG305741	ZF-AR cDNA Dr cDNA clone 4145583 3', mR	3.02596	0.70192	0.231966	0
12370	BI881896	ZF RG-C32-fn Dr cDNA clone 4467808 3', m	3.02478	0.680173	0.224867	0
3065	AI722479	ZF WU EST Dr cDNA clone IMAGE:3722653 3'	3.0212	0.632332	0.209299	0
13712	BI892316	ZF637-3-001571 ZF-SSWEmb cDNA library M	3.01894	0.598751	0.198331	0
8674	BG306659	ZF-AR cDNA Dr cDNA clone 4145186 5' ~~ C	3.01804	0.598063	0.198163	0
7090	AW567202	ZF fin day1 regeneration Dr cDNA 3' ~~	3.01638	0.621463	0.20603	0
6827	AW420768	ZF-GK Dr cDNA 3', mRNA sequence.	3.01605	1.99321	0.660867	0
7857	BE606087	ZF RG-C32-fn Dr cDNA 5' ~~ contains THR	3.01549	0.737392	0.244535	0
3523	AI878636	ZF WU EST Dr cDNA clone IMAGE:3726033 3	3.01465	0.747255	0.247875	0
13614	BI891768	ZF637-3-001023 ZF-SSWEmb cDNA library M	3.01433	0.533075	0.176847	0
7705	BE556981	ZF RG-C32-fn Dr cDNA 5', mRNA sequence.	3.01406	0.68043	0.225752	0
13296	BI890023	ZF637-2-001778 ZF-SSWEmb cDNA library M	3.01202	0.610257	0.202607	0
9000	BG728749	ZF-GK Dr cDNA clone 4728038 3', mRNA seq	3.01084	0.649909	0.215856	0
7849	BE605983	ZF RG-C32-fn Dr cDNA 3', mRNA sequence.	3.00956	0.66248	0.220125	0
1907	AI545507	ZF WU EST Dr cDNA clone IMAGE:3716841 3	3.00809	0.657513	0.218582	0
8704	BG307449	ZF-AR cDNA Dr cDNA clone 4146378 5', mRN	3.00137	0.666065	0.22192	0
5811	AW171308	S-K-ZF DRA Dr cDNA clone 2639990 3', mR	2.99893	0.689685	0.229977	0
8203	BG303317	S-K-ZF DRA Dr cDNA clone 3817425 3', mRN	2.99866	0.743755	0.248029	0
6728	AW419653	ZF-GK Dr cDNA 5', mRNA sequence.	2.99371	0.639485	0.213609	0
276	AF007414	Dr helix-loop-helix protein (Id6) mRNA,	2.99324	0.664692	0.222064	0
1854	AI545173	ZF WU EST Dr cDNA clone IMAGE:3717655 3'	2.99132	0.744651	0.248937	0
3846	AI943206	ZF WU EST Dr cDNA clone IMAGE:3728303 3'	2.99042	0.671737	0.224629	0
8886	BG727567	ZF-GK Dr cDNA clone 4727044 3', mRNA se	2.98879	0.674287	0.225605	0
9218	BG883703	ZF-GK Dr cDNA clone 4744254 3', mRNA seq	2.98873	0.863114	0.288789	0
646	AF109732	Dr thyroid hormone receptor beta 1 mRNA	2.9854	0.60095	0.201297	0
13316	BI890107	ZF637-2-001862 ZF-SSWEmb cDNA library M	2.9833	0.696991	0.233631	0
12659	BI885986	ZF637-1-000241 ZF-SSWEmb cDNA library M	2.98293	0.803664	0.269421	0
5830	AW171415	S-K-ZF DRA Dr cDNA clone 2640212 3', mR	2.97909	0.754769	0.253356	0
13730	BI892416	ZF637-3-001671 ZF-SSWEmb cDNA library M	2.97473	0.657901	0.221163	0
3171	AI793391	ZF WU EST Dr cDNA clone IMAGE:3724357 3	2.97328	0.719598	0.242021	0
4379	AL591391	ZF DNA sequence from clone XX-186F8 on	2.97181	0.689872	0.232139	0
10189	BI672301	G-ZF testis Dr cDNA clone 5153116 3', m	2.9667	0.689899	0.232547	0
1134	AF359426	Dr claudin b (cldnb) mRNA, cDNA (C).	2.96415	0.658123	0.222028	0
3983	AI958191	ZF WU EST Dr cDNA clone IMAGE:3728805 5	2.96333	0.626144	0.211297	0
11367	BI864981	ZF neuronal Dr cDNA clone 5081988 5' ~~	2.95907	1.62259	0.548345	0
14404	BM025805	ZF SJD day 8 fin regeneration Dr cDNA c	2.95771	1.16628	0.39432	0
12407	BI882244	ZF RG-C32-fn Dr cDNA clone 4468007 3' ~~	2.9574	0.674669	0.228129	0
13113	BI888822	ZF637-2-000577 ZF-SSWEmb cDNA library M	2.94674	0.632093	0.214506	0
14562	BM035358	G-ZF (O) Dr cDNA clone 5154330 5', mRNA	2.94336	0.765456	0.260062	0
1015	AF281003	AF281003 Dr library (Hall T) Dr cDNA si	2.94287	0.763264	0.25936	0
1086	AF321827	Dr beta-3-galactosyltransferase (ssp1)	2.93865	0.539182	0.18348	0
4414	AW018635	ZF WU EST Dr cDNA clone IMAGE:3734021 5'	2.93671	0.613861	0.20903	0
4083	AI959507	ZF WU EST Dr cDNA clone IMAGE:3730448 3	2.93209	0.587571	0.200393	0
150	AA658586	ZF-GK Dr cDNA clone zbr1395 3', mRNA se	2.93171	1.02853	0.350828	0
10507	BI705386	ZF SJD day 8 fin regeneration Dr cDNA cl	2.92949	0.986199	0.336645	0
10077	BI671608	ZF SJD day 8 fin regeneration Dr cDNA cl	2.92818	0.659742	0.225308	0
13575	BI891591	ZF637-3-000846 ZF-SSWEmb cDNA library M	2.92767	0.753654	0.257425	0
11189	BI845763	ZF neuronal Dr cDNA clone 5077573 3', m	2.92556	0.547855	0.187265	0
11580	BI867240	G-ZF (O) Dr cDNA clone 5157943 3' ~~ CG	2.92085	0.683246	0.23392	0
12432	BI882594	ZF RG-C32-fn Dr cDNA clone 4469197 3',	2.91443	0.597375	0.204971	0
7469	BE017165	ZF RG-C32-fn Dr cDNA 5' ~~ SEC24A PROT	2.91068	0.630605	0.216652	0
1553	AI416197	ZF WU EST Dr cDNA clone IMAGE:3712348 5	2.90527	0.843389	0.290296	0
13196	BI889313	ZF637-2-001068 ZF-SSWEmb cDNA library M	2.90483	0.5668	0.195123	0
15815	BM183836	Su-SJD-AM Dr cDNA clone 5413279 3', mRN	2.9045	0.590411	0.203274	0
8224	BG303487	S-K-ZF DRA Dr cDNA clone 3817782 3' ~~ c	2.90434	0.692767	0.238528	0
7187	AW777557	ZF 15-19hr embryonic cDNA Dr cDNA 3', mR	2.90271	0.77446	0.266806	0
12589	BI885492	ZF-GK Dr cDNA clone 4725456 3', mRNA se	2.9022	0.722086	0.248807	0
9355	BG985503	1234t3 NICHD ZF normalized I Dr cDNA cl	2.90199	0.502244	0.173069	0
2440	AI626645	ZF WU EST Dr cDNA clone IMAGE:3720796 5	2.89979	0.719917	0.248266	0
12575	BI885405	ZF-GK Dr cDNA clone 4725242 3' ~~ contai	2.89934	0.898246	0.309811	0
1605	AI444530	ZF WU EST Dr cDNA clone IMAGE:3714256 3	2.88985	0.935654	0.323773	0
12803	BI886811	ZF637-1-001066 ZF-SSWEmb cDNA library M	2.88136	0.645602	0.224062	0
15301	BM104029	Su-SJD-AM Dr cDNA clone 5410901 3' ~~ C	2.87548	0.844142	0.293566	0
6043	AW203007	ZF-AO Dr cDNA 3', mRNA sequence.	2.87407	0.62211	0.216456	0
9303	BG891906	ZF-GK Dr cDNA clone 4759903 3', mRNA seq	2.87338	0.674792	0.234842	0
5951	AW175471	S-K-ZF DRA Dr cDNA clone 2602216 3', mR	2.87308	0.795612	0.27692	0
7844	BE605965	ZF RG-C32-fn Dr cDNA 3' ~~ CHICK INTERFE	2.86965	0.743494	0.259089	0
11407	BI865542	ZF neuronal Dr cDNA clone 5082140 5', mR	2.86805	0.816746	0.284774	0
10582	BI706217	ZF-AR cDNA Dr cDNA clone 4790620 5', mR	2.867	0.932818	0.325363	0
11058	BI843139	G-ZF (O) Dr cDNA clone 5157688 3', mRNA	2.86651	0.828598	0.289061	0
10442	BI704281	zfshTARAMA000111 ZF-SSWEmb cDNA library	2.86083	0.670893	0.23451	0
5983	AW184269	ZF-AO Dr cDNA 5', mRNA sequence.	2.85888	0.698165	0.24421	0
1252	AI204734	ZF-EST51 ZF cDNA Library Dr cDNA clone	2.85886	1.54187	0.539329	0
12492	BI883692	ZF RG-C32-fn Dr cDNA clone 4469280 5' ~	2.85687	0.598887	0.209631	0
7228	AW778248	ZF 15-19hr embryonic cDNA Dr cDNA 5' ~~	2.85407	0.658048	0.230564	0
1800	AI544646	ZF WU EST Dr cDNA clone IMAGE:3717875 3	2.85051	0.63943	0.224321	0
9642	BI430233	ZF-AB Dr cDNA clone 4967392 3', mRNA se	2.84986	0.67795	0.237889	0
16380	X99290	Dr Evx-2 gene., function = DNA-binding	2.84956	1.1754	0.412484	0
13760	BI896386	ZF WU EST Dr cDNA clone 3727664 3', mRN	2.84739	0.574903	0.201905	0
7011	AW455046	zehl2612 ZF Embryonic Heart cDNA Librar	2.84004	0.881955	0.310544	0
10744	BI709948	G-ZF (O) Dr cDNA clone 5154106 5', mRNA	2.83984	0.730977	0.257401	0
913	AF231013	Dr Asc1 (asc1) mRNA, cDNA (C).	2.83874	0.537976	0.189512	0
2848	AI667533	ZF WU EST Dr cDNA clone IMAGE:3723964 3	2.83274	0.639727	0.225833	0
7188	AW777561	ZF 15-19hr embryonic cDNA Dr cDNA 3', mR	2.82856	0.587322	0.20764	0
13059	BI888550	ZF637-2-000305 ZF-SSWEmb cDNA library M	2.82561	0.672223	0.237904	0
14899	BM081849	ZF-AO Dr cDNA clone 5378823 3' ~~ AORTI	2.82469	0.711422	0.251858	0
2570	AI641466	ZF WU EST Dr cDNA clone IMAGE:3721516 3	2.82415	0.559417	0.198083	0
12473	BI883233	ZF WU EST Dr cDNA clone 4490734 3', mRN	2.82176	0.66928	0.237185	0
881	AF210644	Dr clone RDS4 retinal degradation slow	2.82132	0.809078	0.286773	0
8771	BG308624	ZF-AR cDNA Dr cDNA clone 4144536 3', m	2.81811	0.933781	0.331351	0
2116	AI584977	ZF WU EST Dr cDNA clone IMAGE:3719465 5	2.81494	0.808268	0.287134	0
10967	BI841891	ZF-AO Dr cDNA clone 4879812 5', mRNA se	2.8083	0.695849	0.247783	0
10618	BI706908	ZF-AR cDNA Dr cDNA clone 4791178 5' ~~	2.80776	0.65775	0.234262	0
4778	AW076844	ZF-AO Dr cDNA 3', mRNA sequence.	2.80639	1.05293	0.375191	0
1436	AI384738	ZF fin day0 regeneration Dr cDNA 3', mRN	2.80504	0.724193	0.258176	0
3816	AI943062	ZF WU EST Dr cDNA clone IMAGE:3728028 3	2.80446	0.56403	0.201119	0
11905	BI878459	S-K-ZF DRA Dr cDNA clone 3819982 3', mRN	2.80288	0.505675	0.180413	0
7972	BF717383	ZF WU EST Dr cDNA clone IMAGE:3732659 5'	2.79844	0.609867	0.217931	0
3769	AI942866	ZF WU EST Dr cDNA clone IMAGE:3726605 3'	2.79621	0.630344	0.225428	0
15638	BM181792	Su-SJD-AM Dr cDNA clone 5412055 3' ~~ C	2.79458	0.544518	0.194847	0
3358	AI794113	ZF WU EST Dr cDNA clone IMAGE:3723686 5'	2.79197	1.15469	0.413575	0
14383	BM024833	ZF-AB Dr cDNA clone 5335107 3' ~~ HUMAN	2.79169	0.896985	0.321306	0
13133	BI888926	ZF637-2-000681 ZF-SSWEmb cDNA library M	2.78471	0.649449	0.23322	0
1326	AI331790	ZF fin day3 regeneration Dr cDNA 5', mR	2.78394	0.809414	0.290744	0
15056	BM095976	Su-SJD-AM Dr cDNA clone 5409750 3', mRN	2.78355	0.71551	0.25705	0
4869	AW077455	ZF-AB Dr cDNA 3' ~~ SW:I14K_TORMA Q9149	2.78208	0.858268	0.308499	0
12699	BI886190	ZF637-1-000445 ZF-SSWEmb cDNA library M	2.78174	0.516896	0.185818	0
11317	BI863992	ZF neuronal Dr cDNA clone 5081531 3', m	2.78056	0.674361	0.242527	0
7350	AY029529	Dr Tram1 mRNA, cDNA (C).	2.78032	0.645946	0.232328	0
14623	BM036364	G-ZF testis Dr cDNA clone 5377285 3', mR	2.7766	1.25151	0.450736	0
9802	BI475905	ZF-GK Dr cDNA clone 4759793 3', mRNA seq	2.77395	0.634253	0.228646	0
4087	AI959517	ZF WU EST Dr cDNA clone IMAGE:3730455 3	2.77369	0.659724	0.237851	0
683	AF124756	Dr arylalkylamine N-acetyltransferase (	2.77173	0.672675	0.242691	0
4081	AI959503	ZF WU EST Dr cDNA clone IMAGE:3730440 3	2.77112	0.58166	0.209901	0
9585	BI429117	ZF-AB Dr cDNA clone 4966507 5', mRNA se	2.77066	0.850935	0.307124	0
7096	AW567254	ZF fin day1 regeneration Dr cDNA 3', mR	2.7681	0.722554	0.261029	0
6038	AW202947	ZF-AO Dr cDNA 5', mRNA sequence.	2.76713	0.685255	0.247641	0
11638	BI867946	G-ZF (O) Dr cDNA clone 5158502 5', mRNA	2.76599	0.603853	0.218313	0
15000	BM095408	Su-SJD-AM Dr cDNA clone 5410237 3', mRNA	2.76472	0.618316	0.223645	0
3889	AI957550	ZF WU EST Dr cDNA clone IMAGE:3729048 3'	2.75903	0.845325	0.306385	0
1955	AI558451	ZF WU EST Dr cDNA clone IMAGE:3718086 3'	2.75902	0.919578	0.333298	0
3926	AI957785	ZF WU EST Dr cDNA clone IMAGE:3730046 3'	2.75666	0.578632	0.209903	0
10864	BI840469	ZF SJD day 8 fin regeneration Dr cDNA c	2.75567	0.576397	0.209168	0
16103	BM187103	ZF SJD day 8 fin regeneration Dr cDNA c	2.74904	0.774987	0.281912	0
12585	BI885475	ZF-GK Dr cDNA clone 4725725 3', mRNA se	2.73775	0.870085	0.31781	0
13879	BI980019	G-ZF (O) Dr cDNA clone 5159659 3' ~~ COX	2.73651	0.557846	0.203853	0
2076	AI584518	ZF WU EST Dr cDNA clone IMAGE:3719598 3	2.73108	0.697734	0.255479	0
2007	AI584257	ZF WU EST Dr cDNA clone IMAGE:3718447 3'	2.73057	0.597096	0.218671	0
10899	BI840883	ZF-AB Dr cDNA clone 4833704 3', mRNA seq	2.72935	0.492842	0.180571	0
9227	BG883783	ZF-GK Dr cDNA clone 4729856 3', mRNA seq	2.72867	0.528122	0.193545	0
8618	BG306308	ZF-AR cDNA Dr cDNA clone 4199426 3', mR	2.72817	0.581391	0.213107	0
6054	AW203061	ZF-AO Dr cDNA 3', mRNA sequence.	2.72618	0.690128	0.253148	0
6734	AW419935	ZF-GK Dr cDNA 5', mRNA sequence.	2.72617	0.714039	0.261921	0
7586	BE201277	ZF RG-C32-fn Dr cDNA 5' ~~ UNKNOWN ;, mR	2.72474	0.585871	0.215019	0
11825	BI878011	S-K-ZF DRA Dr cDNA clone 3819150 3', mRN	2.72425	0.776046	0.284866	0
3079	AI722510	S-K-ZF DRA Dr cDNA clone 2352010 3' ~~	2.72225	0.714433	0.262442	0
13664	BI892036	ZF637-3-001291 ZF-SSWEmb cDNA library M	2.7206	0.724758	0.266396	0
6841	AW420845	ZF-GK Dr cDNA 3', mRNA sequence.	2.71652	0.615411	0.226544	0
8948	BG728432	ZF-GK Dr cDNA clone 4727628 3' ~~ SULFO	2.7165	0.555043	0.204323	0
12335	BI880846	ZF-GK Dr cDNA clone 4234075 3', mRNA se	2.71335	0.876982	0.32321	0
13585	BI891618	ZF637-3-000873 ZF-SSWEmb cDNA library M	2.71277	0.683258	0.251867	0
9540	BI427867	ZF fin day3 regeneration Dr cDNA clone	2.70849	0.776049	0.286525	0
4632	AW058816	ZF WU EST Dr cDNA clone IMAGE:3742093 3	2.70658	0.588091	0.217283	0
5931	AW175189	S-K-ZF DRA Dr cDNA clone 2639434 5' ~~	2.7049	0.587263	0.21711	0
11583	BI867256	G-ZF (O) Dr cDNA clone 5158033 3' ~~ C	2.70217	0.726366	0.268809	0
11470	BI865976	ZF neuronal Dr cDNA clone 5082599 5', mR	2.70208	0.639562	0.236693	0
7080	AW567068	ZF fin day1 regeneration Dr cDNA 3', mRN	2.69969	0.506488	0.187609	0
9073	BG737292	ZF-GK Dr cDNA clone 4728268 5', mRNA seq	2.69781	0.609621	0.225969	0
15770	BM183276	G-ZF (O) Dr cDNA clone 5157965 3' ~~ P	2.69623	0.613336	0.227479	0
8065	BF938054	ZF-AR cDNA Dr cDNA clone 4201146 5', mR	2.6933	0.840261	0.311982	0
11119	BI844331	ZF-AO Dr cDNA clone 5069710 5' ~~ PGP2	2.69215	0.701395	0.260533	0
6248	AW233581	ZF-AB Dr cDNA 3', mRNA sequence.	2.68848	0.558117	0.207596	0
1710	AI497132	ZF WU EST Dr cDNA clone IMAGE:3716474 5	2.68831	0.734713	0.273299	0
7106	AW567349	ZF fin day1 regeneration Dr cDNA 3', mR	2.68499	0.766084	0.285321	0
12574	BI885399	ZF-GK Dr cDNA clone 4725202 3', mRNA seq	2.68221	0.71534	0.266698	0
11783	BI877842	S-K-ZF DRA Dr cDNA clone 3818767 3' ~~	2.68017	0.592599	0.221105	0
12359	BI881707	ZF RG-C32-fn Dr cDNA clone 4469390 3', m	2.67906	0.532091	0.198611	0
11675	BI876262	S-K-ZF DRA Dr cDNA clone 3819204 5', mR	2.67677	0.602086	0.22493	0
13027	BI888338	ZF637-2-000093 ZF-SSWEmb cDNA library M	2.67455	0.595998	0.22284	0
6545	AW305841	ZF-AB Dr cDNA 5' ~~ JWA PROTEIN. ;, mR	2.67441	0.75372	0.281826	0
11863	BI878214	S-K-ZF DRA Dr cDNA clone 3819536 3', mR	2.67388	0.570911	0.213514	0
15377	BM104633	Su-SJD-AM Dr cDNA clone 5411808 5' ~~	2.67103	0.752827	0.281849	0
11085	BI843291	G-ZF (O) Dr cDNA clone 5157666 3', mRNA	2.66915	0.652692	0.244532	0
12205	BI880069	ZF-AR cDNA Dr cDNA clone 4200630 3' ~~	2.66884	0.589263	0.220794	0
4780	AW076848	ZF-AO Dr cDNA 3' ~~ MEGAKARYOCYTE POTEN	2.66734	0.887284	0.332648	0
2414	AI626470	ZF WU EST Dr cDNA clone IMAGE:3720611 3	2.66416	0.72988	0.273962	0
1886	AI545421	ZF WU EST Dr cDNA clone IMAGE:3718256 3'	2.66314	0.630917	0.236907	0
13502	BI891195	ZF637-3-000450 ZF-SSWEmb cDNA library M	2.66295	0.659373	0.24761	0
14460	BM026054	G-ZF testis Dr cDNA clone 5376965 3' ~~	2.66259	0.601501	0.225908	0
3146	AI723236	ZF WU EST Dr cDNA clone IMAGE:3723288 3	2.66214	0.566769	0.212899	0
4003	AI958455	ZF WU EST Dr cDNA clone IMAGE:3728912 5'	2.65996	0.665654	0.25025	0
9615	BI430048	ZF neuronal Dr cDNA clone 5076646 5', m	2.65979	0.585773	0.220233	0
14538	BM034693	ZF-AB Dr cDNA clone 5331546 5', mRNA seq	2.65534	0.795715	0.299666	0
4276	AJ011788	Br mRNA for claudin-like gene, clone ZF	2.65495	0.624966	0.235396	0
4724	AW059436	ZF WU EST Dr cDNA clone IMAGE:3738814 5	2.65392	0.468261	0.176441	0
9545	BI428147	ZF-AB Dr cDNA clone 4966913 5', mRNA s	2.65203	1.05787	0.39889	0
9286	BG884584	ZF-GK Dr cDNA clone 4758803 3', mRNA se	2.646	0.977636	0.369477	0
13300	BI890045	ZF637-2-001800 ZF-SSWEmb cDNA library M	2.64461	0.737182	0.278749	0
2970	AI721691	ZF WU EST Dr cDNA clone IMAGE:3722961 3	2.64374	0.481051	0.181958	0
5309	AW116870	S-K-ZF DRA Dr cDNA clone 2601751 3' ~~ c	2.64348	0.502612	0.190133	0
15020	BM095814	Su-SJD-AM Dr cDNA clone 5409684 3' ~~ CG	2.6411	0.599162	0.226861	0
2926	AI721528	ZF WU EST Dr cDNA clone IMAGE:3722754 3	2.64048	0.603113	0.22841	0
1142	AF359436	Dr claudin 19 (cldn19) mRNA, cDNA (C).	2.63969	0.585908	0.22196	0
1469	AI385059	ZF fin day1 regeneration Dr cDNA 3', mR	2.63474	0.695592	0.264008	0
11269	BI846985	ZF SJD day 8 fin regeneration Dr cDNA c	2.63302	0.586136	0.22261	0
15641	BM181817	Su-SJD-AM Dr cDNA clone 5412165 3', mRN	2.63152	0.601308	0.228502	0
1797	AI544627	ZF WU EST Dr cDNA clone IMAGE:3717849 3	2.63071	0.709696	0.269774	0
14402	BM025757	ZF SJD day 8 fin regeneration Dr cDNA c	2.63061	0.974383	0.370402	0
3997	AI958404	ZF WU EST Dr cDNA clone IMAGE:3729889 5	2.62872	0.665936	0.253331	0
15684	BM182277	Su-SJD-AM Dr cDNA clone 5413002 3', mRN	2.62858	0.610786	0.232364	0
2551	AI641408	ZF WU EST Dr cDNA clone IMAGE:3721379 3	2.62765	0.58283	0.221806	0
3665	AI883998	ZF WU EST Dr cDNA clone IMAGE:3726569 3	2.62703	1.39269	0.530138	0
12578	BI885444	ZF-GK Dr cDNA clone 4725533 3', mRNA se	2.62553	0.639041	0.243395	0
8129	BG302816	S-K-ZF DRA Dr cDNA clone 3816187 3', mRN	2.62536	0.589176	0.224418	0
6951	AW422269	S-K-ZF DRA Dr cDNA clone 2642034 5' ~~	2.6235	0.604153	0.230285	0
6027	AW202742	ZF-AO Dr cDNA 5', mRNA sequence.	2.62242	0.571854	0.218063	0
14071	BI982408	ZF-AB Dr cDNA clone 5333919 3' ~~ contai	2.62101	0.568061	0.216734	0
15245	BM103362	ZF-AB Dr cDNA clone 5387215 3', mRNA se	2.61798	0.611976	0.233759	0
3119	AI722966	ZF WU EST Dr cDNA clone IMAGE:3722672 5'	2.61096	0.883579	0.338411	0
9494	BI326618	ZF-GK Dr cDNA clone 4759042 3', mRNA se	2.61006	0.658628	0.252342	0
2346	AI601781	ZF WU EST Dr cDNA clone IMAGE:3721108 3'	2.60895	0.710804	0.272448	0
8404	BG304800	ZF-AR cDNA Dr cDNA clone 4144077 5' ~~	2.60598	0.634114	0.243331	0
14441	BM025977	G-ZF testis Dr cDNA clone 5376832 3', m	2.60495	0.619225	0.237711	0
15587	BM181146	ZF SJD adult male II Dr cDNA clone 55447	2.60484	0.59019	0.226575	0
3253	AI793683	ZF WU EST Dr cDNA clone IMAGE:3724925 3'	2.60399	0.485758	0.186544	0
12627	BI885890	ZF637-1-000145 ZF-SSWEmb cDNA library M	2.60392	0.563453	0.216386	0
14766	BM071131	ZF-AB Dr cDNA clone 5385484 3', mRNA seq	2.60376	0.904382	0.347337	0
7145	AW595388	ZF fin day1 regeneration Dr cDNA 5', mR	2.60367	0.768417	0.295129	0
5786	AW171195	S-K-ZF DRA Dr cDNA clone 2639944 3', mR	2.60249	0.604158	0.232147	0
7097	AW567257	ZF fin day1 regeneration Dr cDNA 3', mR	2.60179	0.66064	0.253917	0
5173	AW116345	S-K-ZF DRA Dr cDNA clone 2601131 3', mR	2.60026	0.608915	0.234174	0
16011	BM185350	Su-SJD-AM Dr cDNA clone 5411253 3' ~~ S	2.59798	0.591286	0.227594	0
9365	BG985532	3143t3 NICHD ZF normalized I Dr cDNA cl	2.59754	0.556659	0.214302	0
1983	AI558701	ZF WU EST Dr cDNA clone IMAGE:3718097 5	2.59485	0.605938	0.233516	0
7797	BE605522	ZF RG-C32-fn Dr cDNA 3' ~~ HUMAN MYOSIN	2.59339	0.559843	0.215873	0
832	AF191559	Dr transcription factor cmyb (cmyb) mRN	2.59175	0.776735	0.299695	0
2723	AI666886	S-K-ZF DRA Dr cDNA clone 2351673 3', mR	2.58797	0.769367	0.297286	0
63	AA495374	ZF ICRFzfls Dr cDNA clone 2D17 5' ~~ gb	2.58758	0.62519	0.241612	0
4598	AW019789	ZF WU EST Dr cDNA clone IMAGE:3732781 3	2.58462	0.512327	0.198221	0
6886	AW421072	ZF-GK Dr cDNA 3', mRNA sequence.	2.58439	0.677669	0.262216	0
8722	BG307572	S-K-ZF DRA Dr cDNA clone 3818351 3', mR	2.58349	0.570115	0.220676	0
1679	AI477656	ZF WU EST Dr cDNA clone IMAGE:3716095 3'	2.58322	0.69779	0.270124	0
3036	AI722355	ZF WU EST Dr cDNA clone IMAGE:3722479 3'	2.58311	0.729891	0.282563	0
8508	BG305760	ZF-AR cDNA Dr cDNA clone 4145773 3' ~~ H	2.58159	0.535197	0.207313	0
15213	BM102743	C-ZF ovary Dr cDNA clone 5307015 5' ~~ H	2.58064	0.668868	0.259187	0
7626	BE201648	ZF RG-C32-fn Dr cDNA 3' ~~ gb:X57110 PR	2.58058	0.566024	0.21934	0
2624	AI641664	ZF WU EST Dr cDNA clone IMAGE:3722099 3	2.58039	0.520273	0.201626	0
12088	BI879550	ZF-AR cDNA Dr cDNA clone 4199821 3', mR	2.57861	0.737891	0.286159	0
10024	BI671227	ZF-AR cDNA Dr cDNA clone 4786683 3', mR	2.57805	0.497244	0.192876	0
12935	BI887718	ZF637-1-001973 ZF-SSWEmb cDNA library M	2.57718	0.610999	0.237081	0
11158	BI845447	ZF neuronal Dr cDNA clone 5077814 5' ~~	2.57456	1.13339	0.440226	0
4779	AW076846	ZF-AO Dr cDNA 3', mRNA sequence.	2.57384	0.572114	0.22228	0
9982	BI671008	ZF-AR cDNA Dr cDNA clone 4786236 3', mR	2.57242	0.564018	0.219256	0
12741	BI886431	ZF637-1-000686 ZF-SSWEmb cDNA library M	2.5717	0.558325	0.217103	0
1133	AF359425	Dr claudin e (cldne) mRNA, cDNA (C).	2.57149	0.607495	0.236243	0
203	AB030900	Dr mRNA for JNK1, cDNA (C).	2.57107	0.601948	0.234124	0
242	AB049457	Dr zath5 mRNA for atonal homolog 5, cDN	2.56966	0.791693	0.308093	0
8143	BG302930	S-K-ZF DRA Dr cDNA clone 3816305 3', mR	2.56843	0.584943	0.227743	0
10790	BI839240	ZF SJD day 8 fin regeneration Dr cDNA cl	2.56834	0.700177	0.272619	0
14622	BM036361	G-ZF testis Dr cDNA clone 5377275 3', m	2.56726	0.539396	0.210106	0
8174	BG303086	S-K-ZF DRA Dr cDNA clone 3816809 3' ~~	2.56568	0.786735	0.306638	0
2407	AI626450	ZF WU EST Dr cDNA clone IMAGE:3720577 3'	2.56535	0.603894	0.235404	0
13142	BI888982	ZF637-2-000737 ZF-SSWEmb cDNA library M	2.56358	0.698172	0.272342	0
7215	AW777876	ZF 15-19hr embryonic cDNA Dr cDNA 3', m	2.563	0.55257	0.215595	0
8367	BG304232	S-K-ZF DRA Dr cDNA clone 3815437 3', mRN	2.56275	0.580351	0.226456	0
15144	BM101665	Su-SJD-AM Dr cDNA clone 5410623 3', mRN	2.56249	0.668599	0.260918	0
490	AF030285	Dr HoxP (hlx2) mRNA, cDNA (C).	2.56147	0.745231	0.290939	0
3521	AI878631	ZF WU EST Dr cDNA clone IMAGE:3726030 3'	2.55982	0.639977	0.250009	0
6764	AW420406	ZF-GK Dr cDNA 3' ~~ contains MER36 repet	2.55838	1.36777	0.534624	0
14702	BM037197	G-ZF (O) Dr cDNA clone 5377544 5', mRNA	2.55755	0.549605	0.214895	0
1287	AI330865	ZF fin day1 regeneration Dr cDNA 3', mR	2.5567	0.622721	0.243564	0
10100	BI671914	ZF SJD day 8 fin regeneration Dr cDNA c	2.55473	0.555774	0.217547	0
6029	AW202771	ZF-AO Dr cDNA 5', mRNA sequence.	2.55405	0.593594	0.232412	0
14285	BM005107	ZF-AB Dr cDNA clone 5334240 3', mRNA se	2.55339	0.667577	0.261447	0
4029	AI958759	ZF WU EST Dr cDNA clone IMAGE:3729264 5	2.55151	0.62393	0.244533	0
7640	BE201771	ZF RG-C32-fn Dr cDNA 3' ~~ HUMAN CYTOCHR	2.54835	0.661828	0.259709	0
14625	BM036376	G-ZF testis Dr cDNA clone 5377381 3', m	2.5449	0.51551	0.202566	0
1321	AI331641	ZF fin day3 regeneration Dr cDNA 5', mRN	2.54424	0.581241	0.228453	0
2949	AI721616	ZF WU EST Dr cDNA clone IMAGE:3722857 3'	2.54396	0.605256	0.237919	0
588	AF071268	Dr HoxP (hoxd9a) gene, cDNA (C).,	2.54335	0.599856	0.235853	0
9445	BI325527	ZF-AB Dr cDNA clone 4955940 3' ~~ conta	2.53874	0.554838	0.218549	0
4168	AI964318	EST269432 ZF TO297, S-E-Dr cDNA clone R	2.53809	0.727631	0.286685	0
8847	BG727288	ZF-GK Dr cDNA clone 4726219 3', mRNA se	2.53704	0.767653	0.302578	0
8762	BG308531	ZF-AR cDNA Dr cDNA clone 4144081 3', mRN	2.53683	1.21458	0.478778	0
1823	AI544975	ZF WU EST Dr cDNA clone IMAGE:3717496 3'	2.53645	0.551201	0.217312	0
14306	BM005368	ZF neuronal Dr cDNA clone 4887155 3', m	2.53435	0.765528	0.302061	0
13884	BI980067	G-ZF (O) Dr cDNA clone 5159540 3' ~~ ANA	2.53422	0.724663	0.285952	0
10363	BI673715	G-ZF testis Dr cDNA clone 5152128 3', mR	2.53338	0.637095	0.25148	0
6669	AW344081	S-K-ZF DRA Dr cDNA clone 2643344 3', mRN	2.53181	0.514686	0.203288	0
12720	BI886312	ZF637-1-000567 ZF-SSWEmb cDNA library M	2.52853	0.547045	0.216349	0
5569	AW154375	S-K-ZF DRA Dr cDNA clone 2602347 3' ~~	2.52782	0.664583	0.262907	0
15422	BM154358	ZF SJD adult male II Dr cDNA clone 5543	2.52729	0.563974	0.223154	0
6196	AW232760	ZF-AO Dr cDNA 3', mRNA sequence.	2.52695	0.739072	0.292475	0
7139	AW595245	ZF fin day1 regeneration Dr cDNA 5', mR	2.52546	0.840713	0.332894	0
2956	AI721648	ZF WU EST Dr cDNA clone IMAGE:3722910 3'	2.52426	0.582313	0.230687	0
8236	BG303563	S-K-ZF DRA Dr cDNA clone 3817841 3' ~~	2.5233	0.615911	0.244089	0
6776	AW420500	ZF-GK Dr cDNA 3' ~~ RAL GUANINE NUCLEOT	2.5232	0.650042	0.257627	0
13529	BI891332	ZF637-3-000587 ZF-SSWEmb cDNA library M	2.52293	0.563689	0.223427	0
108	AA542546	ZF ICRFzfls Dr cDNA clone 6K1 3', mRNA	2.52078	0.554788	0.220085	0
15843	BM183964	Su-SJD-AM Dr cDNA clone 5413171 3', mRN	2.51733	0.491526	0.195256	0
9001	BG728764	ZF-GK Dr cDNA clone 4728167 3', mRNA se	2.51689	0.553809	0.220037	0
14008	BI981066	ZF-AB Dr cDNA clone 5331741 3' ~~ conta	2.51588	1.12179	0.445883	0
9655	BI430332	ZF-AB Dr cDNA clone 4967585 3', mRNA se	2.51173	0.55414	0.22062	0
3186	AI793438	ZF WU EST Dr cDNA clone IMAGE:3724544 3	2.51167	0.596951	0.237671	0
7812	BE605707	ZF RG-C32-fn Dr cDNA 3', mRNA sequence.	2.51084	0.64815	0.258141	0
10113	BI672040	G-ZF testis Dr cDNA clone 5152536 3', m	2.51047	0.580867	0.231378	0
932	AF242545	Dr protein-glutamine gamma-glutamyltran	2.50594	0.772408	0.308231	0
9657	BI430340	ZF-AB Dr cDNA clone 4967629 3' ~~ BOVIN	2.50362	0.593708	0.237139	0
7009	AW455027	zehl2495 ZF Embryonic Heart cDNA Librar	2.50191	0.703797	0.281304	0
8745	BG308366	ZF-AR cDNA Dr cDNA clone 4144063 3', mR	2.5011	0.641616	0.256534	0
15739	BM182744	Su-SJD-AM Dr cDNA clone 5412914 5', mRN	2.50012	0.561745	0.224687	0
11981	BI878826	S-K-ZF DRA Dr cDNA clone 3820459 3', mRN	2.49991	1.0006	0.400256	0
15208	BM102604	C-ZF ovary Dr cDNA clone 5306770 5' ~~	2.49968	0.575096	0.230068	0
13080	BI888674	ZF637-2-000429 ZF-SSWEmb cDNA library M	2.49805	0.470312	0.188272	0
7426	BE016350	ZF RG-C32-fn Dr cDNA 3', mRNA sequence.	2.49703	1.12651	0.451141	0
15476	BM155590	ZF C32 14 somite embryo Dr cDNA clone 5	2.49669	0.661975	0.265141	0
8377	BG304259	S-K-ZF DRA Dr cDNA clone 3815541 3', mR	2.49499	0.649873	0.260472	0
8157	BG303005	S-K-ZF DRA Dr cDNA clone 3816706 3', mR	2.49409	0.483471	0.193847	0
11022	BI842502	ZF neuronal Dr cDNA clone 4886891 5', m	2.49409	0.795459	0.318938	0
7566	BE200889	ZF RG-C32-fn Dr cDNA 5', mRNA sequence.	2.49377	0.514894	0.206472	0
1894	AI545453	ZF WU EST Dr cDNA clone IMAGE:3718302 3	2.49371	1.35309	0.542603	0
5291	AW116780	S-K-ZF DRA Dr cDNA clone 2601662 3', mR	2.49054	0.837413	0.336238	0
2229	AI588527	ZF WU EST Dr cDNA clone IMAGE:3719730 5	2.48969	0.833115	0.334627	0
12211	BI880094	ZF-AR cDNA Dr cDNA clone 4200740 3' ~~ H	2.48767	0.532301	0.213975	0
14791	BM071356	ZF-AB Dr cDNA clone 5385759 3', mRNA se	2.48671	0.521384	0.209668	0
1835	AI545033	ZF WU EST Dr cDNA clone IMAGE:3717555 3	2.48668	0.845366	0.339958	0
4422	AW018735	ZF WU EST Dr cDNA clone IMAGE:3733094 5	2.48545	0.477065	0.191943	0
4897	AW077778	ZF-GK Dr cDNA 3', mRNA sequence.	2.48505	0.603006	0.242653	0
10829	BI839904	ZF-AB Dr cDNA clone 4834422 5', mRNA seq	2.48219	0.559522	0.225415	0
15797	BM183623	Su-SJD-AM Dr cDNA clone 5413406 5' ~~ 40	2.48139	0.518995	0.209155	0
16285	U70438	Dr muscle nicotinic acetylcholine recep	2.48014	0.624723	0.251891	0
15531	BM156813	Su-SJD-AM Dr cDNA clone 5412471 3', mRNA	2.47887	0.658922	0.265815	0
12274	BI880500	ZF-AR cDNA Dr cDNA clone 4201149 3', mR	2.47883	0.634605	0.25601	0
1148	AF362684	Dr IGHM enhancer 3a-binding transcripti	2.47676	0.481174	0.194275	0
1261	AI330364	ZF fin day1 regeneration Dr cDNA 3', mRN	2.47588	0.548322	0.221466	0
12856	BI887196	ZF637-1-001451 ZF-SSWEmb cDNA library M	2.47452	0.886665	0.358318	0
2429	AI626602	ZF WU EST Dr cDNA clone IMAGE:3720498 3	2.47376	0.687999	0.278119	0
761	AF163311	Dr Kal1.2 mRNA, cDNA (C).	2.47362	0.533173	0.215544	0
2979	AI721732	ZF WU EST Dr cDNA clone IMAGE:3723032 3'	2.47298	0.528306	0.213631	0
609	AF083557	Dr survival motor neuron protein mRNA,	2.47145	0.615543	0.249062	0
11399	BI865468	ZF neuronal Dr cDNA clone 5082204 3', mR	2.46514	0.606093	0.245866	0
10032	BI671269	ZF-AR cDNA Dr cDNA clone 4786520 3', mR	2.463	0.821939	0.333715	0
13188	BI889280	ZF637-2-001035 ZF-SSWEmb cDNA library M	2.45726	0.569947	0.231944	0
13561	BI891506	ZF637-3-000761 ZF-SSWEmb cDNA library M	2.45668	0.579802	0.23601	0
11611	BI867505	G-ZF (O) Dr cDNA clone 5154385 3', mRNA	2.45303	0.796513	0.324706	0
10297	BI673353	G-ZF (O) Dr cDNA clone 5153165 3' ~~ CGI	2.45058	0.523427	0.213593	0
13338	BI890196	ZF637-2-001964 ZF-SSWEmb cDNA library M	2.45033	0.609634	0.248797	0
4813	AW077025	ZF-AB Dr cDNA 3', mRNA sequence.	2.44927	0.505935	0.206566	0
1117	AF342938	Dr peroxisome proliferator-activated re	2.44713	1.69148	0.691211	0
7999	BF717552	ZF WU EST Dr cDNA clone IMAGE:3732830 5	2.44592	0.734656	0.30036	0
4915	AW077952	ZF-AO Dr cDNA 5', mRNA sequence.	2.44406	0.543471	0.222364	0
3500	AI878484	ZF WU EST Dr cDNA clone IMAGE:3725694 3	2.44198	0.456995	0.187141	0
4027	AI958692	ZF WU EST Dr cDNA clone IMAGE:3729146 5'	2.44167	0.888999	0.364095	0
5612	AW154516	S-K-ZF DRA Dr cDNA clone 2602456 3' ~~	2.44135	0.511366	0.209461	0
9521	BI351026	ZF-AB Dr cDNA clone 4956161 5' ~~ CLP	2.44006	0.698616	0.28631	0
6995	AW453964	zehl0738 ZF Embryonic Heart cDNA Librar	2.43922	0.748453	0.30684	0
8408	BG304957	ZF-AR cDNA Dr cDNA clone 4144033 5' ~~	2.43814	0.734926	0.301429	0
7779	BE605408	ZF RG-C32-fn Dr cDNA 3', mRNA sequence.	2.43565	0.493278	0.202524	0
5358	AW117127	ZF WU EST Dr cDNA clone IMAGE:3740923 3	2.43564	1.31388	0.539437	0
3287	AI793772	ZF WU EST Dr cDNA clone IMAGE:3725058 3	2.43116	0.539679	0.221984	0
11832	BI878036	S-K-ZF DRA Dr cDNA clone 3819256 3', mRN	2.43095	0.608035	0.250122	0
1274	AI330537	ZF fin day1 regeneration Dr cDNA 3', mR	2.42996	0.478972	0.197111	0
15119	BM101575	Su-SJD-AM Dr cDNA clone 5410645 3', mRN	2.42906	0.730389	0.300688	0
5748	AW171034	S-K-ZF DRA Dr cDNA clone 2639651 3' ~~	2.42723	0.602351	0.248164	0
3907	AI957698	ZF WU EST Dr cDNA clone IMAGE:3729692 3'	2.42604	0.487792	0.201065	0
10074	BI671557	ZF SJD day 8 fin regeneration Dr cDNA c	2.42544	0.522937	0.215605	0
11871	BI878269	S-K-ZF DRA Dr cDNA clone 3819818 3' ~~ E	2.42402	0.64033	0.26416	0
12415	BI882389	ZF RG-C32-fn Dr cDNA clone 4468403 3',	2.42154	0.842898	0.348084	0
2080	AI584535	ZF WU EST Dr cDNA clone IMAGE:3719620 3'	2.41431	0.643586	0.266572	0
14925	BM082627	C-ZF ovary Dr cDNA clone 5306295 5' ~~	2.41369	0.554495	0.229729	0
15376	BM104604	Su-SJD-AM Dr cDNA clone 5411722 5' ~~ R	2.41208	0.460459	0.190897	0
11547	BI867009	G-ZF (O) Dr cDNA clone 5158474 3', mRNA	2.41177	0.454932	0.18863	0
4670	AW058992	ZF WU EST Dr cDNA clone IMAGE:3738886 3	2.41117	0.601629	0.249517	0
100	AA542452	ZF ICRFzfls Dr cDNA clone 5G3 3', mRNA s	2.4108	0.596524	0.247439	0
3788	AI942952	ZF WU EST Dr cDNA clone IMAGE:3727646 3'	2.41051	0.527566	0.218861	0
13683	BI892110	ZF637-3-001365 ZF-SSWEmb cDNA library M	2.40983	0.671222	0.278535	0
11139	BI845265	ZF neuronal Dr cDNA clone 5077278 5', m	2.40834	0.866613	0.359838	0
6310	AW279867	ZF-AB Dr cDNA 3', mRNA sequence.	2.40804	0.532473	0.221123	0
15351	BM104310	Su-SJD-AM Dr cDNA clone 5411876 3', mRNA	2.40798	0.691653	0.287233	0
3375	AI794408	ZF WU EST Dr cDNA clone IMAGE:3724216 5	2.40635	0.589222	0.244861	0
11505	BI866461	ZF-AB Dr cDNA clone 4834391 3', mRNA se	2.40619	0.622517	0.258715	0
4080	AI959496	ZF WU EST Dr cDNA clone IMAGE:3730515 5	2.40362	0.627711	0.261152	0
12400	BI882203	ZF RG-C32-fn Dr cDNA clone 4467809 3',	2.40333	0.591809	0.246246	0
10232	BI672428	G-ZF testis Dr cDNA clone 5152815 3' ~~	2.40071	0.633713	0.263969	0
13194	BI889303	ZF637-2-001058 ZF-SSWEmb cDNA library M	2.40037	0.604375	0.251784	0
547	AF062643	Dr Pim1 mRNA, cDNA (C).	2.40022	0.9479	0.394921	0
15096	BM096428	Su-SJD-AM Dr cDNA clone 5409807 5' ~~ H	2.40004	0.464071	0.19336	0
1629	AI477212	ZF WU EST Dr cDNA clone IMAGE:3715338 3	2.39737	0.640929	0.267347	0
7790	BE605467	ZF RG-C32-fn Dr cDNA 3', mRNA sequence.	2.39584	0.411856	0.171905	0
1018	AF282384	Dr cardiac troponin T (tnnt2) mRNA, cDN	2.39345	0.555529	0.232104	0
3078	AI722509	S-K-ZF DRA Dr cDNA clone 2352008 3', mR	2.39218	0.611102	0.255458	0
1114	AF339838	Dr ets variant gene 6 protein (ETV6) mR	2.3918	0.588394	0.246005	0
3112	AI722843	ZF WU EST Dr cDNA clone IMAGE:3723073 5'	2.38915	0.653293	0.273441	0
3280	AI793761	ZF WU EST Dr cDNA clone IMAGE:3725027 3'	2.38777	0.559949	0.234507	0
4312	AJ286835	AJ286835 pZIPLOX Dr brain Dr cDNA clone	2.38716	0.443719	0.185877	0
13106	BI888792	ZF637-2-000547 ZF-SSWEmb cDNA library M	2.38508	0.614189	0.257513	0
2015	AI584307	ZF WU EST Dr cDNA clone IMAGE:3718523 3	2.38273	0.550557	0.231061	0
7125	AW594957	ZF fin day1 regeneration Dr cDNA 5', mR	2.38056	0.477096	0.200413	0
8651	BG306455	ZF-AR cDNA Dr cDNA clone 4199405 3' ~~	2.38033	0.593267	0.249237	0
4419	AW018709	ZF WU EST Dr cDNA clone IMAGE:3733058 5	2.37906	0.628338	0.264112	0
16140	L05383	Br beta-2-microglobulin mRNA, cDNA (C).	2.37604	0.529734	0.222948	0
9882	BI533409	ZF-AB Dr cDNA clone 4967242 3' ~~ SULFO	2.37585	0.50313	0.211769	0
12888	BI887434	ZF637-1-001689 ZF-SSWEmb cDNA library M	2.37549	0.582104	0.245046	0
9714	BI473494	ZF-GK Dr cDNA clone 4759912 5', mRNA se	2.37441	0.647567	0.272727	0
66	AA495418	ZF ICRFzfls Dr cDNA clone 1I19 3', mRNA	2.37399	0.5994	0.252486	0
4803	AW076986	ZF-AB Dr cDNA 3', mRNA sequence.	2.37393	0.540761	0.227791	0
14823	BM071885	G-ZF (O) Dr cDNA clone 5377893 3', mRNA	2.373	0.458433	0.193187	0
525	AF047837	Dr actinin-like protein gene, cDNA (P).	2.36922	0.586436	0.247523	0
10317	BI673466	G-ZF (O) Dr cDNA clone 5153336 3', mRNA	2.36836	0.542157	0.228916	0
11633	BI867889	G-ZF (O) Dr cDNA clone 5158208 5', mRNA	2.36767	0.539787	0.227982	0
2107	AI584839	ZF WU EST Dr cDNA clone IMAGE:3719316 5	2.36585	0.458518	0.193807	0
14856	BM072351	ZF-AB Dr cDNA clone 5386163 3' ~~ contai	2.3614	0.869932	0.368397	0
5662	AW165068	ZF WU EST Dr cDNA clone IMAGE:3737550 3	2.36136	0.609355	0.258053	0
10320	BI673474	G-ZF (O) Dr cDNA clone 5153378 3', mRNA	2.35881	0.525939	0.222967	0
12594	BI885541	ZF-GK Dr cDNA clone 4725421 3', mRNA seq	2.35838	0.669659	0.283949	0
6744	AW420259	ZF-GK Dr cDNA 3' ~~ STONUSTOXIN ALPHA-S	2.35836	0.601857	0.255201	0
6100	AW232143	ZF-AO Dr cDNA 3' ~~ contains THR repetit	2.35341	0.415076	0.176372	0
15316	BM104100	Su-SJD-AM Dr cDNA clone 5411602 3' ~~ H	2.35323	0.587304	0.249573	0
522	AF047413	Dr complement component C3A (C3A) mRNA,	2.35255	0.595879	0.253291	0
1169	AF379604	Dr angiopoietin-like-3 (angptl3) mRNA,	2.3517	0.73829	0.313939	0
281	AF012748	Dr olfactory receptor protein 2.1 mRNA,	2.35086	0.581076	0.247176	0
4067	AI959374	ZF WU EST Dr cDNA clone IMAGE:3730330 5	2.35042	0.514282	0.218804	0
5613	AW154517	S-K-ZF DRA Dr cDNA clone 2602458 3' ~~	2.34982	0.647381	0.275503	0
4004	AI958489	ZF WU EST Dr cDNA clone IMAGE:3728935 5	2.3492	0.623291	0.265321	0
10757	BI710143	ZF-AB Dr cDNA clone 4831871 5' ~~ conta	2.34915	0.885708	0.377033	0
13105	BI888791	ZF637-2-000546 ZF-SSWEmb cDNA library M	2.34915	0.488662	0.208017	0
16034	BM185809	ZF-AB Dr cDNA clone 5414207 3', mRNA se	2.34786	0.520531	0.221704	0
13985	BI980828	ZF-AB Dr cDNA clone 5331642 3' ~~ BOVIN	2.34785	0.539381	0.229734	0
7845	BE605975	ZF RG-C32-fn Dr cDNA 3', mRNA sequence.	2.34778	0.592731	0.252465	0
4550	AW019492	ZF WU EST Dr cDNA clone IMAGE:3733353 3	2.34767	0.707953	0.301555	0
1618	AI477017	ZF WU EST Dr cDNA clone IMAGE:3715724 3	2.34626	0.477002	0.203303	0
2818	AI667323	ZF WU EST Dr cDNA clone IMAGE:3723750 3	2.34292	0.750424	0.320295	0
16221	U31825	Dr clone Z2.3 melatonin receptor mRNA,	2.33999	0.853945	0.364935	0
7750	BE558133	ZF RG-C32-fn Dr cDNA 5' ~~ XENLA UBIQUI	2.33986	0.522167	0.223162	0
3144	AI723219	ZF WU EST Dr cDNA clone IMAGE:3723261 3'	2.33909	0.541876	0.231661	0
14948	BM083940	imageqc_2_2001/smj438bdff41.x1 ZF WU ES	2.33841	0.503927	0.2155	0
1594	AI444359	ZF WU EST Dr cDNA clone IMAGE:3714208 3	2.33784	0.707444	0.302605	0
11732	BI877608	S-K-ZF DRA Dr cDNA clone 3818494 3', mRN	2.3368	0.453802	0.194198	0
15299	BM104009	Su-SJD-AM Dr cDNA clone 5411152 3' ~~ B	2.33666	0.475961	0.203693	0
1280	AI330616	ZF fin day3 regeneration Dr cDNA 3' ~~ S	2.33272	0.496461	0.212824	0
1275	AI330547	ZF fin day3 regeneration Dr cDNA 3', mRN	2.33086	0.629124	0.26991	0
12189	BI879986	ZF-AR cDNA Dr cDNA clone 4200561 3', mR	2.32638	0.635076	0.272989	0
15992	BM185251	Su-SJD-AM Dr cDNA clone 5411515 3', mRN	2.32592	0.929312	0.399547	0
513	AF039412	Dr frizzled homolog (zfzC) mRNA, cDNA (	2.32484	0.649388	0.279326	0
12108	BI879637	ZF-AR cDNA Dr cDNA clone 4200286 3', mRN	2.32424	1.46757	0.631416	0
3054	AI722424	ZF WU EST Dr cDNA clone IMAGE:3722569 3	2.3241	0.523167	0.225105	0
2382	AI626138	ZF WU EST Dr cDNA clone IMAGE:3720608 5	2.32335	0.49949	0.214987	0
10197	BI672327	G-ZF testis Dr cDNA clone 5152895 3', m	2.32333	1.12612	0.484702	0
10953	BI841768	ZF neuronal Dr cDNA clone 5080219 5', m	2.31966	0.804232	0.346702	0
16305	U89710	Dr gefiltin mRNA, cDNA (C).	2.31878	0.52554	0.226645	0
14052	BI981903	ZF-AB Dr cDNA clone 5333096 5' ~~ PHOSP	2.31839	0.625191	0.269667	0
13379	BI890439	ZF637-2-002194 ZF-SSWEmb cDNA library M	2.31658	0.465627	0.200998	0
3655	AI883945	ZF WU EST Dr cDNA clone IMAGE:3726518 3	2.3158	0.506763	0.218828	0
1356	AI353412	zeh0462.seq.F ZF Embryonic Heart cDNA L	2.31557	0.59217	0.255735	0
3328	AI793889	ZF WU EST Dr cDNA clone IMAGE:3725325 3'	2.31494	0.536908	0.231932	0
2836	AI667493	ZF WU EST Dr cDNA clone IMAGE:3723924 3	2.31469	0.490914	0.212087	0
7850	BE605987	ZF RG-C32-fn Dr cDNA 3' ~~ HUMAN POLYMER	2.31234	0.533052	0.230524	0
14060	BI982104	ZF-AB Dr cDNA clone 5333680 3', mRNA se	2.31057	0.495275	0.214352	0
9855	BI476891	ZF fin day3 regeneration Dr cDNA clone 4	2.30775	0.702433	0.30438	0
15457	BM155102	ZF SJD adult male II Dr cDNA clone 554	2.30228	0.447623	0.194426	0
8574	BG306062	ZF-AR cDNA Dr cDNA clone 4146567 3', mR	2.30208	1.13258	0.491981	0
13498	BI891158	ZF637-3-000413 ZF-SSWEmb cDNA library M	2.3013	1.13962	0.49521	0
1761	AI522669	ZF WU EST Dr cDNA clone IMAGE:3716218 3	2.29872	0.610486	0.265576	0
11208	BI846192	ZF neuronal Dr cDNA clone 4886568 5', m	2.29846	1.02672	0.446698	0
9357	BG985505	1247t3 NICHD ZF normalized I Dr cDNA cl	2.2975	0.665749	0.289771	0
3525	AI878639	ZF WU EST Dr cDNA clone IMAGE:3726047 3	2.29594	0.597136	0.260084	0
8049	BF937144	ZF-AR cDNA Dr cDNA clone 4199818 5' ~~ H	2.2951	0.535008	0.233109	0
4816	AW077091	ZF-AO Dr cDNA 5', mRNA sequence.	2.29509	0.532204	0.231889	0
6402	AW281075	ZF-AB Dr cDNA 5' ~~ HUMAN NADH-UBIQUINO	2.29285	0.491511	0.214367	0
15165	BM101858	Su-SJD-AM Dr cDNA clone 5410564 5' ~~ R	2.29187	0.547131	0.238727	0
5139	AW116228	S-K-ZF DRA Dr cDNA clone 2600992 3' ~~	2.29146	0.652473	0.284741	0
15963	BM185112	ZF-AB Dr cDNA clone 5387002 3' ~~ CG410	2.29009	0.431011	0.188207	0
4943	AW078216	ZF WU EST Dr cDNA clone IMAGE:3739979 5'	2.28704	0.459975	0.201123	0
7388	BE015672	ZF-AR cDNA Dr cDNA 3', mRNA sequence.	2.28672	0.5901	0.258055	0
7400	BE016086	ZF RG-C32-fn Dr cDNA 3', mRNA sequence.	2.28321	0.524516	0.229728	0
870	AF207707	Dr NCC receptor protein 1 (nccrp-1) mRN	2.2819	0.50916	0.22313	0
10198	BI672329	G-ZF testis Dr cDNA clone 5152929 3' ~~	2.28124	1.1708	0.513227	0
3308	AI793815	ZF WU EST Dr cDNA clone IMAGE:3725212 3'	2.28052	0.504213	0.221095	0
8427	BG305296	ZF-AR cDNA Dr cDNA clone 4146046 3' ~~	2.27923	0.549044	0.24089	0
5456	AW128712	ZF WU EST Dr cDNA clone IMAGE:3740952 5	2.27855	0.478291	0.20991	0
10269	BI672842	G-ZF testis Dr cDNA clone 5152835 5' ~~	2.27583	0.635388	0.27919	0
11595	BI867327	G-ZF (O) Dr cDNA clone 5154510 3', mRNA	2.27527	0.670588	0.294729	0
15767	BM183269	G-ZF (O) Dr cDNA clone 5157925 3', mRNA	2.27287	0.684187	0.301023	0
3406	AI877506	ZF WU EST Dr cDNA clone IMAGE:3724599 5	2.27243	0.502512	0.221134	0
1877	AI545309	ZF WU EST Dr cDNA clone IMAGE:3718214 3	2.26934	0.440154	0.193957	0
2918	AI721504	ZF WU EST Dr cDNA clone IMAGE:3722718 3	2.26853	0.556966	0.245519	0
3272	AI793745	ZF WU EST Dr cDNA clone IMAGE:3725007 3	2.26852	0.554125	0.244267	0
14822	BM071872	G-ZF (O) Dr cDNA clone 5377839 3' ~~ M	2.26783	0.484149	0.213485	0
14825	BM071890	G-ZF (O) Dr cDNA clone 5377927 3', mRNA	2.26749	0.642756	0.283466	0
4212	AI965247	ZF WU EST Dr cDNA clone IMAGE:3728467 3	2.26689	0.497095	0.219285	0
14524	BM026778	ZF neuronal Dr cDNA clone 4887378 5', mR	2.2667	1.09454	0.482878	0
6032	AW202804	ZF-AO Dr cDNA 5', mRNA sequence.	2.26523	0.500655	0.221017	0
15400	BM154135	ZF SJD adult male II Dr cDNA clone 5543	2.26514	0.497599	0.219677	0
11205	BI846170	ZF neuronal Dr cDNA clone 4886380 5', mR	2.26479	0.473089	0.208889	0
7436	BE016429	ZF RG-C32-fn Dr cDNA 3', mRNA sequence.	2.26339	0.50531	0.223254	0
7450	BE016639	ZF RG-C32-fn Dr cDNA 5', mRNA sequence.	2.26304	0.73746	0.325872	0
8849	BG727310	ZF-GK Dr cDNA clone 4726405 3' ~~ RAT C	2.2626	0.682751	0.301755	0
5281	AW116739	S-K-ZF DRA Dr cDNA clone 2601618 3', mR	2.26214	0.938466	0.414859	0
6399	AW280955	ZF-AB Dr cDNA 5', mRNA sequence.	2.2612	0.441705	0.195341	0
9757	BI474937	ZF-GK Dr cDNA clone 4760683 3', mRNA seq	2.26041	0.572001	0.253053	0
3338	AI793924	ZF WU EST Dr cDNA clone IMAGE:3725371 3	2.25894	0.477602	0.211427	0
6586	AW343416	S-K-ZF DRA Dr cDNA clone 2643668 5', mR	2.25893	1.38197	0.611782	0
15644	BM181828	Su-SJD-AM Dr cDNA clone 5412211 3', mRN	2.25882	0.47397	0.20983	0
5821	AW171367	S-K-ZF DRA Dr cDNA clone 2640137 3' ~~	2.25868	0.5244	0.232171	0
4523	AW019295	ZF WU EST Dr cDNA clone IMAGE:3733261 3	2.25862	0.67109	0.297124	0
11300	BI851024	imageqc_10_2000/slz418bdff41.x1 ZF-AR c	2.25698	0.61426	0.27216	0
12196	BI880045	ZF-AR cDNA Dr cDNA clone 4200490 3' ~~	2.25659	0.457585	0.202777	0
1950	AI558433	ZF WU EST Dr cDNA clone IMAGE:3718060 3'	2.25513	0.424871	0.188402	0
2387	AI626347	ZF WU EST Dr cDNA clone IMAGE:3721317 3	2.2539	0.688712	0.305565	0
4907	AW077894	ZF-GK Dr cDNA 3', mRNA sequence.	2.25366	0.478254	0.212213	0
3954	AI957875	ZF WU EST Dr cDNA clone IMAGE:3730189 3'	2.25282	0.442309	0.196336	0
3472	AI878399	ZF WU EST Dr cDNA clone IMAGE:3725481 3	2.25233	0.463574	0.20582	0
9921	BI534315	ZF-AB Dr cDNA clone 4967810 3', mRNA se	2.24879	0.529638	0.235522	0
4309	AJ278268	Dr mRNA for cathepsin D.	2.24684	0.58495	0.260344	0
8720	BG307560	S-K-ZF DRA Dr cDNA clone 3818299 3', mR	2.2442	0.949433	0.423061	0
4040	AI958983	ZF WU EST Dr cDNA clone IMAGE:3730059 5	2.24178	0.563146	0.251205	0
1685	AI477956	ZF WU EST Dr cDNA clone IMAGE:3715242 3	2.24176	0.586107	0.26145	0
2098	AI584590	ZF WU EST Dr cDNA clone IMAGE:3718252 5'	2.24167	0.672688	0.300084	0
11410	BI865546	ZF neuronal Dr cDNA clone 5082176 5', m	2.24035	0.55196	0.246372	0
3183	AI793429	ZF WU EST Dr cDNA clone IMAGE:3724528 3	2.2397	0.721366	0.322082	0
13185	BI889255	ZF637-2-001010 ZF-SSWEmb cDNA library M	2.23851	0.562764	0.251401	0
9859	BI533104	ZF fin day3 regeneration Dr cDNA clone	2.23834	1.37472	0.614168	0
11416	BI865578	ZF neuronal Dr cDNA clone 5082125 5', mR	2.23575	0.535573	0.23955	0
5533	AW154150	S-K-ZF DRA Dr cDNA clone 2601981 3' ~~	2.23326	0.521665	0.233589	0
4581	AW019696	ZF WU EST Dr cDNA clone IMAGE:3732694 3	2.23273	0.505928	0.226595	0
16078	BM186492	ZF SJD day 8 fin regeneration Dr cDNA cl	2.23249	0.565463	0.253287	0
1461	AI384948	ZF fin day0 regeneration Dr cDNA 3' ~~ c	2.2323	0.462114	0.207012	0
9130	BG799195	ZF-GK Dr cDNA clone 4744802 5' ~~ HEPAR	2.2322	0.768377	0.344223	0
3123	AI723055	ZF WU EST Dr cDNA clone IMAGE:3722394 5	2.23167	0.443582	0.198767	0
3634	AI883816	ZF WU EST Dr cDNA clone IMAGE:3726737 5'	2.23145	0.46826	0.209846	0
12347	BI881121	ZF RG-C32-fn Dr cDNA clone 4467456 5' ~	2.23133	0.645444	0.289265	0
10973	BI842069	ZF-AO Dr cDNA clone 4880076 5' ~~ contai	2.23094	0.509805	0.228516	0
12160	BI879867	ZF-AR cDNA Dr cDNA clone 4200309 3', mRN	2.23019	0.46232	0.207301	0
2109	AI584884	ZF WU EST Dr cDNA clone IMAGE:3719374 5'	2.22612	0.54325	0.244035	0
14632	BM036395	G-ZF testis Dr cDNA clone 5377162 3' ~~	2.22611	0.657184	0.295216	0
7678	BE202131	ZF RG-C32-fn Dr cDNA 3' ~~ contains LTR2	2.22564	0.457989	0.205779	0
1051	AF295804	Dr rho coiled-coil associated kinase al	2.22406	0.451454	0.202986	0
2864	AI667631	S-K-ZF DRA Dr cDNA clone 2351502 3' ~~	2.22328	0.509693	0.229253	0
5989	AW184374	ZF-AO Dr cDNA 5', mRNA sequence.	2.22315	0.443528	0.199505	0
10150	BI672160	G-ZF testis Dr cDNA clone 5152570 3' ~~	2.22259	0.488845	0.219944	0
13756	BI896347	ZF WU EST Dr cDNA clone 3724621 5', mRNA	2.22168	0.631816	0.284386	0
3221	AI793560	ZF WU EST Dr cDNA clone IMAGE:3724885 3	2.22055	0.606764	0.273249	0
6462	AW281903	ZF-AB Dr cDNA 3' ~~ RAT SODIUM- AND CHL	2.21997	0.440046	0.198221	0
7865	BE693114	zeh0082r ZF Embryonic Heart cDNA Librar	2.21685	0.599356	0.270364	0
14666	BM036683	G-ZF testis Dr cDNA clone 5377163 5' ~~	2.21442	0.536605	0.242323	0
11874	BI878288	ZF-AR cDNA Dr cDNA clone 4144417 3', mR	2.21439	0.458843	0.20721	0
11941	BI878647	S-K-ZF DRA Dr cDNA clone 3819957 3', mR	2.21374	0.627278	0.283356	0
14149	BI983431	G-ZF (O) Dr cDNA clone 5158806 3' ~~ C	2.21327	1.16509	0.526414	0
4596	AW019758	ZF WU EST Dr cDNA clone IMAGE:3733787 3	2.21234	0.476076	0.215191	0
4435	AW018967	ZF WU EST Dr cDNA clone IMAGE:3732891 3	2.21036	0.559353	0.25306	0
12446	BI882791	ZF RG-C32-fn Dr cDNA clone 4468856 3',	2.21013	0.490244	0.221817	0
15822	BM183873	Su-SJD-AM Dr cDNA clone 5413437 3', mRN	2.20982	1.35101	0.611368	0
1348	AI353202	zeh0165.seq.F ZF Embryonic Heart cDNA L	2.20845	0.498576	0.225758	0
15905	BM184297	Su-SJD-AM Dr cDNA clone 5413797 3', mRNA	2.20793	0.53947	0.244333	0
6842	AW420849	ZF-GK Dr cDNA 3', mRNA sequence.	2.20659	0.395699	0.179326	0
3385	AI794621	ZF WU EST Dr cDNA clone IMAGE:3724455 5'	2.2052	0.662441	0.300399	0
16269	U62619	Dr p21 N-ras oncogene (n-ras) mRNA, cDN	2.20507	0.436434	0.197923	0
3747	AI942574	ZF WU EST Dr cDNA clone IMAGE:3726993 5	2.2044	0.630745	0.286129	0
4501	AW019204	ZF WU EST Dr cDNA clone IMAGE:3733192 3'	2.20269	0.916142	0.415919	0
12208	BI880088	ZF-AR cDNA Dr cDNA clone 4200728 3' ~~	2.20248	0.491644	0.223223	0
4091	AI959537	ZF WU EST Dr cDNA clone IMAGE:3730519 3	2.20234	0.391304	0.177677	0
12008	BI878927	S-K-ZF DRA Dr cDNA clone 3820475 3' ~~	2.20206	0.517423	0.234973	0
14751	BM070924	ZF-AB Dr cDNA clone 5385225 3', mRNA se	2.20201	0.805403	0.365758	0
2552	AI641409	ZF WU EST Dr cDNA clone IMAGE:3721385 3'	2.202	0.473616	0.215084	0
2165	AI588216	ZF WU EST Dr cDNA clone IMAGE:3719876 3	2.19957	0.523421	0.237965	0
5307	AW116863	S-K-ZF DRA Dr cDNA clone 2601760 3' ~~	2.19586	0.488765	0.222584	0
5784	AW171191	S-K-ZF DRA Dr cDNA clone 2639936 3', mR	2.19558	0.570808	0.25998	0
1013	AF279919	Dr CXC-type chemokine (Scyba) mRNA, cDN	2.1949	0.67748	0.308661	0
7406	BE016132	ZF RG-C32-fn Dr cDNA 3' ~~ contains DBR	2.19341	0.611927	0.278984	0
6884	AW421066	ZF-GK Dr cDNA 3' ~~ contains MER35 repet	2.19147	0.490685	0.223907	0
16074	BM186464	ZF SJD day 8 fin regeneration Dr cDNA c	2.19027	0.595896	0.272065	0
8167	BG303052	S-K-ZF DRA Dr cDNA clone 3816611 3', mR	2.19004	0.652854	0.298101	0
9795	BI475857	ZF-GK Dr cDNA clone 4759880 3', mRNA seq	2.18919	0.543513	0.248272	0
6087	AW232046	ZF-AO Dr cDNA 3', mRNA sequence.	2.18685	0.517801	0.236779	0
12203	BI880065	ZF-AR cDNA Dr cDNA clone 4200598 3', mR	2.18586	0.447339	0.204651	0
1138	AF359430	Dr claudin j (cldnj) mRNA, cDNA (C).	2.1858	0.662343	0.303021	0
7055	AW566530	ZF fin day1 regeneration Dr cDNA 5' ~~	2.18536	0.501514	0.229488	0
10260	BI672656	G-ZF (O) Dr cDNA clone 5153499 5', mRNA	2.18498	0.648357	0.296734	0
1364	AI353551	zeh0664.seq.F ZF Embryonic Heart cDNA L	2.18355	0.658666	0.301649	0
16262	U57973	Dr Notch homologue 1a mRNA, cDNA (C).	2.183	0.670141	0.306982	0
1870	AI545291	ZF WU EST Dr cDNA clone IMAGE:3718192 3'	2.18149	0.774933	0.355231	0
14571	BM035545	C-ZF ovary Dr cDNA clone 5305869 3', mRN	2.1794	0.583858	0.267898	0
4387	AL591405	ZF DNA sequence from clone XX-125J23 on	2.17765	0.492906	0.226348	0
16076	BM186485	ZF SJD day 8 fin regeneration Dr cDNA cl	2.17627	0.724381	0.332854	0
12118	BI879683	ZF-AR cDNA Dr cDNA clone 4200137 3', mRN	2.17611	0.508099	0.233489	0
10789	BI839233	ZF SJD day 8 fin regeneration Dr cDNA	2.1754	0.447347	0.205639	0
11637	BI867933	G-ZF (O) Dr cDNA clone 5158444 5' ~~ HYP	2.17511	0.436623	0.200736	0
3482	AI878433	ZF WU EST Dr cDNA clone IMAGE:3725565 3	2.17275	1.2155	0.559428	0
3170	AI793385	ZF WU EST Dr cDNA clone IMAGE:3724364 3	2.1725	0.474104	0.218229	0
10858	BI840365	ZF SJD day 8 fin regeneration Dr cDNA c	2.17224	0.448696	0.20656	0
1817	AI544889	ZF WU EST Dr cDNA clone IMAGE:3717160 3'	2.17151	0.448155	0.206379	0
13024	BI888327	ZF637-2-000082 ZF-SSWEmb cDNA library M	2.17057	0.651109	0.299971	0
12875	BI887350	ZF637-1-001605 ZF-SSWEmb cDNA library M	2.17019	0.474896	0.218827	0
4792	AW076921	ZF-AO Dr cDNA 5' ~~ contains MER24 repet	2.16885	0.557389	0.256998	0
6576	AW343076	S-K-ZF DRA Dr cDNA clone 2643330 5' ~~	2.16686	0.529828	0.244514	0
3621	AI883688	ZF WU EST Dr cDNA clone IMAGE:3726577 5	2.16638	0.500214	0.230899	0
1954	AI558444	ZF WU EST Dr cDNA clone IMAGE:3718063 3'	2.16559	0.625053	0.288629	0
2010	AI584277	ZF WU EST Dr cDNA clone IMAGE:3718483 3	2.1646	0.591808	0.273403	0
14631	BM036392	G-ZF testis Dr cDNA clone 5377122 3' ~~	2.16428	0.649613	0.300152	0
2495	AI641092	ZF WU EST Dr cDNA clone IMAGE:3721789 3'	2.16416	0.41964	0.193904	0
1564	AI437134	ZF WU EST Dr cDNA clone IMAGE:3714135 5	2.16287	0.818983	0.378655	0
6378	AW280290	ZF-AB Dr cDNA 5' ~~ SW:H1X_HUMAN Q92522	2.16122	0.504476	0.233422	0
6097	AW232135	ZF-AO Dr cDNA 3' ~~ ALDO-KETO REDUCTASE	2.16062	0.438193	0.202809	0
15607	BM181650	Su-SJD-AM Dr cDNA clone 5411987 3', mRNA	2.15943	0.475201	0.220058	0
11578	BI867235	G-ZF (O) Dr cDNA clone 5157903 3', mRNA	2.15893	0.609776	0.282444	0
13028	BI888344	ZF637-2-000099 ZF-SSWEmb cDNA library M	2.15884	0.509368	0.235946	0
8351	BG304178	S-K-ZF DRA Dr cDNA clone 3815465 3', mRN	2.15877	0.545677	0.252773	0
10560	BI705721	ZF-GK Dr cDNA clone 4743957 3', mRNA seq	2.15862	0.501718	0.232425	0
16334	X12802	ZF mRNA for homeotic protein ZF-21.,	2.15843	0.536484	0.248552	0
10816	BI839766	ZF-AB Dr cDNA clone 4834406 5', mRNA seq	2.15403	0.415368	0.192833	0
7481	BE017457	ZF RG-C32-fn Dr cDNA 3' ~~ ALPHA1-MICRO	2.15314	0.399251	0.185427	0
6611	AW343759	S-K-ZF DRA Dr cDNA clone 2640968 3', mRN	2.15252	1.16639	0.541872	0
7789	BE605465	ZF RG-C32-fn Dr cDNA 3' ~~ HUMAN APICAL-	2.14942	0.511946	0.238179	0
9510	BI326785	STR00051 random primed ZF embryo Dr cDN	2.14802	0.534343	0.24876	0
8485	BG305623	ZF-AR cDNA Dr cDNA clone 4145537 3', mR	2.14677	0.801779	0.373482	0
4105	AI959677	ZF WU EST Dr cDNA clone IMAGE:3730710 3	2.14521	0.453754	0.21152	0
14570	BM035509	C-ZF ovary Dr cDNA clone 5305722 3' ~~ P	2.14508	0.744548	0.347096	0
10217	BI672378	G-ZF testis Dr cDNA clone 5152902 3' ~~	2.14507	0.476327	0.222057	0
9274	BG884521	ZF-GK Dr cDNA clone 4745185 3', mRNA se	2.14486	0.466763	0.217619	0
1413	AI384385	ZF fin day0 regeneration Dr cDNA 5', mR	2.14467	0.531756	0.247943	0
3908	AI957700	ZF WU EST Dr cDNA clone IMAGE:3729677 3	2.14437	0.435201	0.202951	0
5543	AW154227	S-K-ZF DRA Dr cDNA clone 2602067 3' ~~	2.144	0.427735	0.199503	0
10182	BI672274	G-ZF testis Dr cDNA clone 5152920 3', mR	2.14175	0.543929	0.253965	0
14913	BM082435	C-ZF ovary Dr cDNA clone 5306347 3' ~~	2.14112	0.529252	0.247185	0
5803	AW171268	S-K-ZF DRA Dr cDNA clone 2640115 3', mR	2.14027	0.447972	0.209306	0
12643	BI885942	ZF637-1-000197 ZF-SSWEmb cDNA library M	2.13997	0.597907	0.2794	0
4602	AW019804	ZF WU EST Dr cDNA clone IMAGE:3732822 3	2.13953	0.533295	0.249258	0
1282	AI330707	ZF fin day1 regeneration Dr cDNA 5' ~~	2.13881	0.51524	0.2409	0
10482	BI705089	ZF SJD day 8 fin regeneration Dr cDNA c	2.13767	0.783071	0.366321	0
6574	AW342944	S-K-ZF DRA Dr cDNA clone 2643064 5' ~~	2.13678	0.454006	0.212472	0
2149	AI588172	ZF WU EST Dr cDNA clone IMAGE:3719795 3	2.13519	0.497184	0.232852	0
4878	AW077600	ZF-GK Dr cDNA 3', mRNA sequence.	2.13352	0.482293	0.226055	0
1521	AI397362	ZF fin day0 regeneration Dr cDNA 3', mR	2.13352	0.609235	0.285553	0
1703	AI496877	ZF WU EST Dr cDNA clone IMAGE:3716697 3	2.13253	1.55164	0.727606	0
10131	BI672105	G-ZF testis Dr cDNA clone 5152605 3', m	2.13204	0.524865	0.24618	0
8001	BF717630	ZF WU EST Dr cDNA clone IMAGE:3732921 5	2.13191	0.533217	0.250112	0
5344	AW117056	ZF WU EST Dr cDNA clone IMAGE:3739139 3'	2.13166	0.613737	0.287915	0
7890	BE693178	zeh1559r ZF Embryonic Heart cDNA Librar	2.13107	0.535733	0.251392	0
1841	AI545065	ZF WU EST Dr cDNA clone IMAGE:3717230 5	2.13065	0.396116	0.185913	0
7372	AY050506	Dr rod phosphodiesterase gamma subunit	2.13012	0.490734	0.230379	0
2033	AI584358	ZF WU EST Dr cDNA clone IMAGE:3719353 3'	2.12946	0.761092	0.357411	0
8104	BG302600	S-K-ZF DRA Dr cDNA clone 3815857 3', mRN	2.12716	0.492932	0.231732	0
4705	AW059221	ZF WU EST Dr cDNA clone IMAGE:3738640 5'	2.12533	0.435284	0.204808	0
7912	BF156642	S-K-ZF DRA Dr cDNA clone 3817625 5' ~~	2.12523	0.78932	0.371405	0
2312	AI601576	ZF WU EST Dr cDNA clone IMAGE:3720803 3	2.124	0.504068	0.23732	0
10487	BI705131	ZF SJD day 8 fin regeneration Dr cDNA c	2.11923	0.499996	0.235933	0
2689	AI658010	ZF WU EST Dr cDNA clone IMAGE:3722124 5'	2.11894	0.444413	0.209734	0
15513	BM156517	Su-SJD-AM Dr cDNA clone 5412457 5', mRN	2.11774	0.568355	0.268378	0
9957	BI670880	ZF-AR cDNA Dr cDNA clone 4786352 3', mR	2.11498	0.557539	0.263614	0
4755	AW076700	ZF-AO Dr cDNA 3' ~~ HUMAN PLATELET-ENDO	2.11421	0.443606	0.209821	0
12681	BI886069	ZF637-1-000324 ZF-SSWEmb cDNA library M	2.11331	0.558379	0.26422	0
2854	AI667561	ZF WU EST Dr cDNA clone IMAGE:3723989 3	2.11295	0.429475	0.203259	0
3420	AI877676	ZF WU EST Dr cDNA clone IMAGE:3724818 5'	2.11221	0.514558	0.243611	0
6732	AW419859	ZF-GK Dr cDNA 5' ~~ CAEBR TRANSPOSABLE E	2.11143	0.404136	0.191404	0
7889	BE693176	zeh1367r ZF Embryonic Heart cDNA Librar	2.11137	0.403142	0.190938	0
1832	AI545016	ZF WU EST Dr cDNA clone IMAGE:3717541 3'	2.11126	0.507098	0.240187	0
7610	BE201546	ZF RG-C32-fn Dr cDNA 3', mRNA sequence.	2.11072	0.676525	0.320518	0
16360	X85735	Dr mRNA for Wilms tumour protein (3rd zi	2.10897	0.472837	0.224203	0
11096	BI843480	ZF-AO Dr cDNA clone 5283021 3', mRNA se	2.10779	0.490354	0.232639	0
11406	BI865534	ZF neuronal Dr cDNA clone 5082503 3', m	2.10677	0.769398	0.365202	0
8974	BG728552	ZF-GK Dr cDNA clone 4727707 3' ~~ contai	2.10619	0.489616	0.232466	0
5251	AW116624	S-K-ZF DRA Dr cDNA clone 2601457 3', mR	2.10542	0.4845	0.23012	0
10433	BI704240	zfshTARAMA000070 ZF-SSWEmb cDNA library	2.10509	0.492438	0.233928	0
2295	AI601501	ZF WU EST Dr cDNA clone IMAGE:3720710 3'	2.105	0.480703	0.228362	0
15251	BM103450	ZF-AB Dr cDNA clone 5387149 3' ~~ REVER	2.105	0.663771	0.31533	0
13621	BI891811	ZF637-3-001066 ZF-SSWEmb cDNA library M	2.10486	0.655236	0.311297	0
6356	AW280132	ZF-AB Dr cDNA 3', mRNA sequence.	2.10334	0.437425	0.207966	0
9635	BI430207	ZF-AB Dr cDNA clone 4967599 3', mRNA seq	2.10321	0.595813	0.283287	0
5976	AW184187	ZF-AO Dr cDNA 5' ~~ SW:MT_RUTRU P80593	2.10315	0.443354	0.210805	0
13198	BI889331	ZF637-2-001086 ZF-SSWEmb cDNA library M	2.10071	0.482821	0.229837	0
1540	AI415878	ZF WU EST Dr cDNA clone IMAGE:3713954 3	2.10031	0.41634	0.198228	0
13073	BI888604	ZF637-2-000359 ZF-SSWEmb cDNA library M	2.10001	0.592753	0.282262	0
9470	BI326217	ZF fin day1 regeneration Dr cDNA clone 4	2.09962	0.457165	0.217737	0
1775	AI544472	ZF WU EST Dr cDNA clone IMAGE:3717705 3	2.09884	0.474385	0.226023	0
13527	BI891330	ZF637-3-000585 ZF-SSWEmb cDNA library M	2.09811	0.530886	0.253031	0
3236	AI793607	ZF WU EST Dr cDNA clone IMAGE:3724721 3	2.09734	0.497115	0.237022	0
9381	BG985673	2025 NICHD ZF normalized I Dr cDNA clon	2.09426	0.477671	0.228086	0
1847	AI545128	ZF WU EST Dr cDNA clone IMAGE:3717589 3'	2.09321	0.379966	0.181523	0
13325	BI890149	ZF637-2-001904 ZF-SSWEmb cDNA library M	2.09284	0.556784	0.266043	0
15349	BM104298	Su-SJD-AM Dr cDNA clone 5411822 3' ~~	2.09174	0.488543	0.233558	0
6692	AW344222	S-K-ZF DRA Dr cDNA clone 2643534 3' ~~ S	2.0908	0.390124	0.186591	0
2580	AI641505	ZF WU EST Dr cDNA clone IMAGE:3721572 3'	2.09079	0.538407	0.257513	0
16415	Z22762	Br mRNA for axial gene.	2.09061	0.808918	0.38693	0
13495	BI891145	ZF637-3-000400 ZF-SSWEmb cDNA library M	2.08914	0.507356	0.242854	0
2329	AI601685	ZF WU EST Dr cDNA clone IMAGE:3720285 3'	2.08817	0.463012	0.221731	0
12670	BI886016	ZF637-1-000271 ZF-SSWEmb cDNA library M	2.08758	0.563182	0.269777	0
2767	AI667142	ZF WU EST Dr cDNA clone IMAGE:3723637 3	2.08696	0.547345	0.262269	0
2364	AI601860	ZF WU EST Dr cDNA clone IMAGE:3721216 3	2.0867	0.564232	0.270394	0
5438	AW128527	ZF WU EST Dr cDNA clone IMAGE:3739084 5'	2.08598	0.514156	0.246482	0
5354	AW117109	ZF WU EST Dr cDNA clone IMAGE:3739264 3	2.08554	0.396584	0.190159	0
1578	AI437390	ZF WU EST Dr cDNA clone IMAGE:3713660 3	2.08494	0.475722	0.228171	0
2932	AI721546	ZF WU EST Dr cDNA clone IMAGE:3722776 3	2.08418	0.410555	0.196986	0
1447	AI384860	ZF fin day0 regeneration Dr cDNA 3', mR	2.08203	0.419719	0.201592	0
541	AF057040	Dr beta-actin mRNA, cDNA (C).	2.08159	0.684376	0.328775	0
7784	BE605433	ZF RG-C32-fn Dr cDNA 3', mRNA sequence.	2.08126	0.668892	0.321388	0
11621	BI867627	G-ZF (O) Dr cDNA clone 5158010 5', mRNA	2.08014	0.524908	0.252342	0
5998	AW184513	ZF-AO Dr cDNA 5' ~~ HUMAN F-ACTIN CAPPI	2.07587	0.578308	0.278586	0
1652	AI477367	ZF WU EST Dr cDNA clone IMAGE:3715526 3	2.07576	0.498173	0.239996	0
15295	BM103998	Su-SJD-AM Dr cDNA clone 5411100 3' ~~ CA	2.07567	0.507373	0.244438	0
772	AF164695	A0268944 ZF Kidney cDNA random primed,	2.07559	0.971003	0.46782	0
6539	AW305660	ZF-AB Dr cDNA 5' ~~ SECRETOGRANIN II PR	2.07332	0.441974	0.213173	0
1187	AF392995	Dr kruppel-like factor 2b (klf2b) mRNA,	2.07303	0.519891	0.250788	0
5707	AW170837	S-K-ZF DRA Dr cDNA clone 2639434 3' ~~	2.07257	0.389099	0.187737	0
13682	BI892100	ZF637-3-001355 ZF-SSWEmb cDNA library M	2.07013	0.626281	0.302532	0
13656	BI891991	ZF637-3-001246 ZF-SSWEmb cDNA library M	2.06958	0.620226	0.299688	0
12913	BI887618	ZF637-1-001873 ZF-SSWEmb cDNA library M	2.06837	0.494755	0.2392	0
1184	AF390109	Dr atypical protein kinase C lambda mRN	2.06604	0.397492	0.192394	0
4456	AW019034	ZF WU EST Dr cDNA clone IMAGE:3733969 3	2.06583	0.596296	0.288648	0
11023	BI842509	ZF neuronal Dr cDNA clone 4886939 5', m	2.06564	0.772087	0.373776	0
1260	AI330358	ZF fin day1 regeneration Dr cDNA 3', mR	2.06453	0.970509	0.470088	0
8681	BG306823	ZF-AR cDNA Dr cDNA clone 4145746 5' ~~	2.06394	0.524606	0.254176	0
14169	BI983554	G-ZF (O) Dr cDNA clone 5160122 3' ~~ PR	2.06394	0.615606	0.298267	0
6351	AW280086	ZF-AB Dr cDNA 3', mRNA sequence.	2.06285	0.462487	0.224198	0
2217	AI588460	ZF WU EST Dr cDNA clone IMAGE:3720197 3	2.06158	0.454082	0.220259	0
4371	AL591180	ZF DNA sequence from clone XX-243A08 on	2.06005	0.43565	0.211475	0
4048	AI959120	ZF WU EST Dr cDNA 5', mRNA sequence.	2.05974	0.453801	0.220319	0
13952	BI980596	G-ZF (O) Dr cDNA clone 5159933 3', mRNA	2.05926	0.523351	0.254145	0
7867	BE693122	zeh0223r ZF Embryonic Heart cDNA Librar	2.05831	0.60652	0.294669	0
10180	BI672268	G-ZF testis Dr cDNA clone 5152880 3', m	2.05712	0.596347	0.289894	0
2384	AI626282	ZF WU EST Dr cDNA clone IMAGE:3721181 5	2.05679	1.04386	0.507522	0
9176	BG883258	ZF-GK Dr cDNA clone 4743866 3', mRNA seq	2.05649	0.641876	0.312122	0
11496	BI866366	ZF-AB Dr cDNA clone 4834198 3', mRNA se	2.05618	0.463173	0.225259	0
9867	BI533225	ZF-AB Dr cDNA clone 4966980 3', mRNA seq	2.05579	0.630118	0.306509	0
10382	BI673789	G-ZF testis Dr cDNA clone 5152275 3', mR	2.05576	0.492228	0.239438	0
561	AF069994	Dr vimentin mRNA, cDNA (C).	2.05548	0.482956	0.23496	0
2358	AI601832	ZF WU EST Dr cDNA clone IMAGE:3721176 3	2.05524	0.581434	0.282902	0
7351	AY029577	Dr transcription factor Treb5 (treb5) m	2.05478	0.443423	0.2158	0
920	AF233434	Dr caspase (caspy) mRNA, cDNA (C).	2.05369	0.451458	0.219827	0
12848	BI887141	ZF637-1-001396 ZF-SSWEmb cDNA library M	2.05283	0.492563	0.239943	0
12155	BI879847	ZF-AR cDNA Dr cDNA clone 4200213 3' ~~	2.05282	0.443398	0.215994	0
4045	AI959108	ZF WU EST Dr cDNA 5', mRNA sequence.	2.05222	0.430395	0.209721	0
7984	BF717445	ZF WU EST Dr cDNA clone IMAGE:3732455 5	2.0518	0.456344	0.222412	0
11831	BI878031	S-K-ZF DRA Dr cDNA clone 3819246 3', mR	2.05026	0.783415	0.382106	0
3425	AI877744	ZF WU EST Dr cDNA clone IMAGE:3724879 5	2.05006	0.461913	0.225316	0
9371	BG985554	5018t7 NICHD ZF normalized I Dr cDNA cl	2.04986	0.392116	0.191289	0
151	AA658588	ZF-GK Dr cDNA clone zbr1399 3', mRNA se	2.04892	0.556077	0.271401	0
8297	BG303868	S-K-ZF DRA Dr cDNA clone 3814935 3', mRN	2.04716	0.495241	0.241916	0
8824	BG727142	ZF-GK Dr cDNA clone 4726650 3', mRNA se	2.04674	0.541165	0.264403	0
14711	BM037402	G-ZF (O) Dr cDNA clone 5158894 5' ~~ HUM	2.0465	0.439311	0.214665	0
6997	AW454173	zehl1036 ZF Embryonic Heart cDNA Librar	2.04495	0.520331	0.254447	0
Down-regulated genes
Row	Gene ID	Gene Name	Score(d)	Numerator(r)	Denominator(s+s0)	q-value(%)
3803	AI942990	ZF WU EST Dr cDNA clone IMAGE:3727722 3'	-13.5788	-2.84143	0.209256	0
10830	BI839927	ZF-AB Dr cDNA clone 4834139 5', mRNA se	-10.5037	-1.75173	0.166773	0
644	AF109372	Dr blue-sensitive opsin (bluops) mRNA,	-10.4848	-2.51582	0.239948	0
794	AF174393	Dr glial fibrillary acidic protein (gfa	-10.3887	-2.15014	0.20697	0
7163	AW777320	ZF 15-19hr embryonic cDNA Dr cDNA 3', m	-9.91065	-3.55795	0.359002	0
8243	BG303611	S-K-ZF DRA Dr cDNA clone 3818106 3' ~~	-9.35821	-2.61593	0.279533	0
8718	BG307552	S-K-ZF DRA Dr cDNA clone 3818255 3' ~~ M	-8.63202	-1.66162	0.192495	0
10756	BI710126	ZF-AB Dr cDNA clone 4831769 5', mRNA se	-8.61059	-1.93774	0.225041	0
9931	BI563084	ZF-AB Dr cDNA clone 4967757 5' ~~ conta	-8.5837	-1.54084	0.179508	0
10318	BI673470	G-ZF (O) Dr cDNA clone 5153344 3', mRNA	-8.48874	-1.80701	0.212872	0
11029	BI842600	ZF-AO Dr cDNA clone 4879039 5', mRNA se	-8.41015	-1.71656	0.204106	0
645	AF109373	Dr ultraviolet-sensitive opsin (uvops)	-7.93972	-2.80162	0.352862	0
8786	BG308728	ZF-AR cDNA Dr cDNA clone 4143677 4143677	-7.55414	-1.58382	0.209662	0
641	AF109369	Dr green-sensitive opsin 1 (grops1) mRN	-7.54927	-2.02022	0.267605	0
8599	BG306150	ZF-AR cDNA Dr cDNA clone 4199267 3', mR	-7.53365	-1.72618	0.22913	0
924	AF237712	Dr brain-type fatty-acid binding protei	-7.28872	-1.6707	0.229218	0
10934	BI841594	ZF neuronal Dr cDNA clone 5080318 3', m	-7.26669	-1.87932	0.258621	0
3726	AI884299	ZF WU EST Dr cDNA clone IMAGE:3727361 3	-7.17553	-2.11345	0.294535	0
8467	BG305568	ZF-AR cDNA Dr cDNA clone 4145282 3' ~~	-6.80506	-1.61553	0.237401	0
16377	X97332	Dr mRNA for HER-4 DNA binding protein.	-6.79624	-1.47456	0.216967	0
2275	AI601390	ZF WU EST Dr cDNA clone IMAGE:3720989 3'	-6.75889	-1.77846	0.26313	0
1383	AI354050	zeh1328.seq.F ZF Embryonic Heart cDNA L	-6.68697	-1.31655	0.196883	0
9330	BG892485	ZF-AR cDNA Dr cDNA clone 4788339 5' ~~	-6.57388	-1.75132	0.266405	0
9972	BI670964	ZF-AR cDNA Dr cDNA clone 4786355 3', mRN	-6.55017	-1.21279	0.185154	0
14859	BM072355	ZF-AB Dr cDNA clone 5386171 3', mRNA se	-6.43707	-1.18353	0.183862	0
8418	BG305182	ZF-AR cDNA Dr cDNA clone 4144639 5', mR	-6.43606	-1.35548	0.210608	0
1069	AF308599	Dr Na+/K+ ATPase alpha subunit isoform	-6.4319	-1.48366	0.230672	0
2690	AI658011	ZF WU EST Dr cDNA clone IMAGE:3722126 5	-6.40166	-1.72372	0.269261	0
7336	AY008836	Dr midkine-related growth factor Mdk2 (	-6.17972	-1.20966	0.195747	0
14275	BM005061	ZF-AB Dr cDNA clone 5334361 3', mRNA se	-6.03032	-1.35465	0.22464	0
14758	BM070961	ZF-AB Dr cDNA clone 5385421 3' ~~ SW:CA	-6.02598	-1.4757	0.24489	0
7920	BF157011	S-K-ZF DRA Dr cDNA clone 3818255 5' ~~	-5.94675	-1.43443	0.241212	0
7312	AW826726	ZF-AR cDNA Dr cDNA 3', mRNA sequence.	-5.79877	-1.83864	0.317075	0
12501	BI883928	ZF WU EST Dr cDNA clone 4490509 3', mRNA	-5.77546	-1.23429	0.213713	0
9447	BI325560	ZF-AB Dr cDNA clone 4955805 3', mRNA seq	-5.70393	-1.38026	0.241985	0
10307	BI673411	G-ZF (O) Dr cDNA clone 5153419 3' ~~ CG	-5.66738	-1.26686	0.223536	0
16038	BM185854	ZF-AB Dr cDNA clone 5414118 3', mRNA se	-5.62301	-1.36847	0.24337	0
15953	BM185029	ZF-AB Dr cDNA clone 5386881 3', mRNA s	-5.58556	-1.09759	0.196505	0
520	AF045432	Dr stem cell leukemia protein (tal-1) m	-5.55599	-1.04662	0.188376	0
6500	AW282071	ZF-AB Dr cDNA 3', mRNA sequence.	-5.53796	-1.3552	0.244711	0
16264	U57975	Dr Notch homologue 3 mRNA, cDNA (C).	-5.53378	-1.37199	0.24793	0
3040	AI722369	ZF WU EST Dr cDNA clone IMAGE:3722501 3'	-5.53073	-1.63173	0.295031	0
2704	AI658249	ZF WU EST Dr cDNA clone IMAGE:3721966 5	-5.52703	-1.28782	0.233004	0
8407	BG304888	ZF-AR cDNA Dr cDNA clone 4144090 5' ~~	-5.50396	-1.2946	0.235213	0
9386	BG985680	2036 NICHD ZF normalized I Dr cDNA clon	-5.47237	-1.52618	0.278889	0
16309	U93462	Dr COUP-TF gene, cDNA (P)., product = C	-5.46581	-1.23919	0.226716	0
9738	BI474700	ZF-AO Dr cDNA clone 5002244 5', mRNA se	-5.41885	-1.30901	0.241566	0
10881	BI840762	ZF-AB Dr cDNA clone 4833688 3', mRNA se	-5.36952	-0.906159	0.16876	0
10038	BI671295	ZF-AR cDNA Dr cDNA clone 4786662 3' ~~	-5.36822	-1.31199	0.244399	0
7335	AY008375	Dr Na+/K+ ATPase alpha subunit isoform	-5.36244	-1.53271	0.285823	0
4637	AW058837	ZF WU EST Dr cDNA clone IMAGE:3742133 3'	-5.35494	-1.02356	0.191142	0
10623	BI706995	ZF-AR cDNA Dr cDNA clone 4791281 5', mR	-5.33893	-1.0516	0.196969	0
11997	BI878898	S-K-ZF DRA Dr cDNA clone 3820337 3' ~~	-5.26839	-1.15228	0.218716	0
12418	BI882412	ZF RG-C32-fn Dr cDNA clone 4468178 3' ~	-5.22271	-1.04333	0.199768	0
6392	AW280656	ZF-AB Dr cDNA 5', mRNA sequence.	-5.21476	-1.08489	0.208042	0
12252	BI880342	ZF-AR cDNA Dr cDNA clone 4201514 3', mR	-5.10928	-1.27728	0.249992	0
3814	AI943057	ZF WU EST Dr cDNA clone IMAGE:3728016 3'	-5.0997	-1.24999	0.24511	0
7463	BE016992	ZF RG-C32-fn Dr cDNA 5' ~~ EPTST THREA	-5.08011	-1.53949	0.303042	0
5185	AW116377	S-K-ZF DRA Dr cDNA clone 2601171 3' ~~	-5.06846	-0.995138	0.19634	0
15183	BM102099	ZF-AB Dr cDNA clone 5386587 3', mRNA se	-5.06586	-1.03589	0.204484	0
12228	BI880170	ZF-AR cDNA Dr cDNA clone 4201112 3', mR	-5.03194	-1.05581	0.209823	0
6315	AW279895	ZF-AB Dr cDNA 3', mRNA sequence.	-5.00192	-1.1912	0.238149	0
1164	AF375872	Dr transcription factor Meis2.2 (meis2.	-4.98086	-1.13663	0.228199	0
9455	BI325696	ZF-AB Dr cDNA clone 4956145 3', mRNA se	-4.97624	-1.38431	0.278184	0
12934	BI887717	ZF637-1-001972 ZF-SSWEmb cDNA library M	-4.9416	-1.17076	0.236918	0
6208	AW232839	ZF-AO Dr cDNA 3', mRNA sequence.	-4.90409	-1.22373	0.249532	0
7298	AW826605	ZF-AR cDNA Dr cDNA 3', mRNA sequence.	-4.886	-0.942213	0.192839	0
8741	BG308285	ZF-AR cDNA Dr cDNA clone 4199848 5' ~~ F	-4.8749	-1.24261	0.2549	0
11677	BI876291	S-K-ZF DRA Dr cDNA clone 3819342 5' ~~ H	-4.85453	-1.26921	0.261449	0
12906	BI887548	ZF637-1-001803 ZF-SSWEmb cDNA library M	-4.80386	-1.12797	0.234804	0
4294	AJ245964	Dr mRNA for Pbx3b homeodomain protein (p	-4.78755	-0.998558	0.208574	0
10781	BI710602	ZF-AB Dr cDNA clone 4832303 5', mRNA se	-4.77708	-1.057	0.221265	0
11187	BI845755	ZF neuronal Dr cDNA clone 5077854 3' ~~	-4.76677	-1.31281	0.275409	0
11423	BI865609	ZF neuronal Dr cDNA clone 5082457 5', m	-4.75543	-1.34509	0.282853	0
16088	BM186665	ZF-AB Dr cDNA clone 5414283 5' ~~ SILKW	-4.74675	-0.953049	0.200779	0
12301	BI880654	ZF-AR cDNA Dr cDNA clone 4201558 3' ~~ c	-4.73805	-0.881337	0.186013	0
763	AF164441	D0271511 RZPD library 575 Dr cDNA clone	-4.73539	-1.05578	0.222955	0
14081	BI982778	ZF-AB Dr cDNA clone 5333316 3' ~~ TUBUL	-4.72906	-1.05605	0.22331	0
6935	AW421939	S-K-ZF DRA Dr cDNA clone 2644738 5' ~~	-4.72804	-1.22718	0.259554	0
3496	AI878468	ZF WU EST Dr cDNA clone IMAGE:3725649 3'	-4.68421	-1.24963	0.266775	0
11266	BI846960	ZF-AR cDNA Dr cDNA clone 4789435 5', mRN	-4.65687	-1.13632	0.244009	0
13677	BI892074	ZF637-3-001329 ZF-SSWEmb cDNA library M	-4.65335	-0.976254	0.209796	0
12770	BI886648	ZF637-1-000903 ZF-SSWEmb cDNA library M	-4.65155	-0.950251	0.204287	0
8472	BG305581	ZF-AR cDNA Dr cDNA clone 4145494 3', mR	-4.6427	-1.05088	0.226351	0
3176	AI793405	ZF WU EST Dr cDNA clone IMAGE:3724375 3	-4.6335	-1.35993	0.2935	0
6410	AW281293	ZF-AB Dr cDNA 5' ~~ SQUAC PROTEOLIPID P	-4.62903	-1.43787	0.310621	0
3535	AI878715	ZF WU EST Dr cDNA clone IMAGE:3726205 3	-4.61553	-0.919655	0.199252	0
5995	AW184479	ZF-AO Dr cDNA 5', mRNA sequence.	-4.61213	-0.930702	0.201794	0
478	AF025348	Dr paired-like HoxP (Vsx-1) mRNA, cDNA	-4.60862	-1.63699	0.355201	0
13135	BI888934	ZF637-2-000689 ZF-SSWEmb cDNA library M	-4.59269	-0.969867	0.211176	0
4238	AI974139	ZF WU EST Dr cDNA clone IMAGE:3731836 3'	-4.55113	-1.05819	0.232512	0
637	AF105152	Dr rhodopsin mRNA, cDNA (C).	-4.51983	-1.42475	0.315222	0
8496	BG305686	ZF-AR cDNA Dr cDNA clone 4145557 3', mR	-4.51866	-1.12014	0.247891	0
9106	BG738534	ZF-AR cDNA Dr cDNA clone 4786380 5', mRN	-4.45177	-1.53437	0.344665	0
14105	BI983039	ZF-AB Dr cDNA clone 5332352 3', mRNA seq	-4.39591	-1.2453	0.283287	0
9588	BI429158	ZF-AB Dr cDNA clone 4966386 5' ~~ RAT C	-4.39139	-0.838963	0.191047	0
10963	BI841856	ZF neuronal Dr cDNA clone 5080389 5', m	-4.36772	-1.07949	0.247152	0
8461	BG305533	ZF-AR cDNA Dr cDNA clone 4145310 3', mRN	-4.3555	-1.13633	0.260895	0
9966	BI670921	ZF-AR cDNA Dr cDNA clone 4786121 3' ~~	-4.34983	-0.779753	0.179261	0
12128	BI879723	ZF-AR cDNA Dr cDNA clone 4200365 3', mR	-4.34026	-0.91193	0.21011	0
1745	AI522447	ZF WU EST Dr cDNA clone IMAGE:3712598 3'	-4.33371	-1.12734	0.260132	0
666	AF115773	Dr basic helix-loop-helix transcription	-4.33058	-1.28874	0.297591	0
9340	BG985455	1128t3 NICHD ZF normalized I Dr cDNA cl	-4.32343	-1.11064	0.256887	0
16373	X96422	Dr zp-50 POU gene.	-4.31551	-1.34201	0.310974	0
3861	AI957401	ZF WU EST Dr cDNA clone IMAGE:3728676 3'	-4.30372	-1.00237	0.232909	0
12798	BI886789	ZF637-1-001044 ZF-SSWEmb cDNA library M	-4.29661	-1.11201	0.25881	0
2372	AI617260	zehn1304.seq.F ZF Embryonic Heart cDNA	-4.28471	-0.927587	0.216488	0
7333	AY007990	Dr transcription factor Her-8a (her-8a)	-4.27952	-0.948026	0.221527	0
6219	AW233059	ZF-AO Dr cDNA 5' ~~ SW:STX1_BOVIN Q28208	-4.275	-0.946092	0.221308	0
10144	BI672139	G-ZF testis Dr cDNA clone 5152464 3' ~~	-4.27038	-0.820371	0.192107	0
9975	BI670974	ZF-AR cDNA Dr cDNA clone 4786098 3', mR	-4.27029	-0.922462	0.216018	0
11651	BI868167	G-ZF (O) Dr cDNA clone 5158523 5', mRNA	-4.26128	-1.13511	0.266378	0
7242	AW826278	ZF-AR cDNA Dr cDNA 3', mRNA sequence.	-4.25434	-1.05891	0.248901	0
8078	BF938407	ZF-AR cDNA Dr cDNA clone 4201369 5', mR	-4.24712	-1.25227	0.294851	0
2481	AI641064	ZF WU EST Dr cDNA clone IMAGE:3721772 3	-4.24606	-1.07255	0.252599	0
9956	BI670875	ZF-AR cDNA Dr cDNA clone 4786318 3' ~~	-4.24195	-0.915635	0.215852	0
514	AF039952	Dr type III POU domain protein (zp-12)	-4.22291	-0.973254	0.23047	0
8547	BG305925	ZF-AR cDNA Dr cDNA clone 4146071 3', mRN	-4.2223	-0.880611	0.208562	0
589	AF071496	Dr orthopedia protein (Otp) mRNA, cDNA	-4.22024	-0.945944	0.224144	0
11888	BI878403	S-K-ZF DRA Dr cDNA clone 3819717 3', mRN	-4.21394	-0.931739	0.221109	0
16045	BM185901	ZF-AB Dr cDNA clone 5414025 3', mRNA se	-4.20786	-0.946343	0.224899	0
1038	AF288763	Dr transcription factor Gbx1 (gbx1) mRN	-4.18638	-0.864273	0.206449	0
16383	Y07905	Dr mRNA for zp-47 POU gene.	-4.17949	-1.07675	0.257626	0
3984	AI958208	ZF WU EST Dr cDNA clone IMAGE:3728855 5	-4.17479	-0.874457	0.209462	0
7394	BE015730	ZF-AR cDNA Dr cDNA 5', mRNA sequence.	-4.17085	-0.722027	0.173113	0
12791	BI886759	ZF637-1-001014 ZF-SSWEmb cDNA library M	-4.16395	-1.35062	0.324361	0
11209	BI846193	ZF neuronal Dr cDNA clone 4886570 5', m	-4.15728	-1.01386	0.243876	0
15932	BM184758	G-ZF (O) Dr cDNA clone 5159709 5', mRNA	-4.15232	-0.944318	0.227419	0
12960	BI887911	ZF637-1-002166 ZF-SSWEmb cDNA library M	-4.14332	-1.07127	0.258553	0
10778	BI710508	ZF-AB Dr cDNA clone 4833607 3', mRNA se	-4.12568	-0.774312	0.187681	0
14507	BM026607	ZF neuronal Dr cDNA clone 5080811 3', mR	-4.11908	-0.826803	0.200725	0
15964	BM185116	ZF-AB Dr cDNA clone 5387014 3', mRNA se	-4.09593	-1.05606	0.257832	0
3952	AI957866	ZF WU EST Dr cDNA clone IMAGE:3730186 3'	-4.07866	-1.03814	0.254529	0
8783	BG308711	ZF-AR cDNA Dr cDNA clone 4143908 4143908	-4.07352	-0.930414	0.228405	0
11876	BI878304	ZF-AR cDNA Dr cDNA clone 4144481 3' ~~	-4.06875	-0.928652	0.22824	0
12313	BI880711	ZF-AR cDNA Dr cDNA clone 4201453 3', mR	-4.06748	-0.779461	0.191632	0
14912	BM082431	C-ZF ovary Dr cDNA clone 5306301 3' ~~	-4.06548	-0.798334	0.196369	0
12621	BI885870	ZF637-1-000125 ZF-SSWEmb cDNA library M	-4.06223	-0.862928	0.212427	0
2374	AI617585	zehn1816.seq.F ZF Embryonic Heart cDNA	-4.05955	-0.713963	0.175872	0
12734	BI886388	ZF637-1-000643 ZF-SSWEmb cDNA library M	-4.05273	-0.905114	0.223334	0
9912	BI534248	ZF-AB Dr cDNA clone 4967793 3', mRNA seq	-4.02514	-0.758995	0.188563	0
9989	BI671046	ZF-AR cDNA Dr cDNA clone 4786101 3' ~~	-4.01774	-0.936537	0.233101	0
16208	U23822	Dr collagen type II alpha 1 (COL2A1) mR	-4.00667	-1.28689	0.321187	0
7928	BF157485	S-K-ZF DRA Dr cDNA clone 3816146 5' ~~	-4.00293	-0.83804	0.209357	0
1380	AI354010	zeh1275.seq.F ZF Embryonic Heart cDNA L	-3.99828	-0.985444	0.246467	0
15013	BM095657	Su-SJD-AM Dr cDNA clone 5410188 5' ~~ T	-3.99766	-0.959984	0.240137	0
2288	AI601470	ZF WU EST Dr cDNA clone IMAGE:3720665 3'	-3.99727	-0.715006	0.178874	0
16302	U85091	Dr transcriptional regulator Sox-11B (s	-3.98491	-1.06196	0.266495	0
9626	BI430145	ZF-AB Dr cDNA clone 4967610 3', mRNA se	-3.97902	-0.84388	0.212082	0
2419	AI626492	ZF WU EST Dr cDNA clone IMAGE:3720637 3'	-3.96966	-1.15469	0.29088	0
2134	AI585200	ZF WU EST Dr cDNA clone IMAGE:3719640 5'	-3.96773	-0.821898	0.207145	0
12156	BI879855	ZF-AR cDNA Dr cDNA clone 4200255 3', mR	-3.96611	-0.894669	0.225579	0
12062	BI879430	ZF-AR cDNA Dr cDNA clone 4200579 3' ~~	-3.96511	-0.782076	0.197239	0
16127	D21135	ZF mRNA for insulin gene enhancer bindi	-3.95632	-1.04597	0.26438	0
9042	BG729134	ZF-GK Dr cDNA clone 4728624 3', mRNA s	-3.95344	-1.01649	0.257115	0
8941	BG728403	ZF-GK Dr cDNA clone 4727430 3', mRNA se	-3.95319	-0.922251	0.233293	0
8633	BG306394	ZF-AR cDNA Dr cDNA clone 4199533 3' ~~	-3.93463	-0.901744	0.229181	0
4807	AW076996	ZF-AB Dr cDNA 3', mRNA sequence.	-3.93183	-0.980546	0.249387	0
9865	BI533161	ZF fin day3 regeneration Dr cDNA clone	-3.92607	-0.796205	0.202799	0
295	AF017265	Dr glutamate decarboxylase (GAD65) mRNA	-3.92069	-0.915712	0.233559	0
12180	BI879949	ZF-AR cDNA Dr cDNA clone 4200748 3', mR	-3.91075	-0.793366	0.202868	0
10437	BI704253	zfshTARAMA000083 ZF-SSWEmb cDNA library	-3.89701	-1.00137	0.25696	0
1401	AI384212	ZF fin day0 regeneration Dr cDNA 3', mRN	-3.88976	-0.980481	0.252067	0
16201	U14592	Dr orthodenticle-related protein 1 (zOt	-3.88148	-1.21472	0.312954	0
12634	BI885905	ZF637-1-000160 ZF-SSWEmb cDNA library M	-3.8714	-0.792798	0.204783	0
7276	AW826496	ZF-AR cDNA Dr cDNA 3', mRNA sequence.	-3.86815	-0.865343	0.22371	0
6422	AW281618	ZF-AB Dr cDNA 3' ~~ contains MER33 repe	-3.85526	-0.854583	0.221667	0
4606	AW019834	ZF WU EST Dr cDNA clone IMAGE:3733833 3'	-3.85143	-0.748914	0.194451	0
8632	BG306392	ZF-AR cDNA Dr cDNA clone 4199527 3', mRN	-3.84096	-1.1004	0.28649	0
7207	AW777762	ZF 15-19hr embryonic cDNA Dr cDNA 3' ~~	-3.83439	-0.932083	0.243085	0
7329	AW827044	ZF-AR cDNA Dr cDNA 5' ~~ CAEBR TRANSPOS	-3.83358	-1.05433	0.275025	0
11968	BI878775	S-K-ZF DRA Dr cDNA clone 3820552 3', mRN	-3.83058	-0.901116	0.235243	0
7323	AW826836	ZF-AR cDNA Dr cDNA 5' contains Alu repet	-3.82702	-0.969065	0.253217	0
5519	AW153888	S-K-ZF DRA Dr cDNA clone 2602324 5' ~~ g	-3.82128	-0.788841	0.206434	0
7998	BF717548	ZF WU EST Dr cDNA clone IMAGE:3732820 5'	-3.78714	-0.980393	0.258874	0
10619	BI706936	ZF-AR cDNA Dr cDNA clone 4791322 5' ~~	-3.77605	-0.830889	0.220041	0
9595	BI429322	ZF-AB Dr cDNA clone 4965791 5' ~~ AMPH	-3.75493	-0.879023	0.234098	0
11228	BI846323	ZF neuronal Dr cDNA clone 4886423 5', mR	-3.75327	-0.900894	0.240029	0
15923	BM184598	Su-SJD-AM Dr cDNA clone 5413595 5' ~~	-3.74627	-0.686258	0.183184	0
9358	BG985507	1248t7 NICHD ZF normalized I Dr cDNA cl	-3.73379	-1.05591	0.282799	0
13409	BI890612	ZF637-2-002367 ZF-SSWEmb cDNA library M	-3.73022	-0.861879	0.231053	0
534	AF052435	Dr odd-paired-like (opl) mRNA, cDNA (C)	-3.72644	-0.891408	0.239212	0
1796	AI544617	ZF WU EST Dr cDNA clone IMAGE:3717842 3'	-3.72119	-0.841849	0.226231	0
10126	BI672091	G-ZF testis Dr cDNA clone 5152541 3', m	-3.71825	-0.736771	0.19815	0
10900	BI840896	ZF-AB Dr cDNA clone 4833758 3', mRNA se	-3.71812	-1.20058	0.322901	0
7281	AW826510	ZF-AR cDNA Dr cDNA 3', mRNA sequence.	-3.71752	-0.846109	0.227601	0
1110	AF337035	Dr roundabout2 (robo2) mRNA, cDNA (C).	-3.71307	-0.711526	0.191628	0
7383	BE015653	ZF-AR cDNA Dr cDNA 3', mRNA sequence.	-3.71268	-0.886029	0.23865	0
16205	U17602	Dr ribonucleoprotein (elrD) mRNA, cDNA	-3.70829	-0.847469	0.228534	0
11226	BI846314	ZF neuronal Dr cDNA clone 4886363 5', mR	-3.70057	-0.867906	0.234533	0
50	AA495154	ZF ICRFzfls Dr cDNA clone 1M4 3' ~~ con	-3.67377	-0.949858	0.258552	0
12742	BI886435	ZF637-1-000690 ZF-SSWEmb cDNA library M	-3.66356	-0.839359	0.22911	0
5059	AW115883	S-K-ZF DRA Dr cDNA clone 2600189 3' ~~ g	-3.65891	-0.719793	0.196723	0
212	AB032725	Dr mRNA for Etr-1, cDNA (C).	-3.65109	-0.927598	0.254061	0
14962	BM095205	Su-SJD-AM Dr cDNA clone 5410312 3', mRNA	-3.64477	-0.800811	0.219715	0
10017	BI671188	ZF-AR cDNA Dr cDNA clone 4786491 3', mRN	-3.6444	-0.759339	0.208358	0
6226	AW233227	ZF-AO Dr cDNA 5' ~~ SECRETED CEMENT GLA	-3.64384	-0.986939	0.270851	0
10913	BI840999	ZF-AB Dr cDNA clone 4834003 3', mRNA se	-3.63805	-0.921951	0.253419	0
13098	BI888755	ZF637-2-000510 ZF-SSWEmb cDNA library M	-3.63754	-0.921415	0.253307	0
14490	BM026445	ZF neuronal Dr cDNA clone 5080753 5', mR	-3.63248	-0.895397	0.246497	0
11301	BI851025	imageqc_10_2000/sma424bdff41.x1 ZF-AR c	-3.61824	-0.990906	0.273864	0
16260	U57964	Dr ribonucleotide reductase protein R1	-3.60399	-0.716826	0.198898	0
2673	AI657697	ZF WU EST Dr cDNA clone IMAGE:3721537 5	-3.60288	-0.796736	0.221139	0
1878	AI545313	ZF WU EST Dr cDNA clone IMAGE:3718203 3	-3.59382	-0.70657	0.196607	0
109	AA542569	ZF ICRFzfls Dr cDNA clone 4P19 3', mRNA	-3.59078	-0.983466	0.273886	0
13510	BI891245	ZF637-3-000500 ZF-SSWEmb cDNA library M	-3.59012	-0.76133	0.212062	0
11332	BI864106	ZF neuronal Dr cDNA clone 5081663 5', mR	-3.58433	-0.792488	0.221098	0
12246	BI880303	ZF-AR cDNA Dr cDNA clone 4201326 3', mR	-3.58386	-0.942211	0.262904	0
10573	BI705873	ZF-AR cDNA Dr cDNA clone 4790100 5' ~~	-3.57197	-0.924592	0.258846	0
2439	AI626641	ZF WU EST Dr cDNA clone IMAGE:3720541 3	-3.56751	-0.941773	0.263986	0
7994	BF717510	ZF WU EST Dr cDNA clone IMAGE:3732732 5'	-3.56498	-0.819808	0.229962	0
9326	BG892360	ZF-AR cDNA Dr cDNA clone 4787728 5' ~~	-3.56023	-0.805794	0.226332	0
12823	BI886936	ZF637-1-001191 ZF-SSWEmb cDNA library M	-3.55241	-0.818268	0.230342	0
793	AF173984	Dr HuC RNA binding protein (huc) gene,	-3.55106	-0.820539	0.231069	0
9331	BG892508	ZF-AO Dr cDNA clone 4885964 3', mRNA se	-3.54853	-0.782646	0.220555	0
616	AF091594	Dr synaptosome-associated protein 25.2	-3.54278	-0.746462	0.2107	0
1518	AI397347	ZF fin day0 regeneration Dr cDNA 3' ~~ g	-3.53716	-0.985819	0.278703	0
10444	BI704293	zfshTARAMA000123 ZF-SSWEmb cDNA library	-3.53632	-0.889611	0.251564	0
10290	BI673285	G-ZF (O) Dr cDNA clone 5153258 3', mRNA	-3.53097	-0.722833	0.204712	0
8796	BG308789	ZF-AR cDNA Dr cDNA clone 4143808 414380	-3.5261	-0.710902	0.201612	0
7919	BF156958	S-K-ZF DRA Dr cDNA clone 3818011 5' ~~	-3.52224	-1.14042	0.323778	0
14311	BM005415	ZF neuronal Dr cDNA clone 4887380 3', m	-3.51533	-0.874544	0.24878	0
5618	AW154553	S-K-ZF DRA Dr cDNA clone 2602492 3', mR	-3.50803	-1.06687	0.304123	0
14016	BI981135	ZF-AB Dr cDNA clone 5331812 3', mRNA seq	-3.49863	-0.746676	0.213419	0
13824	BI979263	G-ZF (O) Dr cDNA clone 5160138 5', mRNA	-3.49175	-0.70277	0.201266	0
5462	AW128786	ZF WU EST Dr cDNA clone IMAGE:3741033 5	-3.48618	-0.736401	0.211235	0
10811	BI839712	ZF-AB Dr cDNA clone 4834108 5', mRNA se	-3.48569	-0.76535	0.219569	0
2431	AI626604	ZF WU EST Dr cDNA clone IMAGE:3720481 3'	-3.48417	-0.864168	0.248027	0
10572	BI705843	ZF-AR cDNA Dr cDNA clone 4789946 5', mR	-3.48029	-0.821526	0.236051	0
9441	BI325077	STR00010 segmentation stage cDNA librar	-3.47858	-0.873413	0.251084	0
9698	BI473199	ZF-AB Dr cDNA clone 4968298 3' ~~ PLAS	-3.47701	-0.746801	0.214783	0
12269	BI880452	ZF-AR cDNA Dr cDNA clone 4200937 3', mRN	-3.47175	-0.705983	0.203351	0
13743	BI896258	ZF WU EST Dr cDNA clone 3716343 5' ~~ L	-3.46903	-0.714299	0.205908	0
14754	BM070938	ZF-AB Dr cDNA clone 5385283 3', mRNA seq	-3.46431	-0.742158	0.21423	0
4626	AW058797	ZF WU EST Dr cDNA clone IMAGE:3742051 3'	-3.46009	-0.805312	0.232743	0
9284	BG884572	ZF-GK Dr cDNA clone 4759040 3', mRNA seq	-3.45896	-0.786395	0.22735	0
13240	BI889616	ZF637-2-001371 ZF-SSWEmb cDNA library M	-3.45821	-0.7776	0.224856	0
1892	AI545442	ZF WU EST Dr cDNA clone IMAGE:3718286 3'	-3.45325	-0.848084	0.24559	0
9107	BG738618	ZF-AR cDNA Dr cDNA clone 4786385 5', mRN	-3.45185	-0.692386	0.200584	0
4074	AI959450	ZF WU EST Dr cDNA clone IMAGE:3730484 5	-3.45181	-0.755861	0.218975	0
3405	AI877503	ZF WU EST Dr cDNA clone IMAGE:3724591 5	-3.44554	-0.81476	0.236468	0
14743	BM070746	ZF-AB Dr cDNA clone 5385404 5' ~~ conta	-3.44507	-0.721128	0.209322	0
114	AA542593	ZF ICRFzfls Dr cDNA clone 5A2 3', mRNA s	-3.44124	-0.827086	0.240345	0
4337	AJ311846	Dr mRNA for GTP cyclohydrolase I (gch g	-3.43543	-0.875964	0.254979	0
15195	BM102223	ZF-AB Dr cDNA clone 5386565 3', mRNA se	-3.43373	-0.779683	0.227066	0
14779	BM071268	ZF-AB Dr cDNA clone 5385612 3', mRNA se	-3.43358	-0.745209	0.217035	0
4150	AI964241	EST269355 ZF T0315, S-E-Dr cDNA clone R	-3.43303	-0.708688	0.206432	0
3274	AI793747	ZF WU EST Dr cDNA clone IMAGE:3725013 3'	-3.42833	-0.671061	0.19574	0
12150	BI879829	ZF-AR cDNA Dr cDNA clone 4200151 3' ~~	-3.42117	-0.766359	0.224005	0
7550	BE200731	ZF RG-C32-fn Dr cDNA 3' ~~ KERATIN. ;,	-3.41147	-0.679692	0.199238	0
12134	BI879753	ZF-AR cDNA Dr cDNA clone 4200152 3' ~~ c	-3.41013	-1.0001	0.293272	0
8592	BG306132	ZF-AR cDNA Dr cDNA clone 4199177 3', mRN	-3.39878	-0.834594	0.245557	0
6532	AW305605	ZF-AB Dr cDNA 5' ~~ SYNAPTIC VESICLE-A	-3.39439	-0.738114	0.217451	0
4921	AW077990	ZF-AO Dr cDNA 3' ~~ contains MER40 repet	-3.39137	-0.922967	0.272152	0
12157	BI879860	ZF-AR cDNA Dr cDNA clone 4200293 3', mR	-3.38984	-0.705837	0.208222	0
3975	AI958067	ZF WU EST Dr cDNA clone IMAGE:3728645 5'	-3.38294	-0.850216	0.251324	0
4838	AW077253	ZF-AB Dr cDNA 5' ~~ SW:MAP4_HUMAN P2781	-3.3709	-0.679319	0.201525	0
14787	BM071318	ZF-AB Dr cDNA clone 5385523 3', mRNA seq	-3.36829	-0.761911	0.226201	0
10911	BI840985	ZF-AB Dr cDNA clone 4833909 3', mRNA s	-3.36553	-0.752165	0.223491	0
8629	BG306387	ZF-AR cDNA Dr cDNA clone 4199493 3' ~~	-3.36012	-0.623743	0.185631	0
4630	AW058804	ZF WU EST Dr cDNA clone IMAGE:3742067 3'	-3.35901	-0.614548	0.182955	0
504	AF036148	Dr NeuroD (nrd) mRNA, cDNA (C).	-3.35256	-1.04497	0.311692	0
10739	BI709814	G-ZF (O) Dr cDNA clone 5153948 5', mRNA	-3.34475	-0.73734	0.220447	0
12140	BI879769	ZF-AR cDNA Dr cDNA clone 4200210 3' ~~	-3.34296	-0.734178	0.219619	0
13707	BI892263	ZF637-3-001518 ZF-SSWEmb cDNA library M	-3.33719	-0.862463	0.25844	0
16349	X70299	Br svp 44 mRNA for steroid receptor homo	-3.33374	-0.700221	0.210041	0
4255	AI979399	ZF WU EST Dr cDNA clone IMAGE:3731825 5'	-3.33158	-0.808591	0.242705	0
11425	BI865629	ZF neuronal Dr cDNA clone 5082254 5', mR	-3.33081	-0.786087	0.236005	0
14803	BM071682	G-ZF (O) Dr cDNA clone 5377960 3', mRNA	-3.32574	-1.21301	0.364734	0
11736	BI877623	S-K-ZF DRA Dr cDNA clone 3818576 3' ~~	-3.31362	-0.789824	0.238357	0
3154	AI723306	ZF WU EST Dr cDNA clone IMAGE:3723386 3'	-3.31319	-0.673127	0.203166	0
8076	BF938389	ZF-AR cDNA Dr cDNA clone 4201281 5', mR	-3.31314	-0.772968	0.233304	0
11738	BI877633	S-K-ZF DRA Dr cDNA clone 3818636 3' ~~	-3.30893	-0.881795	0.266489	0
11709	BI877134	S-K-ZF DRA Dr cDNA clone 3820089 5' ~~	-3.3057	-0.835553	0.252761	0
6241	AW233556	ZF-AB Dr cDNA 3' ~~ RAT CLATHRIN-COATED	-3.30472	-0.740122	0.223959	0
685	AF127981	Dr zinc finger protein zic1 mRNA, cDNA	-3.30283	-0.810274	0.245327	0
6978	AW422942	S-K-ZF DRA Dr cDNA clone 2642577 5' ~~	-3.28971	-0.778341	0.236599	0
11206	BI846171	ZF neuronal Dr cDNA clone 4886382 5', mR	-3.28872	-0.890703	0.270836	0
7099	AW567292	ZF fin day1 regeneration Dr cDNA 3', mR	-3.28171	-0.747282	0.227711	0
10383	BI673802	G-ZF testis Dr cDNA clone 5152335 3', mR	-3.27069	-1.16796	0.357099	0
615	AF091593	Dr synaptosome-associated protein 25.1	-3.26529	-0.683183	0.209226	0
12097	BI879589	ZF-AR cDNA Dr cDNA clone 4200055 3', mRN	-3.25987	-0.730642	0.224132	0
1829	AI545002	ZF WU EST Dr cDNA clone IMAGE:3717528 3'	-3.25857	-0.728296	0.223502	0
14845	BM072241	ZF-AB Dr cDNA clone 5385920 3', mRNA seq	-3.23503	-0.905699	0.279966	0
6075	AW231983	ZF-AO Dr cDNA 3', mRNA sequence.	-3.23488	-0.798636	0.246883	0
11489	BI866308	ZF-AB Dr cDNA clone 4834213 3', mRNA se	-3.23389	-0.981502	0.303505	0
5511	AW153741	S-K-ZF DRA Dr cDNA clone 2602163 5' ~~	-3.22211	-0.746709	0.231746	0
5009	AW115690	S-K-ZF DRA Dr cDNA clone 2599775 3' ~~ H	-3.2168	-0.63913	0.198685	0
7369	AY050503	Dr guanylyl cyclase 1 (gc1) mRNA, cDNA	-3.2119	-0.765937	0.238468	0
11183	BI845725	ZF neuronal Dr cDNA clone 5077524 3', m	-3.21053	-0.87339	0.272039	0
11766	BI877730	S-K-ZF DRA Dr cDNA clone 3818416 3' ~~	-3.20577	-0.816271	0.254626	0
14021	BI981210	ZF-AB Dr cDNA clone 5331851 3', mRNA seq	-3.20297	-0.666392	0.208054	0
7904	BF156211	S-K-ZF DRA Dr cDNA clone 3818079 5' ~~	-3.20283	-0.862731	0.269365	0
12834	BI887057	ZF637-1-001312 ZF-SSWEmb cDNA library M	-3.2017	-0.688653	0.21509	0
11120	BI844429	ZF-AO Dr cDNA clone 5069476 5', mRNA seq	-3.1915	-0.735563	0.230475	0
6952	AW422272	S-K-ZF DRA Dr cDNA clone 2642017 5' ~~	-3.18941	-0.658244	0.206384	0
10980	BI842187	ZF neuronal Dr cDNA clone 4887018 3', m	-3.18928	-0.757169	0.237411	0
11802	BI877910	S-K-ZF DRA Dr cDNA clone 3819107 3', mRN	-3.18916	-1.22585	0.38438	0
6313	AW279888	ZF-AB Dr cDNA 3', mRNA sequence.	-3.18541	-0.784013	0.246126	0
2234	AI588589	ZF WU EST Dr cDNA clone IMAGE:3719798 5	-3.18045	-0.684969	0.215369	0
1163	AF375871	Dr transcription factor Meis1.1 (meis1.	-3.18027	-0.766823	0.241118	0
12200	BI880061	ZF-AR cDNA Dr cDNA clone 4200586 3' ~~	-3.18008	-0.781535	0.24576	0
7777	BE605398	ZF RG-C32-fn Dr cDNA 3', mRNA sequence.	-3.17839	-0.704891	0.221776	0
8480	BG305606	ZF-AR cDNA Dr cDNA clone 4145391 3', mR	-3.17583	-0.665789	0.209643	0
13400	BI890559	ZF637-2-002314 ZF-SSWEmb cDNA library M	-3.17512	-0.641038	0.201894	0
702	AF136455	Dr transcription factor Tcf4 (tcf4) mRN	-3.17483	-0.845793	0.266406	0
9587	BI429155	ZF-AB Dr cDNA clone 4966378 5' ~~ CGI-8	-3.1742	-0.562933	0.177346	0
4405	AW018510	ZF WU EST Dr cDNA clone IMAGE:3733979 5	-3.16834	-0.866227	0.273401	0
9558	BI428494	ZF-AB Dr cDNA clone 4967601 5' ~~ HUMAN	-3.16117	-0.611198	0.193346	0
9959	BI670895	ZF-AR cDNA Dr cDNA clone 4786366 3', mR	-3.16021	-0.83043	0.262777	0
9625	BI430138	ZF-AB Dr cDNA clone 4967564 3', mRNA seq	-3.15928	-0.646552	0.204652	0
6380	AW280411	ZF-AB Dr cDNA 5' ~~ SW:Y029_HUMAN Q1503	-3.1578	-0.643732	0.203854	0
4872	AW077469	ZF-AB Dr cDNA 3' ~~ contains MER20 repe	-3.15014	-0.668361	0.212169	0
3691	AI884099	ZF WU EST Dr cDNA clone IMAGE:3727041 3'	-3.14962	-0.819343	0.26014	0
6383	AW280482	ZF-AB Dr cDNA 5' ~~ gb:M55047 SYNAPTOTA	-3.14584	-0.662466	0.210585	0
6429	AW281652	ZF-AB Dr cDNA 3', mRNA sequence.	-3.1431	-0.664155	0.211306	0
1192	AF395831	Dr Pou4f2 (pou4f2) mRNA, cDNA (P).	-3.14032	-0.773924	0.246448	0
2356	AI601829	ZF WU EST Dr cDNA clone IMAGE:3721171 3	-3.13553	-0.847325	0.270234	0
13901	BI980180	G-ZF (O) Dr cDNA clone 5158972 3', mRNA	-3.13403	-0.899433	0.286989	0
3581	AI883105	S-K-ZF DRA Dr cDNA clone 2351621 5' ~~	-3.13211	-0.583438	0.186276	0
1837	AI545040	ZF WU EST Dr cDNA clone IMAGE:3717571 3	-3.12826	-0.791923	0.253151	0
6276	AW279624	ZF-AB Dr cDNA 3', mRNA sequence.	-3.1274	-0.784178	0.250744	0
1343	AI353083	zeh0012.seq.F ZF Embryonic Heart cDNA L	-3.12234	-1.08291	0.346828	0
1859	AI545216	ZF WU EST Dr cDNA clone IMAGE:3717317 5	-3.12066	-0.689879	0.221068	0
14379	BM024808	ZF-AB Dr cDNA clone 5334927 3', mRNA seq	-3.11574	-0.745735	0.239344	0
11840	BI878078	S-K-ZF DRA Dr cDNA clone 3819286 3', mRN	-3.11144	-0.577206	0.185511	0
14266	BM004967	ZF-AB Dr cDNA clone 5334138 3', mRNA se	-3.10336	-0.699711	0.225469	0
13991	BI980890	ZF-AB Dr cDNA clone 5331693 3', mRNA se	-3.10156	-0.799573	0.257797	0
13385	BI890458	ZF637-2-002213 ZF-SSWEmb cDNA library M	-3.09648	-0.795768	0.256991	0
1611	AI461367	ZF WU EST Dr cDNA clone IMAGE:3714717 3'	-3.09255	-0.777304	0.251348	0
12789	BI886745	ZF637-1-001000 ZF-SSWEmb cDNA library M	-3.08991	-0.673311	0.217906	0
268	AF001909	Dr retinal HoxP (Rx3) mRNA, cDNA (C).	-3.08937	-0.938838	0.303893	0
993	AF269145	Dr c-fyn protein tyrosine kinase mRNA,	-3.0882	-0.692362	0.224196	0
5823	AW171380	S-K-ZF DRA Dr cDNA clone 2640147 3', mRN	-3.08278	-0.627291	0.203482	0
14559	BM035286	ZF-AB Dr cDNA clone 5332052 5', mRNA se	-3.08146	-0.772302	0.250629	0
7669	BE202058	ZF RG-C32-fn Dr cDNA 3', mRNA sequence.	-3.08107	-0.728145	0.236328	0
14380	BM024812	ZF-AB Dr cDNA clone 5334935 3' ~~ CALC	-3.08062	-0.53372	0.173251	0
7930	BF157490	S-K-ZF DRA Dr cDNA clone 3816158 5' ~~	-3.07742	-0.702203	0.228179	0
9990	BI671049	ZF-AR cDNA Dr cDNA clone 4786133 3', mR	-3.0705	-1.21322	0.395122	0
13361	BI890305	ZF637-2-002060 ZF-SSWEmb cDNA library M	-3.0649	-0.632938	0.206512	0
7926	BF157346	S-K-ZF DRA Dr cDNA clone 3816143 5', mRN	-3.06287	-0.684381	0.223444	0
14113	BI983149	ZF-AB Dr cDNA clone 5332324 3', mRNA se	-3.06261	-0.69432	0.226709	0
9432	BI318361	ZF-AR cDNA Dr cDNA clone 4787216 5' ~~	-3.06023	-0.633712	0.20708	0
1690	AI477980	ZF WU EST Dr cDNA clone IMAGE:3715257 3	-3.05315	-0.676329	0.221518	0
9917	BI534285	ZF-AB Dr cDNA clone 4967985 3', mRNA se	-3.04508	-0.89485	0.293868	0
12082	BI879533	ZF-AR cDNA Dr cDNA clone 4199735 3', mR	-3.04463	-0.902008	0.296262	0
6484	AW282014	ZF-AB Dr cDNA 3', mRNA sequence.	-3.04207	-0.852768	0.280325	0
14348	BM024150	ZF-AB Dr cDNA clone 5332746 3', mRNA seq	-3.03278	-0.715981	0.23608	0
8608	BG306190	ZF-AR cDNA Dr cDNA clone 4199110 3', mRN	-3.03163	-0.706227	0.232953	0
6264	AW233684	ZF-AB Dr cDNA 3', mRNA sequence.	-3.02985	-0.685264	0.226171	0
6408	AW281249	ZF-AB Dr cDNA 5', mRNA sequence.	-3.02926	-0.664164	0.219249	0
3323	AI793855	ZF WU EST Dr cDNA clone IMAGE:3725277 3	-3.02758	-0.720072	0.237838	0
5896	AW174421	S-K-ZF DRA Dr cDNA clone 2640370 5' ~~	-3.02034	-0.606034	0.200651	0
11309	BI863932	ZF neuronal Dr cDNA clone 5081703 3', m	-3.01801	-0.725862	0.24051	0
14112	BI983145	ZF-AB Dr cDNA clone 5332288 3', mRNA se	-3.01655	-0.70029	0.232149	0
6366	AW280178	ZF-AB Dr cDNA 3', mRNA sequence.	-3.01653	-0.880336	0.291837	0
211	AB032416	Dr CtBP2 mRNA, cDNA (C).	-3.01636	-0.614442	0.203703	0
9187	BG883367	ZF-GK Dr cDNA clone 4744232 3', mRNA se	-3.01602	-0.746654	0.247563	0
7925	BF157344	S-K-ZF DRA Dr cDNA clone 3816135 5' ~~	-3.01174	-0.563513	0.187106	0
13116	BI888859	ZF637-2-000614 ZF-SSWEmb cDNA library M	-3.01155	-0.610347	0.202669	0
11138	BI845254	ZF neuronal Dr cDNA clone 5077184 5' ~~	-3.00933	-0.735878	0.244532	0
2739	AI666942	ZF WU EST Dr cDNA clone IMAGE:3724111 3	-3.00785	-0.843934	0.280577	0
14007	BI981058	ZF-AB Dr cDNA clone 5331721 3', mRNA seq	-3.00462	-0.764264	0.254363	0
2463	AI629354	ZF WU EST Dr cDNA clone IMAGE:3720506 5	-3.0025	-0.745941	0.24844	0
10194	BI672314	G-ZF testis Dr cDNA clone 5152833 3', mR	-3.00075	-0.645517	0.215118	0
1613	AI476823	ZF WU EST Dr cDNA clone IMAGE:3715344 5	-2.99954	-0.718411	0.239507	0
7729	BE557608	ZF RG-C32-fn Dr cDNA 5' ~~ SW:AR41_HUMAN	-2.99949	-0.585257	0.195119	0
16317	U93471	Dr NURR1 gene, cDNA (P)., product = NUR	-2.98716	-0.612598	0.205077	0
13191	BI889298	ZF637-2-001053 ZF-SSWEmb cDNA library M	-2.98515	-0.711289	0.238276	0
7359	AY038031	Dr Mab21L2 mRNA, cDNA (C).	-2.98241	-0.729277	0.244526	0
11908	BI878475	S-K-ZF DRA Dr cDNA clone 3820068 3' ~~	-2.97854	-0.674873	0.226578	0
3195	AI793470	ZF WU EST Dr cDNA clone IMAGE:3724604 3'	-2.97171	-0.630609	0.212204	0
16156	L42547	Dr LIM class homeodomain protein (lim5)	-2.96894	-0.813717	0.274076	0
7585	BE201261	ZF RG-C32-fn Dr cDNA 5', mRNA sequence.	-2.96801	-0.645558	0.217505	0
8009	BF717713	ZF WU EST Dr cDNA clone IMAGE:3733211 5	-2.96794	-0.638284	0.21506	0
933	AF246162	Dr isolate NLC3 immunoglobulin light ch	-2.96708	-0.946911	0.319139	0
4139	AI964218	EST269332 ZF T0315, S-E-Dr cDNA clone R	-2.96616	-0.600064	0.202303	0
4873	AW077477	ZF-AB Dr cDNA 3', mRNA sequence.	-2.96499	-0.685603	0.231233	0
1740	AI522398	ZF WU EST Dr cDNA clone IMAGE:3712688 3	-2.96296	-0.542119	0.182966	0
3480	AI878421	ZF WU EST Dr cDNA clone IMAGE:3725541 3	-2.96204	-0.712905	0.240681	0
4147	AI964237	EST269351 ZF T0315, S-E-Dr cDNA clone R	-2.95644	-0.570572	0.192993	0
14365	BM024389	ZF-AB Dr cDNA clone 5332744 5' ~~ C-TER	-2.94615	-0.596655	0.20252	0
13039	BI888425	ZF637-2-000180 ZF-SSWEmb cDNA library M	-2.94598	-0.807951	0.274256	0
6597	AW343591	S-K-ZF DRA Dr cDNA clone 2640667 3' ~~	-2.94266	-0.66934	0.227461	0
7093	AW567243	ZF fin day1 regeneration Dr cDNA 3' ~~ c	-2.94026	-0.657012	0.223453	0
4772	AW076828	ZF-AO Dr cDNA 3' ~~ CHICK GAMMA-AMINOBUT	-2.93551	-0.650697	0.221664	0
248	AB055666	Dr D55 mRNA, 3'UTR, partial sequence.	-2.93252	-0.706236	0.24083	0
11020	BI842495	ZF neuronal Dr cDNA clone 4886841 5', m	-2.93145	-1.01732	0.347035	0
8640	BG306414	ZF-AR cDNA Dr cDNA clone 4199631 3' ~~	-2.93063	-0.719656	0.245564	0
10453	BI704344	zfshTARAMA000174 ZF-SSWEmb cDNA library	-2.92283	-0.74135	0.253641	0
12185	BI879972	ZF-AR cDNA Dr cDNA clone 4200509 3', mR	-2.92029	-0.602576	0.206341	0
8750	BG308431	ZF-AR cDNA Dr cDNA clone 4144355 3', mR	-2.91895	-0.582925	0.199703	0
11010	BI842451	ZF neuronal Dr cDNA clone 4886884 5', m	-2.91773	-0.683806	0.234362	0
6143	AW232429	ZF-AO Dr cDNA 3', mRNA sequence.	-2.91564	-0.601535	0.206313	0
4608	AW019843	ZF WU EST Dr cDNA clone IMAGE:3733854 3	-2.91489	-0.685455	0.235156	0
16126	D13045	ZF mRNA for POU domain protein, cDNA (C	-2.9136	-0.63244	0.217065	0
4843	AW077289	ZF-AB Dr cDNA 3' ~~ WUGSC:H_DJ0777O23.1	-2.90834	-0.652377	0.224312	0
16130	D32215	Br emx2 mRNA for emx2 homeoprotein, cDN	-2.90666	-0.658622	0.226591	0
3827	AI943132	ZF WU EST Dr cDNA clone IMAGE:3728135 3	-2.90544	-0.557035	0.191721	0
3677	AI884049	ZF WU EST Dr cDNA clone IMAGE:3726970 3	-2.90473	-0.782866	0.269514	0
13241	BI889621	ZF637-2-001376 ZF-SSWEmb cDNA library M	-2.90448	-0.61506	0.211763	0
15910	BM184381	Su-SJD-AM Dr cDNA clone 5413768 5' ~~ MP	-2.90359	-0.720681	0.248204	0
8680	BG306810	ZF-AR cDNA Dr cDNA clone 4145692 5' ~~	-2.8985	-0.661412	0.228191	0
8055	BF937564	ZF-AR cDNA Dr cDNA clone 4200203 5' ~~ A	-2.89676	-0.616462	0.212811	0
12968	BI887990	ZF637-1-002245 ZF-SSWEmb cDNA library M	-2.88506	-0.737238	0.255536	0
11974	BI878810	S-K-ZF DRA Dr cDNA clone 3820397 3', mR	-2.88445	-0.612801	0.21245	0
10690	BI709117	ZF-AR cDNA Dr cDNA clone 4789843 5', m	-2.87859	-0.733627	0.254856	0
3113	AI722879	ZF WU EST Dr cDNA clone IMAGE:3723127 5	-2.87454	-1.14895	0.399699	0
3610	AI883443	ZF WU EST Dr cDNA clone IMAGE:3726152 5	-2.86214	-0.709511	0.247895	0
9991	BI671054	ZF-AR cDNA Dr cDNA clone 4786177 3', mRN	-2.86071	-0.605873	0.211791	0
244	AB055662	Dr D3 mRNA, 3'UTR, partial sequence.	-2.8588	-0.915437	0.320217	0
9279	BG884547	ZF-GK Dr cDNA clone 4758854 3', mRNA se	-2.85616	-0.606425	0.212322	0
9559	BI428507	ZF-AB Dr cDNA clone 4967659 5' ~~ CHICK	-2.85551	-0.607425	0.21272	0
5988	AW184334	ZF-AO Dr cDNA 5', mRNA sequence.	-2.85546	-0.542513	0.189992	0
9876	BI533366	ZF-AB Dr cDNA clone 4966992 3' ~~ MYELO	-2.85075	-0.628215	0.220368	0
13063	BI888567	ZF637-2-000322 ZF-SSWEmb cDNA library M	-2.84845	-0.759218	0.266538	0
291	AF014370	Dr transcription factor PAX7E (pax7) mR	-2.84795	-0.566791	0.199017	0
13187	BI889268	ZF637-2-001023 ZF-SSWEmb cDNA library M	-2.84639	-0.615863	0.216366	0
2681	AI657841	ZF WU EST Dr cDNA clone IMAGE:3722253 5'	-2.84606	-0.634761	0.223032	0
3435	AI877924	ZF WU EST Dr cDNA clone IMAGE:3725279 5	-2.84291	-0.743931	0.261679	0
13359	BI890296	ZF637-2-002051 ZF-SSWEmb cDNA library M	-2.84207	-1.01116	0.355782	0
9994	BI671067	ZF-AR cDNA Dr cDNA clone 4786241 3', mR	-2.83469	-0.739695	0.260944	0
7871	BE693133	zeh0341r ZF Embryonic Heart cDNA Librar	-2.8293	-0.676562	0.239127	0
2738	AI666939	ZF WU EST Dr cDNA clone IMAGE:3724105 3'	-2.82758	-0.784188	0.277335	0
4862	AW077429	ZF-AB Dr cDNA 3', mRNA sequence.	-2.82591	-0.816773	0.289031	0
10610	BI706776	ZF-AR cDNA Dr cDNA clone 4791060 5', mR	-2.82507	-0.777434	0.275191	0
7387	BE015668	ZF-AR cDNA Dr cDNA 3', mRNA sequence.	-2.82155	-0.663007	0.23498	0
5213	AW116486	S-K-ZF DRA Dr cDNA clone 2601234 3' ~~ B	-2.8185	-0.741737	0.263167	0
3322	AI793853	ZF WU EST Dr cDNA clone IMAGE:3725273 3	-2.81563	-0.690221	0.245139	0
2826	AI667385	ZF WU EST Dr cDNA clone IMAGE:3724174	-2.81021	-0.61467	0.218728	0
11725	BI877548	S-K-ZF DRA Dr cDNA clone 3819363 3', mR	-2.80998	-0.654813	0.233031	0
14043	BI981571	ZF-AB Dr cDNA clone 5332317 5', mRNA se	-2.8083	-0.639365	0.22767	0
16301	U85090	Dr transcriptional regulator Sox-11A (s	-2.80473	-0.704568	0.251207	0
2466	AI629387	ZF WU EST Dr cDNA clone IMAGE:3720550 5'	-2.80053	-0.783095	0.279624	0
8838	BG727249	ZF-GK Dr cDNA clone 4726658 3', mRNA se	-2.79399	-0.807641	0.289063	0
1440	AI384833	ZF fin day0 regeneration Dr cDNA 5', mR	-2.79383	-0.609147	0.218033	0
11430	BI865679	ZF neuronal Dr cDNA clone 5082339 5', m	-2.79316	-0.845244	0.302613	0
4577	AW019657	ZF WU EST Dr cDNA clone IMAGE:3733640 3'	-2.79296	-0.873174	0.312634	0
5840	AW171479	S-K-ZF DRA Dr cDNA clone 2640287 3' ~~	-2.77867	-0.6938	0.249688	0
7842	BE605952	ZF RG-C32-fn Dr cDNA 3' ~~ ASTROCYTIC	-2.778	-0.608739	0.219128	0
8473	BG305582	ZF-AR cDNA Dr cDNA clone 4145520 3', mR	-2.7768	-0.581817	0.209528	0
16180	S78348	trk=TrkA [Dr=ZF, mRNA Partial, 504 nt].	-2.77637	-0.622403	0.224179	0
7709	BE557010	ZF RG-C32-fn Dr cDNA 5' ~~ CE19280 TRAN	-2.77362	-0.730723	0.263455	0
1414	AI384389	ZF fin day0 regeneration Dr cDNA 5', mR	-2.77198	-0.75411	0.272047	0
5890	AW174218	S-K-ZF DRA Dr cDNA clone 2640140 5' ~~	-2.77195	-0.989361	0.356919	0
2953	AI721633	ZF WU EST Dr cDNA clone IMAGE:3722900 3'	-2.77006	-0.910008	0.328515	0
5352	AW117106	ZF WU EST Dr cDNA clone IMAGE:3739254 3	-2.76841	-0.581099	0.209904	0
9392	BG985698	2176 NICHD ZF normalized I Dr cDNA clon	-2.76401	-1.03243	0.373526	0
11653	BI875656	S-K-ZF DRA Dr cDNA clone 3819363 5', mRN	-2.76236	-0.629411	0.227853	0
5680	AW165172	ZF WU EST Dr cDNA clone IMAGE:3737939 3	-2.76019	-0.827114	0.299658	0
15589	BM181246	ZF C32 14 somite embryo Dr cDNA clone 5	-2.75895	-0.821363	0.297709	0
4811	AW077018	ZF-AB Dr cDNA 3' ~~ SERCA2B ISOFORM ;,	-2.75765	-0.617459	0.223908	0
1729	AI497454	ZF WU EST Dr cDNA clone IMAGE:3715648 3'	-2.75557	-0.675572	0.245166	0
2345	AI601770	ZF WU EST Dr cDNA clone IMAGE:3721092 3	-2.75556	-0.573616	0.208167	0
5948	AW175453	S-K-ZF DRA Dr cDNA clone 2602198 3' ~~	-2.75173	-0.687004	0.249662	0
4488	AW019159	ZF WU EST Dr cDNA clone IMAGE:3734143 3	-2.74689	-0.693197	0.252357	0
8647	BG306441	ZF-AR cDNA Dr cDNA clone 4199323 3' ~~	-2.74629	-0.568363	0.206957	0
12919	BI887632	ZF637-1-001887 ZF-SSWEmb cDNA library M	-2.7442	-0.605569	0.220672	0
7910	BF156415	S-K-ZF DRA Dr cDNA clone 3817523 5' ~~	-2.74255	-0.633755	0.231082	0
16029	BM185502	ZF-AB Dr cDNA clone 5413967 5', mRNA se	-2.74143	-0.52478	0.191426	0
977	AF259079	Dr snRNP-associated protein mRNA, cDNA	-2.73753	-0.678643	0.247904	0
12896	BI887511	ZF637-1-001766 ZF-SSWEmb cDNA library M	-2.73651	-0.506912	0.18524	0
9509	BI326783	STR00047 random primed ZF embryo Dr cDN	-2.73262	-0.61982	0.226823	0
4281	AJ236882	Dr apoE gene, exons 1-5., name = mRNA	-2.73092	-0.560119	0.205103	0
8056	BF937603	ZF-AR cDNA Dr cDNA clone 4200385 5' ~~	-2.72815	-0.586623	0.215026	0
1365	AI353581	zeh0699.seq.F ZF Embryonic Heart cDNA L	-2.7232	-0.635489	0.233361	0
11428	BI865656	ZF neuronal Dr cDNA clone 5082494 5', m	-2.71964	-0.806681	0.296613	0
12686	BI886095	ZF637-1-000350 ZF-SSWEmb cDNA library M	-2.71695	-0.706254	0.259944	0
14966	BM095221	Su-SJD-AM Dr cDNA clone 5410398 3', mRN	-2.71629	-0.717434	0.264123	0
1036	AF288409	Dr transcription elongation regulator F	-2.71596	-1.07658	0.396391	0
16199	U14590	Dr achaete-scute homolog b (ash) mRNA,	-2.71281	-0.645415	0.237914	0
2997	AI721935	ZF WU EST Dr cDNA clone IMAGE:3722411 3	-2.71254	-0.841559	0.310248	0
7805	BE605648	ZF RG-C32-fn Dr cDNA 3' ~~ MOUSE ZINC F	-2.71242	-0.560785	0.206747	0
13469	BI891001	ZF637-3-000256 ZF-SSWEmb cDNA library M	-2.71238	-0.664186	0.244872	0
3411	AI877559	ZF WU EST Dr cDNA clone IMAGE:3724661 5	-2.7082	-0.654718	0.241754	0
9933	BI563129	ZF-AB Dr cDNA clone 4968025 5', mRNA se	-2.70783	-0.580056	0.214215	0
9239	BG883878	ZF-GK Dr cDNA clone 4744048 3' ~~ SW:TI	-2.7073	-0.58886	0.217508	0
13141	BI888977	ZF637-2-000732 ZF-SSWEmb cDNA library M	-2.70685	-0.603131	0.222816	0
16194	U10638	Br Max interactor 1 (zmxi1) mRNA, cDNA	-2.70413	-0.643875	0.238107	0
14423	BM025903	G-ZF testis Dr cDNA clone 5376663 3' ~~	-2.70144	-0.534775	0.197959	0
12975	BI888024	ZF637-1-002279 ZF-SSWEmb cDNA library M	-2.70044	-0.580425	0.214937	0
501	AF032395	Dr RING3 mRNA, cDNA (P).	-2.70024	-0.579748	0.214702	0
14341	BM023836	ZF-AB Dr cDNA clone 5334779 3', mRNA seq	-2.69992	-0.781946	0.289619	0
13466	BI890960	ZF637-3-000215 ZF-SSWEmb cDNA library M	-2.69846	-0.646906	0.239731	0
551	AF064835	AF064835 Dr kidney adult Dr cDNA clone	-2.6977	-0.75993	0.281695	0
12158	BI879861	ZF-AR cDNA Dr cDNA clone 4200297 3', mR	-2.69732	-0.586777	0.217541	0
15959	BM185084	ZF-AB Dr cDNA clone 5386822 3', mRNA seq	-2.6963	-0.54296	0.201372	0
12117	BI879680	ZF-AR cDNA Dr cDNA clone 4200129 3', mR	-2.69206	-0.600518	0.22307	0
3880	AI957497	ZF WU EST Dr cDNA clone IMAGE:3728862 3'	-2.68962	-0.530578	0.197269	0
9258	BG884401	ZF-GK Dr cDNA clone 4745182 3', mRNA seq	-2.6883	-0.647978	0.241036	0
13903	BI980193	G-ZF (O) Dr cDNA clone 5159030 3', mRNA	-2.68369	-0.650567	0.242415	0
6729	AW419744	ZF-GK Dr cDNA 5', mRNA sequence.	-2.67932	-0.66574	0.248473	0
12922	BI887649	ZF637-1-001904 ZF-SSWEmb cDNA library M	-2.67835	-0.537099	0.200533	0
4696	AW059146	ZF WU EST Dr cDNA clone IMAGE:3739960 3	-2.67753	-0.538917	0.201274	0
12915	BI887620	ZF637-1-001875 ZF-SSWEmb cDNA library M	-2.67743	-0.675749	0.252388	0
7199	AW777668	ZF 15-19hr embryonic cDNA Dr cDNA 3', m	-2.6686	-0.576394	0.215991	0
14102	BI983001	ZF-AB Dr cDNA clone 5333631 3', mRNA se	-2.66745	-0.559523	0.20976	0
298	AF017420	Dr netrin 1 (net1) mRNA, cDNA (C).	-2.66696	-0.532026	0.199488	0
5008	AW115688	S-K-ZF DRA Dr cDNA clone 2599769 3', mRN	-2.66592	-0.591527	0.221885	0
1546	AI415990	ZF WU EST Dr cDNA clone IMAGE:3713417 5'	-2.66237	-0.587526	0.220678	0
4293	AJ245962	Dr mRNA for Pbx1a homeodomain protein (p	-2.66047	-0.628642	0.23629	0
2961	AI721660	ZF WU EST Dr cDNA clone IMAGE:3722923 3'	-2.66034	-0.571846	0.214952	0
11341	BI864178	ZF neuronal Dr cDNA clone 5081523 5', m	-2.65872	-0.583856	0.2196	0
2209	AI588403	ZF WU EST Dr cDNA clone IMAGE:3720122 3	-2.65147	-0.807454	0.304531	0
3467	AI878386	ZF WU EST Dr cDNA clone IMAGE:3725457 3'	-2.65085	-0.648999	0.244827	0
12138	BI879764	ZF-AR cDNA Dr cDNA clone 4200200 3', mR	-2.64281	-0.552563	0.209081	0
13877	BI979995	G-ZF (O) Dr cDNA clone 5159553 3' ~~ SD	-2.6427	-0.752077	0.284586	0
8686	BG306895	ZF-AR cDNA Dr cDNA clone 4145749 5' ~~	-2.63802	-0.60052	0.227641	0
6523	AW305484	ZF-AB Dr cDNA 3', mRNA sequence.	-2.63739	-0.671545	0.254625	0
4893	AW077755	ZF-GK Dr cDNA 3' ~~ KIAA0601 PROTEIN ;	-2.63738	-0.600509	0.227691	0
13397	BI890521	ZF637-2-002276 ZF-SSWEmb cDNA library M	-2.63611	-0.856796	0.325023	0
622	AF096508	AF096508 Dr embryo 6 hr to 48 hr Dr cDN	-2.6347	-0.709808	0.269407	0
3231	AI793590	ZF WU EST Dr cDNA clone IMAGE:3724932 3	-2.6345	-0.720097	0.273334	0
9581	BI429006	ZF-AB Dr cDNA clone 4966220 5' ~~ RAT	-2.6316	-0.678975	0.258009	0
3196	AI793474	ZF WU EST Dr cDNA clone IMAGE:3724591 3	-2.62795	-0.62598	0.238201	0
14067	BI982278	ZF-AB Dr cDNA clone 5333697 5', mRNA se	-2.62689	-0.638461	0.243048	0
6261	AW233661	ZF-AB Dr cDNA 3', mRNA sequence.	-2.62398	-0.481988	0.183686	0
6902	AW421172	ZF-GK Dr cDNA 3', mRNA sequence.	-2.6235	-0.49612	0.189106	0
8335	BG304105	S-K-ZF DRA Dr cDNA clone 3815462 3', mR	-2.62141	-0.564885	0.215489	0
12796	BI886779	ZF637-1-001034 ZF-SSWEmb cDNA library M	-2.61984	-0.711426	0.271553	0
7245	AW826304	ZF-AR cDNA Dr cDNA 3', mRNA sequence.	-2.61705	-0.58383	0.223087	0
4269	AJ005936	Dr mRNA for lamin B2.	-2.6157	-0.623794	0.238481	0
4560	AW019543	ZF WU EST Dr cDNA clone IMAGE:3733552 3'	-2.61527	-0.56803	0.217198	0
90	AA497247	ZF ICRFzfls Dr cDNA clone 5P11 3', mRNA	-2.61497	-0.848141	0.32434	0
11479	BI866244	ZF-AB Dr cDNA clone 4834172 3', mRNA se	-2.61343	-0.679922	0.260164	0
9347	BG985475	1109t3 NICHD ZF normalized I Dr cDNA cl	-2.61187	-0.631001	0.241589	0
5094	AW116032	S-K-ZF DRA Dr cDNA clone 2600357 3', mR	-2.60699	-0.599795	0.230072	0
15007	BM095484	Su-SJD-AM Dr cDNA clone 5410212 5' ~~ RH	-2.60671	-0.789907	0.303028	0
3014	AI722213	S-K-ZF DRA Dr cDNA clone 2352128 5' ~~	-2.60423	-0.593959	0.228075	0
2497	AI641097	ZF WU EST Dr cDNA clone IMAGE:3721799 3'	-2.60285	-0.533475	0.204958	0
14990	BM095374	Su-SJD-AM Dr cDNA clone 5410438 3', mRNA	-2.60164	-0.576913	0.221749	0
9910	BI534211	ZF-AB Dr cDNA clone 4967948 3', mRNA seq	-2.59994	-0.5984	0.230159	0
15671	BM182178	Su-SJD-AM Dr cDNA clone 5412203 5' ~~ E	-2.59907	-0.5514	0.212153	0
10240	BI672466	G-ZF testis Dr cDNA clone 5153047 3', m	-2.59809	-0.500904	0.192797	0
1700	AI496838	ZF WU EST Dr cDNA 5' ~~ RAT SODIUM-IND	-2.59781	-0.55904	0.215196	0
12737	BI886406	ZF637-1-000661 ZF-SSWEmb cDNA library M	-2.59654	-0.605565	0.23322	0
128	AA605655	E-PS-ZF-Emb-Dr-cDNA clone 1036313 3', m	-2.59419	-0.55315	0.213226	0
7907	BF156293	S-K-ZF DRA Dr cDNA clone 3817320 5', mRN	-2.59298	-0.502959	0.193969	0
6039	AW202972	ZF-AO Dr cDNA 5' ~~ SW:PSS8_HUMAN Q16651	-2.59084	-0.726106	0.280259	0
296	AF017266	Dr glutamate decarboxylase (GAD67) mRNA	-2.58279	-0.625272	0.242091	0
3005	AI721951	ZF WU EST Dr cDNA clone IMAGE:3722446 3'	-2.57718	-0.652101	0.253029	0
8804	BG308865	ZF-AR cDNA Dr cDNA clone 4144268 3', mRN	-2.57379	-0.62832	0.244123	0
69	AA495426	ZF ICRFzfls Dr cDNA clone 2I12 3', mRNA	-2.57316	-0.551126	0.214183	0
15782	BM183338	ZF-AB Dr cDNA clone 5386005 3', mRNA se	-2.56785	-0.481659	0.187573	0
240	AB046866	Dr ICAT mRNA for beta-catenin-interacti	-2.56724	-0.681282	0.265376	0
2773	AI667164	ZF WU EST Dr cDNA clone IMAGE:3723669 3	-2.56704	-0.736447	0.286886	0
8749	BG308412	ZF-AR cDNA Dr cDNA clone 4144263 3', mRN	-2.56498	-0.505888	0.197229	0
12645	BI885946	ZF637-1-000214 ZF-SSWEmb cDNA library M	-2.56407	-0.582446	0.227157	0
14829	BM071906	G-ZF (O) Dr cDNA clone 5378019 3', mRNA	-2.56398	-0.530973	0.20709	0
10810	BI839707	ZF-AB Dr cDNA clone 4834070 5' ~~ RAT P	-2.56386	-0.608103	0.237183	0
14064	BI982135	ZF-AB Dr cDNA clone 5333922 3', mRNA seq	-2.56291	-0.58696	0.22902	0
5524	AW154075	S-K-ZF DRA Dr cDNA clone 2601877 3', mR	-2.56251	-0.547044	0.213479	0
13223	BI889478	ZF637-2-001233 ZF-SSWEmb cDNA library M	-2.56072	-0.617316	0.241071	0
11013	BI842460	ZF neuronal Dr cDNA clone 4886946 5', m	-2.55817	-0.718103	0.28071	0
9700	BI473245	ZF-AB Dr cDNA clone 4968207 3', mRNA seq	-2.55789	-0.619253	0.242095	0
15826	BM183887	Su-SJD-AM Dr cDNA clone 5413154 3', mRNA	-2.55678	-0.609988	0.238577	0
9771	BI475045	ZF-AB Dr cDNA clone 4833196 3', mRNA se	-2.55606	-0.623391	0.243887	0
886	AF211852	Dr GAP-associated phosphoprotein p62 mR	-2.55393	-0.667405	0.261325	0
6505	AW282112	ZF-AB Dr cDNA 3', mRNA sequence.	-2.55134	-0.611782	0.239789	0
4119	AI959766	ZF WU EST Dr cDNA clone IMAGE:3730805 3'	-2.54997	-0.50912	0.199658	0
16397	Y13944	Dr mRNA for Hoxb3 protein.	-2.54956	-0.640406	0.251183	0
14028	BI981287	ZF-AB Dr cDNA clone 5333132 3', mRNA seq	-2.54549	-0.5037	0.197879	0
6121	AW232264	ZF-AO Dr cDNA 3', mRNA sequence.	-2.54208	-0.709018	0.278913	0
6520	AW305460	ZF-AB Dr cDNA 3' ~~ gb:Y00815_cds1 LAR	-2.53949	-0.607089	0.239059	0
10019	BI671192	ZF-AR cDNA Dr cDNA clone 4786499 3', mR	-2.53947	-0.515795	0.203111	0
2682	AI657858	ZF WU EST Dr cDNA clone IMAGE:3722271 5'	-2.53477	-0.510238	0.201296	0
2265	AI601350	ZF WU EST Dr cDNA clone IMAGE:3720939 3'	-2.53272	-0.577454	0.227998	0
8410	BG304985	ZF-AR cDNA Dr cDNA clone 4144143 5' ~~	-2.53052	-0.544598	0.215212	0
8767	BG308575	ZF-AR cDNA Dr cDNA clone 4144291 3', mR	-2.52973	-0.481057	0.190162	0
14915	BM082444	C-ZF ovary Dr cDNA clone 5306122 3', mR	-2.52872	-0.532122	0.210432	0
9752	BI474897	ZF-GK Dr cDNA clone 4760399 3', mRNA se	-2.52756	-0.527252	0.208602	0
6508	AW282124	ZF-AB Dr cDNA 3', mRNA sequence.	-2.52489	-0.684855	0.271242	0
11127	BI844904	ZF-AB Dr cDNA clone 4831538 3', mRNA se	-2.52452	-0.564741	0.223702	0
5725	AW170898	S-K-ZF DRA Dr cDNA clone 2639510 3', mRN	-2.52418	-0.701665	0.277978	0
13908	BI980217	G-ZF (O) Dr cDNA clone 5159128 3', mRNA	-2.52172	-0.588916	0.233538	0
70	AA495427	ZF ICRFzfls Dr cDNA clone 2I13 3', mRNA	-2.51843	-0.654831	0.260015	0
10915	BI841076	ZF-AO Dr cDNA clone 4879718 5' ~~ ORF.	-2.51769	-0.511842	0.203298	0
14793	BM071499	ZF-AB Dr cDNA clone 5385825 5', mRNA seq	-2.51699	-0.511005	0.203022	0
1959	AI558478	ZF WU EST Dr cDNA clone IMAGE:3718125 3'	-2.5167	-0.557461	0.221505	0
4620	AW058763	ZF WU EST Dr cDNA clone IMAGE:3742005 3	-2.51477	-0.489366	0.194597	0
4782	AW076850	ZF-AO Dr cDNA 3', mRNA sequence.	-2.50522	-0.643585	0.256898	0
12723	BI886329	ZF637-1-000584 ZF-SSWEmb cDNA library M	-2.49997	-0.646656	0.258665	0
7599	BE201493	ZF RG-C32-fn Dr cDNA 3' ~~ BAT2. ;, mRN	-2.49871	-0.486854	0.194842	0
8716	BG307550	S-K-ZF DRA Dr cDNA clone 3818249 3', mR	-2.4971	-0.753257	0.301652	0
6463	AW281904	ZF-AB Dr cDNA 3', mRNA sequence.	-2.4963	-0.649121	0.260033	0
7690	BE202228	ZF RG-C32-fn Dr cDNA 3' ~~ CYTOSKELETAL	-2.4956	-0.569627	0.228252	0
3393	AI816631	A0273457 ZF Kidney cDNA random primed,	-2.49331	-1.2199	0.48927	0
15871	BM184100	Su-SJD-AM Dr cDNA clone 5413513 3', mRN	-2.49227	-0.620333	0.248903	0
13461	BI890931	ZF637-3-000186 ZF-SSWEmb cDNA library M	-2.49217	-0.599864	0.2407	0
6947	AW422164	S-K-ZF DRA Dr cDNA clone 2641844 5' ~~	-2.49185	-0.490537	0.196856	0
9631	BI430202	ZF-AB Dr cDNA clone 4967561 3' ~~ contai	-2.48929	-0.713179	0.2865	0
2927	AI721531	ZF WU EST Dr cDNA clone IMAGE:3722739 3'	-2.4853	-0.772672	0.310896	0
8218	BG303448	S-K-ZF DRA Dr cDNA clone 3817913 3' ~~ N	-2.48413	-0.603994	0.243142	0
12522	BI884206	ZF-GK Dr cDNA clone 4627874 3', mRNA seq	-2.48172	-0.517445	0.208502	0
10418	BI703434	ZF neuronal Dr cDNA clone 5076725 3', m	-2.48079	-0.567426	0.228728	0
2468	AI641022	ZF WU EST Dr cDNA clone IMAGE:3721714 3	-2.47505	-0.737695	0.298052	0
4684	AW059068	ZF WU EST Dr cDNA clone IMAGE:3739821 3'	-2.47505	-0.488457	0.197352	0
14533	BM026879	ZF neuronal Dr cDNA clone 5080996 5', mR	-2.47005	-0.697942	0.282561	0
7629	BE201681	ZF RG-C32-fn Dr cDNA 3' ~~ CHICK PARVA	-2.46992	-0.719354	0.291246	0
4857	AW077420	ZF-AB Dr cDNA 3' ~~ KIAA0184 PROTEIN ;,	-2.46808	-0.5883	0.238364	0
866	AF204240	Dr neuronal basic helix-loop-helix tran	-2.46172	-0.867772	0.352506	0
3318	AI793839	ZF WU EST Dr cDNA clone IMAGE:3725251 3	-2.46126	-0.765966	0.311209	0
10005	BI671147	ZF-AR cDNA Dr cDNA clone 4786684 3', mRN	-2.46093	-0.48125	0.195557	0
1119	AF342941	Dr Rev-Erb beta 1 mRNA, cDNA (P).	-2.45947	-0.549806	0.223546	0
2837	AI667496	ZF WU EST Dr cDNA clone IMAGE:3723930 3	-2.45935	-0.549083	0.223263	0
3052	AI722421	ZF WU EST Dr cDNA clone IMAGE:3722584 3	-2.45757	-0.698959	0.284411	0
8731	BG307975	ZF-AR cDNA Dr cDNA clone 4199420 5' ~~	-2.4567	-0.44401	0.180734	0
5165	AW116326	S-K-ZF DRA Dr cDNA clone 2601109 3', mRN	-2.45478	-0.57327	0.233532	0
130	AA605677	E-PS-ZF-Emb-Dr-cDNA clone 1036482 3' ~~	-2.45373	-0.703475	0.286697	0
9520	BI351006	ZF-AB Dr cDNA clone 4956061 5', mRNA se	-2.45047	-0.499728	0.203931	0
10762	BI710289	ZF-AB Dr cDNA clone 4833358 3' ~~ conta	-2.44924	-0.482534	0.197014	0
14367	BM024418	ZF-AB Dr cDNA clone 5332507 5' ~~ SW:SPC	-2.44912	-0.540424	0.22066	0
7393	BE015711	ZF-AR cDNA Dr cDNA 5' ~~ XOO1 PROTEIN.	-2.44857	-0.627826	0.256405	0
12303	BI880667	ZF-AR cDNA Dr cDNA clone 4201253 3', mRN	-2.44578	-0.469434	0.191937	0
9438	BI318564	ZF-AR cDNA Dr cDNA clone 4787430 5' ~~	-2.44454	-1.47806	0.604636	0
15097	BM096441	Su-SJD-AM Dr cDNA clone 5409859 5' ~~	-2.44407	-0.555788	0.227403	0
9477	BI326336	ZF fin day3 regeneration Dr cDNA clone 4	-2.44222	-0.613788	0.251324	0
12179	BI879946	ZF-AR cDNA Dr cDNA clone 4200716 3', mR	-2.44018	-0.693249	0.284098	0
32	AA494997	ZF ICRFzfls Dr cDNA clone 52B23 3', mRN	-2.43768	-0.986148	0.404544	0
12855	BI887184	ZF637-1-001439 ZF-SSWEmb cDNA library M	-2.43757	-0.607338	0.249157	0
10526	BI705553	S-K-ZF DRA Dr cDNA clone 3817588 3' ~~ S	-2.43656	-0.592087	0.243001	0
11705	BI876986	S-K-ZF DRA Dr cDNA clone 3820017 5' ~~ B	-2.43348	-0.499532	0.205275	0
14750	BM070919	ZF-AB Dr cDNA clone 5385187 3', mRNA seq	-2.43301	-0.576255	0.236848	0
7980	BF717425	ZF WU EST Dr cDNA clone IMAGE:3732417 5'	-2.43061	-0.480413	0.197651	0
3841	AI943188	ZF WU EST Dr cDNA clone IMAGE:3728240 3	-2.42755	-0.436214	0.179693	0
3402	AI816701	D027413 ZF Kidney cDNA random primed, R	-2.42744	-0.506686	0.208733	0
9145	BG799415	ZF RG-C32-fn Dr cDNA clone 4468749 5' ~	-2.42655	-0.521637	0.214971	0
7804	BE605613	ZF RG-C32-fn Dr cDNA 3' ~~ contains MER	-2.42638	-0.658011	0.27119	0
2657	AI641772	ZF WU EST Dr cDNA clone IMAGE:3722259 3'	-2.42328	-0.645113	0.266215	0
7900	BF156094	S-K-ZF DRA Dr cDNA clone 3817041 5' ~~ c	-2.42319	-0.559851	0.231039	0
8923	BG728223	ZF-GK Dr cDNA clone 4727167 5' ~~ RNA-B	-2.42299	-0.612305	0.252707	0
8439	BG305367	ZF-AR cDNA Dr cDNA clone 4146087 3' ~~	-2.42238	-0.579086	0.239057	0
12112	BI879650	ZF-AR cDNA Dr cDNA clone 4200370 3' ~~	-2.41788	-0.878963	0.363526	0
2815	AI667315	ZF WU EST Dr cDNA clone IMAGE:3723731 3'	-2.4173	-0.527679	0.218293	0
15178	BM102055	ZF-AB Dr cDNA clone 5386303 3', mRNA seq	-2.41691	-0.634902	0.262691	0
1033	AF287137	Dr Hoxa-11b gene, cDNA ©	-2.41331	-0.600441	0.248804	0
7201	AW777691	ZF 15-19hr embryonic cDNA Dr cDNA 3' ~~	-2.41287	-0.635469	0.263367	0
14075	BI982588	ZF-AB Dr cDNA clone 5333407 5' ~~ P53	-2.4117	-0.576263	0.238945	0
15053	BM095966	Su-SJD-AM Dr cDNA clone 5409700 3' ~~ N	-2.40805	-0.513634	0.213299	0
13708	BI892272	ZF637-3-001527 ZF-SSWEmb cDNA library M	-2.40788	-0.788451	0.327446	0
9517	BI350696	ZF-AB Dr cDNA clone 4955593 5' ~~ HoxP	-2.40355	-0.608618	0.253217	0
13230	BI889533	ZF637-2-001288 ZF-SSWEmb cDNA library M	-2.40057	-0.50126	0.208809	0
14552	BM035027	C-ZF ovary Dr cDNA clone 5305448 3' ~~	-2.39812	-0.597574	0.249184	0
6379	AW280293	ZF-AB Dr cDNA 5', mRNA sequence.	-2.39791	-0.507146	0.211495	0
9838	BI476513	ZF-AB Dr cDNA clone 4832881 3', mRNA seq	-2.39726	-0.582092	0.242816	0
5340	AW117032	ZF WU EST Dr cDNA clone IMAGE:3739087 3	-2.39711	-0.544559	0.227174	0
16185	U03875	Br distal-less homeodomain protein (dlx	-2.39593	-0.680441	0.283999	0
2113	AI584944	ZF WU EST Dr cDNA clone IMAGE:3719440 5	-2.3957	-0.54701	0.228329	0
6072	AW203163	ZF-AO Dr cDNA 3', mRNA sequence.	-2.39439	-0.486481	0.203175	0
15467	BM155353	SJD adult pectoral fin Dr cDNA clone 55	-2.39438	-0.760439	0.317593	0
1599	AI444433	ZF WU EST Dr cDNA clone IMAGE:3714157 3	-2.39343	-0.501102	0.209366	0
8597	BG306142	ZF-AR cDNA Dr cDNA clone 4199223 3' ~~	-2.39199	-0.48645	0.203367	0
4938	AW078184	ZF WU EST Dr cDNA clone IMAGE:3739911 5	-2.39064	-0.640781	0.268038	0
8415	BG305103	ZF-AR cDNA Dr cDNA clone 4144646 5' ~~	-2.38858	-0.612811	0.256558	0
1705	AI496943	ZF WU EST Dr cDNA clone IMAGE:3715602 3'	-2.38773	-0.56122	0.235044	0
13125	BI888895	ZF637-2-000650 ZF-SSWEmb cDNA library M	-2.386	-0.570969	0.2393	0
14953	BM083966	imageqc_2_2001/smj456bdff41.x1 ZF WU ES	-2.3859	-0.537344	0.225216	0
5191	AW116393	S-K-ZF DRA Dr cDNA clone 2601212 3', mRN	-2.38495	-0.465785	0.195302	0
14525	BM026791	ZF neuronal Dr cDNA clone 4887131 5', m	-2.38432	-0.410986	0.17237	0
3255	AI793691	ZF WU EST Dr cDNA clone IMAGE:3724941 3'	-2.3839	-0.524909	0.22019	0
23	AA494837	ZF ICRFzfls Dr cDNA clone 7L3 3' ~~ cont	-2.38258	-0.465344	0.195311	0
14774	BM071208	ZF-AB Dr cDNA clone 5385637 3', mRNA se	-2.38246	-0.538019	0.225824	0
1738	AI522347	ZF WU EST Dr cDNA clone IMAGE:3712267 3	-2.38201	-0.523661	0.21984	0
12799	BI886791	ZF637-1-001046 ZF-SSWEmb cDNA library M	-2.38196	-0.651291	0.273426	0
3839	AI943183	ZF WU EST Dr cDNA clone IMAGE:3728223 3'	-2.38176	-0.573766	0.2409	0
3957	AI957893	ZF WU EST Dr cDNA clone IMAGE:3730223 3'	-2.37939	-0.508755	0.213817	0
13114	BI888826	ZF637-2-000581 ZF-SSWEmb cDNA library M	-2.37933	-0.571252	0.240089	0
4497	AW019179	ZF WU EST Dr cDNA clone IMAGE:3733137 3'	-2.37653	-0.642417	0.270317	0
13365	BI890323	ZF637-2-002078 ZF-SSWEmb cDNA library M	-2.37356	-0.492868	0.207649	0
4460	AW019045	ZF WU EST Dr cDNA clone IMAGE:3734012 3	-2.37338	-0.583688	0.245931	0
665	AF115772	Dr basic helix-loop-helix transcription	-2.37244	-0.480304	0.202451	0
14875	BM072612	ZF-AB Dr cDNA clone 5385996 5' ~~ HYPOTH	-2.37075	-0.578736	0.244115	0
1633	AI477237	ZF WU EST Dr cDNA clone IMAGE:3715349 3	-2.37041	-0.514554	0.217074	0
7353	AY032595	Dr prospero-related homeodomain protein	-2.36965	-0.522092	0.220325	0
12131	BI879731	ZF-AR cDNA Dr cDNA clone 4200381 3' ~~	-2.36821	-0.590888	0.249508	0
7645	BE201846	ZF RG-C32-fn Dr cDNA 3' ~~ BREAST CANCER	-2.36716	-0.63342	0.267587	0
10041	BI671314	ZF-AR cDNA Dr cDNA clone 4786758 3', mR	-2.36564	-0.842661	0.356209	0
4949	AW078306	ZF WU EST Dr cDNA clone IMAGE:3742054 5'	-2.36447	-0.590432	0.24971	0
3428	AI877806	ZF WU EST Dr cDNA clone IMAGE:3724954 5	-2.3623	-0.483488	0.204668	0
10803	BI839459	ZF-AB Dr cDNA clone 4833820 5' ~~ DOUBL	-2.35803	-0.534836	0.226815	0
13764	BI896418	ZF WU EST Dr cDNA clone 3730258 5' ~~ P	-2.35736	-0.590317	0.250415	0
11291	BI850015	STR00091 gastrula stage cDNA library Dr	-2.35721	-0.56765	0.240814	0
1319	AI331606	ZF fin day3 regeneration Dr cDNA 3', mR	-2.35686	-0.71158	0.301918	0
2478	AI641051	ZF WU EST Dr cDNA clone IMAGE:3721745 3'	-2.35661	-0.558462	0.236977	0
13370	BI890361	ZF637-2-002116 ZF-SSWEmb cDNA library M	-2.35648	-0.57635	0.244581	0
4247	AI974191	ZF WU EST Dr cDNA clone IMAGE:3731785 3	-2.35421	-0.504422	0.214263	0
13982	BI980800	ZF-AB Dr cDNA clone 5331496 3', mRNA seq	-2.35292	-0.770113	0.327301	0
5118	AW116146	S-K-ZF DRA Dr cDNA clone 2600698 3', mR	-2.35245	-0.659157	0.280201	0
13779	BI896617	ZF-AO Dr cDNA 3', mRNA sequence.	-2.35243	-0.506203	0.215183	0
1636	AI477260	ZF WU EST Dr cDNA clone IMAGE:3715383 3	-2.35012	-0.547647	0.23303	0
7958	BF158413	S-K-ZF DRA Dr cDNA clone 3815520 5' ~~	-2.34866	-0.541486	0.230551	0
6456	AW281850	ZF-AB Dr cDNA 3', mRNA sequence.	-2.34729	-0.493034	0.210044	0
7579	BE201192	ZF RG-C32-fn Dr cDNA 5' ~~ contains TAR	-2.34663	-0.52564	0.223998	0
555	AF067204	Dr transcription factor BF-1 mRNA, cDNA	-2.34524	-0.629678	0.268493	0
16182	S80986	svp[40]=svp-related nuclear receptor/re	-2.34293	-0.651924	0.278252	0
7130	AW595094	ZF fin day1 regeneration Dr cDNA 5', mR	-2.34273	-0.684322	0.292104	0
7806	BE605668	ZF RG-C32-fn Dr cDNA 3' ~~ DROME PROTEI	-2.34267	-0.499743	0.213322	0
8440	BG305382	ZF-AR cDNA Dr cDNA clone 4146173 3', mRN	-2.33978	-0.575078	0.245783	0
13271	BI889835	ZF637-2-001590 ZF-SSWEmb cDNA library M	-2.33958	-0.477643	0.204157	0
14739	BM070616	ZF-AB Dr cDNA clone 5385187 5', mRNA se	-2.33727	-0.481822	0.206147	0
15398	BM154124	ZF SJD adult male II Dr cDNA clone 5543	-2.33706	-0.512048	0.219099	0
5521	AW153902	S-K-ZF DRA Dr cDNA clone 2602329 5', mRN	-2.33634	-0.617755	0.264412	0
2464	AI629376	ZF WU EST Dr cDNA clone IMAGE:3720528 5	-2.33544	-0.496726	0.212691	0
5015	AW115718	S-K-ZF DRA Dr cDNA clone 2599810 3' ~~	-2.33507	-0.551297	0.236094	0
10724	BI709646	G-ZF (O) Dr cDNA clone 5154311 3', mRNA	-2.3346	-0.585958	0.250988	0
7819	BE605771	ZF RG-C32-fn Dr cDNA 3' ~~ PUTATIVE HA	-2.33275	-0.71652	0.307156	0
15935	BM184834	G-ZF (O) Dr cDNA clone 5159732 5' ~~ HUM	-2.33179	-0.568916	0.243982	0
1146	AF361752	Dr AMPA receptor subunit 2a mRNA, cDNA	-2.33079	-0.51925	0.222779	0
6205	AW232818	ZF-AO Dr cDNA 3', mRNA sequence.	-2.32296	-0.490328	0.211079	0
9373	BG985563	5007f1 NICHD ZF normalized I Dr cDNA cl	-2.32222	-0.482812	0.20791	0
16402	Y14530	Dr mRNA for Hoxb8 protein.	-2.32184	-0.517825	0.223024	0
11060	BI843145	G-ZF (O) Dr cDNA clone 5157724 3', mRNA	-2.32119	-0.688306	0.296532	0
15115	BM101561	Su-SJD-AM Dr cDNA clone 5410587 3' ~~ C	-2.32057	-0.483087	0.208176	0
6420	AW281608	ZF-AB Dr cDNA 3', mRNA sequence.	-2.31956	-0.55454	0.239071	0
13412	BI890620	ZF637-2-002375 ZF-SSWEmb cDNA library M	-2.31846	-0.446905	0.192759	0
6754	AW420358	ZF-GK Dr cDNA 3', mRNA sequence.	-2.31813	-0.583561	0.251737	0
10443	BI704288	zfshTARAMA000118 ZF-SSWEmb cDNA library	-2.31733	-0.747268	0.32247	0
9572	BI428837	ZF-AB Dr cDNA clone 4965930 3', mRNA seq	-2.31705	-0.552113	0.238283	0
14288	BM005113	ZF-AB Dr cDNA clone 5334290 3', mRNA seq	-2.31654	-0.490923	0.21192	0
9345	BG985470	1097t7 NICHD ZF normalized I Dr cDNA cl	-2.31503	-0.483285	0.20876	0
11665	BI875907	S-K-ZF DRA Dr cDNA clone 3818612 5' ~~	-2.3111	-0.619373	0.267999	0
5968	AW175575	S-K-ZF DRA Dr cDNA clone 2639781 3' ~~ g	-2.31099	-0.523929	0.226711	0
10932	BI841590	ZF neuronal Dr cDNA clone 5080300 3', m	-2.31081	-0.447432	0.193625	0
8759	BG308520	ZF-AR cDNA Dr cDNA clone 4144388 3', mRN	-2.30994	-0.558203	0.241653	0
3254	AI793690	ZF WU EST Dr cDNA clone IMAGE:3724939 3	-2.30819	-0.630932	0.273345	0
6292	AW279740	ZF-AB Dr cDNA 3', mRNA sequence.	-2.30649	-0.520409	0.225628	0
5859	AW171556	S-K-ZF DRA Dr cDNA clone 2640367 3', mRN	-2.30599	-0.429994	0.186468	0
11382	BI865041	ZF neuronal Dr cDNA clone 5081870 5', m	-2.30593	-0.527696	0.228843	0
16308	U93460	Dr COUP-TF gene, cDNA (P)., product = C	-2.3055	-0.527787	0.228925	0
14068	BI982291	ZF-AB Dr cDNA clone 5333795 5' ~~ HUMAN	-2.3053	-0.553391	0.240051	0
10860	BI840421	ZF SJD day 8 fin regeneration Dr cDNA c	-2.30476	-0.484956	0.210415	0
8692	BG307024	ZF-AR cDNA Dr cDNA clone 4145983 5' ~~	-2.30449	-0.480957	0.208704	0
5248	AW116617	S-K-ZF DRA Dr cDNA clone 2601466 3' ~~	-2.30433	-0.453054	0.19661	0
1965	AI558513	ZF WU EST Dr cDNA clone IMAGE:3717491 5	-2.304	-0.540218	0.234469	0
5904	AW174526	ZF-AO Dr cDNA 5' ~~ gb:M34182 CAMP-DEPEN	-2.30398	-0.423187	0.183676	0
5264	AW116670	S-K-ZF DRA Dr cDNA clone 2601525 3', mR	-2.30205	-0.457185	0.198599	0
3026	AI722334	ZF WU EST Dr cDNA clone IMAGE:3723134 3'	-2.30093	-0.459173	0.19956	0
6490	AW282035	ZF-AB Dr cDNA 3' ~~ contains PTR7 repet	-2.30088	-0.447883	0.194657	0
7115	AW567517	ZF fin day1 regeneration Dr cDNA 3', mR	-2.29987	-0.455081	0.197873	0
8794	BG308786	ZF-AR cDNA Dr cDNA clone 4143802 4143802	-2.29903	-0.714082	0.310601	0
10852	BI840271	ZF SJD day 8 fin regeneration Dr cDNA cl	-2.29885	-0.870521	0.378677	0
9776	BI475215	ZF-AB Dr cDNA clone 4833129 3', mRNA seq	-2.2985	-0.504317	0.219411	0
16244	U49413	Dr Zg09 gene, cDNA (P).,	-2.29602	-0.60514	0.26356	0
5824	AW171388	S-K-ZF DRA Dr cDNA clone 2640165 3', mRN	-2.29382	-0.545772	0.237931	0
3	AA494623	ZF ICRFzfls Dr cDNA clone 10P17 5', mRNA	-2.29007	-0.45423	0.198348	0
1438	AI384799	ZF fin day0 regeneration Dr cDNA 5', mRN	-2.28766	-0.49184	0.214997	0
16391	Y12005	Br partial gene encoding contact.,	-2.2876	-0.659561	0.28832	0
11101	BI843668	ZF-AO Dr cDNA clone 5283277 3' ~~ HUMAN	-2.28754	-0.50941	0.222689	0
6493	AW282047	ZF-AB Dr cDNA 3', mRNA sequence.	-2.28659	-0.558112	0.244081	0
10014	BI671177	ZF-AR cDNA Dr cDNA clone 4786443 3', mR	-2.2865	-0.628609	0.274921	0
7366	AY050500	Dr cone transducin alpha subunit (gnat2	-2.28466	-0.623918	0.27309	0
12213	BI880106	ZF-AR cDNA Dr cDNA clone 4200816 3' ~~	-2.28463	-0.517105	0.226341	0
4	AA494625	ZF ICRFzfls Dr cDNA clone 11A14 5', mRN	-2.28339	-0.458873	0.200961	0
10414	BI703348	ZF neuronal Dr cDNA clone 5076519 3', m	-2.28215	-0.553258	0.242429	0
16234	U43657	Dr Brn-1.2 POU domain (brn-1.2) gene, c	-2.28209	-0.523216	0.229271	0
12860	BI887226	ZF637-1-001481 ZF-SSWEmb cDNA library M	-2.28157	-0.554066	0.242845	0
11451	BI865858	ZF neuronal Dr cDNA clone 5082648 5', m	-2.28136	-0.565414	0.247841	0
10785	BI710730	ZF-AB Dr cDNA clone 4832519 5' ~~ conta	-2.27972	-0.53798	0.235985	0
15635	BM181776	Su-SJD-AM Dr cDNA clone 5412342 3' ~~ C	-2.27838	-0.425735	0.186858	0
15191	BM102195	ZF-AB Dr cDNA clone 5386389 3', mRNA se	-2.27828	-0.717876	0.315095	0
9387	BG985681	2044 NICHD ZF normalized I Dr cDNA clon	-2.27803	-0.567498	0.249118	0
10557	BI705711	ZF-GK Dr cDNA clone 4743899 3' ~~ contai	-2.27747	-0.458363	0.20126	0
12788	BI886736	ZF637-1-000991 ZF-SSWEmb cDNA library M	-2.27708	-0.620849	0.272652	0
16342	X67648	Br ZN-CAD mRNA.	-2.27487	-0.551683	0.242512	0
11261	BI846817	ZF-AR cDNA Dr cDNA clone 4789069 5' ~~	-2.27357	-0.613436	0.269812	0
13360	BI890300	ZF637-2-002055 ZF-SSWEmb cDNA library M	-2.2731	-0.463649	0.203972	0
3784	AI942943	ZF WU EST Dr cDNA clone IMAGE:3727616 3	-2.269	-0.713469	0.314443	0
15277	BM103906	Su-SJD-AM Dr cDNA clone 5411023 3', mRNA	-2.26756	-0.453919	0.200179	0
5552	AW154285	S-K-ZF DRA Dr cDNA clone 2602252 3', mR	-2.26688	-0.513554	0.226546	0
16181	S80425	gta3=transcription factor [ZFes, neurul	-2.26624	-0.505109	0.222884	0
12152	BI879835	ZF-AR cDNA Dr cDNA clone 4200165 3' ~~	-2.2641	-0.462499	0.204275	0
15198	BM102339	ZF-AB Dr cDNA clone 5386397 5', mRNA se	-2.26242	-0.477439	0.211031	0
8678	BG306750	ZF-AR cDNA Dr cDNA clone 4145395 5', mR	-2.26216	-0.470031	0.20778	0
13382	BI890453	ZF637-2-002208 ZF-SSWEmb cDNA library M	-2.26059	-0.494946	0.218946	0
3544	AI878755	ZF WU EST Dr cDNA clone IMAGE:3726314 3	-2.26012	-0.60147	0.266124	0
8591	BG306123	ZF-AR cDNA Dr cDNA clone 4199129 3' ~~	-2.25933	-0.707654	0.313215	0
1701	AI496860	ZF WU EST Dr cDNA clone IMAGE:3716685 3	-2.25874	-0.521854	0.231037	0
5209	AW116463	S-K-ZF DRA Dr cDNA clone 2601367 3' ~~	-2.25788	-0.545235	0.241481	0
661	AF114262	Dr forkhead protein FKHR (fkhr) mRNA, c	-2.25496	-0.581021	0.257663	0
13558	BI891492	ZF637-3-000747 ZF-SSWEmb cDNA library M	-2.25479	-0.58651	0.260117	0
11422	BI865600	ZF neuronal Dr cDNA clone 5082367 5' ~~	-2.2546	-0.541191	0.240038	0
10016	BI671185	ZF-AR cDNA Dr cDNA clone 4786461 3', mR	-2.25437	-0.497613	0.220733	0
6316	AW279898	ZF-AB Dr cDNA 3', mRNA sequence.	-2.2543	-0.602383	0.267214	0
11879	BI878326	ZF-AR cDNA Dr cDNA clone 4144613 3', mR	-2.25353	-0.458529	0.203472	0
3806	AI943010	ZF WU EST Dr cDNA clone IMAGE:3727954 3	-2.25163	-0.580813	0.257952	0
2604	AI641589	ZF WU EST Dr cDNA clone IMAGE:3721631 3	-2.25119	-0.585268	0.259982	0
5936	AW175351	S-K-ZF DRA Dr cDNA clone 2639610 5' ~~	-2.25059	-0.562004	0.249714	0
8094	BG302505	S-K-ZF DRA Dr cDNA clone 3815849 5' ~~	-2.25049	-0.488186	0.216924	0
2006	AI584243	ZF WU EST Dr cDNA clone IMAGE:3718431 3'	-2.24927	-0.564382	0.250918	0
4449	AW019006	ZF WU EST Dr cDNA clone IMAGE:3733921 3	-2.24744	-0.588864	0.262015	0
10596	BI706530	ZF-AR cDNA Dr cDNA clone 4790713 5' ~~	-2.24676	-0.450191	0.200373	0
15503	BM156084	ZF-AB Dr cDNA clone 5386865 3', mRNA seq	-2.24417	-0.466238	0.207755	0
5920	AW174830	ZF WU EST Dr cDNA clone IMAGE:3738037 5	-2.24364	-0.402948	0.179596	0
5654	AW154771	S-K-ZF DRA Dr cDNA clone 2639351 3' ~~ c	-2.24284	-0.643955	0.287116	0
4324	AJ301582	AJ301582 Dr library (Lynch N) Dr cDNA c	-2.24146	-0.49994	0.223042	0
15952	BM185015	ZF-AB Dr cDNA clone 5386791 3' ~~ contai	-2.24139	-0.511735	0.228311	0
8453	BG305471	ZF-AR cDNA Dr cDNA clone 4144906 3', mR	-2.23904	-0.473047	0.211272	0
3934	AI957812	ZF WU EST Dr cDNA clone IMAGE:3730100 3	-2.23766	-0.571507	0.255404	0
9591	BI429216	ZF-AB Dr cDNA clone 4966379 5' ~~ KERATI	-2.2358	-0.474701	0.212318	0
5856	AW171541	S-K-ZF DRA Dr cDNA clone 2640359 3' ~~	-2.23396	-0.474916	0.21259	0
4194	AI965047	ZF WU EST Dr cDNA clone IMAGE:3728243 5	-2.23218	-0.589794	0.264223	0
876	AF210637	Dr Bat2-like protein mRNA, cDNA (P).	-2.23173	-0.449384	0.201361	0
11731	BI877594	S-K-ZF DRA Dr cDNA clone 3818430 3' ~~	-2.23115	-0.46847	0.209968	0
3850	AI943216	ZF WU EST Dr cDNA clone IMAGE:3728334 3'	-2.22949	-0.466111	0.209066	0
1552	AI416133	ZF WU EST Dr cDNA clone IMAGE:3712229 5'	-2.22463	-0.427023	0.191952	0
486	AF030281	Dr HoxP Six6 (six6) mRNA, cDNA (C).	-2.22423	-0.597974	0.268845	0
4190	AI965024	ZF WU EST Dr cDNA clone IMAGE:3728209 5	-2.22364	-0.518445	0.233151	0
7547	BE200701	ZF RG-C32-fn Dr cDNA 3' ~~ KERATIN. ;,	-2.22257	-0.556426	0.250353	0
11164	BI845510	ZF neuronal Dr cDNA clone 5077586 5', m	-2.22185	-0.486263	0.218855	0
11698	BI876856	S-K-ZF DRA Dr cDNA clone 3819711 5' ~~	-2.22018	-0.479226	0.21585	0
4853	AW077323	ZF-AB Dr cDNA 3', mRNA sequence.	-2.2199	-0.458379	0.206487	0
15634	BM181769	Su-SJD-AM Dr cDNA clone 5412302 3', mRNA	-2.21813	-0.481188	0.216934	0
10684	BI708877	ZF-AR cDNA Dr cDNA clone 4789758 5', mR	-2.21805	-0.443532	0.199965	0
3649	AI883928	ZF WU EST Dr cDNA clone IMAGE:3724464 3'	-2.21714	-0.649116	0.292771	0
5510	AW153708	S-K-ZF DRA Dr cDNA clone 2602142 5', mRN	-2.21401	-0.510214	0.230448	0
11318	BI863994	ZF neuronal Dr cDNA clone 5081535 3', m	-2.21294	-0.586436	0.265003	0
12872	BI887332	ZF637-1-001587 ZF-SSWEmb cDNA library M	-2.21251	-0.469422	0.212168	0
13418	BI890669	ZF637-2-002424 ZF-SSWEmb cDNA library M	-2.21061	-0.768388	0.34759	0
611	AF084949	Dr Noggin (noggin) mRNA, cDNA (C).	-2.20873	-0.454119	0.205602	0
5739	AW170991	S-K-ZF DRA Dr cDNA clone 2639603 3', mRN	-2.2086	-0.516613	0.23391	0
13583	BI891610	ZF637-3-000865 ZF-SSWEmb cDNA library M	-2.20759	-0.464832	0.210561	0
10294	BI673309	G-ZF (O) Dr cDNA clone 5153358 3', mRNA	-2.20622	-0.495727	0.224695	0
2832	AI667403	ZF WU EST Dr cDNA clone IMAGE:3724194 3'	-2.20598	-0.657425	0.29802	0
14844	BM072229	ZF-AB Dr cDNA clone 5385864 3', mRNA se	-2.20536	-0.554648	0.2515	0
10056	BI671376	ZF-AR cDNA Dr cDNA clone 4786675 3' ~~	-2.2042	-0.540653	0.245283	0
15501	BM156079	ZF-AB Dr cDNA clone 5386849 3', mRNA se	-2.20375	-0.625688	0.28392	0
3530	AI878677	ZF WU EST Dr cDNA clone IMAGE:3726137 3	-2.20353	-0.54928	0.249273	0
13089	BI888708	ZF637-2-000463 ZF-SSWEmb cDNA library M	-2.20316	-0.410848	0.186481	0
1453	AI384878	ZF fin day0 regeneration Dr cDNA 3', mR	-2.20294	-0.570475	0.258961	0
9592	BI429252	ZF-AB Dr cDNA clone 4965830 5', mRNA se	-2.20115	-0.4972	0.225882	0
8872	BG727462	ZF-GK Dr cDNA clone 4725975 3', mRNA se	-2.20089	-0.546593	0.248351	0
8809	BG308920	ZF-AR cDNA Dr cDNA clone 4144649 3', mRN	-2.20064	-0.481425	0.218766	0
7147	AW595467	ZF fin day1 regeneration Dr cDNA 5', mR	-2.19691	-0.51794	0.235759	0
15015	BM095705	Su-SJD-AM Dr cDNA clone 5410386 5', mRN	-2.19606	-0.480388	0.21875	0
483	AF030031	Dr DeltaA (deltaA) mRNA, cDNA (C).	-2.19333	-0.559502	0.255093	0
3332	AI793903	ZF WU EST Dr cDNA clone IMAGE:3725335 3	-2.19311	-0.639631	0.291655	0
6435	AW281692	ZF-AB Dr cDNA 3', mRNA sequence.	-2.19202	-0.697053	0.317995	0
12625	BI885886	ZF637-1-000141 ZF-SSWEmb cDNA library M	-2.19187	-0.465511	0.212381	0
7168	AW777355	ZF 15-19hr embryonic cDNA Dr cDNA 3', mR	-2.1912	-0.577558	0.263581	0
11134	BI845187	ZF-AB Dr cDNA clone 4833668 5', mRNA se	-2.19115	-0.517768	0.236299	0
9822	BI476272	ZF-GK Dr cDNA clone 4760633 5' ~~ PHOS	-2.19019	-0.813661	0.371502	0
5916	AW174685	ZF WU EST Dr cDNA clone IMAGE:3737668 5	-2.18671	-0.640545	0.292926	0
12262	BI880418	ZF-AR cDNA Dr cDNA clone 4201140 3', mRN	-2.18559	-0.434761	0.198921	0
10588	BI706369	ZF-AR cDNA Dr cDNA clone 4790321 5', mR	-2.18393	-0.550318	0.251985	0
8671	BG306500	ZF-AR cDNA Dr cDNA clone 4199607 3', mR	-2.18294	-0.466431	0.213671	0
15786	BM183359	ZF-AB Dr cDNA clone 5386193 3' ~~ conta	-2.1807	-0.486951	0.2233	0
4790	AW076912	ZF-AO Dr cDNA 5', mRNA sequence.	-2.17807	-0.487939	0.224023	0
2706	AI658278	ZF WU EST Dr cDNA clone IMAGE:3721985 5	-2.17742	-0.407456	0.187128	0
2363	AI601856	ZF WU EST Dr cDNA clone IMAGE:3721204 3	-2.17674	-0.42005	0.192972	0
3045	AI722395	ZF WU EST Dr cDNA clone IMAGE:3722544 3'	-2.17617	-0.475514	0.218509	0
13248	BI889676	ZF637-2-001431 ZF-SSWEmb cDNA library M	-2.17615	-0.551991	0.253654	0
5919	AW174734	ZF WU EST Dr cDNA clone IMAGE:3737723 5'	-2.17458	-0.557537	0.256388	0
10109	BI672022	G-ZF testis Dr cDNA clone 5152460 3' ~~	-2.1726	-0.514667	0.23689	0
12914	BI887619	ZF637-1-001874 ZF-SSWEmb cDNA library M	-2.17234	-0.436534	0.20095	0
6524	AW305488	ZF-AB Dr cDNA 3' ~~ SW:PRVA_ESOLU P0262	-2.16976	-0.563512	0.259712	0
2344	AI601765	ZF WU EST Dr cDNA clone IMAGE:3720405 3	-2.1686	-0.820007	0.378127	0
6181	AW232670	ZF-AO Dr cDNA 3', mRNA sequence.	-2.16858	-0.422054	0.194623	0
12202	BI880064	ZF-AR cDNA Dr cDNA clone 4200596 3', mR	-2.1668	-0.431311	0.199054	0
14107	BI983061	ZF-AB Dr cDNA clone 5332121 3' ~~ conta	-2.1658	-0.595624	0.275013	0
12504	BI883944	ZF WU EST Dr cDNA clone 4490611 3', mRNA	-2.16517	-0.498366	0.230174	0
4491	AW019164	ZF WU EST Dr cDNA clone IMAGE:3734166 3'	-2.16405	-0.453192	0.209418	0
1456	AI384918	ZF fin day0 regeneration Dr cDNA 5', mR	-2.16389	-0.411875	0.19034	0
6498	AW282070	ZF-AB Dr cDNA 3' ~~ RIBONUCLEASE P PROT	-2.1625	-0.606176	0.280312	0
15175	BM102022	ZF-AB Dr cDNA clone 5386458 3', mRNA se	-2.16151	-0.535247	0.247626	0
1488	AI396915	ZF WU EST Dr cDNA clone IMAGE:3712027 5	-2.16013	-0.458812	0.212401	0
5268	AW116693	S-K-ZF DRA Dr cDNA clone 2601558 3', mRN	-2.15933	-0.46571	0.215673	0
15979	BM185191	Su-SJD-AM Dr cDNA clone 5411213 3' ~~	-2.15919	-0.413193	0.191365	0
[truncated: 69 more rows]
