# Supplementary material for: Genomewide Expression Analysis in Zebrafish mind bomb Alleles with Pancreas Defects of Different Severity Identifies Putative Notch Responsive Genes
Source: PLoS One. 2008 Jan 23;3(1):e1479. doi: 10.1371/journal.pone.0001479 (PMC2195453; doi:10.1371/journal.pone.0001479)
Supplement: Table S2 — List of significantly expressed genes (q = 0.0) in 72-hpf m132 mutants generated with SAM. (3.12 MB XLS) [file pone.0001479.s002.xls]

## Sheet: Sheet1
Table S2. List of significantly expressed genes (q=0.0) in 72-hpf m132 mutants generated with SAM. The q-value(%) indicates the statistical significance of difference in gene expression. The lesser the q-value is, the more the significance is. The Numerator value (log2) indicates the fold change difference in gene expression.
Up-regulated genes
Row	Gene ID	Gene Name	Score(d)	Numerator(r)	Denominator(s+s0)	q-value(%)
2430	AI626603	ZF WU EST Dr cDNA clone IMAGE:3720500 3	23.686	2.11263	0.0891933	0
4435	AW018967	ZF WU EST Dr cDNA clone IMAGE:3732891 3	16.2588	1.00404	0.0617535	0
16109	BM187252	SJD adult pectoral fin Dr cDNA clone 554	16.0487	1.85164	0.115377	0
9473	BI326273	ZF fin day3 regeneration Dr cDNA clone	12.7789	0.914779	0.0715853	0
7835	BE605893	ZF RG-C32-fn Dr cDNA 3', mRNA sequence.	12.7382	2.43006	0.19077	0
251	AB055669	Dr D93 mRNA, 3'UTR, partial sequence.	12.6879	1.61431	0.127232	0
12017	BI878949	S-K-ZF DRA Dr cDNA clone 3820577 3', mRN	12.4568	2.11823	0.170045	0
13639	BI891913	ZF637-3-001168 ZF-SSWEmb cDNA library M	11.9521	0.742098	0.0620894	0
16078	BM186492	ZF SJD day 8 fin regeneration Dr cDNA cl	11.8313	1.09401	0.0924679	0
4823	AW077142	ZF-AB Dr cDNA 3' ~~ gb:L12693 CELLULAR N	11.7423	0.704629	0.0600078	0
10040	BI671305	ZF-AR cDNA Dr cDNA clone 4786712 3' ~~	11.6704	1.49352	0.127975	0
9355	BG985503	1234t3 NICHD ZF normalized I Dr cDNA cl	11.5134	1.0144	0.0881062	0
3385	AI794621	ZF WU EST Dr cDNA clone IMAGE:3724455 5'	11.1348	0.794158	0.0713224	0
4720	AW059389	ZF WU EST Dr cDNA clone IMAGE:3738739 5	11.1116	0.788312	0.0709447	0
16120	BM187416	SJD adult pectoral fin Dr cDNA clone 55	11.0713	1.28275	0.115862	0
15461	BM155225	SJD adult pectoral fin Dr cDNA clone 554	10.8124	0.812855	0.0751778	0
5101	AW116068	S-K-ZF DRA Dr cDNA clone 2600404 3' ~~	10.7457	1.10164	0.102519	0
1363	AI353541	zeh0652.seq.F ZF Embryonic Heart cDNA L	10.4508	0.969483	0.0927663	0
15486	BM155827	ZF SJD 3 day embryo Dr cDNA clone 55672	9.95497	1.52237	0.152925	0
10086	BI671692	ZF SJD day 8 fin regeneration Dr cDNA cl	9.72624	1.04649	0.107595	0
9445	BI325527	ZF-AB Dr cDNA clone 4955940 3' ~~ conta	9.7207	1.02266	0.105205	0
14553	BM035036	C-ZF ovary Dr cDNA clone 5305550 3', mR	9.66988	0.746213	0.0771688	0
15351	BM104310	Su-SJD-AM Dr cDNA clone 5411876 3', mRNA	9.64267	0.888157	0.0921069	0
1015	AF281003	AF281003 Dr library (Hall T) Dr cDNA si	9.58049	0.968518	0.101093	0
10553	BI705704	ZF-GK Dr cDNA clone 4743859 3', mRNA seq	9.57321	0.615668	0.0643115	0
14404	BM025805	ZF SJD day 8 fin regeneration Dr cDNA c	9.57023	1.0149	0.106048	0
2418	AI626489	ZF WU EST Dr cDNA clone IMAGE:3720631 3	9.48629	0.796	0.0839106	0
3881	AI957504	ZF WU EST Dr cDNA clone IMAGE:3728857 3	9.41162	0.986501	0.104817	0
13188	BI889280	ZF637-2-001035 ZF-SSWEmb cDNA library M	9.23004	0.777239	0.0842075	0
15190	BM102193	ZF-AB Dr cDNA clone 5386383 3', mRNA se	9.1373	0.729926	0.0798842	0
8311	BG303941	S-K-ZF DRA Dr cDNA clone 3815269 3', mR	9.05958	1.0493	0.115822	0
275	AF006831	Dr beta-thymosin mRNA, cDNA (C).	9.04261	1.10585	0.122293	0
13614	BI891768	ZF637-3-001023 ZF-SSWEmb cDNA library M	8.99556	0.688728	0.0765631	0
11317	BI863992	ZF neuronal Dr cDNA clone 5081531 3', m	8.90017	0.918016	0.103146	0
118	AA566254	ZF-E339 ZF embryonic Dr cDNA clone ZF-E	8.82956	0.639179	0.0723908	0
10229	BI672412	G-ZF testis Dr cDNA clone 5153092 3', m	8.80286	1.1677	0.13265	0
11077	BI843229	G-ZF (O) Dr cDNA clone 5157729 3', mRNA	8.78759	0.530098	0.0603235	0
4828	AW077163	ZF-AB Dr cDNA 3' ~~ contains MER36 repet	8.59773	0.93106	0.108291	0
6760	AW420381	ZF-GK Dr cDNA 3', mRNA sequence.	8.59734	1.01804	0.118413	0
8874	BG727473	ZF-GK Dr cDNA clone 4726113 3', mRNA seq	8.43371	0.66704	0.0790921	0
4501	AW019204	ZF WU EST Dr cDNA clone IMAGE:3733192 3'	8.35881	0.56394	0.0674665	0
12805	BI886815	ZF637-1-001070 ZF-SSWEmb cDNA library M	8.2862	1.168	0.140957	0
11277	BI847080	ZF SJD day 8 fin regeneration Dr cDNA c	8.2798	0.901087	0.10883	0
15422	BM154358	ZF SJD adult male II Dr cDNA clone 5543	8.22465	1.09242	0.132822	0
9283	BG884570	ZF-GK Dr cDNA clone 4759032 3', mRNA seq	8.00285	0.775225	0.0968686	0
8855	BG727339	ZF-GK Dr cDNA clone 4726378 3', mRNA se	7.92243	0.564349	0.0712343	0
5041	AW115823	S-K-ZF DRA Dr cDNA clone 2600131 3' ~~ c	7.90908	0.637248	0.0805717	0
2468	AI641022	ZF WU EST Dr cDNA clone IMAGE:3721714 3	7.89605	0.731084	0.0925886	0
12161	BI879868	ZF-AR cDNA Dr cDNA clone 4200311 3', mR	7.87941	0.924624	0.117347	0
15072	BM096052	Su-SJD-AM Dr cDNA clone 5409745 3', mRN	7.75077	0.5028	0.0648709	0
4806	AW076993	ZF-AB Dr cDNA 3' ~~ gb:X14968 CAMP-DEPEN	7.66825	0.595677	0.077681	0
5281	AW116739	S-K-ZF DRA Dr cDNA clone 2601618 3', mR	7.65143	0.968009	0.126514	0
7557	BE200798	ZF RG-C32-fn Dr cDNA 3' ~~ contains MER2	7.61864	0.93372	0.122557	0
5784	AW171191	S-K-ZF DRA Dr cDNA clone 2639936 3', mR	7.58409	0.90632	0.119503	0
15456	BM155067	ZF SJD adult male II Dr cDNA clone 55445	7.55912	0.66034	0.0873567	0
8146	BG302934	S-K-ZF DRA Dr cDNA clone 3816343 3' ~~	7.55203	1.10688	0.146568	0
9130	BG799195	ZF-GK Dr cDNA clone 4744802 5' ~~ HEPAR	7.4688	0.928139	0.124269	0
1348	AI353202	zeh0165.seq.F ZF Embryonic Heart cDNA L	7.4431	0.917252	0.123235	0
11075	BI843214	G-ZF (O) Dr cDNA clone 5157673 3' ~~ co	7.43834	0.743326	0.0999317	0
6641	AW343948	S-K-ZF DRA Dr cDNA clone 2643096 3' ~~	7.33889	0.509881	0.0694766	0
256	AB055677	Dr D178 mRNA, 3'UTR, partial sequence.	7.30813	0.571306	0.078174	0
15076	BM096077	Su-SJD-AM Dr cDNA clone 5409857 3' ~~RA	7.2919	0.555465	0.0761756	0
14703	BM037232	G-ZF (O) Dr cDNA clone 5377732 5', mRNA	7.27786	0.770228	0.105832	0
4730	AW076546	ZF-GK Dr cDNA 3', mRNA sequence.	7.24854	0.614349	0.084755	0
5530	AW154112	S-K-ZF DRA Dr cDNA clone 2601917 3', mR	7.23478	0.515477	0.0712498	0
11009	BI842444	ZF neuronal Dr cDNA clone 4886796 5', m	7.21933	0.876709	0.121439	0
11950	BI878700	S-K-ZF DRA Dr cDNA clone 3820195 3', mRN	7.17266	1.16479	0.162393	0
12170	BI879893	ZF-AR cDNA Dr cDNA clone 4200443 3', mR	7.10321	0.778148	0.109549	0
16380	X99290	Dr Evx-2 gene., function = DNA-binding	7.09267	0.939305	0.132433	0
3552	AI878774	ZF WU EST Dr cDNA clone IMAGE:3726351 3'	7.04847	0.941091	0.133517	0
11153	BI845367	ZF neuronal Dr cDNA clone 5077494 5', mR	6.94428	0.680652	0.0980162	0
2372	AI617260	zehn1304.seq.F ZF Embryonic Heart cDNA	6.94399	0.641381	0.092365	0
11105	BI844059	ZF-AO Dr cDNA clone 5069457 3', mRNA seq	6.92371	0.617368	0.0891672	0
4016	AI958583	ZF WU EST Dr cDNA clone IMAGE:3728992 3'	6.91029	1.34458	0.194576	0
9963	BI670912	ZF-AR cDNA Dr cDNA clone 4786073 3', mRN	6.8688	0.451711	0.0657627	0
2390	AI626355	ZF WU EST Dr cDNA clone IMAGE:3720421 3'	6.85787	0.640064	0.0933328	0
10632	BI707699	ZF-AO Dr cDNA clone 5069984 3', mRNA se	6.83617	0.657886	0.0962361	0
7693	BE556715	ZF RG-C32-fn Dr cDNA 5' ~~ PELLE ASSOCI	6.74945	0.371034	0.0549725	0
7164	AW777326	ZF 15-19hr embryonic cDNA Dr cDNA 3', m	6.74821	0.407944	0.0604521	0
12697	BI886184	ZF637-1-000439 ZF-SSWEmb cDNA library M	6.65957	0.66696	0.10015	0
12370	BI881896	ZF RG-C32-fn Dr cDNA clone 4467808 3', m	6.64355	0.776331	0.116855	0
4108	AI959704	ZF WU EST Dr cDNA clone IMAGE:3730733 3	6.62251	0.683118	0.103151	0
14884	BM081047	G-ZF (O) Dr cDNA clone 5159572 5' ~~ RA	6.61488	0.730834	0.110483	0
1412	AI384371	ZF fin day0 regeneration Dr cDNA 5', mRN	6.6113	0.508977	0.0769859	0
6612	AW343764	S-K-ZF DRA Dr cDNA clone 2640967 3' ~~	6.5732	0.569189	0.0865924	0
13717	BI892349	ZF637-3-001604 ZF-SSWEmb cDNA library M	6.51862	0.480454	0.0737049	0
10678	BI708794	ZF SJD day 8 fin regeneration Dr cDNA cl	6.4941	0.69724	0.107365	0
5413	AW128294	ZF WU EST Dr cDNA clone IMAGE:3741048 3	6.49165	0.359899	0.0554403	0
6433	AW281686	ZF-AB Dr cDNA 3', mRNA sequence.	6.45302	0.83399	0.12924	0
1852	AI545168	ZF WU EST Dr cDNA clone IMAGE:3717664 3	6.43666	0.605503	0.0940711	0
9332	BG892589	ZF-AO Dr cDNA clone 4886151 3', mRNA seq	6.42556	0.502305	0.0781729	0
4931	AW078113	ZF WU EST Dr cDNA clone IMAGE:3739824 5'	6.42346	0.814881	0.12686	0
6856	AW420935	ZF-GK Dr cDNA 3', mRNA sequence.	6.38716	0.7028	0.110033	0
6145	AW232450	ZF-AO Dr cDNA 3', mRNA sequence.	6.35602	0.477735	0.0751626	0
9341	BG985460	1132t7 NICHD ZF normalized I Dr cDNA cl	6.35129	0.743649	0.117086	0
22	AA494836	ZF ICRFzfls Dr cDNA clone 7L1 3', mRNA	6.34885	0.736748	0.116044	0
15565	BM157181	Su-SJD-AM Dr cDNA clone 5411302 5', mRN	6.30321	0.815588	0.129392	0
8237	BG303575	S-K-ZF DRA Dr cDNA clone 3817893 3' ~~	6.29041	0.60527	0.0962211	0
12730	BI886374	ZF637-1-000629 ZF-SSWEmb cDNA library M	6.26819	0.383713	0.061216	0
2686	AI657915	ZF WU EST Dr cDNA clone IMAGE:3721755 5	6.26419	0.664795	0.106126	0
16334	X12802	ZF mRNA for homeotic protein ZF-21.,	6.24346	0.693635	0.111098	0
13408	BI890610	ZF637-2-002365 ZF-SSWEmb cDNA library M	6.23762	0.490971	0.0787112	0
5139	AW116228	S-K-ZF DRA Dr cDNA clone 2600992 3' ~~	6.2343	0.589964	0.094632	0
13941	BI980448	G-ZF (O) Dr cDNA clone 5159153 3' ~~ HUM	6.22829	0.47353	0.0760288	0
1474	AI396666	ZF fin day0 regeneration Dr cDNA 3', mRN	6.2281	0.664335	0.106667	0
7444	BE016522	ZF RG-C32-fn Dr cDNA 3', mRNA sequence.	6.22158	0.506735	0.0814479	0
2094	AI584573	ZF WU EST Dr cDNA clone IMAGE:3719666 3	6.21142	0.642282	0.103403	0
1685	AI477956	ZF WU EST Dr cDNA clone IMAGE:3715242 3	6.18732	0.6483	0.104779	0
8827	BG727181	ZF-GK Dr cDNA clone 4726595 3', mRNA seq	6.1382	1.47462	0.240237	0
15501	BM156079	ZF-AB Dr cDNA clone 5386849 3', mRNA se	6.13662	0.331241	0.0539778	0
5993	AW184433	ZF-AO Dr cDNA 5' ~~ HUMAN B-LYMPHOCYTE A	6.11242	0.903128	0.147753	0
2818	AI667323	ZF WU EST Dr cDNA clone IMAGE:3723750 3	6.10735	0.613041	0.100378	0
15770	BM183276	G-ZF (O) Dr cDNA clone 5157965 3' ~~ P	6.0984	0.50611	0.0829905	0
11441	BI865752	ZF neuronal Dr cDNA clone 5082699 3', mR	6.07766	0.469348	0.0772251	0
6458	AW281861	ZF-AB Dr cDNA 3', mRNA sequence.	6.0744	0.545242	0.0897606	0
13988	BI980843	ZF-AB Dr cDNA clone 5331391 3', mRNA se	6.0411	0.704964	0.116695	0
14497	BM026491	ZF neuronal Dr cDNA clone 5080736 3' ~~	6.02624	0.765487	0.127026	0
5815	AW171350	S-K-ZF DRA Dr cDNA clone 2640034 3', mR	6.0196	0.624905	0.103812	0
3486	AI878441	ZF WU EST Dr cDNA clone IMAGE:3725585 3	6.01427	0.41317	0.0686983	0
3178	AI793416	ZF WU EST Dr cDNA clone IMAGE:3724496 3'	6.00523	0.347669	0.0578944	0
15057	BM095979	Su-SJD-AM Dr cDNA clone 5409756 3', mRN	5.99925	0.552513	0.0920969	0
14282	BM005096	ZF-AB Dr cDNA clone 5334192 3', mRNA se	5.99117	0.418028	0.069774	0
1961	AI558492	ZF WU EST Dr cDNA clone IMAGE:3718135 3'	5.98978	0.647787	0.108149	0
5336	AW117001	ZF WU EST Dr cDNA clone IMAGE:3739047 3'	5.98285	0.540789	0.0903899	0
14902	BM081915	ZF-AO Dr cDNA clone 5378834 3', mRNA seq	5.89917	0.854203	0.1448	0
6570	AW342840	S-K-ZF DRA Dr cDNA clone 2644844 3', mRN	5.87311	0.515865	0.087835	0
64	AA495390	ZF ICRFzfls Dr cDNA clone 1P16 3', mRNA	5.86891	0.885074	0.150807	0
10095	BI671845	ZF SJD day 8 fin regeneration Dr cDNA c	5.86722	0.60354	0.102866	0
5781	AW171182	S-K-ZF DRA Dr cDNA clone 2639915 3', mR	5.84438	0.689915	0.118048	0
10907	BI840935	ZF-AB Dr cDNA clone 4834004 3', mRNA se	5.84338	0.479419	0.0820448	0
8448	BG305421	ZF-AR cDNA Dr cDNA clone 4144829 3', mRN	5.8378	0.516111	0.0884084	0
13554	BI891474	ZF637-3-000729 ZF-SSWEmb cDNA library M	5.83431	0.550874	0.0944198	0
13642	BI891936	ZF637-3-001191 ZF-SSWEmb cDNA library M	5.8343	0.594406	0.101881	0
3877	AI957472	ZF WU EST Dr cDNA clone IMAGE:3728629 3	5.82906	0.426235	0.0731225	0
10072	BI671520	ZF SJD day 8 fin regeneration Dr cDNA c	5.82476	0.431765	0.0741258	0
9318	BG892015	ZF-GK Dr cDNA clone 4759185 3' ~~ contai	5.81385	0.514023	0.0884135	0
3501	AI878489	ZF WU EST Dr cDNA clone IMAGE:3725710 3	5.80264	0.72135	0.124314	0
5232	AW116557	S-K-ZF DRA Dr cDNA clone 2601293 3', mRN	5.74044	0.856671	0.149235	0
1800	AI544646	ZF WU EST Dr cDNA clone IMAGE:3717875 3	5.73339	0.740426	0.129143	0
9673	BI472540	ZF-AO Dr cDNA clone 5002548 3', mRNA se	5.70853	0.410323	0.0718789	0
12064	BI879444	ZF-AR cDNA Dr cDNA clone 4200681 3' ~~	5.69973	0.542285	0.0951422	0
16132	D38454	ZF mRNA for zfIsl-3 (insulin gene enhan	5.69027	0.371686	0.0653196	0
9365	BG985532	3143t3 NICHD ZF normalized I Dr cDNA cl	5.68217	0.502025	0.0883509	0
1535	AI415831	ZF WU EST Dr cDNA clone IMAGE:3713787 3	5.66787	0.821228	0.144892	0
14073	BI982416	ZF-AB Dr cDNA clone 5333975 3' ~~ conta	5.62091	0.78891	0.140353	0
13776	BI896532	S-K-ZF DRA Dr cDNA clone 2601361 3' ~~	5.61283	0.323094	0.0575634	0
15715	BM182440	Su-SJD-AM Dr cDNA clone 5413112 3' ~~	5.6099	0.474177	0.084525	0
11909	BI878477	S-K-ZF DRA Dr cDNA clone 3820074 3' ~~ c	5.60483	0.573601	0.10234	0
2054	AI584419	ZF WU EST Dr cDNA clone IMAGE:3719437 3	5.59431	0.583304	0.104268	0
15624	BM181739	Su-SJD-AM Dr cDNA clone 5412158 3' ~~ c	5.59359	0.462142	0.0826198	0
8821	BG727119	ZF-GK Dr cDNA clone 4726536 3', mRNA se	5.59102	0.591568	0.105807	0
9306	BG891932	ZF-GK Dr cDNA clone 4759498 3', mRNA se	5.58659	0.963152	0.172404	0
12520	BI884174	ZF-GK Dr cDNA clone 4628144 3', mRNA seq	5.58241	0.46443	0.0831952	0
9629	BI430189	ZF-AB Dr cDNA clone 4967469 3' ~~ CENT	5.57269	0.481058	0.0863242	0
6147	AW232463	ZF-AO Dr cDNA 3', mRNA sequence.	5.56592	0.417583	0.0750249	0
12087	BI879549	ZF-AR cDNA Dr cDNA clone 4199817 3', mR	5.55981	0.700423	0.12598	0
7032	AW466697	S-K-ZF DRA Dr cDNA clone 2642457 3' ~~ W	5.55943	0.547676	0.098513	0
8960	BG728492	ZF-GK Dr cDNA clone 4727673 3', mRNA seq	5.5585	0.538139	0.0968137	0
4214	AI965251	ZF WU EST Dr cDNA clone IMAGE:3728480 3	5.55138	0.496861	0.0895023	0
12103	BI879616	ZF-AR cDNA Dr cDNA clone 4200184 3' ~~	5.53487	0.399191	0.0721228	0
10754	BI710058	G-ZF (O) Dr cDNA clone 5154249 5' ~~ CG	5.51681	0.576801	0.104553	0
2061	AI584441	ZF WU EST Dr cDNA clone IMAGE:3719476 3	5.51658	0.575258	0.104278	0
6022	AW202692	ZF-AO Dr cDNA 5', mRNA sequence.	5.5079	0.583208	0.105886	0
10937	BI841627	ZF neuronal Dr cDNA clone 5080353 3', mR	5.50323	0.332454	0.0604106	0
2621	AI641660	ZF WU EST Dr cDNA clone IMAGE:3722091 3	5.47395	0.608274	0.111122	0
15859	BM184035	Su-SJD-AM Dr cDNA clone 5413522 3' ~~ P	5.46387	0.573603	0.104981	0
6327	AW279970	ZF-AB Dr cDNA 3', mRNA sequence.	5.45198	0.562354	0.103147	0
13870	BI979971	G-ZF (O) Dr cDNA clone 5159419 3' ~~ S	5.43058	0.368985	0.0679457	0
1459	AI384943	ZF fin day0 regeneration Dr cDNA 3', mRN	5.43025	0.561015	0.103313	0
7111	AW567464	ZF fin day1 regeneration Dr cDNA 3', mRN	5.41511	0.558296	0.1031	0
15454	BM155010	ZF SJD adult male II Dr cDNA clone 5544	5.40335	0.409313	0.0757518	0
2365	AI601863	ZF WU EST Dr cDNA clone IMAGE:3721222 3	5.3942	0.886709	0.164382	0
14570	BM035509	C-ZF ovary Dr cDNA clone 5305722 3' ~~ P	5.39182	0.40178	0.0745166	0
15797	BM183623	Su-SJD-AM Dr cDNA clone 5413406 5' ~~ 40	5.39173	0.622652	0.115483	0
2001	AI584223	ZF WU EST Dr cDNA clone IMAGE:3718403 3'	5.37593	0.549158	0.102151	0
6097	AW232135	ZF-AO Dr cDNA 3' ~~ ALDO-KETO REDUCTASE	5.364	0.434401	0.0809845	0
16000	BM185284	Su-SJD-AM Dr cDNA clone 5411302 3', mR	5.36322	0.411526	0.0767312	0
15433	BM154609	ZF SJD adult male II Dr cDNA clone 55441	5.35644	0.527553	0.0984894	0
7877	BE693150	zeh0656r ZF Embryonic Heart cDNA Librar	5.33005	0.773912	0.145198	0
8257	BG303692	S-K-ZF DRA Dr cDNA clone 3818312 3' ~~	5.31281	0.363079	0.0683402	0
8273	BG303774	S-K-ZF DRA Dr cDNA clone 3816037 3', mR	5.3024	0.673544	0.127026	0
13606	BI891707	ZF637-3-000962 ZF-SSWEmb cDNA library M	5.29433	0.306647	0.0579198	0
2098	AI584590	ZF WU EST Dr cDNA clone IMAGE:3718252 5'	5.29112	0.7597	0.14358	0
15230	BM103177	Su-SJD-AM Dr cDNA clone 5411198 5' ~~	5.28632	0.455758	0.0862146	0
10273	BI672918	G-ZF testis Dr cDNA clone 5152962 5', mR	5.27673	0.955307	0.181042	0
4754	AW076692	ZF-AO Dr cDNA 3', mRNA sequence.	5.2673	0.482864	0.0916721	0
12408	BI882265	ZF RG-C32-fn Dr cDNA clone 4468110 3', m	5.24867	0.675348	0.12867	0
9642	BI430233	ZF-AB Dr cDNA clone 4967392 3', mRNA se	5.23803	0.452197	0.0863296	0
13735	BI892444	ZF637-3-001699 ZF-SSWEmb cDNA library M	5.23127	0.463112	0.0885277	0
5536	AW154165	S-K-ZF DRA Dr cDNA clone 2601989 3' ~~ X	5.22515	0.41772	0.0799441	0
2715	AI666876	S-K-ZF DRA Dr cDNA clone 2351651 3', mR	5.22357	0.533112	0.102059	0
10538	BI705604	S-K-ZF DRA Dr cDNA clone 3817445 3', mR	5.22186	0.325894	0.0624096	0
12727	BI886358	ZF637-1-000613 ZF-SSWEmb cDNA library M	5.21695	0.557462	0.106856	0
16087	BM186643	ZF-AB Dr cDNA clone 5414526 5', mRNA se	5.21533	0.848393	0.162673	0
14020	BI981180	ZF-AB Dr cDNA clone 5332048 3' ~~ conta	5.2124	0.48732	0.0934923	0
14467	BM026121	G-ZF testis Dr cDNA clone 5376988 5' ~~	5.21115	0.465719	0.0893698	0
7866	BE693119	zeh0176r ZF Embryonic Heart cDNA Librar	5.19898	0.463458	0.0891441	0
14071	BI982408	ZF-AB Dr cDNA clone 5333919 3' ~~ contai	5.19619	0.631787	0.121587	0
3712	AI884222	ZF WU EST Dr cDNA clone IMAGE:3727233 3	5.19388	0.428601	0.0825204	0
11042	BI842926	ZF fin day3 regeneration Dr cDNA clone	5.18285	0.619279	0.119486	0
16233	U42489	Dr brain-derived neurotrophic factor mR	5.17527	0.50451	0.0974848	0
12316	BI880743	ZF-GK Dr cDNA clone 4233872 3', mRNA se	5.17124	0.549593	0.106279	0
8262	BG303721	S-K-ZF DRA Dr cDNA clone 3815755 3' ~~	5.1698	0.33016	0.0638632	0
12188	BI879985	ZF-AR cDNA Dr cDNA clone 4200559 3' ~~	5.16698	0.468829	0.0907356	0
7475	BE017358	ZF RG-C32-fn Dr cDNA 3', mRNA sequence.	5.16073	0.528159	0.102342	0
11486	BI866290	ZF-AB Dr cDNA clone 4834071 3' ~~ contai	5.1546	0.368488	0.0714872	0
9433	BI318394	ZF-AR cDNA Dr cDNA clone 4787360 5' ~~	5.15258	0.458005	0.0888886	0
1287	AI330865	ZF fin day1 regeneration Dr cDNA 3', mR	5.1522	0.371198	0.0720465	0
15054	BM095968	Su-SJD-AM Dr cDNA clone 5409704 3', mRNA	5.14305	0.38667	0.0751831	0
10971	BI842004	ZF-AO Dr cDNA clone 4880053 5', mRNA se	5.14279	0.36717	0.0713951	0
8832	BG727218	ZF-GK Dr cDNA clone 4726793 3', mRNA seq	5.14058	0.443562	0.0862863	0
6251	AW233591	ZF-AB Dr cDNA 3', mRNA sequence.	5.11825	0.54629	0.106734	0
2260	AI601332	ZF WU EST Dr cDNA clone IMAGE:3720913 3	5.11673	0.343569	0.0671461	0
13256	BI889701	ZF637-2-001456 ZF-SSWEmb cDNA library M	5.11654	0.398515	0.0778876	0
3259	AI793703	ZF WU EST Dr cDNA clone IMAGE:3724953 3	5.10854	0.744382	0.145713	0
11758	BI877696	S-K-ZF DRA Dr cDNA clone 3818619 3', mR	5.10386	0.441032	0.0864115	0
11044	BI842936	ZF fin day3 regeneration Dr cDNA clone 4	5.10131	0.642787	0.126004	0
7129	AW595089	ZF fin day1 regeneration Dr cDNA 5' ~~	5.09007	0.641127	0.125956	0
14065	BI982141	ZF-AB Dr cDNA clone 5333960 3', mRNA se	5.08181	0.761894	0.149926	0
10029	BI671260	ZF-AR cDNA Dr cDNA clone 4786474 3', mRN	5.0778	0.819909	0.161469	0
1954	AI558444	ZF WU EST Dr cDNA clone IMAGE:3718063 3'	5.0752	0.748711	0.147523	0
1231	AI106133	bb02b05_p1 ZF adult heart library Dr cD	5.0617	0.590164	0.116594	0
1870	AI545291	ZF WU EST Dr cDNA clone IMAGE:3718192 3'	5.05849	0.649294	0.128357	0
11232	BI846374	ZF-AO Dr cDNA clone 4879098 3', mRNA se	5.05726	0.765152	0.151298	0
11871	BI878269	S-K-ZF DRA Dr cDNA clone 3819818 3' ~~ E	5.05653	0.65832	0.130192	0
11556	BI867066	G-ZF (O) Dr cDNA clone 5158469 3' ~~ SE	5.04603	0.43465	0.086137	0
15474	BM155568	ZF C32 14 somite embryo Dr cDNA clone 5	5.04449	0.486736	0.0964886	0
8517	BG305800	ZF-AR cDNA Dr cDNA clone 4199011 3', mR	5.03887	0.511155	0.101442	0
1302	AI331200	ZF fin day1 regeneration Dr cDNA 3', mRN	5.03003	0.356068	0.0707884	0
5945	AW175443	S-K-ZF DRA Dr cDNA clone 2602176 3' ~~	5.02996	0.406396	0.0807949	0
12160	BI879867	ZF-AR cDNA Dr cDNA clone 4200309 3', mRN	5.02348	0.354254	0.0705195	0
7770	BE605389	ZF RG-C32-fn Dr cDNA 3' ~~ BOVIN PURINE	5.02184	0.346428	0.0689842	0
4490	AW019162	ZF WU EST Dr cDNA clone IMAGE:3734155 3'	4.99974	0.672947	0.134596	0
7469	BE017165	ZF RG-C32-fn Dr cDNA 5' ~~ SEC24A PROT	4.98995	0.479233	0.0960395	0
9204	BG883641	ZF-GK Dr cDNA clone 4729260 3', mRNA seq	4.9882	0.337681	0.067696	0
12413	BI882380	ZF RG-C32-fn Dr cDNA clone 4468355 3',	4.97177	0.332573	0.0668922	0
11628	BI867800	G-ZF (O) Dr cDNA clone 5157801 5' ~~ co	4.96947	0.391573	0.0787957	0
9471	BI326259	ZF fin day3 regeneration Dr cDNA clone 4	4.96456	0.484468	0.0975851	0
2872	AI721290	S-K-ZF DRA Dr cDNA clone 2351886 3' ~~	4.96073	0.424113	0.085494	0
9035	BG729043	ZF-GK Dr cDNA clone 4729082 3', mRNA se	4.95619	0.406728	0.0820646	0
15432	BM154556	ZF SJD adult male II Dr cDNA clone 5543	4.95312	0.338425	0.0683256	0
11242	BI846588	ZF neuronal Dr cDNA clone 4886420 3', m	4.94963	0.438188	0.0885295	0
4821	AW077136	ZF-AB Dr cDNA 3', mRNA sequence.	4.94723	0.408413	0.0825539	0
2217	AI588460	ZF WU EST Dr cDNA clone IMAGE:3720197 3	4.94262	0.494636	0.100076	0
8663	BG306472	ZF-AR cDNA Dr cDNA clone 4199467 3', mRN	4.93937	0.519455	0.105166	0
14735	BM070561	ZF-AB Dr cDNA clone 5385226 3' ~~ conta	4.92657	0.323189	0.0656013	0
11080	BI843250	G-ZF (O) Dr cDNA clone 5157474 3' ~~ HU	4.92366	0.393332	0.0798861	0
2593	AI641562	ZF WU EST Dr cDNA clone IMAGE:3721508 3	4.91496	0.399002	0.0811811	0
9325	BG892288	ZF-AR cDNA Dr cDNA clone 4787691 5' ~~	4.91195	0.548468	0.11166	0
14913	BM082435	C-ZF ovary Dr cDNA clone 5306347 3' ~~	4.90858	0.47862	0.0975068	0
13277	BI889901	ZF637-2-001656 ZF-SSWEmb cDNA library M	4.89993	0.438701	0.0895321	0
11759	BI877701	S-K-ZF DRA Dr cDNA clone 3818629 3', mRN	4.8981	0.402375	0.0821492	0
5974	AW184143	ZF-AO Dr cDNA 5' ~~ MPS1 PROTEIN PRECUR	4.87694	0.28096	0.0576099	0
6351	AW280086	ZF-AB Dr cDNA 3', mRNA sequence.	4.87636	0.690148	0.141529	0
15441	BM154725	ZF SJD adult male II Dr cDNA clone 55443	4.85446	0.611793	0.126027	0
9072	BG737276	ZF-GK Dr cDNA clone 4728176 5', mRNA seq	4.85369	0.414104	0.0853175	0
13980	BI980797	ZF-AB Dr cDNA clone 5331486 3', mRNA se	4.85312	0.507823	0.104638	0
1949	AI558431	ZF WU EST Dr cDNA clone IMAGE:3718056 3'	4.84915	0.379528	0.0782669	0
9185	BG883345	ZF-GK Dr cDNA clone 4744363 3', mRNA se	4.84268	0.528719	0.109179	0
10217	BI672378	G-ZF testis Dr cDNA clone 5152902 3' ~~	4.83578	0.517393	0.106993	0
5	AA494728	ZF ICRFzfls Dr cDNA clone 13L14 3', mRNA	4.83078	0.370354	0.0766654	0
6489	AW282034	ZF-AB Dr cDNA 3' ~~ contains LTR6 repet	4.82736	0.482788	0.100011	0
3694	AI884128	ZF WU EST Dr cDNA clone IMAGE:3727102 3'	4.82687	0.534125	0.110657	0
8050	BF937215	ZF-AR cDNA Dr cDNA clone 4199809 5' ~~	4.8066	0.640455	0.133245	0
13106	BI888792	ZF637-2-000547 ZF-SSWEmb cDNA library M	4.80574	0.622653	0.129564	0
2329	AI601685	ZF WU EST Dr cDNA clone IMAGE:3720285 3'	4.80419	0.434677	0.0904789	0
1397	AI384166	ZF fin day0 regeneration Dr cDNA 3', mR	4.80286	0.458022	0.0953645	0
4780	AW076848	ZF-AO Dr cDNA 3' ~~ MEGAKARYOCYTE POTEN	4.79036	0.593306	0.123854	0
6439	AW281716	ZF-AB Dr cDNA 3', mRNA sequence.	4.78904	0.559394	0.116807	0
3266	AI793728	ZF WU EST Dr cDNA clone IMAGE:3724989 3	4.78776	0.311756	0.0651151	0
15933	BM184794	G-ZF (O) Dr cDNA clone 5159899 5', mRNA	4.78762	0.438353	0.0915596	0
14038	BI981448	ZF-AB Dr cDNA clone 5333111 3' ~~ TAB1.	4.78529	0.51519	0.107661	0
3555	AI878788	ZF WU EST Dr cDNA clone IMAGE:3726371	4.77739	0.450963	0.0943953	0
1233	AI106196	bb03b10_p1 ZF adult heart library Dr cD	4.7749	0.493548	0.103363	0
4267	AJ005693	Dr mRNA for transcription factor stat3.	4.7739	0.619807	0.129832	0
8838	BG727249	ZF-GK Dr cDNA clone 4726658 3', mRNA se	4.76581	0.464454	0.0974553	0
859	AF201764	Dr nuclease diphosphate kinase B mRNA,	4.75845	0.466561	0.0980489	0
4148	AI964238	EST269352 ZF T0315, S-E-Dr cDNA clone R	4.75604	0.500595	0.105255	0
13805	BI979089	G-ZF (O) Dr cDNA clone 5160421 3', mRNA	4.75138	0.406449	0.0855433	0
7159	AW595789	ZF fin day1 regeneration Dr cDNA 5' ~~	4.75121	0.766828	0.161396	0
15636	BM181780	Su-SJD-AM Dr cDNA clone 5412354 3' ~~ H	4.74443	0.543867	0.114633	0
11485	BI866278	ZF-AB Dr cDNA clone 4834394 3', mRNA se	4.74398	0.499918	0.105379	0
3906	AI957669	ZF WU EST Dr cDNA clone IMAGE:3729286 3	4.73882	0.683605	0.144256	0
7295	AW826565	ZF-AR cDNA Dr cDNA 3', mRNA sequence.	4.73303	0.565957	0.119576	0
1625	AI477068	ZF WU EST Dr cDNA clone IMAGE:3715790 3	4.72897	0.439397	0.0929162	0
3265	AI793723	ZF WU EST Dr cDNA clone IMAGE:3724979 3	4.71399	0.680039	0.14426	0
15177	BM102054	ZF-AB Dr cDNA clone 5386301 3', mRNA seq	4.71355	0.480965	0.102039	0
1463	AI384979	ZF fin day0 regeneration Dr cDNA 5', mR	4.71034	0.487998	0.103602	0
6954	AW422298	S-K-ZF DRA Dr cDNA clone 2642055 5' ~~	4.70452	0.39991	0.0850054	0
4377	AL591382	ZF DNA sequence from clone XX-105L16 on	4.69995	0.747772	0.159102	0
4224	AI965289	ZF WU EST Dr cDNA clone IMAGE:3728531 3'	4.69825	0.642854	0.136828	0
1553	AI416197	ZF WU EST Dr cDNA clone IMAGE:3712348 5	4.69613	0.823649	0.175389	0
15776	BM183300	G-ZF (O) Dr cDNA clone 5158065 3', mRNA	4.68627	0.470509	0.100402	0
15321	BM104124	Su-SJD-AM Dr cDNA clone 5411704 3', mRNA	4.66686	0.492622	0.105557	0
1662	AI477490	ZF WU EST Dr cDNA clone IMAGE:3715958 3	4.66404	0.476734	0.102215	0
1779	AI544521	ZF WU EST Dr cDNA clone IMAGE:3717794 3'	4.66399	0.491238	0.105326	0
14889	BM081113	G-ZF (O) Dr cDNA clone 5159535 5', mRNA	4.66374	0.44457	0.0953249	0
6163	AW232570	ZF-AO Dr cDNA 3' ~~ SW:GSHC_BOVIN P0043	4.6573	0.392282	0.0842293	0
15858	BM184030	Su-SJD-AM Dr cDNA clone 5413509 3', mRNA	4.65201	0.503585	0.108251	0
15205	BM102580	C-ZF ovary Dr cDNA clone 5307140 3', mR	4.64848	0.530639	0.114153	0
9921	BI534315	ZF-AB Dr cDNA clone 4967810 3', mRNA se	4.64413	0.362323	0.0780173	0
10752	BI710046	G-ZF (O) Dr cDNA clone 5154193 5' ~~ CG	4.63716	0.491102	0.105906	0
2117	AI584981	ZF WU EST Dr cDNA clone IMAGE:3719472 5	4.62852	0.368714	0.0796612	0
14515	BM026691	ZF neuronal Dr cDNA clone 4887250 5', mR	4.62722	0.396281	0.0856412	0
2658	AI641775	ZF WU EST Dr cDNA clone IMAGE:3722265 3	4.62452	0.574332	0.124193	0
9278	BG884544	ZF-GK Dr cDNA clone 4758846 3', mRNA seq	4.62393	0.463862	0.100318	0
1797	AI544627	ZF WU EST Dr cDNA clone IMAGE:3717849 3	4.62228	0.561296	0.121433	0
6723	AW419602	ZF-AB Dr cDNA 3', mRNA sequence.	4.61861	0.408354	0.088415	0
5583	AW154418	S-K-ZF DRA Dr cDNA clone 2602405 3', mRN	4.61396	0.333306	0.0722386	0
1286	AI330863	ZF fin day1 regeneration Dr cDNA 3', mRN	4.61339	0.458596	0.0994055	0
7608	BE201533	ZF RG-C32-fn Dr cDNA 3', mRNA sequence.	4.6091	0.310265	0.0673158	0
4512	AW019258	ZF WU EST Dr cDNA clone IMAGE:3734255 3'	4.60881	0.502235	0.108973	0
12790	BI886755	ZF637-1-001010 ZF-SSWEmb cDNA library M	4.60664	0.349526	0.0758743	0
4940	AW078202	ZF WU EST Dr cDNA clone IMAGE:3739933 5'	4.60316	0.430156	0.0934479	0
13155	BI889086	ZF637-2-000841 ZF-SSWEmb cDNA library M	4.59978	0.708148	0.153953	0
5630	AW154638	S-K-ZF DRA Dr cDNA clone 2639170 3', mR	4.59734	0.432848	0.0941517	0
12238	BI880252	ZF-AR cDNA Dr cDNA clone 4201119 3', mRN	4.59722	0.408472	0.088852	0
4965	AW115519	ZF WU EST Dr cDNA clone IMAGE:3732404 3	4.59478	0.265178	0.0577128	0
9634	BI430205	ZF-AB Dr cDNA clone 4967595 3' ~~ HUMAN	4.59265	0.418271	0.091074	0
7678	BE202131	ZF RG-C32-fn Dr cDNA 3' ~~ contains LTR2	4.59141	0.595575	0.129715	0
11484	BI866277	ZF-AB Dr cDNA clone 4834364 3' ~~ conta	4.59076	0.569533	0.124061	0
6683	AW344177	S-K-ZF DRA Dr cDNA clone 2643475 3', mRN	4.58825	0.483533	0.105385	0
6300	AW279791	ZF-AB Dr cDNA 3', mRNA sequence.	4.58169	0.42827	0.0934742	0
1650	AI477343	ZF WU EST Dr cDNA clone IMAGE:3715500 3'	4.58145	0.37889	0.0827009	0
15840	BM183954	Su-SJD-AM Dr cDNA clone 5413508 3', mRNA	4.57127	0.329565	0.0720949	0
3626	AI883720	ZF WU EST Dr cDNA clone IMAGE:3726634 5	4.5685	0.320789	0.0702176	0
1628	AI477208	ZF WU EST Dr cDNA clone IMAGE:3715328 3	4.56696	0.380368	0.0832868	0
2735	AI666932	ZF WU EST Dr cDNA clone IMAGE:3724112 3	4.56482	0.354446	0.0776472	0
4812	AW077024	ZF-AB Dr cDNA 3' ~~ gb:X79535 TUBULIN B	4.55591	0.408948	0.0897621	0
3135	AI723141	ZF WU EST Dr cDNA clone IMAGE:3723149 3	4.55393	0.438387	0.0962657	0
4438	AW018972	ZF WU EST Dr cDNA clone IMAGE:3732909 3	4.5442	0.293294	0.0645424	0
11977	BI878817	S-K-ZF DRA Dr cDNA clone 3820415 3' ~~ H	4.53806	0.357559	0.078791	0
4145	AI964234	EST269348 ZF T0315, S-E-Dr cDNA clone R	4.53672	0.366484	0.0807817	0
5613	AW154517	S-K-ZF DRA Dr cDNA clone 2602458 3' ~~	4.51102	0.398899	0.0884275	0
10330	BI673527	G-ZF (O) Dr cDNA clone 5153245 3' ~~ HUM	4.50911	0.36679	0.0813443	0
12377	BI881975	ZF RG-C32-fn Dr cDNA clone 4467828 3', m	4.49678	0.446454	0.0992831	0
221	AB038320	Dr mRNA for zfBc10, cDNA (C).	4.4957	0.462817	0.102946	0
11652	BI875639	S-K-ZF DRA Dr cDNA clone 3819277 5' ~~ c	4.4941	0.303949	0.0676328	0
8616	BG306297	ZF-AR cDNA Dr cDNA clone 4199346 3', mR	4.49187	0.336138	0.0748326	0
1469	AI385059	ZF fin day1 regeneration Dr cDNA 3', mR	4.49052	0.689251	0.15349	0
13	AA494787	ZF ICRFzfls Dr cDNA clone 8M18 3' ~~ con	4.48609	0.631354	0.140736	0
9544	BI428130	ZF-AB Dr cDNA clone 4966813 5', mRNA seq	4.48288	0.355334	0.0792647	0
4360	AL590147	ZF DNA sequence from clone RP71-21D15 C	4.48136	0.387804	0.0865372	0
7046	AW510080	ZF fin day3 regeneration Dr cDNA 3', mRN	4.4738	0.493417	0.11029	0
4362	AL590150	ZF DNA sequence from clone RP71-3C13 Co	4.47199	0.513503	0.114826	0
6536	AW305648	ZF-AB Dr cDNA 5', mRNA sequence.	4.47194	0.387346	0.086617	0
9449	BI325606	ZF-AB Dr cDNA clone 4956135 3', mRNA seq	4.47036	0.339238	0.075886	0
6187	AW232709	ZF-AO Dr cDNA 3' ~~ RAT ALKALINE PHOSPH	4.46909	0.537105	0.120182	0
9812	BI475983	ZF-GK Dr cDNA clone 4759972 3', mRNA seq	4.46895	0.364711	0.0816099	0
7304	AW826642	ZF-AR cDNA Dr cDNA 3', mRNA sequence.	4.46416	0.416622	0.0933258	0
9522	BI427723	ZF fin day3 regeneration Dr cDNA clone	4.46236	0.393785	0.0882458	0
10884	BI840809	ZF-AB Dr cDNA clone 4833970 3', mRNA se	4.45723	0.633819	0.1422	0
15106	BM101524	Su-SJD-AM Dr cDNA clone 5410680 3', mRN	4.45458	0.388308	0.0871706	0
1071	AF311603	Dr ATP synthase lipid binding protein p	4.45414	0.573641	0.128788	0
5715	AW170862	S-K-ZF DRA Dr cDNA clone 2639451 3' ~~ S	4.44517	0.405562	0.0912366	0
4092	AI959558	ZF WU EST Dr cDNA clone IMAGE:3730551 3	4.44398	0.403439	0.0907832	0
12219	BI880125	ZF-AR cDNA Dr cDNA clone 4200912 3' ~~	4.4401	0.724585	0.163191	0
3850	AI943216	ZF WU EST Dr cDNA clone IMAGE:3728334 3'	4.43752	0.439754	0.0990991	0
1594	AI444359	ZF WU EST Dr cDNA clone IMAGE:3714208 3	4.43744	0.711028	0.160234	0
727	AF155029	AF155029 ZF Kidney cDNA random primed,	4.43337	0.482571	0.10885	0
6826	AW420765	ZF-GK Dr cDNA 3', mRNA sequence.	4.43144	0.444614	0.100332	0
4465	AW019064	ZF WU EST Dr cDNA clone IMAGE:3734025 3	4.42998	0.412888	0.0932032	0
6591	AW343547	S-K-ZF DRA Dr cDNA clone 2640602 3', mR	4.42753	0.382505	0.0863926	0
1252	AI204734	ZF-EST51 ZF cDNA Library Dr cDNA clone	4.4265	0.771286	0.174243	0
5258	AW116648	S-K-ZF DRA Dr cDNA clone 2601489 3' ~~ c	4.41933	0.410027	0.0927804	0
6299	AW279786	ZF-AB Dr cDNA 3', mRNA sequence.	4.41317	0.508206	0.115157	0
12025	BI878979	ZF-AR cDNA Dr cDNA clone 4144470 3' ~~ c	4.41265	0.317321	0.0719116	0
15167	BM101873	Su-SJD-AM Dr cDNA clone 5410628 5' ~~ F	4.41227	0.321592	0.072886	0
5051	AW115859	S-K-ZF DRA Dr cDNA clone 2600165 3', mR	4.40967	0.415402	0.0942026	0
1408	AI384268	ZF fin day0 regeneration Dr cDNA 5', mR	4.40933	0.37829	0.0857933	0
2571	AI641471	ZF WU EST Dr cDNA clone IMAGE:3721513 3'	4.40877	0.496167	0.112541	0
1057	AF302805	Dr cell death regulator Mcl-1a mRNA, cD	4.4037	0.49356	0.112079	0
15752	BM182876	Su-SJD-AM Dr cDNA clone 5413069 5' ~~ M	4.40159	0.505199	0.114776	0
13070	BI888593	ZF637-2-000348 ZF-SSWEmb cDNA library M	4.40143	0.24476	0.0556092	0
9268	BG884478	ZF-GK Dr cDNA clone 4759027 3', mRNA se	4.39827	0.378191	0.0859864	0
8074	BF938368	ZF-AR cDNA Dr cDNA clone 4201528 5', mR	4.39721	0.395573	0.0899601	0
12444	BI882763	ZF RG-C32-fn Dr cDNA clone 4468676 3' ~	4.39656	0.514032	0.116917	0
6178	AW232654	ZF-AO Dr cDNA 3', mRNA sequence.	4.39499	0.500471	0.113873	0
3662	AI883982	ZF WU EST Dr cDNA clone IMAGE:3724393 3'	4.39384	0.300121	0.068305	0
3873	AI957445	ZF WU EST Dr cDNA clone IMAGE:3728803 3'	4.39286	0.301155	0.0685555	0
2786	AI667194	ZF WU EST Dr cDNA clone IMAGE:3724241 3	4.38355	0.366825	0.0836822	0
10068	BI671453	ZF SJD day 8 fin regeneration Dr cDNA cl	4.3792	0.4547	0.103832	0
2429	AI626602	ZF WU EST Dr cDNA clone IMAGE:3720498 3	4.37698	0.585498	0.133767	0
2443	AI626722	ZF WU EST Dr cDNA clone IMAGE:3720697 5	4.37202	0.568774	0.130094	0
13773	BI896491	ZF WU EST Dr cDNA clone 3738795 5' ~~	4.37006	0.299782	0.0685991	0
7442	BE016510	ZF RG-C32-fn Dr cDNA 3' ~~ HUMAN SPLIC	4.36964	0.382208	0.0874691	0
5222	AW116509	S-K-ZF DRA Dr cDNA clone 2601258 3', mRN	4.36926	0.636365	0.145646	0
1897	AI545466	ZF WU EST Dr cDNA clone IMAGE:3718322 3	4.36748	0.545858	0.124982	0
5842	AW171481	S-K-ZF DRA Dr cDNA clone 2640290 3' ~~ H	4.36112	0.257007	0.0589314	0
2638	AI641708	ZF WU EST Dr cDNA clone IMAGE:3722165 3	4.35746	0.326392	0.0749041	0
6111	AW232222	ZF-AO Dr cDNA 3', mRNA sequence.	4.3526	0.354543	0.0814554	0
2298	AI601513	ZF WU EST Dr cDNA clone IMAGE:3720719 3	4.34456	0.243669	0.0560859	0
10769	BI710367	ZF-AB Dr cDNA clone 4833449 3' ~~ CGI-1	4.34333	0.445261	0.102516	0
7889	BE693176	zeh1367r ZF Embryonic Heart cDNA Librar	4.34112	0.314705	0.0724941	0
11173	BI845589	ZF neuronal Dr cDNA clone 5077138 3', m	4.34006	0.368459	0.084897	0
4615	AW058746	ZF WU EST Dr cDNA clone IMAGE:3741979 3'	4.33996	0.565438	0.130286	0
3471	AI878397	ZF WU EST Dr cDNA clone IMAGE:3725477 3	4.33872	0.502566	0.115833	0
10753	BI710051	G-ZF (O) Dr cDNA clone 5154205 5', mRNA	4.3354	0.555911	0.128226	0
8096	BG302581	S-K-ZF DRA Dr cDNA clone 3815723 3' ~~	4.33442	0.957393	0.220881	0
6196	AW232760	ZF-AO Dr cDNA 3', mRNA sequence.	4.3332	0.461984	0.106615	0
14878	BM080909	G-ZF (O) Dr cDNA clone 5159506 5' ~~ CG	4.33182	0.376338	0.0868776	0
4273	AJ007742	Dr mRNA for patched-2 protein.	4.33127	0.311207	0.0718513	0
5737	AW170981	S-K-ZF DRA Dr cDNA clone 2639600 3' ~~	4.33094	0.285137	0.0658373	0
6898	AW421132	ZF-GK Dr cDNA 3', mRNA sequence.	4.32616	0.434023	0.100325	0
6518	AW305423	ZF-AB Dr cDNA 5' ~~ BARI-1 MOBILE ELEME	4.32502	0.345056	0.0797815	0
12595	BI885558	ZF-GK Dr cDNA clone 4725527 3', mRNA se	4.31913	0.405243	0.093825	0
13705	BI892254	ZF637-3-001509 ZF-SSWEmb cDNA library M	4.3181	0.576383	0.133481	0
8129	BG302816	S-K-ZF DRA Dr cDNA clone 3816187 3', mRN	4.31723	0.542817	0.125733	0
10929	BI841542	ZF-AO Dr cDNA clone 4879971 3', mRNA se	4.31421	0.325565	0.0754635	0
3659	AI883974	ZF WU EST Dr cDNA clone IMAGE:3726541 3	4.3058	0.275578	0.0640015	0
3827	AI943132	ZF WU EST Dr cDNA clone IMAGE:3728135 3	4.3021	0.342675	0.0796529	0
2045	AI584398	ZF WU EST Dr cDNA clone IMAGE:3719409 3	4.30104	0.494112	0.114882	0
15578	BM171810	imageqc_5_2001/sna459bdff41.x1 ZF-AB Dr	4.29922	0.40387	0.0939403	0
8761	BG308524	ZF-AR cDNA Dr cDNA clone 4144043 3' ~~	4.29661	0.407789	0.0949095	0
12	AA494783	ZF ICRFzfls Dr cDNA clone 7P10 3', mRNA	4.29634	0.314468	0.0731943	0
3532	AI878687	ZF WU EST Dr cDNA clone IMAGE:3726153 3	4.29628	0.397374	0.0924925	0
7114	AW567515	ZF fin day1 regeneration Dr cDNA 3', mR	4.29364	0.656766	0.152962	0
12653	BI885972	ZF637-1-000227 ZF-SSWEmb cDNA library M	4.29219	0.393136	0.0915933	0
10024	BI671227	ZF-AR cDNA Dr cDNA clone 4786683 3', mR	4.29098	0.544374	0.126865	0
3465	AI878344	ZF WU EST Dr cDNA clone IMAGE:3725709 5	4.28963	0.357723	0.0833925	0
14001	BI980979	ZF-AB Dr cDNA clone 5331609 3', mRNA seq	4.2889	0.329664	0.0768644	0
1941	AI558340	ZF WU EST Dr cDNA clone IMAGE:3718053 3	4.28715	0.335212	0.0781898	0
9316	BG892002	ZF-GK Dr cDNA clone 4759432 3', mRNA s	4.2821	0.550137	0.128474	0
8180	BG303152	S-K-ZF DRA Dr cDNA clone 3818277 3', mR	4.26883	0.358988	0.0840952	0
4774	AW076835	ZF-AO Dr cDNA 3', mRNA sequence.	4.26809	0.644932	0.151106	0
7668	BE202055	ZF RG-C32-fn Dr cDNA 3', mRNA sequence.	4.2679	0.435639	0.102073	0
9734	BI474304	ZF-GK Dr cDNA clone 4760701 3', mRNA seq	4.26401	0.313967	0.0736318	0
12000	BI878904	S-K-ZF DRA Dr cDNA clone 3820375 3', mRN	4.26381	0.303608	0.0712058	0
4750	AW076663	ZF-AO Dr cDNA 3', mRNA sequence.	4.25945	0.452835	0.106313	0
1576	AI437385	ZF WU EST Dr cDNA clone IMAGE:3713640 3	4.25859	0.46769	0.109823	0
4320	AJ299409	Dr mRNA for insulin-like growth factor b	4.24945	0.605525	0.142495	0
13976	BI980779	ZF-AB Dr cDNA clone 5331358 3', mRNA se	4.24073	0.521496	0.122973	0
13615	BI891769	ZF637-3-001024 ZF-SSWEmb cDNA library M	4.23744	0.35698	0.0842443	0
13179	BI889229	ZF637-2-000984 ZF-SSWEmb cDNA library M	4.23739	0.303276	0.0715714	0
10855	BI840317	ZF SJD day 8 fin regeneration Dr cDNA cl	4.23564	0.282678	0.0667381	0
6342	AW280039	ZF-AB Dr cDNA 3', mRNA sequence.	4.23169	0.50873	0.120219	0
3310	AI793818	ZF WU EST Dr cDNA clone IMAGE:3725218 3	4.2309	0.415627	0.0982359	0
3133	AI723133	ZF WU EST Dr cDNA clone IMAGE:3723148 3	4.22868	0.271166	0.0641254	0
2975	AI721709	ZF WU EST Dr cDNA clone IMAGE:3722989 3'	4.22077	0.489756	0.116035	0
1477	AI396677	ZF fin day0 regeneration Dr cDNA 3', mR	4.2188	0.614624	0.145687	0
1346	AI353168	zeh0122.seq.F ZF Embryonic Heart cDNA L	4.2112	0.621901	0.147678	0
7887	BE693172	zeh1304r ZF Embryonic Heart cDNA Librar	4.2102	0.780627	0.185413	0
3169	AI793384	ZF WU EST Dr cDNA clone IMAGE:3724362 3'	4.20863	0.347616	0.082596	0
13479	BI891065	ZF637-3-000320 ZF-SSWEmb cDNA library M	4.20547	0.42958	0.102148	0
3472	AI878399	ZF WU EST Dr cDNA clone IMAGE:3725481 3	4.20489	0.606418	0.144217	0
1290	AI330897	ZF fin day3 regeneration Dr cDNA 5' ~~	4.2028	0.347095	0.0825866	0
13462	BI890937	ZF637-3-000192 ZF-SSWEmb cDNA library M	4.1984	0.371043	0.0883773	0
10251	BI672502	G-ZF (O) Dr cDNA clone 5153214 5', mRNA	4.19236	0.232287	0.0554074	0
15151	BM101685	Su-SJD-AM Dr cDNA clone 5410805 3', mRNA	4.19205	0.289165	0.0689793	0
14802	BM071679	G-ZF (O) Dr cDNA clone 5377954 3', mRNA	4.19036	0.45592	0.108802	0
7297	AW826598	ZF-AR cDNA Dr cDNA 3' ~~ CYSTATIN-RELA	4.18652	0.508938	0.121566	0
7513	BE017749	ZF RG-C32-fn Dr cDNA 3', mRNA sequence.	4.1838	0.310869	0.0743031	0
14019	BI981168	ZF-AB Dr cDNA clone 5331992 3', mRNA se	4.18061	0.482999	0.115533	0
11808	BI877937	S-K-ZF DRA Dr cDNA clone 3818946 3', mR	4.1771	0.259556	0.0621378	0
5260	AW116650	S-K-ZF DRA Dr cDNA clone 2601495 3', mRN	4.17485	0.288127	0.069015	0
7602	BE201507	ZF RG-C32-fn Dr cDNA 3', mRNA sequence.	4.17249	0.395934	0.0948917	0
14696	BM037116	G-ZF (O) Dr cDNA clone 5377485 5', mRNA	4.17054	0.21043	0.0504564	0
3050	AI722408	ZF WU EST Dr cDNA clone IMAGE:3722549 3	4.16845	0.50596	0.121378	0
2015	AI584307	ZF WU EST Dr cDNA clone IMAGE:3718523 3	4.16717	0.733735	0.176075	0
4905	AW077854	ZF-GK Dr cDNA 3', mRNA sequence.	4.16456	0.590578	0.14181	0
657	AF112374	Dr odorant receptor gene cluster., prod	4.16427	0.981412	0.235674	0
7222	AW777978	ZF 15-19hr embryonic cDNA Dr cDNA 5', m	4.16249	0.413466	0.0993316	0
1603	AI444494	ZF WU EST Dr cDNA clone IMAGE:3712882 3'	4.16232	0.626172	0.150438	0
5532	AW154137	S-K-ZF DRA Dr cDNA clone 2601978 3', mRN	4.16002	0.584469	0.140497	0
9613	BI430015	ZF-AB Dr cDNA clone 4832087 3', mRNA se	4.1573	0.616907	0.148391	0
14410	BM025851	G-ZF testis Dr cDNA clone 5376710 3', mR	4.15702	0.373586	0.0898688	0
2606	AI641607	ZF WU EST Dr cDNA clone IMAGE:3721656 3'	4.15351	0.431076	0.103786	0
1324	AI331731	ZF fin day3 regeneration Dr cDNA 3', mR	4.14902	0.246993	0.0595305	0
12045	BI879231	S-K-ZF DRA Dr cDNA clone 3819348 3', mRN	4.14892	0.383852	0.0925187	0
11944	BI878666	S-K-ZF DRA Dr cDNA clone 3820049 3', mR	4.14246	0.386633	0.0933342	0
10325	BI673509	G-ZF (O) Dr cDNA clone 5153488 3' ~~ P	4.1351	0.456375	0.110366	0
5236	AW116567	S-K-ZF DRA Dr cDNA clone 2601405 3', mR	4.13154	0.711907	0.17231	0
6906	AW421206	ZF-GK Dr cDNA 3', mRNA sequence.	4.12452	0.427014	0.103531	0
14857	BM072353	ZF-AB Dr cDNA clone 5386167 3' ~~ HUMAN	4.12113	0.344908	0.0836926	0
7890	BE693178	zeh1559r ZF Embryonic Heart cDNA Librar	4.12033	0.649347	0.157596	0
14567	BM035396	G-ZF (O) Dr cDNA clone 5154522 5' ~~ SIM	4.11452	0.43888	0.106666	0
13640	BI891915	ZF637-3-001170 ZF-SSWEmb cDNA library M	4.11309	0.348116	0.0846361	0
5537	AW154176	S-K-ZF DRA Dr cDNA clone 2602018 3', mR	4.11272	0.460241	0.111907	0
7441	BE016502	ZF RG-C32-fn Dr cDNA 3' ~~ BRG1 PROTEIN	4.11148	0.430233	0.104642	0
1580	AI437411	ZF WU EST Dr cDNA clone IMAGE:3713684 3'	4.10349	0.453139	0.110428	0
13516	BI891290	ZF637-3-000545 ZF-SSWEmb cDNA library M	4.10299	0.35906	0.0875119	0
6922	AW421460	ZF-GK Dr cDNA 5', mRNA sequence.	4.10134	0.210533	0.0513326	0
6425	AW281644	ZF-AB Dr cDNA 3' ~~ contains MER19 repet	4.1006	0.343092	0.0836689	0
16039	BM185868	ZF-AB Dr cDNA clone 5414208 3' ~~ G4 HYP	4.10045	0.264671	0.0645467	0
7773	BE605391	ZF RG-C32-fn Dr cDNA 3' ~~ CHOLESTEROL	4.09422	0.280829	0.0685917	0
6435	AW281692	ZF-AB Dr cDNA 3', mRNA sequence.	4.09378	0.515737	0.12598	0
12765	BI886597	ZF637-1-000852 ZF-SSWEmb cDNA library M	4.09192	0.278008	0.0679407	0
10098	BI671872	ZF SJD day 8 fin regeneration Dr cDNA cl	4.09059	0.314273	0.0768283	0
4602	AW019804	ZF WU EST Dr cDNA clone IMAGE:3732822 3	4.08976	0.532226	0.130136	0
13646	BI891950	ZF637-3-001205 ZF-SSWEmb cDNA library M	4.0881	0.54132	0.132414	0
6098	AW232136	ZF-AO Dr cDNA 3', mRNA sequence.	4.08736	0.337397	0.0825462	0
7404	BE016113	ZF RG-C32-fn Dr cDNA 3' ~~ contains Alu	4.08553	0.510879	0.125046	0
11071	BI843203	G-ZF (O) Dr cDNA clone 5157627 3' ~~ C	4.0851	0.267002	0.0653599	0
609	AF083557	Dr survival motor neuron protein mRNA,	4.08413	0.299935	0.0734392	0
14935	BM082820	C-ZF ovary Dr cDNA clone 5306447 3', mR	4.08398	0.697557	0.170803	0
7394	BE015730	ZF-AR cDNA Dr cDNA 5', mRNA sequence.	4.083	0.31438	0.0769973	0
6494	AW282054	ZF-AB Dr cDNA 3', mRNA sequence.	4.08237	0.33025	0.0808966	0
15861	BM184046	Su-SJD-AM Dr cDNA clone 5413568 3', mRN	4.08118	0.316419	0.0775313	0
1652	AI477367	ZF WU EST Dr cDNA clone IMAGE:3715526 3	4.08051	0.456262	0.111815	0
13093	BI888732	ZF637-2-000487 ZF-SSWEmb cDNA library M	4.07902	0.603448	0.147939	0
14840	BM072114	G-ZF (O) Dr cDNA clone 5378070 5', mRNA	4.07166	0.285004	0.069997	0
8974	BG728552	ZF-GK Dr cDNA clone 4727707 3' ~~ contai	4.07088	0.326351	0.0801673	0
3769	AI942866	ZF WU EST Dr cDNA clone IMAGE:3726605 3'	4.06831	0.321496	0.0790245	0
14557	BM035061	C-ZF ovary Dr cDNA clone 5305503 3' ~~	4.06556	0.281124	0.0691477	0
6428	AW281650	ZF-AB Dr cDNA 3', mRNA sequence.	4.06434	0.426139	0.104848	0
4177	AI964367	EST269481 ZF TO297, S-E-Dr cDNA clone R	4.06067	0.41006	0.100983	0
9811	BI475971	ZF-GK Dr cDNA clone 4760252 3', mRNA seq	4.05661	0.42583	0.104972	0
11459	BI865895	ZF neuronal Dr cDNA clone 5082623 5', mR	4.05577	0.473767	0.116813	0
8541	BG305879	ZF-AR cDNA Dr cDNA clone 4146108 3' ~~	4.0486	0.360432	0.0890262	0
10662	BI708483	G-ZF (O) Dr cDNA clone 5153679 5' ~~ UN	4.04836	1.52399	0.376447	0
10592	BI706468	ZF-AR cDNA Dr cDNA clone 4790818 5' ~~	4.03549	0.310938	0.0770507	0
1452	AI384875	ZF fin day0 regeneration Dr cDNA 3' ~~	4.03346	0.821804	0.203747	0
8142	BG302928	S-K-ZF DRA Dr cDNA clone 3816299 3' ~~	4.03242	0.442484	0.109732	0
5837	AW171467	S-K-ZF DRA Dr cDNA clone 2640282 3', mRN	4.02588	0.267327	0.0664021	0
6621	AW343816	S-K-ZF DRA Dr cDNA clone 2642732 3', mRN	4.02261	0.338649	0.0841864	0
4204	AI965222	ZF WU EST Dr cDNA clone IMAGE:3728436 3	4.02185	0.340951	0.0847746	0
14617	BM036347	G-ZF testis Dr cDNA clone 5377181 3', m	4.01833	0.354923	0.0883259	0
11778	BI877813	S-K-ZF DRA Dr cDNA clone 3818866 3', mRN	4.01617	0.352177	0.0876897	0
11905	BI878459	S-K-ZF DRA Dr cDNA clone 3819982 3', mRN	4.01555	0.57324	0.142755	0
13235	BI889557	ZF637-2-001312 ZF-SSWEmb cDNA library M	4.01167	0.26824	0.066865	0
26	AA494842	ZF ICRFzfls Dr cDNA clone 8I9 3', mRNA s	4.01019	0.250043	0.062352	0
2551	AI641408	ZF WU EST Dr cDNA clone IMAGE:3721379 3	4.00911	0.671381	0.167464	0
10298	BI673354	G-ZF (O) Dr cDNA clone 5153167 3' ~~ C	4.004	0.311322	0.0777526	0
7470	BE017206	ZF RG-C32-fn Dr cDNA 5' ~~ WUGSC:H_DJ13	4.00255	0.389904	0.0974139	0
8806	BG308888	ZF-AR cDNA Dr cDNA clone 4144443 3', mR	4.00144	0.350976	0.0877123	0
6516	AW305399	ZF-AB Dr cDNA 3', mRNA sequence.	3.99706	0.386202	0.0966217	0
5003	AW115655	S-K-ZF DRA Dr cDNA clone 2599719 3', mRN	3.99458	0.310287	0.0776771	0
14885	BM081048	G-ZF (O) Dr cDNA clone 5159574 5' ~~ SW	3.9937	0.315608	0.0790267	0
2489	AI641080	ZF WU EST Dr cDNA clone IMAGE:3721786 3'	3.99221	0.444528	0.111349	0
13605	BI891706	ZF637-3-000961 ZF-SSWEmb cDNA library M	3.99089	0.829193	0.207772	0
1065	AF307010	Dr transcription factor Hoxa2 (Hoxa2) m	3.99087	0.839463	0.210346	0
11053	BI843105	G-ZF (O) Dr cDNA clone 5157502 3' ~~ SCH	3.98516	0.434482	0.109025	0
14097	BI982951	ZF-AB Dr cDNA clone 5333329 3', mRNA se	3.9821	0.386093	0.096957	0
5397	AW128204	S-K-ZF DRA Dr cDNA clone 2600902 3', mR	3.97398	0.324342	0.0816163	0
552	AF064838	AF064838 Dr kidney adult Dr cDNA clone	3.97313	0.344122	0.0866123	0
15458	BM155145	SJD adult pectoral fin Dr cDNA clone 55	3.96712	0.212909	0.0536684	0
5722	AW170882	S-K-ZF DRA Dr cDNA clone 2639492 3', mR	3.96583	0.402412	0.10147	0
13916	BI980248	G-ZF (O) Dr cDNA clone 5159278 3', mRNA	3.96453	0.320914	0.0809463	0
9293	BG884613	ZF-GK Dr cDNA clone 4759149 3', mRNA seq	3.96389	0.730386	0.18426	0
2781	AI667184	ZF WU EST Dr cDNA clone IMAGE:3724232 3	3.96333	0.371958	0.0938499	0
14618	BM036355	G-ZF testis Dr cDNA clone 5377235 3' ~~	3.96144	0.348489	0.0879704	0
5811	AW171308	S-K-ZF DRA Dr cDNA clone 2639990 3', mR	3.9607	0.294185	0.0742762	0
2717	AI666878	S-K-ZF DRA Dr cDNA clone 2351659 3', mR	3.9596	0.468672	0.118364	0
4810	AW077015	ZF-AB Dr cDNA 3', mRNA sequence.	3.95936	0.305945	0.0772714	0
9615	BI430048	ZF neuronal Dr cDNA clone 5076646 5', m	3.95501	0.518311	0.131052	0
4813	AW077025	ZF-AB Dr cDNA 3', mRNA sequence.	3.94718	0.671222	0.170051	0
4594	AW019745	ZF WU EST Dr cDNA clone IMAGE:3733769 3	3.94671	0.375397	0.0951165	0
7002	AW454605	zehl1777 ZF Embryonic Heart cDNA Librar	3.94624	0.353925	0.0896865	0
2000	AI584220	ZF WU EST Dr cDNA clone IMAGE:3718395 3	3.94436	0.339891	0.0861716	0
9635	BI430207	ZF-AB Dr cDNA clone 4967599 3', mRNA seq	3.94384	0.453873	0.115084	0
13987	BI980837	ZF-AB Dr cDNA clone 5331341 3', mRNA seq	3.94179	0.312436	0.0792626	0
2219	AI588467	ZF WU EST Dr cDNA clone IMAGE:3720220 3	3.93856	0.376641	0.0956292	0
13374	BI890375	ZF637-2-002130 ZF-SSWEmb cDNA library M	3.9375	0.251932	0.0639826	0
5757	AW171086	S-K-ZF DRA Dr cDNA clone 2639812 3', mRN	3.93481	0.462596	0.117565	0
7950	BF158220	S-K-ZF DRA Dr cDNA clone 3815318 5' ~~ H	3.93262	0.365592	0.0929641	0
11921	BI878556	S-K-ZF DRA Dr cDNA clone 3820215 3', mRN	3.93072	0.369571	0.0940213	0
2792	AI667210	S-K-ZF DRA Dr cDNA clone 2351532 3', mR	3.92964	0.399098	0.101561	0
10930	BI841554	ZF-AO Dr cDNA clone 4880025 3', mRNA seq	3.92864	0.361764	0.092084	0
5057	AW115873	S-K-ZF DRA Dr cDNA clone 2600192 3', mRN	3.92706	0.32234	0.0820817	0
8449	BG305441	ZF-AR cDNA Dr cDNA clone 4144979 3' ~~ S	3.92419	0.625701	0.159447	0
4573	AW019628	ZF WU EST Dr cDNA clone IMAGE:3732636 3'	3.92328	0.409038	0.104259	0
8518	BG305809	ZF-AR cDNA Dr cDNA clone 4199057 3', mR	3.92189	0.273137	0.0696442	0
4950	AW078324	ZF WU EST Dr cDNA clone IMAGE:3742070 5'	3.9214	0.282632	0.0720741	0
15203	BM102551	C-ZF ovary Dr cDNA clone 5306907 3' ~~	3.91831	0.247416	0.0631436	0
4561	AW019557	ZF WU EST Dr cDNA clone IMAGE:3733570 3	3.91731	0.320975	0.0819376	0
4861	AW077428	ZF-AB Dr cDNA 3' ~~ contains LTR3 repeti	3.9168	0.314123	0.0801987	0
1098	AF329730	Dr adenylate cyclase-activating peptide	3.91612	0.338662	0.0864788	0
3825	AI943112	ZF WU EST Dr cDNA clone IMAGE:3728108 3'	3.91581	0.491553	0.12553	0
7107	AW567366	ZF fin day1 regeneration Dr cDNA 3', mRN	3.91523	0.371184	0.0948053	0
1265	AI330441	ZF fin day3 regeneration Dr cDNA 3' ~~ E	3.91186	0.259365	0.0663022	0
5688	AW165251	ZF WU EST Dr cDNA clone IMAGE:3738080 3	3.91007	0.714789	0.182807	0
12473	BI883233	ZF WU EST Dr cDNA clone 4490734 3', mRN	3.90458	0.375436	0.0961528	0
15154	BM101698	Su-SJD-AM Dr cDNA clone 5410458 5', mRN	3.89958	0.665099	0.170557	0
11868	BI878247	S-K-ZF DRA Dr cDNA clone 3819720 3', mR	3.89941	0.410306	0.105223	0
4642	AW058858	ZF WU EST Dr cDNA clone IMAGE:3742204 3	3.89923	0.306306	0.0785554	0
9484	BI326453	ZF fin day1 regeneration Dr cDNA clone 4	3.89806	0.403786	0.103586	0
5662	AW165068	ZF WU EST Dr cDNA clone IMAGE:3737550 3	3.89092	0.333519	0.0857172	0
15129	BM101602	Su-SJD-AM Dr cDNA clone 5410484 3' ~~ HU	3.88822	0.259389	0.0667114	0
1877	AI545309	ZF WU EST Dr cDNA clone IMAGE:3718214 3	3.88224	0.335465	0.0864101	0
11727	BI877552	S-K-ZF DRA Dr cDNA clone 3819375 3' ~~	3.87894	0.46041	0.118695	0
11300	BI851024	imageqc_10_2000/slz418bdff41.x1 ZF-AR c	3.87859	0.464978	0.119883	0
15758	BM183157	ZF C32 14 somite embryo Dr cDNA clone 5	3.87857	0.45897	0.118335	0
5707	AW170837	S-K-ZF DRA Dr cDNA clone 2639434 3' ~~	3.87774	0.505552	0.130373	0
15424	BM154370	ZF SJD adult male II Dr cDNA clone 55437	3.87771	0.485292	0.125149	0
5960	AW175511	S-K-ZF DRA Dr cDNA clone 2639706 3', mRN	3.86168	0.361596	0.093637	0
13989	BI980851	ZF-AB Dr cDNA clone 5331443 3' ~~ PROTE	3.85538	0.424953	0.110223	0
3695	AI884129	ZF WU EST Dr cDNA clone IMAGE:3727081 3'	3.85433	0.311285	0.0807623	0
9911	BI534233	ZF-AB Dr cDNA clone 4967705 3', mRNA seq	3.85398	0.298825	0.0775369	0
3846	AI943206	ZF WU EST Dr cDNA clone IMAGE:3728303 3'	3.85333	0.360124	0.0934581	0
12265	BI880444	ZF-AR cDNA Dr cDNA clone 4200891 3', mRN	3.84858	0.289514	0.0752261	0
15478	BM155652	ZF C32 14 somite embryo Dr cDNA clone 5	3.84854	0.451845	0.117407	0
12028	BI879001	ZF-AR cDNA Dr cDNA clone 4144612 3', mRN	3.84754	0.438827	0.114054	0
8861	BG727383	ZF-GK Dr cDNA clone 4726473 3', mRNA se	3.84206	0.205656	0.0535275	0
15135	BM101632	Su-SJD-AM Dr cDNA clone 5410710 3' ~~ R	3.83549	0.347656	0.0906418	0
2241	AI588704	ZF WU EST Dr cDNA clone IMAGE:3719923 5	3.83353	0.286971	0.0748581	0
3323	AI793855	ZF WU EST Dr cDNA clone IMAGE:3725277 3	3.83262	0.403544	0.105292	0
7591	BE201398	ZF RG-C32-fn Dr cDNA 3', mRNA sequence.	3.83138	0.366136	0.0955623	0
6231	AW233452	ZF-AO Dr cDNA 5', mRNA sequence.	3.82984	0.369173	0.0963937	0
1051	AF295804	Dr rho coiled-coil associated kinase al	3.82874	0.286148	0.0747368	0
10199	BI672330	G-ZF testis Dr cDNA clone 5152935 3' ~~	3.82758	0.322215	0.0841824	0
2042	AI584394	ZF WU EST Dr cDNA clone IMAGE:3719422 3'	3.82251	0.396104	0.103624	0
1635	AI477248	ZF WU EST Dr cDNA clone IMAGE:3715380 3	3.82229	0.444431	0.116274	0
2078	AI584530	ZF WU EST Dr cDNA clone IMAGE:3719601 3'	3.81908	0.294587	0.0771355	0
8113	BG302674	S-K-ZF DRA Dr cDNA clone 3815764 3', mRN	3.81871	0.38932	0.101951	0
12552	BI885209	ZF-GK Dr cDNA clone 4725357 3', mRNA seq	3.81732	0.307698	0.0806057	0
3170	AI793385	ZF WU EST Dr cDNA clone IMAGE:3724364 3	3.81676	0.298068	0.0780944	0
2632	AI641693	ZF WU EST Dr cDNA clone IMAGE:3722143 3	3.81648	0.322668	0.084546	0
13676	BI892069	ZF637-3-001324 ZF-SSWEmb cDNA library M	3.81375	0.32835	0.0860964	0
16262	U57973	Dr Notch homologue 1a mRNA, cDNA (C).	3.81073	0.301537	0.0791284	0
7079	AW567063	ZF fin day1 regeneration Dr cDNA 3', mRN	3.80269	0.368056	0.0967884	0
8115	BG302692	S-K-ZF DRA Dr cDNA clone 3815862 3', mR	3.79591	0.296735	0.0781725	0
63	AA495374	ZF ICRFzfls Dr cDNA clone 2D17 5' ~~ gb	3.79306	0.359608	0.0948067	0
7893	BE693194	zehn1044r ZF Embryonic Heart cDNA Libra	3.79238	0.388859	0.102537	0
5568	AW154363	S-K-ZF DRA Dr cDNA clone 2602337 3' ~~	3.79147	0.312003	0.0822908	0
16104	BM187130	ZF SJD day 8 fin regeneration Dr cDNA c	3.78983	0.291134	0.0768199	0
8568	BG306027	ZF-AR cDNA Dr cDNA clone 4146323 3' ~~	3.788	0.255793	0.0675271	0
4877	AW077599	ZF-GK Dr cDNA 3', mRNA sequence.	3.78599	0.288535	0.0762113	0
4011	AI958548	ZF WU EST Dr cDNA clone IMAGE:3728911 3'	3.78271	0.270979	0.0716362	0
2705	AI658269	ZF WU EST Dr cDNA clone IMAGE:3721988 5	3.78077	0.568777	0.150439	0
1640	AI477274	ZF WU EST Dr cDNA clone IMAGE:3715397 3	3.78001	0.435588	0.115235	0
2766	AI667141	ZF WU EST Dr cDNA clone IMAGE:3723635 3	3.77969	0.52062	0.137741	0
8661	BG306469	ZF-AR cDNA Dr cDNA clone 4199461 3', mR	3.7761	0.368842	0.097678	0
14279	BM005077	ZF-AB Dr cDNA clone 5334060 3' ~~ XENLA	3.77606	0.494708	0.131012	0
8979	BG728588	ZF-GK Dr cDNA clone 4727762 3', mRNA se	3.77102	0.338707	0.0898182	0
3685	AI884082	ZF WU EST Dr cDNA clone IMAGE:3727030 3	3.76875	0.257014	0.0681962	0
14728	BM070521	ZF-AB Dr cDNA clone 5385349 3', mRNA se	3.76408	0.365657	0.0971438	0
15551	BM156926	Su-SJD-AM Dr cDNA clone 5412738 3' ~~ F	3.76381	0.308428	0.0819457	0
14841	BM072161	G-ZF (O) Dr cDNA clone 5377877 5', mRNA	3.76364	0.255565	0.0679035	0
5465	AW128821	ZF WU EST Dr cDNA clone IMAGE:3741088 5'	3.75782	0.352574	0.0938242	0
9637	BI430212	ZF-AB Dr cDNA clone 4967611 3', mRNA se	3.75781	0.363647	0.0967709	0
15714	BM182436	Su-SJD-AM Dr cDNA clone 5413078 3', mRN	3.75512	0.398497	0.106121	0
6474	AW281965	ZF-AB Dr cDNA 3' ~~ contains MER27 repet	3.75117	0.285349	0.0760693	0
15897	BM184239	Su-SJD-AM Dr cDNA clone 5413886 3', mRN	3.75028	0.24469	0.0652457	0
3054	AI722424	ZF WU EST Dr cDNA clone IMAGE:3722569 3	3.74964	0.535987	0.142943	0
6744	AW420259	ZF-GK Dr cDNA 3' ~~ STONUSTOXIN ALPHA-S	3.74752	0.421111	0.112371	0
2979	AI721732	ZF WU EST Dr cDNA clone IMAGE:3723032 3'	3.74679	0.357823	0.0955012	0
3436	AI877926	ZF WU EST Dr cDNA clone IMAGE:3725284 5	3.7466	0.300795	0.0802846	0
9623	BI430133	ZF-AB Dr cDNA clone 4967552 3', mRNA seq	3.74317	0.290901	0.0777151	0
3233	AI793597	ZF WU EST Dr cDNA clone IMAGE:3724716 3	3.74253	0.348108	0.0930143	0
6652	AW344022	S-K-ZF DRA Dr cDNA clone 2643199 3', mRN	3.73565	0.403006	0.107881	0
3476	AI878413	ZF WU EST Dr cDNA clone IMAGE:3725526 3'	3.73132	0.289281	0.0775279	0
13904	BI980194	G-ZF (O) Dr cDNA clone 5159032 3', mRNA	3.72957	0.302676	0.0811559	0
14033	BI981380	ZF-AB Dr cDNA clone 5333010 3' ~~ KIAA07	3.72407	0.797546	0.21416	0
11031	BI842802	ZF fin day3 regeneration Dr cDNA clone 4	3.72311	0.37784	0.101485	0
7679	BE202144	ZF RG-C32-fn Dr cDNA 3', mRNA sequence.	3.72281	0.261643	0.070281	0
1623	AI477055	ZF WU EST Dr cDNA clone IMAGE:3715763 3	3.72202	0.316888	0.0851387	0
16048	BM185920	ZF-AB Dr cDNA clone 5414123 3', mRNA seq	3.72082	0.373277	0.100321	0
3883	AI957521	ZF WU EST Dr cDNA clone IMAGE:3728885 3	3.71896	0.264164	0.0710316	0
7845	BE605975	ZF RG-C32-fn Dr cDNA 3', mRNA sequence.	3.71843	0.423248	0.113824	0
101	AA542460	ZF ICRFzfls Dr cDNA clone 6J13 3', mRNA	3.71682	0.623437	0.167734	0
8247	BG303651	S-K-ZF DRA Dr cDNA clone 3818080 3', mR	3.71665	0.977923	0.263119	0
6197	AW232779	ZF-AO Dr cDNA 3', mRNA sequence.	3.71541	0.346681	0.0933088	0
1752	AI522515	ZF WU EST Dr cDNA clone IMAGE:3712457 3	3.71006	0.381574	0.102848	0
11741	BI877640	S-K-ZF DRA Dr cDNA clone 3818682 3', mRN	3.70934	0.302992	0.0816836	0
3219	AI793555	ZF WU EST Dr cDNA clone IMAGE:3724894 3'	3.70721	0.363547	0.0980649	0
7861	BE606155	ZF RG-C32-fn Dr cDNA 5' ~~ SW:JUNB_CYPC	3.70652	0.339857	0.0916918	0
6472	AW281963	ZF-AB Dr cDNA 3' ~~ VACUOLAR PROTON PUM	3.70113	0.460084	0.124309	0
8638	BG306411	ZF-AR cDNA Dr cDNA clone 4199625 3', mRN	3.7009	0.352749	0.0953143	0
8864	BG727402	ZF-GK Dr cDNA clone 4725816 3', mRNA seq	3.69988	0.367787	0.0994052	0
754	AF160692	D027512 RZPD library 575 Dr cDNA clone	3.69903	0.249906	0.0675598	0
9649	BI430266	ZF-AB Dr cDNA clone 4967588 3' ~~ SERIN	3.69582	0.312182	0.084469	0
12542	BI884917	ZF-GK Dr cDNA clone 4725099 5' ~~ BONE M	3.69178	0.41454	0.112287	0
12391	BI882124	ZF RG-C32-fn Dr cDNA clone 4467526 3',	3.68754	0.307458	0.0833775	0
12537	BI884788	ZF-GK Dr cDNA clone 4725093 5' ~~ RAT A	3.68751	0.252902	0.0685833	0
8058	BF937649	ZF-AR cDNA Dr cDNA clone 4200526 5', mR	3.68544	0.36012	0.0977143	0
13484	BI891090	ZF637-3-000345 ZF-SSWEmb cDNA library M	3.68518	0.45934	0.124645	0
6247	AW233578	ZF-AB Dr cDNA 3', mRNA sequence.	3.6848	0.294336	0.0798786	0
5104	AW116083	S-K-ZF DRA Dr cDNA clone 2600622 3' ~~	3.68223	0.269132	0.0730893	0
3564	AI882774	S-K-ZF DRA Dr cDNA clone 2352179 3' ~~	3.68079	0.416038	0.113029	0
7084	AW567144	ZF fin day1 regeneration Dr cDNA 3', mRN	3.67019	0.546251	0.148834	0
1822	AI544970	ZF WU EST Dr cDNA clone IMAGE:3717486 3	3.66865	0.213124	0.0580933	0
9610	BI429881	ZF-AO Dr cDNA clone 4886074 3', mRNA se	3.6643	0.274937	0.0750311	0
11494	BI866342	ZF-AB Dr cDNA clone 4834409 3' ~~ contai	3.66092	0.419853	0.114685	0
1228	AI105766	DB04c12_p1 ZF adult heart library Dr cD	3.66074	0.373674	0.102076	0
7008	AW454878	zehl2250 ZF Embryonic Heart cDNA Librar	3.65869	0.435544	0.119043	0
12031	BI879019	ZF-AR cDNA Dr cDNA clone 4144706 3', mR	3.65544	0.311577	0.0852367	0
5845	AW171501	S-K-ZF DRA Dr cDNA clone 2640312 3', mRN	3.65108	0.46095	0.12625	0
4242	AI974159	ZF WU EST Dr cDNA clone IMAGE:3731876 3'	3.65081	0.286662	0.0785201	0
11342	BI864190	ZF neuronal Dr cDNA clone 5081629 5' ~~	3.6466	0.424648	0.11645	0
10747	BI710015	G-ZF (O) Dr cDNA clone 5154049 5', mRNA	3.64626	0.272616	0.0747659	0
5821	AW171367	S-K-ZF DRA Dr cDNA clone 2640137 3' ~~	3.63039	0.440149	0.12124	0
11298	BI851019	imageqc_10_2000/slz417bdff41.x1 ZF-AR c	3.62991	0.294671	0.0811786	0
9620	BI430095	ZF-AB Dr cDNA clone 4967308 3', mRNA seq	3.62819	0.20458	0.0563864	0
15952	BM185015	ZF-AB Dr cDNA clone 5386791 3' ~~ contai	3.62143	0.232134	0.0641001	0
4822	AW077137	ZF-AB Dr cDNA 3', mRNA sequence.	3.62097	0.414666	0.114518	0
9624	BI430135	ZF-AB Dr cDNA clone 4967556 3', mRNA seq	3.61903	0.517493	0.142992	0
2718	AI666879	S-K-ZF DRA Dr cDNA clone 2351661 3', mR	3.61559	0.391107	0.108172	0
10219	BI672388	G-ZF testis Dr cDNA clone 5152956 3' ~~	3.61036	0.3671	0.10168	0
14387	BM025117	ZF-AB Dr cDNA clone 5334066 5', mRNA se	3.60898	0.4899	0.135745	0
5096	AW116039	S-K-ZF DRA Dr cDNA clone 2600371 3' ~~	3.60438	0.338848	0.09401	0
14125	BI983259	G-ZF (O) Dr cDNA clone 5158654 3', mRNA	3.60255	0.491566	0.136449	0
39	AA495066	ZF ICRFzfls Dr cDNA clone 4G2 5', mRNA	3.60073	0.798972	0.221892	0
7142	AW595330	ZF fin day1 regeneration Dr cDNA 5' ~~	3.59835	0.238904	0.0663927	0
767	AF164472	B026967 RZPD library 575 Dr cDNA clone	3.59812	0.282009	0.0783766	0
14906	BM082387	C-ZF ovary Dr cDNA clone 5306106 3' ~~ c	3.59733	0.533986	0.14844	0
30	AA494944	ZF ICRFzfls Dr cDNA clone 16L11 3', mRNA	3.59591	0.374678	0.104196	0
6538	AW305657	ZF-AB Dr cDNA 5' ~~ gb:L02426 26S PROTE	3.59214	0.351269	0.0977882	0
10481	BI705053	ZF SJD day 8 fin regeneration Dr cDNA c	3.59084	0.255041	0.0710254	0
9740	BI474798	ZF-GK Dr cDNA clone 4760125 3', mRNA seq	3.59043	0.474456	0.132145	0
12597	BI885565	ZF-GK Dr cDNA clone 4725575 3', mRNA se	3.58937	0.253863	0.0707263	0
8303	BG303918	S-K-ZF DRA Dr cDNA clone 3815167 3', mRN	3.58634	0.270941	0.0755481	0
8241	BG303603	S-K-ZF DRA Dr cDNA clone 3818054 3', mR	3.58629	0.32791	0.0914344	0
11516	BI866631	G-ZF (O) Dr cDNA clone 5157579 5', mRNA	3.58613	0.277207	0.0772998	0
13832	BI979425	G-ZF (O) Dr cDNA clone 5160204 5', mRNA	3.5842	0.444188	0.12393	0
15507	BM156154	ZF-AB Dr cDNA clone 5386824 5' ~~ HUMAN	3.58293	0.298231	0.0832366	0
4086	AI959516	ZF WU EST Dr cDNA clone IMAGE:3730453 3	3.58219	0.318341	0.0888676	0
10726	BI709684	G-ZF (O) Dr cDNA clone 5153756 3', mRNA	3.58216	0.282702	0.0789194	0
11622	BI867642	G-ZF (O) Dr cDNA clone 5158068 5', mRNA	3.5808	0.296013	0.0826667	0
12223	BI880135	ZF-AR cDNA Dr cDNA clone 4200960 3', mRN	3.57961	0.277243	0.0774507	0
14781	BM071271	ZF-AB Dr cDNA clone 5385648 3', mRNA seq	3.57754	0.59526	0.166388	0
2184	AI588304	ZF WU EST Dr cDNA clone IMAGE:3719983 3'	3.5669	0.327355	0.0917759	0
11785	BI877849	S-K-ZF DRA Dr cDNA clone 3818811 3', mR	3.5662	0.307135	0.0861239	0
6811	AW420695	ZF-GK Dr cDNA 3', mRNA sequence.	3.56472	0.241487	0.0677436	0
3684	AI884079	ZF WU EST Dr cDNA clone IMAGE:3727024 3	3.5613	0.24689	0.0693259	0
11912	BI878485	S-K-ZF DRA Dr cDNA clone 3820116 3', mR	3.5581	0.555438	0.156105	0
14785	BM071298	ZF-AB Dr cDNA clone 5385800 3', mRNA se	3.55623	0.476476	0.133984	0
1687	AI477963	ZF WU EST Dr cDNA clone IMAGE:3715237 3'	3.55527	0.349525	0.0983119	0
15615	BM181708	Su-SJD-AM Dr cDNA clone 5412016 3', mRNA	3.55454	0.25828	0.0726618	0
7090	AW567202	ZF fin day1 regeneration Dr cDNA 3' ~~	3.5508	0.544503	0.153346	0
11546	BI866992	G-ZF (O) Dr cDNA clone 5158334 3' ~~ PUT	3.54731	0.370026	0.104312	0
9714	BI473494	ZF-GK Dr cDNA clone 4759912 5', mRNA se	3.54381	0.613726	0.173182	0
13994	BI980908	ZF-AB Dr cDNA clone 5331504 3' ~~ SW:CL	3.54337	0.352615	0.0995142	0
9191	BG883405	ZF-GK Dr cDNA clone 4744331 3', mRNA se	3.54161	0.261608	0.073867	0
13038	BI888424	ZF637-2-000179 ZF-SSWEmb cDNA library M	3.54017	0.279453	0.0789377	0
11825	BI878011	S-K-ZF DRA Dr cDNA clone 3819150 3', mRN	3.53873	0.41672	0.11776	0
10268	BI672832	G-ZF testis Dr cDNA clone 5152781 5', m	3.53758	0.414592	0.117196	0
15499	BM156062	ZF-AB Dr cDNA clone 5386723 3', mRNA seq	3.53694	0.398736	0.112735	0
154	AA658597	ZF-GK Dr cDNA clone zbr1396 3' ~~ VESI	3.53522	0.428935	0.121332	0
14083	BI982787	ZF-AB Dr cDNA clone 5333368 3', mRNA se	3.53322	0.368816	0.104385	0
5309	AW116870	S-K-ZF DRA Dr cDNA clone 2601751 3' ~~ c	3.53205	0.413298	0.117014	0
4091	AI959537	ZF WU EST Dr cDNA clone IMAGE:3730519 3	3.52894	0.330572	0.0936745	0
1978	AI558632	ZF WU EST Dr cDNA clone IMAGE:3717059 5'	3.52884	0.257476	0.0729634	0
15235	BM103274	ZF-AB Dr cDNA clone 5387078 3', mRNA seq	3.52874	0.391809	0.111034	0
5392	AW128153	S-K-ZF DRA Dr cDNA clone 2600590 5' ~~	3.52737	0.304822	0.0864162	0
10246	BI672476	G-ZF testis Dr cDNA clone 5153101 3' ~~	3.52458	0.429699	0.121915	0
9494	BI326618	ZF-GK Dr cDNA clone 4759042 3', mRNA se	3.52259	0.482978	0.137109	0
3826	AI943129	ZF WU EST Dr cDNA clone IMAGE:3728129 3	3.52224	0.311599	0.088466	0
3933	AI957809	ZF WU EST Dr cDNA clone IMAGE:3730086 3	3.52058	0.43238	0.122815	0
2356	AI601829	ZF WU EST Dr cDNA clone IMAGE:3721171 3	3.51752	0.375799	0.106836	0
10558	BI705716	ZF-GK Dr cDNA clone 4743941 3', mRNA seq	3.51651	0.299202	0.0850851	0
5438	AW128527	ZF WU EST Dr cDNA clone IMAGE:3739084 5'	3.5156	0.378826	0.107756	0
2447	AI626799	ZF WU EST Dr cDNA clone IMAGE:3721240 3'	3.51505	0.249674	0.0710301	0
8445	BG305409	ZF-AR cDNA Dr cDNA clone 4144874 3', mR	3.51431	0.469785	0.133678	0
4525	AW019304	ZF WU EST Dr cDNA clone IMAGE:3733287 3	3.51109	0.306601	0.0873236	0
15470	BM155459	SJD adult pectoral fin Dr cDNA clone 55	3.51089	0.327628	0.0933176	0
15546	BM156904	Su-SJD-AM Dr cDNA clone 5412640 3', mRN	3.50902	0.243637	0.0694316	0
4555	AW019523	ZF WU EST Dr cDNA clone IMAGE:3732541 3	3.50791	0.32669	0.0931295	0
9007	BG728805	ZF-GK Dr cDNA clone 4728462 3', mRNA se	3.50605	0.619815	0.176784	0
1187	AF392995	Dr kruppel-like factor 2b (klf2b) mRNA,	3.50412	0.459784	0.131213	0
5998	AW184513	ZF-AO Dr cDNA 5' ~~ HUMAN F-ACTIN CAPPI	3.5034	0.35102	0.100194	0
4827	AW077162	ZF-AB Dr cDNA 3', mRNA sequence.	3.50133	0.514688	0.146998	0
1692	AI478007	ZF WU EST Dr cDNA clone IMAGE:3715295 3	3.50035	0.217034	0.0620034	0
6240	AW233552	ZF-AB Dr cDNA 3', mRNA sequence.	3.49989	0.307406	0.0878331	0
3002	AI721946	ZF WU EST Dr cDNA clone IMAGE:3722434 3	3.49968	0.219431	0.0627003	0
3494	AI878461	ZF WU EST Dr cDNA clone IMAGE:3725644 3	3.49836	0.230739	0.0659564	0
5663	AW165069	ZF WU EST Dr cDNA clone IMAGE:3737554 3	3.49815	0.314578	0.0899269	0
9489	BI326597	ZF-GK Dr cDNA clone 4758908 3' ~~ conta	3.4981	0.451817	0.12916	0
1907	AI545507	ZF WU EST Dr cDNA clone IMAGE:3716841 3	3.49703	0.619028	0.177015	0
13790	BI897235	ZF RG-C32-fn Dr cDNA 5', mRNA sequence.	3.49372	0.242075	0.0692887	0
6960	AW422548	ZF-GK Dr cDNA 5' ~~ KIAA0664 PROTEIN ;,	3.49167	0.370834	0.106205	0
5684	AW165211	ZF WU EST Dr cDNA clone IMAGE:3738020 3'	3.4916	0.21999	0.0630054	0
7237	AW826222	ZF 15-19hr embryonic cDNA Dr cDNA 3', m	3.49046	0.299031	0.085671	0
8498	BG305705	ZF-AR cDNA Dr cDNA clone 4145693 3', mR	3.49004	0.322991	0.0925466	0
1405	AI384228	ZF fin day0 regeneration Dr cDNA 3', mRN	3.48864	0.395662	0.113414	0
3789	AI942953	ZF WU EST Dr cDNA clone IMAGE:3727652 3	3.48838	0.547497	0.156949	0
7254	AW826366	ZF-AR cDNA Dr cDNA 3', mRNA sequence.	3.48791	0.454545	0.13032	0
7967	BF717286	ZF WU EST Dr cDNA clone IMAGE:3732288 5	3.48736	0.259293	0.0743523	0
4959	AW078423	ZF WU EST Dr cDNA clone IMAGE:3742193 5	3.48696	0.216043	0.0619575	0
1245	AI106437	db03d10_p1 ZF adult heart library Dr cD	3.48587	0.381204	0.109357	0
13097	BI888750	ZF637-2-000505 ZF-SSWEmb cDNA library M	3.48559	0.425133	0.121969	0
3947	AI957848	ZF WU EST Dr cDNA clone IMAGE:3730158 3'	3.48363	0.380473	0.109218	0
7834	BE605889	ZF RG-C32-fn Dr cDNA 3', mRNA sequence.	3.48341	0.35858	0.10294	0
3768	AI942864	ZF WU EST Dr cDNA clone IMAGE:3726622 3	3.48045	0.284915	0.0818614	0
10554	BI705705	ZF-GK Dr cDNA clone 4743861 3', mRNA seq	3.47962	0.331775	0.095348	0
2258	AI601328	ZF WU EST Dr cDNA clone IMAGE:3720924 3	3.47946	0.385541	0.110805	0
10281	BI673041	G-ZF testis Dr cDNA clone 5152498 5', m	3.47739	0.456735	0.131344	0
8799	BG308798	ZF-AR cDNA Dr cDNA clone 4143986 414398	3.4765	0.385142	0.110784	0
5247	AW116616	S-K-ZF DRA Dr cDNA clone 2601464 3', mRN	3.47196	0.301509	0.0868413	0
14283	BM005100	ZF-AB Dr cDNA clone 5334202 3', mRNA se	3.47085	0.363484	0.104725	0
7720	BE557200	ZF RG-C32-fn Dr cDNA 5', mRNA sequence.	3.46723	0.26852	0.0774451	0
9234	BG883838	ZF-GK Dr cDNA clone 4729776 3', mRNA seq	3.46405	0.317218	0.0915742	0
6381	AW280417	ZF-AB Dr cDNA 5' ~~ WP:Y106G6H.8 CE20418	3.46363	0.333405	0.0962591	0
5376	AW127776	S-K-ZF DRA Dr cDNA clone 2599651 5' ~~	3.46328	0.29271	0.0845182	0
4040	AI958983	ZF WU EST Dr cDNA clone IMAGE:3730059 5	3.4629	0.488891	0.14118	0
4085	AI959515	ZF WU EST Dr cDNA clone IMAGE:3730451 3'	3.46201	0.620404	0.179203	0
12400	BI882203	ZF RG-C32-fn Dr cDNA clone 4467809 3',	3.45973	0.524568	0.151621	0
8296	BG303858	S-K-ZF DRA Dr cDNA clone 3815270 3', mR	3.45963	0.368913	0.106634	0
10149	BI672153	G-ZF testis Dr cDNA clone 5152530 3', m	3.45938	0.279216	0.0807126	0
6396	AW280767	ZF-AB Dr cDNA 5' ~~ SW:MYC_CARAU P49709	3.45858	0.487369	0.140916	0
13672	BI892060	ZF637-3-001315 ZF-SSWEmb cDNA library M	3.45644	0.351766	0.101771	0
14555	BM035046	C-ZF ovary Dr cDNA clone 5305253 3' ~~	3.45581	0.307201	0.0888939	0
12193	BI880010	ZF-AR cDNA Dr cDNA clone 4200663 3', mR	3.45421	0.452312	0.130945	0
15434	BM154614	ZF SJD adult male II Dr cDNA clone 55441	3.45088	0.296941	0.0860479	0
15725	BM182555	Su-SJD-AM Dr cDNA clone 5412856 5' ~~ C	3.4491	0.194346	0.0563469	0
9968	BI670932	ZF-AR cDNA Dr cDNA clone 4786201 3', mR	3.4488	0.295584	0.0857064	0
15844	BM183969	Su-SJD-AM Dr cDNA clone 5413211 3' ~~ M	3.44631	0.422939	0.122722	0
1258	AI322210	NYZ170 Appel-Eisen ZF embryo 15-19 hr D	3.44593	0.408123	0.118436	0
6628	AW343858	S-K-ZF DRA Dr cDNA clone 2642825 3', mRN	3.44462	0.25497	0.0740198	0
6497	AW282069	ZF-AB Dr cDNA 3' ~~ contains LTR3 repet	3.44401	0.246888	0.0716862	0
12183	BI879966	ZF-AR cDNA Dr cDNA clone 4200471 3' ~~	3.44383	0.228937	0.0664775	0
5862	AW171576	S-K-ZF DRA Dr cDNA clone 2640387 3', mRN	3.44191	0.476869	0.138548	0
7704	BE556955	ZF RG-C32-fn Dr cDNA 5', mRNA sequence.	3.44099	0.324646	0.0943468	0
4568	AW019604	ZF WU EST Dr cDNA clone IMAGE:3732598 3	3.44047	0.412379	0.119861	0
7044	AW466862	ZF fin day3 regeneration Dr cDNA 3', mR	3.43859	0.331146	0.096303	0
15388	BM154014	Su-SJD-AM Dr cDNA clone 5410577 3', mRNA	3.43769	0.25481	0.0741224	0
11720	BI877517	S-K-ZF DRA Dr cDNA clone 3819217 3', mRN	3.43627	0.226402	0.065886	0
2850	AI667546	ZF WU EST Dr cDNA clone IMAGE:3723979 3	3.42992	0.315041	0.0918509	0
2138	AI588107	ZF WU EST Dr cDNA clone IMAGE:3719711 3	3.42809	0.386413	0.11272	0
2392	AI626362	ZF WU EST Dr cDNA clone IMAGE:3720440 3'	3.42648	0.320821	0.0936299	0
8704	BG307449	ZF-AR cDNA Dr cDNA clone 4146378 5', mRN	3.4245	0.381353	0.11136	0
4857	AW077420	ZF-AB Dr cDNA 3' ~~ KIAA0184 PROTEIN ;,	3.42422	0.355003	0.103674	0
6766	AW420411	ZF-GK Dr cDNA 3' ~~ UNKNOWN. ;, mRNA s	3.42307	0.25853	0.0755259	0
6787	AW420557	ZF-GK Dr cDNA 3', mRNA sequence.	3.42076	0.289313	0.0845755	0
5852	AW171522	S-K-ZF DRA Dr cDNA clone 2640338 3', mR	3.41637	0.34816	0.101909	0
1503	AI397280	ZF fin day0 regeneration Dr cDNA 3', mR	3.41466	0.343596	0.100624	0
8853	BG727323	ZF-GK Dr cDNA clone 4726509 3', mRNA se	3.41409	0.2366	0.0693011	0
6886	AW421072	ZF-GK Dr cDNA 3', mRNA sequence.	3.41209	0.681063	0.199603	0
3599	AI883326	ZF WU EST Dr cDNA clone IMAGE:3725783 5	3.40943	0.351005	0.102951	0
6720	AW419582	ZF-AB Dr cDNA 3', mRNA sequence.	3.40929	0.310868	0.0911828	0
1880	AI545320	ZF WU EST Dr cDNA clone IMAGE:3718224 3	3.40764	0.450133	0.132096	0
16089	BM186704	ZF-AB Dr cDNA clone 5414523 5', mRNA s	3.40685	0.286704	0.0841551	0
15136	BM101640	Su-SJD-AM Dr cDNA clone 5410770 3', mRN	3.40656	0.556743	0.163433	0
9247	BG884085	ZF-GK Dr cDNA clone 4744643 3', mRNA se	3.40504	0.320007	0.0939803	0
5981	AW184237	ZF-AO Dr cDNA 5', mRNA sequence.	3.40412	0.4854	0.142592	0
8360	BG304211	S-K-ZF DRA Dr cDNA clone 3815341 3', mRN	3.40285	0.323303	0.0950095	0
13198	BI889331	ZF637-2-001086 ZF-SSWEmb cDNA library M	3.40276	0.27325	0.0803024	0
8224	BG303487	S-K-ZF DRA Dr cDNA clone 3817782 3' ~~ c	3.40186	0.680297	0.199978	0
7489	BE017514	ZF RG-C32-fn Dr cDNA 3' ~~ LIM HOMEO B	3.39602	0.270065	0.079524	0
5331	AW116973	ZF WU EST Dr cDNA clone IMAGE:3739028 3	3.39486	0.387453	0.114129	0
3332	AI793903	ZF WU EST Dr cDNA clone IMAGE:3725335 3	3.3929	0.205484	0.060563	0
1832	AI545016	ZF WU EST Dr cDNA clone IMAGE:3717541 3'	3.39134	0.312165	0.0920478	0
13823	BI979237	G-ZF (O) Dr cDNA clone 5160441 3', mRNA	3.39125	0.334069	0.0985091	0
7160	AW595822	ZF fin day1 regeneration Dr cDNA 5' ~~	3.39059	0.346925	0.10232	0
1825	AI544989	ZF WU EST Dr cDNA clone IMAGE:3717518 3	3.38817	0.21955	0.0647988	0
2149	AI588172	ZF WU EST Dr cDNA clone IMAGE:3719795 3	3.38731	0.459541	0.135666	0
1500	AI397237	ZF WU EST Dr cDNA clone IMAGE:3712153 3	3.38726	0.255078	0.0753052	0
8679	BG306779	ZF-AR cDNA Dr cDNA clone 4145544 5', mR	3.38718	0.353373	0.104327	0
35	AA495026	ZF ICRFzfls Dr cDNA clone 22D1 3' ~~ P	3.38618	0.282863	0.0835345	0
9809	BI475950	ZF-GK Dr cDNA clone 4760104 3', mRNA se	3.38374	0.405334	0.119789	0
6286	AW279691	ZF-AB Dr cDNA 3', mRNA sequence.	3.3833	0.304427	0.0899793	0
4257	AJ001423	Dr mRNA for tenascin-W.	3.38062	0.379154	0.112155	0
6217	AW232975	ZF-AO Dr cDNA 5' ~~ TRANSLATION INITIATI	3.37898	0.252328	0.0746757	0
9210	BG883654	ZF-GK Dr cDNA clone 4729396 3', mRNA se	3.37624	0.290633	0.0860818	0
6649	AW344006	S-K-ZF DRA Dr cDNA clone 2643171 3', mRN	3.37444	0.27529	0.081581	0
29	AA494933	ZF ICRFzfls Dr cDNA clone 16B23 3' ~~ c	3.37375	0.366916	0.108756	0
9895	BI533681	ZF-AB Dr cDNA clone 4967094 5', mRNA seq	3.37312	0.247166	0.0732754	0
12199	BI880060	ZF-AR cDNA Dr cDNA clone 4200584 3', mR	3.373	0.33704	0.0999229	0
14477	BM026316	ZF neuronal Dr cDNA clone 5080590 5', mR	3.36811	0.286318	0.0850083	0
10449	BI704324	zfshTARAMA000154 ZF-SSWEmb cDNA library	3.36782	0.61566	0.182806	0
8980	BG728602	ZF-GK Dr cDNA clone 4727926 3', mRNA se	3.36681	0.255623	0.0759244	0
2836	AI667493	ZF WU EST Dr cDNA clone IMAGE:3723924 3	3.36565	0.616705	0.183235	0
13012	BI888237	ZF637-1-002492 ZF-SSWEmb cDNA library M	3.36562	0.347035	0.103112	0
9288	BG884588	ZF-GK Dr cDNA clone 4758897 3', mRNA se	3.36335	0.317973	0.0945404	0
12592	BI885526	ZF-GK Dr cDNA clone 4725704 3', mRNA se	3.3631	0.215508	0.0640802	0
4758	AW076713	ZF-AO Dr cDNA 3', mRNA sequence.	3.36145	0.349767	0.104053	0
2007	AI584257	ZF WU EST Dr cDNA clone IMAGE:3718447 3'	3.36143	0.366092	0.10891	0
1198	AF402599	Dr lysozyme C mRNA, cDNA (C).	3.36124	0.544376	0.161957	0
9414	BG985808	5134t3 NICHD ZF normalized I Dr cDNA cl	3.36081	0.235071	0.0699448	0
2290	AI601474	ZF WU EST Dr cDNA clone IMAGE:3720676 3'	3.35981	0.287328	0.0855191	0
8352	BG304179	S-K-ZF DRA Dr cDNA clone 3815497 3', mR	3.35549	0.327673	0.0976529	0
14086	BI982814	ZF-AB Dr cDNA clone 5333518 3', mRNA seq	3.35403	0.356458	0.106278	0
10760	BI710281	ZF-AB Dr cDNA clone 4833338 3' ~~ PUTA	3.35024	0.244085	0.0728562	0
10869	BI840539	ZF SJD day 8 fin regeneration Dr cDNA c	3.35012	0.215525	0.0643335	0
9429	BI318094	ZF-AO Dr cDNA clone 4880233 3' ~~ HUMAN	3.34806	0.29246	0.0873522	0
13797	BI897419	S-K-ZF DRA Dr cDNA clone 3820367 3', mRN	3.34783	0.499503	0.149202	0
8245	BG303641	S-K-ZF DRA Dr cDNA clone 3818026 3', mRN	3.34734	0.330727	0.098803	0
10472	BI704912	ZF SJD day 8 fin regeneration Dr cDNA c	3.3439	0.232291	0.0694671	0
4925	AW078023	ZF-AO Dr cDNA 3', mRNA sequence.	3.34235	0.317846	0.0950966	0
1481	AI396726	ZF fin day0 regeneration Dr cDNA 5', mR	3.34227	0.355142	0.106258	0
12305	BI880677	ZF-AR cDNA Dr cDNA clone 4201301 3', mR	3.34107	0.294538	0.0881568	0
788	AF169146	Dr fragile X-related protein mRNA, cDNA	3.33893	0.340028	0.101838	0
6827	AW420768	ZF-GK Dr cDNA 3', mRNA sequence.	3.33704	1.04714	0.313793	0
3406	AI877506	ZF WU EST Dr cDNA clone IMAGE:3724599 5	3.33538	0.479184	0.143667	0
1801	AI544649	ZF WU EST Dr cDNA clone IMAGE:3717881 3	3.33492	0.293621	0.0880443	0
11807	BI877933	S-K-ZF DRA Dr cDNA clone 3818928 3', mR	3.33449	0.356042	0.106775	0
3207	AI793509	ZF WU EST Dr cDNA clone IMAGE:3724693 3	3.33408	0.264706	0.079394	0
11134	BI845187	ZF-AB Dr cDNA clone 4833668 5', mRNA se	3.33401	0.270429	0.0811122	0
8604	BG306179	ZF-AR cDNA Dr cDNA clone 4199060 3', mR	3.33382	0.258532	0.0775483	0
9311	BG891956	ZF-GK Dr cDNA clone 4759361 3', mRNA seq	3.33365	0.236025	0.0708008	0
2838	AI667508	ZF WU EST Dr cDNA clone IMAGE:3723933 3'	3.33282	0.234274	0.070293	0
5933	AW175287	S-K-ZF DRA Dr cDNA clone 2639540 5' ~~ M	3.33272	0.235064	0.0705322	0
14074	BI982420	ZF-AB Dr cDNA clone 5334017 3', mRNA seq	3.33092	0.29463	0.0884531	0
7797	BE605522	ZF RG-C32-fn Dr cDNA 3' ~~ HUMAN MYOSIN	3.33044	0.448413	0.134641	0
14794	BM071504	ZF-AB Dr cDNA clone 5385837 5', mRNA se	3.32962	0.307274	0.0922851	0
8371	BG304241	S-K-ZF DRA Dr cDNA clone 3815479 3', mR	3.32758	0.432838	0.130076	0
9555	BI428480	ZF-AB Dr cDNA clone 4967505 5', mRNA se	3.32717	0.242548	0.072899	0
6654	AW344030	S-K-ZF DRA Dr cDNA clone 2643216 3', mR	3.32663	0.250685	0.0753571	0
10385	BI673846	G-ZF testis Dr cDNA clone 5152252 5', m	3.32545	0.745956	0.224317	0
5544	AW154231	S-K-ZF DRA Dr cDNA clone 2602079 3', mRN	3.3254	0.441801	0.132856	0
1816	AI544884	ZF WU EST Dr cDNA clone IMAGE:3717148 3	3.32531	0.270025	0.0812032	0
16080	BM186518	ZF SJD day 8 fin regeneration Dr cDNA c	3.32526	0.286064	0.0860277	0
9168	BG883207	ZF-GK Dr cDNA clone 4729649 3', mRNA seq	3.32358	0.230813	0.069447	0
3867	AI957419	ZF WU EST Dr cDNA clone IMAGE:3728691 3	3.32002	0.238503	0.0718378	0
6736	AW419957	ZF-GK Dr cDNA 5' ~~ HUMAN RHESUS BLOOD	3.31969	0.251184	0.075665	0
13958	BI980643	G-ZF (O) Dr cDNA clone 5159810 3', mRNA	3.31922	0.275628	0.08304	0
11969	BI878777	S-K-ZF DRA Dr cDNA clone 3820556 3' ~~ K	3.31858	0.317071	0.0955444	0
11468	BI865963	ZF neuronal Dr cDNA clone 5082876 5' ~~	3.31852	0.269707	0.0812732	0
11770	BI877751	S-K-ZF DRA Dr cDNA clone 3818562 3' ~~	3.31729	0.588704	0.177465	0
8291	BG303845	S-K-ZF DRA Dr cDNA clone 3815214 3', mRN	3.31652	0.400493	0.120757	0
12205	BI880069	ZF-AR cDNA Dr cDNA clone 4200630 3' ~~	3.31116	0.340296	0.102772	0
14494	BM026470	ZF neuronal Dr cDNA clone 5080947 5', m	3.30922	0.173652	0.0524753	0
12796	BI886779	ZF637-1-001034 ZF-SSWEmb cDNA library M	3.30898	0.221142	0.0668308	0
15019	BM095809	Su-SJD-AM Dr cDNA clone 5409672 3', mRN	3.30855	0.229063	0.0692337	0
9621	BI430097	ZF-AB Dr cDNA clone 4967314 3', mRNA seq	3.30724	0.34797	0.105215	0
12574	BI885399	ZF-GK Dr cDNA clone 4725202 3', mRNA seq	3.30662	0.361648	0.109371	0
14866	BM072402	ZF-AB Dr cDNA clone 5386128 3', mRNA se	3.30496	0.366261	0.110821	0
3901	AI957603	ZF WU EST Dr cDNA clone IMAGE:3729144 3	3.30433	0.67578	0.204514	0
2075	AI584515	ZF WU EST Dr cDNA clone IMAGE:3719591 3	3.30405	0.254214	0.0769401	0
10399	BI702716	ZF SJD day 8 fin regeneration Dr cDNA cl	3.30303	0.375808	0.113777	0
1230	AI105943	db01h06_p1 ZF adult heart library Dr cD	3.30151	0.232214	0.0703357	0
2438	AI626636	ZF WU EST Dr cDNA clone IMAGE:3720546 3	3.30141	0.545019	0.165087	0
3024	AI722328	ZF WU EST Dr cDNA clone IMAGE:3723119 3	3.30033	0.286812	0.0869041	0
1629	AI477212	ZF WU EST Dr cDNA clone IMAGE:3715338 3	3.29902	0.309685	0.0938719	0
13622	BI891821	ZF637-3-001076 ZF-SSWEmb cDNA library M	3.29484	0.276999	0.0840704	0
14459	BM026053	G-ZF testis Dr cDNA clone 5376963 3' ~~	3.29408	0.287864	0.0873883	0
3098	AI722592	ZF WU EST Dr cDNA clone IMAGE:3722777 5'	3.29378	0.300336	0.0911826	0
3859	AI957393	ZF WU EST Dr cDNA clone IMAGE:3728653 3	3.29253	0.306561	0.0931079	0
9014	BG728836	ZF-GK Dr cDNA clone 4728668 3', mRNA se	3.29111	0.279589	0.084953	0
16374	X97278	Dr mRNA for metallothionein A.	3.29084	0.284931	0.0865832	0
9732	BI474299	ZF-GK Dr cDNA clone 4760661 3', mRNA se	3.29066	0.46966	0.142725	0
15090	BM096351	Su-SJD-AM Dr cDNA clone 5409888 5' conta	3.28822	0.352699	0.107261	0
1903	AI545489	ZF WU EST Dr cDNA clone IMAGE:3716809 3	3.28789	0.350535	0.106614	0
7762	BE605300	ZF RG-C32-fn Dr cDNA 5', mRNA sequence.	3.28654	0.290456	0.0883773	0
9309	BG891950	ZF-GK Dr cDNA clone 4759317 3', mRNA se	3.28636	0.280256	0.0852785	0
6070	AW203151	ZF-AO Dr cDNA 3' ~~ gb:M96982 SPLICING F	3.28605	0.263959	0.0803271	0
2236	AI588611	ZF WU EST Dr cDNA clone IMAGE:3719822 5	3.28358	0.717415	0.218486	0
9060	BG729466	ZF-GK Dr cDNA clone 4726571 5' ~~ SCA2	3.28341	0.492807	0.15009	0
4879	AW077613	ZF-GK Dr cDNA 3', mRNA sequence.	3.28147	0.499496	0.152217	0
15192	BM102197	ZF-AB Dr cDNA clone 5386417 3', mRNA se	3.2803	0.27722	0.0845105	0
13316	BI890107	ZF637-2-001862 ZF-SSWEmb cDNA library M	3.27722	0.386249	0.117859	0
11762	BI877718	S-K-ZF DRA Dr cDNA clone 3818715 3' ~~ H	3.2739	0.187549	0.0572861	0
5895	AW174333	S-K-ZF DRA Dr cDNA clone 2640241 5' ~~	3.27352	0.275521	0.0841667	0
3646	AI883922	ZF WU EST Dr cDNA clone IMAGE:3724453 3	3.27247	0.382098	0.116761	0
11239	BI846567	ZF neuronal Dr cDNA clone 4886587 3' ~~	3.27118	0.272974	0.083448	0
2917	AI721501	ZF WU EST Dr cDNA clone IMAGE:3722709 3'	3.27008	0.259991	0.0795061	0
1400	AI384206	ZF fin day0 regeneration Dr cDNA 3', mRN	3.26992	0.34994	0.107018	0
4695	AW059137	ZF WU EST Dr cDNA clone IMAGE:3739932 3'	3.26943	0.269275	0.0823614	0
222	AB040044	Dr copz1 mRNA for nonclathrin coat prot	3.26833	0.250531	0.076654	0
2774	AI667165	ZF WU EST Dr cDNA clone IMAGE:3724202 3	3.26808	0.164643	0.0503792	0
13584	BI891613	ZF637-3-000868 ZF-SSWEmb cDNA library M	3.26772	0.234741	0.0718361	0
4987	AW115606	S-K-ZF DRA Dr cDNA clone 2599649 3' ~~	3.26745	0.3192	0.0976911	0
12500	BI883910	ZF WU EST Dr cDNA clone 4490654 3', mRNA	3.26673	0.332071	0.101652	0
14383	BM024833	ZF-AB Dr cDNA clone 5335107 3' ~~ HUMAN	3.26312	0.564622	0.173031	0
3164	AI793356	ZF WU EST Dr cDNA clone IMAGE:3724313 3'	3.26257	0.200737	0.0615271	0
6301	AW279802	ZF-AB Dr cDNA 3', mRNA sequence.	3.26198	0.341635	0.104732	0
8372	BG304248	S-K-ZF DRA Dr cDNA clone 3815495 3', mRN	3.26183	0.331877	0.101746	0
7979	BF717422	ZF WU EST Dr cDNA clone IMAGE:3732430 5	3.25898	0.214142	0.0657082	0
10699	BI709335	ZF SJD day 8 fin regeneration Dr cDNA cl	3.25736	0.520409	0.159764	0
10120	BI672080	G-ZF testis Dr cDNA clone 5152457 3', mR	3.25637	0.223297	0.0685725	0
10520	BI705532	S-K-ZF DRA Dr cDNA clone 3817492 3' ~~	3.25592	0.239224	0.0734733	0
10939	BI841644	ZF neuronal Dr cDNA clone 5080499 3', mR	3.25552	0.280134	0.0860489	0
7815	BE605735	ZF RG-C32-fn Dr cDNA 3', mRNA sequence.	3.25508	0.197254	0.0605988	0
12271	BI880471	ZF-AR cDNA Dr cDNA clone 4201005 3' ~~ c	3.25506	0.226559	0.0696021	0
15672	BM182223	Su-SJD-AM Dr cDNA clone 5412752 3', mRNA	3.25483	0.268286	0.082427	0
12913	BI887618	ZF637-1-001873 ZF-SSWEmb cDNA library M	3.25284	0.352607	0.1084	0
1682	AI477918	ZF WU EST Dr cDNA clone IMAGE:3715188 3	3.25236	0.253909	0.0780694	0
13831	BI979417	G-ZF (O) Dr cDNA clone 5160160 5', mRNA	3.25139	0.249227	0.0766526	0
15304	BM104037	Su-SJD-AM Dr cDNA clone 5410917 3' ~~	3.24931	0.240271	0.0739455	0
2627	AI641678	ZF WU EST Dr cDNA clone IMAGE:3722119 3	3.24805	0.38046	0.117135	0
5603	AW154481	S-K-ZF DRA Dr cDNA clone 2602577 3', mR	3.24441	0.318438	0.0981497	0
2987	AI721910	ZF WU EST Dr cDNA clone IMAGE:3722388 3	3.2429	0.292622	0.0902345	0
1464	AI385006	ZF fin day0 regeneration Dr cDNA 5', mR	3.24236	0.259498	0.0800339	0
8469	BG305574	ZF-AR cDNA Dr cDNA clone 4145386 3', mRN	3.24147	0.324142	0.0999986	0
1786	AI544559	ZF WU EST Dr cDNA clone IMAGE:3717424 3	3.23845	0.330398	0.102024	0
12424	BI882483	ZF RG-C32-fn Dr cDNA clone 4468187 3',	3.23577	0.240922	0.074456	0
6100	AW232143	ZF-AO Dr cDNA 3' ~~ contains THR repetit	3.23399	0.29136	0.0900931	0
8962	BG728508	ZF-GK Dr cDNA clone 4726629 3', mRNA seq	3.23157	0.247063	0.0764528	0
12329	BI880804	ZF-GK Dr cDNA clone 4233871 3', mRNA seq	3.2314	0.479006	0.148235	0
11483	BI866264	ZF-AB Dr cDNA clone 4834304 3' ~~ NY-R	3.23103	0.239412	0.0740978	0
6212	AW232856	ZF-AO Dr cDNA 3', mRNA sequence.	3.22842	0.432415	0.13394	0
9312	BG891976	ZF-GK Dr cDNA clone 4759230 3', mRNA se	3.22822	0.216095	0.0669392	0
7862	BE606166	ZF RG-C32-fn Dr cDNA 5' ~~ WP:R10A10.2	3.22754	0.275618	0.0853957	0
15852	BM184003	Su-SJD-AM Dr cDNA clone 5413365 3' ~~	3.22676	0.274257	0.0849944	0
12320	BI880771	ZF-GK Dr cDNA clone 4234056 3', mRNA se	3.22574	0.496735	0.153991	0
14955	BM083968	imageqc_2_2001/smj461bdff41.x1 ZF WU ES	3.22569	0.291256	0.0902925	0
9653	BI430302	ZF-AB Dr cDNA clone 4967433 3', mRNA se	3.22541	0.296383	0.0918902	0
4194	AI965047	ZF WU EST Dr cDNA clone IMAGE:3728243 5	3.22506	0.610844	0.189406	0
13511	BI891260	ZF637-3-000515 ZF-SSWEmb cDNA library M	3.22469	0.256003	0.0793885	0
6372	AW280201	ZF-AB Dr cDNA 3', mRNA sequence.	3.22157	0.374785	0.116336	0
10171	BI672229	G-ZF testis Dr cDNA clone 5152611 3', m	3.2213	0.309102	0.0959558	0
10550	BI705695	ZF-GK Dr cDNA clone 4729603 3' ~~ conta	3.22099	0.372083	0.115518	0
1733	AI497491	ZF WU EST Dr cDNA clone IMAGE:3716312 5	3.22084	0.308418	0.0957572	0
8883	BG727538	ZF-GK Dr cDNA clone 4726037 3' ~~ HYPO	3.21992	0.241095	0.0748761	0
10244	BI672474	G-ZF testis Dr cDNA clone 5153097 3', mR	3.21893	0.252483	0.0784371	0
7259	AW826425	ZF-AR cDNA Dr cDNA 3', mRNA sequence.	3.21603	0.42856	0.133257	0
7092	AW567221	ZF fin day1 regeneration Dr cDNA 3', mR	3.21521	0.290948	0.0904913	0
9908	BI534163	ZF-AB Dr cDNA clone 4832470 3' ~~ conta	3.20972	0.501976	0.156392	0
2973	AI721702	ZF WU EST Dr cDNA clone IMAGE:3722994 3	3.20646	0.195482	0.0609651	0
14179	BI983608	G-ZF (O) Dr cDNA clone 5160368 3', mRNA	3.20626	0.389741	0.121556	0
4971	AW115530	ZF WU EST Dr cDNA clone IMAGE:3732415 3	3.20292	0.288751	0.0901524	0
11507	BI866493	ZF neuronal Dr cDNA clone 5082009 5', m	3.2011	0.286067	0.089365	0
4220	AI965281	ZF WU EST Dr cDNA clone IMAGE:3728517 3	3.19997	0.245163	0.0766142	0
2216	AI588448	ZF WU EST Dr cDNA clone IMAGE:3720189 3'	3.19919	0.194144	0.0606854	0
5910	AW174595	ZF-AO Dr cDNA 5' ~~ CANFA MICROSOMAL SI	3.19081	0.263253	0.0825034	0
14326	BM023703	ZF-AB Dr cDNA clone 5334517 3', mRNA seq	3.18702	0.313749	0.0984459	0
4996	AW115637	S-K-ZF DRA Dr cDNA clone 2599702 3', mRN	3.18585	0.314052	0.0985772	0
8209	BG303384	S-K-ZF DRA Dr cDNA clone 3817948 3' ~~ P	3.18566	0.21682	0.0680612	0
11375	BI865017	ZF neuronal Dr cDNA clone 5081993 5', m	3.18497	0.217167	0.0681849	0
495	AF031376	Dr LIM-domain binding factor 2 mRNA, cD	3.1829	0.598348	0.187988	0
9419	BG985836	5077T7 NICHD ZF normalized I Dr cDNA cl	3.1803	0.305194	0.095964	0
14980	BM095321	Su-SJD-AM Dr cDNA clone 5410144 3', mRN	3.17886	0.327703	0.103088	0
15061	BM095997	Su-SJD-AM Dr cDNA clone 5409848 3' ~~ KA	3.17829	0.389716	0.122618	0
8120	BG302721	S-K-ZF DRA Dr cDNA clone 3816069 3', mRN	3.17554	0.243808	0.0767768	0
2291	AI601477	ZF WU EST Dr cDNA clone IMAGE:3720682 3	3.17443	0.341676	0.107634	0
11348	BI864350	ZF-AO Dr cDNA clone 5283673 3' ~~ HUMAN	3.17385	0.439524	0.138483	0
5447	AW128619	ZF WU EST Dr cDNA clone IMAGE:3739193 5	3.17229	0.448967	0.141528	0
12155	BI879847	ZF-AR cDNA Dr cDNA clone 4200213 3' ~~	3.17039	0.444029	0.140055	0
6889	AW421080	ZF-GK Dr cDNA 3', mRNA sequence.	3.16901	0.206315	0.0651038	0
11294	BI850036	STR00112 segmentation stage cDNA librar	3.16814	0.355176	0.112109	0
1318	AI331605	ZF fin day3 regeneration Dr cDNA 3' ~~ g	3.16693	0.385526	0.121735	0
8356	BG304193	S-K-ZF DRA Dr cDNA clone 3815593 3', mRN	3.16659	0.250219	0.0790185	0
5754	AW171075	S-K-ZF DRA Dr cDNA clone 2639791 3', mRN	3.1657	0.302995	0.0957119	0
5738	AW170989	S-K-ZF DRA Dr cDNA clone 2639599 3', mRN	3.16562	0.235444	0.0743754	0
10664	BI708514	G-ZF (O) Dr cDNA clone 5153831 5', mRNA	3.16531	0.321327	0.101515	0
4670	AW058992	ZF WU EST Dr cDNA clone IMAGE:3738886 3	3.16452	0.429178	0.135622	0
10051	BI671353	ZF-AR cDNA Dr cDNA clone 4786569 3', mR	3.16332	0.613582	0.193968	0
5830	AW171415	S-K-ZF DRA Dr cDNA clone 2640212 3', mR	3.16254	0.455755	0.14411	0
11880	BI878329	ZF-AR cDNA Dr cDNA clone 4144621 3' ~~	3.16203	0.426848	0.134991	0
6102	AW232147	ZF-AO Dr cDNA 3', mRNA sequence.	3.16178	0.355002	0.112279	0
6352	AW280088	ZF-AB Dr cDNA 3', mRNA sequence.	3.16154	0.563584	0.178262	0
5105	AW116090	S-K-ZF DRA Dr cDNA clone 2600636 3' ~~ W	3.15925	0.282001	0.0892621	0
1341	AI332223	ZF fin day1 regeneration Dr cDNA 3', mR	3.15682	0.602556	0.190875	0
14612	BM036318	G-ZF testis Dr cDNA clone 5377322 3', m	3.15445	0.217912	0.0690809	0
8581	BG306099	ZF-AR cDNA Dr cDNA clone 4198983 3' ~~	3.15443	0.217745	0.0690282	0
5692	AW165268	ZF WU EST Dr cDNA clone IMAGE:3738104 3	3.15324	0.315944	0.100197	0
4683	AW059063	ZF WU EST Dr cDNA clone IMAGE:3739818 3	3.15265	0.244815	0.0776537	0
11863	BI878214	S-K-ZF DRA Dr cDNA clone 3819536 3', mR	3.1518	0.21664	0.0687353	0
11587	BI867265	G-ZF (O) Dr cDNA clone 5158083 3', mRNA	3.14936	0.265418	0.0842767	0
2022	AI584331	ZF WU EST Dr cDNA clone IMAGE:3719330 3	3.14842	0.27855	0.0884731	0
161	AA658720	ZF-GK Dr cDNA clone zbr1480 3', mRNA se	3.14706	0.381339	0.121173	0
3357	AI794071	ZF WU EST Dr cDNA clone IMAGE:3723638 5	3.14425	0.20868	0.0663688	0
15983	BM185207	Su-SJD-AM Dr cDNA clone 5411277 3', mRNA	3.14207	0.474116	0.150893	0
4743	AW076632	ZF-AO Dr cDNA 3', mRNA sequence.	3.14108	0.344042	0.10953	0
3896	AI957581	ZF WU EST Dr cDNA clone IMAGE:3729101 3	3.14089	0.284015	0.0904251	0
4847	AW077294	ZF-AB Dr cDNA 3', mRNA sequence.	3.13992	0.223451	0.0711645	0
3820	AI943082	ZF WU EST Dr cDNA clone IMAGE:3728056 3	3.13959	0.306118	0.0975025	0
11721	BI877523	S-K-ZF DRA Dr cDNA clone 3819229 3', mRN	3.1389	0.262121	0.0835072	0
8441	BG305383	ZF-AR cDNA Dr cDNA clone 4146175 3', mRN	3.13832	0.382226	0.121793	0
14547	BM034983	C-ZF ovary Dr cDNA clone 5305243 3' ~~	3.13817	0.215499	0.0686704	0
3121	AI723024	ZF WU EST Dr cDNA clone IMAGE:3722729 5	3.13798	0.317347	0.101131	0
4705	AW059221	ZF WU EST Dr cDNA clone IMAGE:3738640 5'	3.13689	0.324727	0.103519	0
2898	AI721423	S-K-ZF DRA Dr cDNA clone 2352136 3' ~~	3.13617	0.325529	0.103798	0
14059	BI982101	ZF-AB Dr cDNA clone 5333672 3', mRNA se	3.1347	0.396061	0.126347	0
9951	BI670852	ZF-AR cDNA Dr cDNA clone 4786164 3' ~~	3.1345	0.244682	0.0780611	0
8329	BG304082	S-K-ZF DRA Dr cDNA clone 3815364 3', mR	3.13417	0.296284	0.0945334	0
8951	BG728437	ZF-GK Dr cDNA clone 4727668 3', mRNA seq	3.13301	0.431541	0.13774	0
12817	BI886878	ZF637-1-001133 ZF-SSWEmb cDNA library M	3.1329	0.358066	0.114292	0
2620	AI641658	ZF WU EST Dr cDNA clone IMAGE:3722108 3	3.13174	0.556152	0.177586	0
7315	AW826743	ZF-AR cDNA Dr cDNA 3' ~~ PUTATIVE PHEN	3.13075	0.248189	0.0792745	0
1113	AF339837	Dr retinaldehyde dehydrogenase type 2 (	3.1299	0.291991	0.0932908	0
4897	AW077778	ZF-GK Dr cDNA 3', mRNA sequence.	3.12927	0.216599	0.0692172	0
8079	BF938429	ZF-AR cDNA Dr cDNA clone 4201465 5' ~~	3.12812	0.223303	0.0713858	0
1901	AI545475	ZF WU EST Dr cDNA clone IMAGE:3718325 3	3.12741	0.400998	0.128221	0
16140	L05383	Br beta-2-microglobulin mRNA, cDNA (C).	3.12678	0.311422	0.0995983	0
12122	BI879701	ZF-AR cDNA Dr cDNA clone 4200231 3', mRN	3.12618	0.295949	0.094668	0
15574	BM159051	ZF C32 14 somite embryo Dr cDNA clone 5	3.12595	0.21392	0.0684336	0
140	AA606013	Appel Eisen ZF embryo 15 19hr Dr cDNA c	3.12221	0.274971	0.0880694	0
15702	BM182376	Su-SJD-AM Dr cDNA clone 5412768 3', mRNA	3.12209	0.321521	0.102983	0
14796	BM071650	G-ZF (O) Dr cDNA clone 5377804 3', mRNA	3.12162	0.317378	0.101671	0
4541	AW019450	ZF WU EST Dr cDNA clone IMAGE:3738586 3	3.12136	0.32211	0.103195	0
5871	AW171625	S-K-ZF DRA Dr cDNA clone 2640449 3', mRN	3.11905	0.310362	0.0995051	0
14756	BM070948	ZF-AB Dr cDNA clone 5385365 3', mRNA se	3.11792	0.207415	0.0665233	0
13821	BI979228	G-ZF (O) Dr cDNA clone 5160393 3', mRNA	3.11719	0.28986	0.0929876	0
6055	AW203069	ZF-AO Dr cDNA 3', mRNA sequence.	3.11668	0.280481	0.0899933	0
9754	BI474928	ZF-GK Dr cDNA clone 4760625 3', mRNA se	3.11583	0.260014	0.0834492	0
7108	AW567378	ZF fin day1 regeneration Dr cDNA 3', mRN	3.11563	0.413871	0.132837	0
3572	AI882840	S-K-ZF DRA Dr cDNA clone 2352243 3', mR	3.11507	0.419083	0.134534	0
6367	AW280179	ZF-AB Dr cDNA 3' ~~ WP:C16C10.2 CE01493	3.11382	0.242657	0.0779292	0
14500	BM026542	ZF neuronal Dr cDNA clone 5080895 3' ~~	3.11369	0.242401	0.07785	0
15873	BM184105	Su-SJD-AM Dr cDNA clone 5413523 3', mRNA	3.11092	0.217997	0.0700748	0
1702	AI496863	ZF WU EST Dr cDNA clone IMAGE:3716690 3	3.10978	0.501896	0.161393	0
2340	AI601744	ZF WU EST Dr cDNA clone IMAGE:3720377 3'	3.1096	0.525188	0.168892	0
5567	AW154335	S-K-ZF DRA Dr cDNA clone 2602310 3' ~~	3.10344	0.33027	0.106421	0
7	AA494741	ZF ICRFzfls Dr cDNA clone 14H24 3' ~~ HU	3.10293	0.189822	0.0611752	0
11027	BI842571	ZF-AO Dr cDNA clone 4879244 5', mRNA se	3.10126	0.353716	0.114055	0
3519	AI878627	ZF WU EST Dr cDNA clone IMAGE:3726021 3	3.09981	0.357505	0.115331	0
9056	BG729359	ZF-GK Dr cDNA clone 4727477 5' ~~ HUMAN	3.09949	0.197158	0.0636097	0
6290	AW279732	ZF-AB Dr cDNA 3', mRNA sequence.	3.09827	0.342458	0.110532	0
8070	BF938334	ZF-AR cDNA Dr cDNA clone 4201340 5', mR	3.09788	0.271052	0.087496	0
3816	AI943062	ZF WU EST Dr cDNA clone IMAGE:3728028 3	3.09726	0.345304	0.111487	0
16035	BM185820	ZF-AB Dr cDNA clone 5413928 3', mRNA seq	3.09568	0.240694	0.0777517	0
6453	AW281831	ZF-AB Dr cDNA 3' ~~ SW:DNL1_XENLA P51892	3.09214	0.231417	0.0748404	0
15698	BM182332	Su-SJD-AM Dr cDNA clone 5412893 3', mRNA	3.08612	0.387639	0.125607	0
14551	BM035024	C-ZF ovary Dr cDNA clone 5305406 3', mRN	3.0846	0.359984	0.116704	0
14172	BI983580	G-ZF (O) Dr cDNA clone 5160226 3', mRNA	3.08388	0.254021	0.0823705	0
3591	AI883266	ZF WU EST Dr cDNA clone IMAGE:3724261 3	3.08376	0.254429	0.0825061	0
3971	AI957936	ZF WU EST Dr cDNA clone IMAGE:3730314 3	3.08338	0.256964	0.0833383	0
8625	BG306356	ZF-AR cDNA Dr cDNA clone 4199351 3' ~~	3.08263	0.202692	0.0657529	0
10074	BI671557	ZF SJD day 8 fin regeneration Dr cDNA c	3.08241	0.399187	0.129505	0
1824	AI544976	ZF WU EST Dr cDNA clone IMAGE:3717500 3	3.08039	0.341826	0.110968	0
11333	BI864110	ZF neuronal Dr cDNA clone 5081701 5', m	3.07823	0.315144	0.102378	0
9873	BI533307	ZF-AB Dr cDNA clone 4967029 3' ~~ HUEMAP	3.07674	0.263095	0.085511	0
11116	BI844197	ZF-AO Dr cDNA clone 5069816 3', mRNA se	3.07602	0.261917	0.0851481	0
9617	BI430054	ZF neuronal Dr cDNA clone 5076407 5', m	3.07474	0.276528	0.0899356	0
15157	BM101771	Su-SJD-AM Dr cDNA clone 5410489 5', mRN	3.07456	0.240467	0.0782116	0
10152	BI672167	G-ZF testis Dr cDNA clone 5152618 3' ~~	3.07286	0.563195	0.18328	0
10435	BI704246	zfshTARAMA000076 ZF-SSWEmb cDNA library	3.07056	0.199866	0.0650911	0
11498	BI866377	ZF-AB Dr cDNA clone 4834292 3', mRNA se	3.06939	0.272794	0.0888755	0
4992	AW115629	S-K-ZF DRA Dr cDNA clone 2599684 3', mR	3.06871	0.281942	0.0918762	0
4012	AI958565	ZF WU EST Dr cDNA clone IMAGE:3728954 3	3.06808	0.18582	0.0605655	0
6664	AW344056	S-K-ZF DRA Dr cDNA clone 2643270 3' ~~ A	3.06715	0.199096	0.0649123	0
11560	BI867087	G-ZF (O) Dr cDNA clone 5157776 3', mRNA	3.06515	0.312169	0.101845	0
6118	AW232256	ZF-AO Dr cDNA 3', mRNA sequence.	3.06355	0.414233	0.135213	0
9817	BI476033	ZF-GK Dr cDNA clone 4760322 3', mRNA se	3.06288	0.420128	0.137168	0
11297	BI850046	STR00122 segmentation stage cDNA librar	3.06189	0.490767	0.160282	0
11941	BI878647	S-K-ZF DRA Dr cDNA clone 3819957 3', mR	3.06101	0.208936	0.068257	0
7113	AW567506	ZF fin day1 regeneration Dr cDNA 3', mR	3.05929	0.404048	0.132072	0
9636	BI430211	ZF-AB Dr cDNA clone 4967609 3', mRNA se	3.05762	0.293778	0.0960808	0
8077	BF938393	ZF-AR cDNA Dr cDNA clone 4201291 5' ~~	3.05504	0.246764	0.0807727	0
6376	AW280217	ZF-AB Dr cDNA 3', mRNA sequence.	3.05452	0.460456	0.150746	0
7071	AW566986	ZF fin day1 regeneration Dr cDNA 3', mRN	3.05284	0.272929	0.0894014	0
9457	BI325765	ZF fin day3 regeneration Dr cDNA clone 4	3.05061	0.282733	0.0926808	0
736	AF157110	Dr L-plastin mRNA, cDNA (P).	3.04892	0.270693	0.0887832	0
4460	AW019045	ZF WU EST Dr cDNA clone IMAGE:3734012 3	3.04824	0.350859	0.115102	0
11133	BI845146	ZF-AB Dr cDNA clone 4833418 5' ~~ CCK-N	3.04733	0.210806	0.0691774	0
6539	AW305660	ZF-AB Dr cDNA 5' ~~ SECRETOGRANIN II PR	3.04655	0.266829	0.0875841	0
15638	BM181792	Su-SJD-AM Dr cDNA clone 5412055 3' ~~ C	3.04645	0.56771	0.186351	0
15705	BM182389	Su-SJD-AM Dr cDNA clone 5412830 3', mRNA	3.04571	0.258936	0.0850167	0
10204	BI672342	G-ZF testis Dr cDNA clone 5153029 3', mR	3.04431	0.266892	0.0876691	0
9262	BG884420	ZF-GK Dr cDNA clone 4745071 3', mRNA seq	3.04334	0.215227	0.0707207	0
14593	BM035975	C-ZF ovary Dr cDNA clone 5305438 5' ~~	3.04268	0.260589	0.0856445	0
3869	AI957426	ZF WU EST Dr cDNA clone IMAGE:3728714 3	3.04211	0.276605	0.0909254	0
6815	AW420705	ZF-GK Dr cDNA 3', mRNA sequence.	3.04183	0.307933	0.101233	0
3221	AI793560	ZF WU EST Dr cDNA clone IMAGE:3724885 3	3.0406	0.323676	0.106451	0
13347	BI890240	ZF637-2-001995 ZF-SSWEmb cDNA library M	3.03993	0.34751	0.114315	0
10094	BI671843	ZF SJD day 8 fin regeneration Dr cDNA c	3.03917	0.289273	0.0951816	0
2597	AI641570	ZF WU EST Dr cDNA clone IMAGE:3721507 3	3.0381	0.232998	0.076692	0
4651	AW058882	ZF WU EST Dr cDNA clone IMAGE:3742237 3'	3.03736	0.247041	0.081334	0
14072	BI982411	ZF-AB Dr cDNA clone 5333959 3', mRNA seq	3.03659	0.324084	0.106726	0
1395	AI384160	ZF fin day0 regeneration Dr cDNA 3', mRN	3.03582	0.255277	0.0840883	0
12013	BI878941	S-K-ZF DRA Dr cDNA clone 3820535 3' ~~	3.03571	0.333766	0.109947	0
13973	BI980761	G-ZF (O) Dr cDNA clone 5160015 3' ~~ HU	3.03558	0.234518	0.0772564	0
14836	BM072035	G-ZF (O) Dr cDNA clone 5377957 5', mRNA	3.03515	0.266492	0.087802	0
5350	AW117104	ZF WU EST Dr cDNA clone IMAGE:3739248 3'	3.0339	0.286433	0.0944107	0
1312	AI331414	ZF fin day3 regeneration Dr cDNA 3', mR	3.03175	0.304974	0.100593	0
827	AF190144	Dr receptor PTP-like protein IA-2 mRNA,	3.02908	0.20587	0.0679647	0
9485	BI326464	ZF fin day1 regeneration Dr cDNA clone	3.0285	0.287454	0.0949162	0
4250	AI974203	ZF WU EST Dr cDNA clone IMAGE:3731824 3	3.02716	0.331071	0.109367	0
2505	AI641129	ZF WU EST Dr cDNA clone IMAGE:3721851 3	3.0249	0.38438	0.127072	0
14991	BM095376	Su-SJD-AM Dr cDNA clone 5410087 3', mRN	3.02421	0.310566	0.102693	0
8607	BG306188	ZF-AR cDNA Dr cDNA clone 4199104 3', mR	3.0219	0.388457	0.128547	0
5211	AW116471	S-K-ZF DRA Dr cDNA clone 2601388 3', mR	3.01971	0.341804	0.113191	0
13033	BI888368	ZF637-2-000123 ZF-SSWEmb cDNA library M	3.01945	0.661217	0.218986	0
2924	AI721526	ZF WU EST Dr cDNA clone IMAGE:3722748 3'	3.01866	0.222361	0.073662	0
7547	BE200701	ZF RG-C32-fn Dr cDNA 3' ~~ KERATIN. ;,	3.01762	0.405438	0.134357	0
11056	BI843129	G-ZF (O) Dr cDNA clone 5157636 3', mRNA	3.01627	0.242314	0.0803358	0
3358	AI794113	ZF WU EST Dr cDNA clone IMAGE:3723686 5'	3.01541	0.527594	0.174966	0
3838	AI943181	ZF WU EST Dr cDNA clone IMAGE:3728217 3	3.01539	0.415809	0.137896	0
16049	BM185925	ZF-AB Dr cDNA clone 5414167 3', mRNA se	3.01217	0.609636	0.202391	0
11716	BI877328	S-K-ZF DRA Dr cDNA clone 3820537 5' ~~ c	3.01068	0.296122	0.0983569	0
8540	BG305878	ZF-AR cDNA Dr cDNA clone 4146106 3', mR	3.00921	0.241553	0.0802711	0
14280	BM005084	ZF-AB Dr cDNA clone 5334104 3', mRNA seq	3.00822	0.244467	0.0812661	0
10626	BI707410	ZF-AO Dr cDNA clone 5070508 5' ~~ HUMAN	3.00801	0.230152	0.0765132	0
7846	BE605978	ZF RG-C32-fn Dr cDNA 3', mRNA sequence.	3.008	0.223859	0.0744213	0
3502	AI878490	ZF WU EST Dr cDNA clone IMAGE:3725689 3	3.00732	0.264092	0.0878162	0
4409	AW018538	ZF WU EST Dr cDNA clone IMAGE:3732960 5	3.00591	0.198489	0.0660328	0
2930	AI721534	ZF WU EST Dr cDNA clone IMAGE:3722745 3'	3.0018	0.418547	0.139432	0
8367	BG304232	S-K-ZF DRA Dr cDNA clone 3815437 3', mRN	3.00157	0.352307	0.117374	0
5320	AW116925	S-K-ZF DRA Dr cDNA clone 2601830 3', mR	3.00006	0.350986	0.116993	0
9777	BI475226	ZF-AB Dr cDNA clone 4833191 3', mRNA se	2.99633	0.467431	0.156001	0
7439	BE016454	ZF RG-C32-fn Dr cDNA 3', mRNA sequence.	2.99544	0.277255	0.092559	0
10394	BI673998	G-ZF testis Dr cDNA clone 5152091 5', mR	2.99464	0.341637	0.114083	0
14934	BM082805	C-ZF ovary Dr cDNA clone 5306682 3', mR	2.99462	0.241005	0.0804796	0
7622	BE201619	ZF RG-C32-fn Dr cDNA 3' ~~ METHYL-CPG-	2.99403	0.221669	0.0740369	0
9821	BI476251	ZF-GK Dr cDNA clone 4760489 5' ~~ HUMAN	2.99255	0.239145	0.0799133	0
14316	BM005469	ZF neuronal Dr cDNA clone 4887425 3' ~~	2.99217	0.194218	0.0649089	0
14556	BM035055	C-ZF ovary Dr cDNA clone 5305409 3', mRN	2.99105	0.23603	0.0789121	0
246	AB055664	Dr D32 mRNA, 3'UTR, partial sequence.	2.98846	0.288678	0.0965976	0
10701	BI709359	ZF SJD day 8 fin regeneration Dr cDNA c	2.98808	0.245546	0.0821752	0
6014	AW202594	ZF-AO Dr cDNA 5', mRNA sequence.	2.98636	0.306449	0.102616	0
5099	AW116064	S-K-ZF DRA Dr cDNA clone 2600397 3' ~~	2.98635	0.233773	0.0782806	0
10527	BI705560	S-K-ZF DRA Dr cDNA clone 3817604 3', mRN	2.98545	0.376799	0.126212	0
12088	BI879550	ZF-AR cDNA Dr cDNA clone 4199821 3', mR	2.98497	0.390916	0.130962	0
1042	AF292032	Dr HER-7 protein (her-7) and HER-1 prot	2.98426	0.221622	0.0742636	0
3191	AI793450	ZF WU EST Dr cDNA clone IMAGE:3724568 3'	2.9842	0.349893	0.117248	0
6607	AW343729	S-K-ZF DRA Dr cDNA clone 2640912 3' ~~	2.98364	0.494626	0.165779	0
12707	BI886251	ZF637-1-000506 ZF-SSWEmb cDNA library M	2.98327	0.214907	0.0720376	0
12353	BI881477	ZF RG-C32-fn Dr cDNA clone 4468192 5',	2.98238	0.287133	0.0962764	0
2382	AI626138	ZF WU EST Dr cDNA clone IMAGE:3720608 5	2.9806	0.298775	0.10024	0
12311	BI880708	ZF-AR cDNA Dr cDNA clone 4201445 3', mRN	2.98053	0.198076	0.0664568	0
10291	BI673293	G-ZF (O) Dr cDNA clone 5153274 3', mRNA	2.97998	0.208181	0.0698599	0
4559	AW019541	ZF WU EST Dr cDNA clone IMAGE:3733546 3'	2.97941	0.281387	0.0944437	0
7796	BE605510	ZF RG-C32-fn Dr cDNA 3' ~~ contains TAR	2.97833	0.401914	0.134946	0
8989	BG728668	ZF-GK Dr cDNA clone 4728092 3', mRNA seq	2.97818	0.199317	0.0669258	0
8926	BG728318	ZF-GK Dr cDNA clone 4727064 3', mRNA se	2.97568	0.230115	0.0773318	0
9759	BI474953	ZF-GK Dr cDNA clone 4760448 3', mRNA seq	2.97541	0.467122	0.156994	0
12048	BI879243	S-K-ZF DRA Dr cDNA clone 3819404 3', mRN	2.97447	0.205139	0.0689665	0
14988	BM095365	Su-SJD-AM Dr cDNA clone 5410390 3', mRNA	2.97434	0.303231	0.101949	0
4219	AI965276	ZF WU EST Dr cDNA clone IMAGE:3728503 3	2.97429	0.240476	0.0808514	0
3193	AI793454	ZF WU EST Dr cDNA clone IMAGE:3724580 3	2.97361	0.255753	0.0860076	0
2212	AI588436	ZF WU EST Dr cDNA clone IMAGE:3720176 3	2.97357	0.22806	0.0766956	0
15428	BM154441	ZF SJD adult male II Dr cDNA clone 5543	2.9726	0.21577	0.0725862	0
7174	AW777430	ZF 15-19hr embryonic cDNA Dr cDNA 3' ~~	2.97219	0.443377	0.149175	0
2854	AI667561	ZF WU EST Dr cDNA clone IMAGE:3723989 3	2.9716	0.291136	0.0979728	0
1268	AI330451	ZF fin day3 regeneration Dr cDNA 3', mRN	2.97026	0.248986	0.0838262	0
67	AA495420	ZF ICRFzfls Dr cDNA clone 1I6 3' ~~ cont	2.96984	0.35618	0.119932	0
13928	BI980377	G-ZF (O) Dr cDNA clone 5159186 3' ~~ CG	2.96474	0.252393	0.0851315	0
6168	AW232627	ZF-AO Dr cDNA 3' ~~ contains Alu repeti	2.96377	0.276461	0.0932801	0
3847	AI943207	ZF WU EST Dr cDNA clone IMAGE:3728304 3	2.96343	0.238662	0.0805356	0
14863	BM072375	ZF-AB Dr cDNA clone 5385942 3', mRNA seq	2.96239	0.30072	0.101513	0
4911	AW077940	ZF-AO Dr cDNA 5', mRNA sequence.	2.96204	0.195	0.0658329	0
13147	BI889049	ZF637-2-000804 ZF-SSWEmb cDNA library M	2.96166	0.418579	0.141333	0
7873	BE693136	zeh0351r ZF Embryonic Heart cDNA Librar	2.96137	0.316845	0.106993	0
16305	U89710	Dr gefiltin mRNA, cDNA (C).	2.96036	0.383128	0.129419	0
5138	AW116226	S-K-ZF DRA Dr cDNA clone 2600984 3', mR	2.96017	0.295478	0.0998182	0
5456	AW128712	ZF WU EST Dr cDNA clone IMAGE:3740952 5	2.96014	0.395181	0.133501	0
3811	AI943036	ZF WU EST Dr cDNA clone IMAGE:3727983 3	2.95765	0.359926	0.121693	0
9227	BG883783	ZF-GK Dr cDNA clone 4729856 3', mRNA seq	2.95471	0.437678	0.148129	0
15466	BM155345	SJD adult pectoral fin Dr cDNA clone 55	2.95379	0.189034	0.0639973	0
12123	BI879703	ZF-AR cDNA Dr cDNA clone 4200235 3', mR	2.95083	0.201994	0.0684534	0
11633	BI867889	G-ZF (O) Dr cDNA clone 5158208 5', mRNA	2.94932	0.203839	0.0691137	0
6592	AW343559	S-K-ZF DRA Dr cDNA clone 2640609 3', mR	2.94907	0.26611	0.0902352	0
3159	AI723335	ZF WU EST Dr cDNA clone IMAGE:3723427 3'	2.9489	0.524579	0.17789	0
13585	BI891618	ZF637-3-000873 ZF-SSWEmb cDNA library M	2.94732	0.286366	0.0971614	0
2624	AI641664	ZF WU EST Dr cDNA clone IMAGE:3722099 3	2.94425	0.310204	0.105359	0
2471	AI641028	ZF WU EST Dr cDNA clone IMAGE:3721709 3'	2.94374	0.416517	0.141492	0
2790	AI667204	S-K-ZF DRA Dr cDNA clone 2351509 3', mR	2.94319	0.324965	0.110413	0
1293	AI330949	ZF fin day1 regeneration Dr cDNA 3', mRN	2.94144	0.559164	0.190099	0
7485	BE017482	ZF RG-C32-fn Dr cDNA 3', mRNA sequence.	2.94087	0.233046	0.0792438	0
11735	BI877622	S-K-ZF DRA Dr cDNA clone 3818574 3', mR	2.94074	0.327374	0.111324	0
15876	BM184122	Su-SJD-AM Dr cDNA clone 5413615 3', mRN	2.93913	0.227263	0.0773232	0
12144	BI879785	ZF-AR cDNA Dr cDNA clone 4200296 3', mR	2.93863	0.402924	0.137113	0
13440	BI890821	ZF637-3-000063 ZF-SSWEmb cDNA library M	2.93795	0.27259	0.0927825	0
5751	AW171063	S-K-ZF DRA Dr cDNA clone 2639784 3', mRN	2.93714	0.21239	0.0723117	0
2725	AI666893	S-K-ZF DRA Dr cDNA clone 2351710 3', mR	2.93706	0.277437	0.0944605	0
2517	AI641179	ZF WU EST Dr cDNA clone IMAGE:3721933 3'	2.93681	0.272108	0.0926545	0
10537	BI705603	S-K-ZF DRA Dr cDNA clone 3817443 3' ~~	2.93661	0.213658	0.0727567	0
11806	BI877930	S-K-ZF DRA Dr cDNA clone 3818884 3', mRN	2.93421	0.417912	0.142428	0
15748	BM182849	Su-SJD-AM Dr cDNA clone 5412963 5', mRN	2.93189	0.404412	0.137935	0
11932	BI878600	S-K-ZF DRA Dr cDNA clone 3820094 3' ~~	2.93102	0.212945	0.0726521	0
15137	BM101643	Su-SJD-AM Dr cDNA clone 5410806 3' ~~ HU	2.93054	0.205414	0.0700942	0
7122	AW594840	ZF fin day1 regeneration Dr cDNA 5', mR	2.9299	0.267083	0.0911577	0
6128	AW232304	ZF-AO Dr cDNA 3' ~~ FUGRU TRANSLATION I	2.92847	0.357174	0.121966	0
3788	AI942952	ZF WU EST Dr cDNA clone IMAGE:3727646 3'	2.9271	0.441439	0.150811	0
2025	AI584345	ZF WU EST Dr cDNA clone IMAGE:3719347 3'	2.9248	0.365276	0.124889	0
4652	AW058891	ZF WU EST Dr cDNA clone IMAGE:3742268 3	2.92465	0.353285	0.120795	0
8396	BG304333	S-K-ZF DRA Dr cDNA clone 3815982 3' ~~ H	2.92431	0.299368	0.102372	0
8017	BF717787	ZF WU EST Dr cDNA clone IMAGE:3733314 5'	2.92352	0.227938	0.0779672	0
5436	AW128468	ZF WU EST Dr cDNA clone IMAGE:3739022 5	2.92086	0.258749	0.0885865	0
13204	BI889395	ZF637-2-001150 ZF-SSWEmb cDNA library M	2.92028	0.354205	0.121291	0
7434	BE016419	ZF RG-C32-fn Dr cDNA 3', mRNA sequence.	2.92015	0.312753	0.107102	0
12964	BI887958	ZF637-1-002213 ZF-SSWEmb cDNA library M	2.91938	0.231149	0.0791773	0
11707	BI877111	S-K-ZF DRA Dr cDNA clone 3819985 5', mRN	2.91911	0.199292	0.0682716	0
5730	AW170941	S-K-ZF DRA Dr cDNA clone 2639560 3', mRN	2.91811	0.319616	0.109528	0
9844	BI476611	ZF-AB Dr cDNA clone 4832623 5' ~~ VAMP-	2.91765	0.32126	0.110109	0
16222	U34590	Dr LIM HoxP (lim3) mRNA, cDNA (C).	2.91738	0.419752	0.14388	0
15114	BM101556	Su-SJD-AM Dr cDNA clone 5410543 3', mRN	2.91668	0.498822	0.171024	0
8945	BG728419	ZF-GK Dr cDNA clone 4727532 3' ~~ ORGA	2.91605	0.302615	0.103776	0
12635	BI885907	ZF637-1-000162 ZF-SSWEmb cDNA library M	2.91588	0.198239	0.0679862	0
15867	BM184069	Su-SJD-AM Dr cDNA clone 5413708 3', mRN	2.91555	0.519499	0.178182	0
10259	BI672630	G-ZF (O) Dr cDNA clone 5153375 5', mRNA	2.91444	0.228335	0.0783462	0
12505	BI883949	ZF WU EST Dr cDNA clone 4490655 3' ~~	2.91417	0.185291	0.0635829	0
5381	AW127886	S-K-ZF DRA Dr cDNA clone 2600173 5' ~~ R	2.91247	0.253855	0.0871616	0
10493	BI705186	ZF SJD day 8 fin regeneration Dr cDNA c	2.91142	0.275556	0.0946464	0
2661	AI657556	ZF WU EST Dr cDNA clone IMAGE:3721432 5	2.91134	0.220396	0.0757026	0
3033	AI722352	ZF WU EST Dr cDNA clone IMAGE:3722488 3	2.9099	0.273558	0.0940094	0
12650	BI885965	ZF637-1-000207 ZF-SSWEmb cDNA library M	2.90841	0.181828	0.062518	0
10603	BI706665	ZF-AR cDNA Dr cDNA clone 4790942 5', mRN	2.90778	0.313164	0.107699	0
14002	BI980991	ZF-AB Dr cDNA clone 5331671 3', mRNA seq	2.9076	0.248001	0.085294	0
8651	BG306455	ZF-AR cDNA Dr cDNA clone 4199405 3' ~~	2.9075	0.384661	0.132299	0
5657	AW165028	ZF WU EST Dr cDNA clone IMAGE:3737449 3	2.9069	0.178068	0.0612571	0
1441	AI384840	ZF fin day0 regeneration Dr cDNA 3', mRN	2.9043	0.368061	0.126729	0
7844	BE605965	ZF RG-C32-fn Dr cDNA 3' ~~ CHICK INTERFE	2.90276	0.240902	0.0829906	0
2984	AI721889	ZF WU EST Dr cDNA clone IMAGE:3722558 5'	2.90125	0.251828	0.0867998	0
15875	BM184118	Su-SJD-AM Dr cDNA clone 5413581 3' ~~ N	2.90115	0.226719	0.0781479	0
13933	BI980389	G-ZF (O) Dr cDNA clone 5159240 3', mRNA	2.90091	0.269982	0.0930679	0
12431	BI882581	ZF RG-C32-fn Dr cDNA clone 4469143 3',	2.90018	0.531539	0.183278	0
10267	BI672829	G-ZF (O) Dr cDNA clone 5153539 5', mRNA	2.89955	0.223157	0.0769626	0
7016	AW466513	S-K-ZF DRA Dr cDNA clone 2641359 3' ~~	2.89524	0.183729	0.0634589	0
6440	AW281721	ZF-AB Dr cDNA 3', mRNA sequence.	2.89265	0.211465	0.0731042	0
2675	AI657747	ZF WU EST Dr cDNA clone IMAGE:3721612 5	2.89224	0.661151	0.228595	0
15450	BM154921	ZF SJD adult male II Dr cDNA clone 55445	2.89047	0.237589	0.0821973	0
9952	BI670861	ZF-AR cDNA Dr cDNA clone 4786208 3' ~~	2.89041	0.281895	0.0975279	0
5674	AW165152	ZF WU EST Dr cDNA clone IMAGE:3737714 3'	2.89014	0.364816	0.126228	0
1743	AI522421	ZF WU EST Dr cDNA clone IMAGE:3712731 3'	2.88971	0.373362	0.129204	0
14851	BM072309	ZF-AB Dr cDNA clone 5385915 3', mRNA seq	2.88913	0.225635	0.078098	0
2083	AI584544	ZF WU EST Dr cDNA clone IMAGE:3719625 3	2.88757	0.412156	0.142735	0
1780	AI544522	ZF WU EST Dr cDNA clone IMAGE:3717798 3'	2.88752	0.32326	0.111951	0
14260	BI985003	C-ZF ovary Dr cDNA clone 5305017 5' ~~	2.88735	0.381066	0.131978	0
6501	AW282079	ZF-AB Dr cDNA 3', mRNA sequence.	2.88712	0.277413	0.0960864	0
14231	BI984301	C-ZF ovary Dr cDNA clone 5304993 3', mR	2.8869	0.316046	0.109476	0
5702	AW165362	ZF WU EST Dr cDNA clone IMAGE:3737558 5	2.88388	0.273704	0.0949081	0
14029	BI981292	ZF-AB Dr cDNA clone 5333168 3' ~~ conta	2.88351	0.204188	0.0708123	0
12996	BI888166	ZF637-1-002421 ZF-SSWEmb cDNA library M	2.88313	0.27287	0.0946438	0
5249	AW116618	S-K-ZF DRA Dr cDNA clone 2601468 3' ~~ A	2.88281	0.247015	0.0856854	0
12443	BI882744	ZF RG-C32-fn Dr cDNA clone 4468576 3',	2.8828	0.349164	0.12112	0
5170	AW116342	S-K-ZF DRA Dr cDNA clone 2601123 3' ~~	2.87947	0.206273	0.0716356	0
5624	AW154579	S-K-ZF DRA Dr cDNA clone 2602607 3', mR	2.87783	0.271692	0.0944085	0
10197	BI672327	G-ZF testis Dr cDNA clone 5152895 3', m	2.87616	0.216383	0.0752335	0
12861	BI887230	ZF637-1-001485 ZF-SSWEmb cDNA library M	2.87497	0.22768	0.0791937	0
8831	BG727211	ZF-GK Dr cDNA clone 4726779 3', mRNA seq	2.87482	0.300464	0.104516	0
3819	AI943081	ZF WU EST Dr cDNA clone IMAGE:3728054 3'	2.87428	0.237904	0.0827698	0
9197	BG883465	ZF-GK Dr cDNA clone 4744894 3', mRNA seq	2.87324	0.291244	0.101364	0
3660	AI883979	ZF WU EST Dr cDNA clone IMAGE:3726556 3	2.87026	0.310149	0.108056	0
13034	BI888371	ZF637-2-000126 ZF-SSWEmb cDNA library M	2.8697	0.418015	0.145665	0
7886	BE693170	zeh1256r ZF Embryonic Heart cDNA Librar	2.86942	0.626619	0.218378	0
6386	AW280560	ZF-AB Dr cDNA 5' ~~ ANGAN HEMOGLOBIN CA	2.86892	0.279726	0.0975021	0
11939	BI878630	S-K-ZF DRA Dr cDNA clone 3820246 3', mR	2.86782	0.316696	0.110431	0
9300	BG891893	ZF-GK Dr cDNA clone 4759775 3' ~~ YEAST	2.86437	0.322082	0.112444	0
6344	AW280046	ZF-AB Dr cDNA 3', mRNA sequence.	2.86401	0.242738	0.0847546	0
5351	AW117105	ZF WU EST Dr cDNA clone IMAGE:3739252 3'	2.86283	0.23602	0.0824428	0
2182	AI588298	ZF WU EST Dr cDNA clone IMAGE:3719992 3	2.86205	0.296011	0.103426	0
8332	BG304095	S-K-ZF DRA Dr cDNA clone 3815416 3', mR	2.86163	0.420492	0.146941	0
27	AA494880	ZF ICRFzfls Dr cDNA clone 15G23 5' ~~ W	2.86056	0.209409	0.0732058	0
11826	BI878013	S-K-ZF DRA Dr cDNA clone 3819154 3', mRN	2.86056	0.279506	0.0977103	0
15423	BM154367	ZF SJD adult male II Dr cDNA clone 5543	2.85991	0.234239	0.0819043	0
5873	AW173850	S-K-ZF DRA Dr cDNA clone 2639791 5' ~~	2.85958	0.263567	0.0921698	0
2617	AI641653	ZF WU EST Dr cDNA clone IMAGE:3722098 3	2.85911	0.225378	0.0788281	0
1433	AI384708	ZF fin day0 regeneration Dr cDNA 3', mR	2.85887	0.274706	0.0960892	0
5865	AW171595	S-K-ZF DRA Dr cDNA clone 2640428 3' ~~ P	2.85656	0.218612	0.0765298	0
5580	AW154413	S-K-ZF DRA Dr cDNA clone 2602395 3' ~~ W	2.8553	0.220276	0.0771464	0
13373	BI890369	ZF637-2-002124 ZF-SSWEmb cDNA library M	2.85302	0.224786	0.0787887	0
10734	BI709745	G-ZF (O) Dr cDNA clone 5153622 3', mRNA	2.85243	0.217379	0.0762084	0
9095	BG738094	ZF-GK Dr cDNA clone 4728471 5', mRNA se	2.85118	0.273353	0.0958736	0
2513	AI641169	ZF WU EST Dr cDNA clone IMAGE:3721934 3	2.85101	0.278891	0.097822	0
10933	BI841591	ZF neuronal Dr cDNA clone 5080304 3', mR	2.8507	0.337309	0.118325	0
4710	AW059252	ZF WU EST Dr cDNA clone IMAGE:3738667 5'	2.84878	0.205265	0.0720536	0
12935	BI887718	ZF637-1-001973 ZF-SSWEmb cDNA library M	2.84833	0.387191	0.135936	0
10691	BI709146	ZF SJD day 8 fin regeneration Dr cDNA c	2.84555	0.356791	0.125386	0
3696	AI884132	ZF WU EST Dr cDNA clone IMAGE:3727087 3	2.84248	0.251575	0.0885056	0
12065	BI879454	ZF-AR cDNA Dr cDNA clone 4200637 3', mR	2.84049	0.209143	0.0736289	0
15580	BM172666	imageqc_4_2001/smv306bdff41.x1 ZF-AR cD	2.84024	0.402204	0.141609	0
12990	BI888138	ZF637-1-002406 ZF-SSWEmb cDNA library M	2.83624	0.328415	0.115792	0
7800	BE605580	ZF RG-C32-fn Dr cDNA 3', mRNA sequence.	2.8362	0.233864	0.0824567	0
4022	AI958656	ZF WU EST Dr cDNA clone IMAGE:3729072 5	2.83478	0.44102	0.155575	0
3800	AI942982	ZF WU EST Dr cDNA clone IMAGE:3727693 3	2.83451	0.239978	0.0846628	0
9693	BI473132	ZF-AB Dr cDNA clone 4968279 3', mRNA se	2.83273	0.189701	0.0669676	0
15621	BM181733	Su-SJD-AM Dr cDNA clone 5412146 3', mRN	2.83227	0.413454	0.14598	0
13550	BI891447	ZF637-3-000702 ZF-SSWEmb cDNA library M	2.83171	0.188831	0.0666843	0
11222	BI846290	ZF neuronal Dr cDNA clone 4886566 5', mR	2.83088	0.218693	0.0772527	0
11522	BI866778	G-ZF (O) Dr cDNA clone 5157505 5', mRNA	2.82874	0.219575	0.0776229	0
12216	BI880114	ZF-AR cDNA Dr cDNA clone 4200836 3', mR	2.82721	0.246409	0.0871564	0
12513	BI884101	ZF RG-C32-fn Dr cDNA clone 4469114 5' ~~	2.82685	0.180772	0.0639481	0
5419	AW128348	ZF WU EST Dr cDNA clone IMAGE:3741128 3'	2.82671	0.241945	0.0855923	0
11231	BI846349	ZF neuronal Dr cDNA clone 4886647 5' ~~	2.82579	0.246888	0.0873695	0
7370	AY050504	Dr guanylyl cyclase 2 (gc2) mRNA, cDNA	2.82551	0.297929	0.105443	0
13604	BI891704	ZF637-3-000959 ZF-SSWEmb cDNA library M	2.82336	0.242828	0.0860066	0
8260	BG303707	S-K-ZF DRA Dr cDNA clone 3815695 3' ~~	2.82266	0.296372	0.104997	0
14910	BM082412	C-ZF ovary Dr cDNA clone 5306109 3', mR	2.82196	0.184313	0.065314	0
3810	AI943028	ZF WU EST Dr cDNA clone IMAGE:3727986 3	2.82071	0.192155	0.0681229	0
6471	AW281960	ZF-AB Dr cDNA 3', mRNA sequence.	2.82021	0.228599	0.0810573	0
4706	AW059228	ZF WU EST Dr cDNA clone IMAGE:3738637 5'	2.81965	0.367065	0.130181	0
10470	BI704446	zfshTARAMA000276 ZF-SSWEmb cDNA library	2.8191	0.199347	0.070713	0
14225	BI984262	C-ZF ovary Dr cDNA clone 5304956 3' ~~ C	2.81797	0.362276	0.128559	0
6081	AW232004	ZF-AO Dr cDNA 3' ~~ REL-ASSOCIATED PP4	2.81335	0.279063	0.0991922	0
1368	AI353694	zeh0863.seq.F ZF Embryonic Heart cDNA L	2.81289	0.604224	0.214806	0
768	AF164477	D0266326 RZPD library 575 Dr cDNA clone	2.8104	0.315201	0.112156	0
1470	AI385078	ZF fin day1 regeneration Dr cDNA 3', mRN	2.81001	0.312189	0.111099	0
3910	AI957719	ZF WU EST Dr cDNA clone IMAGE:3729738 3'	2.80983	0.231794	0.082494	0
6346	AW280057	ZF-AB Dr cDNA 3', mRNA sequence.	2.8089	0.28116	0.100096	0
1446	AI384859	ZF fin day0 regeneration Dr cDNA 3', mRN	2.80881	0.235466	0.0838312	0
14218	BI984061	C-ZF ovary Dr cDNA clone 5304801 5', mRN	2.80849	0.214409	0.076343	0
9824	BI476292	ZF-AB Dr cDNA clone 4832576 3' ~~ KIAA	2.80848	0.181481	0.0646191	0
11782	BI877838	S-K-ZF DRA Dr cDNA clone 3819070 3', mR	2.80835	0.225396	0.0802591	0
12207	BI880077	ZF-AR cDNA Dr cDNA clone 4200676 3' ~~	2.80779	0.263165	0.0937269	0
4592	AW019729	ZF WU EST Dr cDNA clone IMAGE:3733737	2.80769	0.303737	0.10818	0
10648	BI708307	G-ZF (O) Dr cDNA clone 5153842 5', mRNA	2.80757	0.18472	0.0657935	0
1910	AI545576	ZF WU EST Dr cDNA clone IMAGE:3716904 3	2.8073	0.275739	0.0982222	0
3011	AI722087	S-K-ZF DRA Dr cDNA clone 2351989 5' ~~	2.80618	0.214026	0.0762697	0
8451	BG305447	ZF-AR cDNA Dr cDNA clone 4145065 3', mRN	2.80427	0.223039	0.0795356	0
16040	BM185871	ZF-AB Dr cDNA clone 5414216 3', mRNA seq	2.8038	0.211955	0.0755957	0
11840	BI878078	S-K-ZF DRA Dr cDNA clone 3819286 3', mRN	2.80308	0.351114	0.12526	0
15569	BM157248	Su-SJD-AM Dr cDNA clone 5411590 5' ~~	2.80297	0.194023	0.0692205	0
3955	AI957888	ZF WU EST Dr cDNA clone IMAGE:3730207 3	2.80268	0.222286	0.0793117	0
1010	AF277172	Dr Makorin RING zinc-finger protein 2 (	2.80242	0.252962	0.0902658	0
8453	BG305471	ZF-AR cDNA Dr cDNA clone 4144906 3', mR	2.80154	0.197216	0.0703955	0
7094	AW567244	ZF fin day1 regeneration Dr cDNA 3', mRN	2.80141	0.175209	0.062543	0
9061	BG729476	ZF-GK Dr cDNA clone 4726623 5', mRNA se	2.80115	0.279926	0.0999327	0
12866	BI887292	ZF637-1-001547 ZF-SSWEmb cDNA library M	2.80045	0.26898	0.0960488	0
156	AA658599	ZF-GK Dr cDNA clone zbr1402 3', mRNA seq	2.80042	0.287025	0.102494	0
8157	BG303005	S-K-ZF DRA Dr cDNA clone 3816706 3', mR	2.79986	0.344554	0.123061	0
9230	BG883806	ZF-GK Dr cDNA clone 4729853 3', mRNA se	2.79931	0.304189	0.108666	0
15987	BM185232	Su-SJD-AM Dr cDNA clone 5411419 3' ~~ P	2.79817	0.237389	0.0848373	0
12455	BI882964	ZF RG-C32-fn Dr cDNA clone 4469069 3',	2.79801	0.414487	0.148136	0
6877	AW421037	ZF-GK Dr cDNA 3', mRNA sequence.	2.79696	0.211055	0.0754587	0
1905	AI545502	ZF WU EST Dr cDNA clone IMAGE:3716852 3	2.79658	0.210924	0.0754223	0
11345	BI864199	ZF neuronal Dr cDNA clone 5081687 5', m	2.79606	0.219559	0.0785244	0
928	AF240639	Dr Fms (fms) mRNA, cDNA (C).	2.79558	0.2751	0.0984052	0
13044	BI888455	ZF637-2-000210 ZF-SSWEmb cDNA library M	2.79497	0.382655	0.136908	0
2245	AI588753	ZF WU EST Dr cDNA clone IMAGE:3719986 5'	2.79497	0.220679	0.0789559	0
3204	AI793498	ZF WU EST Dr cDNA clone IMAGE:3724669 3	2.79458	0.226451	0.0810321	0
14806	BM071697	G-ZF (O) Dr cDNA clone 5378060 3' ~~ C	2.79449	0.206742	0.0739819	0
10975	BI842162	ZF neuronal Dr cDNA clone 4886810 3', m	2.79435	0.18725	0.0670102	0
1305	AI331276	ZF fin day3 regeneration Dr cDNA 3', mR	2.79373	0.272104	0.0973978	0
4634	AW058825	ZF WU EST Dr cDNA clone IMAGE:3742113 3	2.79371	0.290025	0.103814	0
5454	AW128690	ZF WU EST Dr cDNA clone IMAGE:3740911 5	2.79366	0.233509	0.0835856	0
11600	BI867396	G-ZF (O) Dr cDNA clone 5154411 3', mRNA	2.79199	0.303355	0.108652	0
8437	BG305364	ZF-AR cDNA Dr cDNA clone 4146077 3' ~~	2.79182	0.339265	0.121521	0
8104	BG302600	S-K-ZF DRA Dr cDNA clone 3815857 3', mRN	2.79117	0.349456	0.125201	0
4638	AW058839	ZF WU EST Dr cDNA clone IMAGE:3742137 3	2.79107	0.289324	0.103661	0
203	AB030900	Dr mRNA for JNK1, cDNA (C).	2.79038	0.401778	0.143987	0
6023	AW202701	ZF-AO Dr cDNA 5' ~~ gb:X57346 14-3-3 PRO	2.79001	0.257703	0.0923663	0
6228	AW233241	ZF-AO Dr cDNA 5', mRNA sequence.	2.78948	0.230277	0.0825521	0
7455	BE016746	ZF RG-C32-fn Dr cDNA 5', mRNA sequence.	2.78895	0.268994	0.0964497	0
1162	AF375227	Dr ephrin B3 mRNA, cDNA (C).	2.78773	0.287754	0.103221	0
10783	BI710683	ZF-AB Dr cDNA clone 4832217 5', mRNA se	2.78767	0.217967	0.0781899	0
15356	BM104350	Su-SJD-AM Dr cDNA clone 5411721 3' ~~ G	2.78705	0.241961	0.086816	0
9549	BI428272	ZF-AB Dr cDNA clone 4966845 3' ~~ contai	2.78581	0.230372	0.082695	0
6552	AW306050	ZF-GK Dr cDNA 5' ~~ MOUSE DNA-REPAIR PR	2.78577	0.203112	0.0729105	0
5361	AW117141	ZF WU EST Dr cDNA clone IMAGE:3740951 3'	2.78534	0.515635	0.185124	0
9884	BI533424	ZF-AB Dr cDNA clone 4966959 3', mRNA seq	2.78526	0.384923	0.1382	0
11122	BI844762	ZF-AB Dr cDNA clone 4831539 5' ~~ RAB3	2.78474	0.210508	0.0755934	0
7033	AW466712	ZF fin day3 regeneration Dr cDNA 3', mRN	2.78362	0.257597	0.0925402	0
5050	AW115857	S-K-ZF DRA Dr cDNA clone 2600161 3', mR	2.78158	0.315312	0.113357	0
5061	AW115890	S-K-ZF DRA Dr cDNA clone 2600210 3', mRN	2.78127	0.272299	0.0979046	0
15696	BM182327	Su-SJD-AM Dr cDNA clone 5412807 3' ~~ J	2.78113	0.200245	0.0720012	0
8738	BG308248	ZF-AR cDNA Dr cDNA clone 4199696 5' ~~	2.77858	0.2491	0.0896501	0
6225	AW233222	ZF-AO Dr cDNA 5', mRNA sequence.	2.77856	0.221491	0.0797143	0
12659	BI885986	ZF637-1-000241 ZF-SSWEmb cDNA library M	2.77802	0.60491	0.217748	0
7496	BE017569	ZF RG-C32-fn Dr cDNA 3', mRNA sequence.	2.77718	0.394216	0.141949	0
2331	AI601691	ZF WU EST Dr cDNA clone IMAGE:3720308 3	2.7767	0.200444	0.072188	0
6514	AW305395	ZF-AB Dr cDNA 3', mRNA sequence.	2.77665	0.248409	0.0894636	0
4538	AW019436	ZF WU EST Dr cDNA clone IMAGE:3738560 3'	2.77647	0.570992	0.205654	0
16211	U27121	Dr gastrulation specific (G12) mRNA, cD	2.77344	0.403979	0.14566	0
3183	AI793429	ZF WU EST Dr cDNA clone IMAGE:3724528 3	2.77306	0.226342	0.0816217	0
6794	AW420576	ZF-GK Dr cDNA 3', mRNA sequence.	2.77202	0.367854	0.132703	0
10189	BI672301	G-ZF testis Dr cDNA clone 5153116 3', m	2.77051	0.437719	0.157992	0
11481	BI866260	ZF-AB Dr cDNA clone 4834266 3' ~~ conta	2.77049	0.311283	0.112357	0
9941	BI563303	ZF neuronal Dr cDNA clone 5076895 3' ~~	2.76858	0.28871	0.104281	0
13865	BI979951	G-ZF (O) Dr cDNA clone 5159323 3', mRNA	2.7678	0.236809	0.0855586	0
9267	BG884477	ZF-GK Dr cDNA clone 4759019 3', mRNA seq	2.76675	0.454644	0.164324	0
793	AF173984	Dr HuC RNA binding protein (huc) gene,	2.76639	0.601159	0.217308	0
3372	AI794370	ZF WU EST Dr cDNA clone IMAGE:3724163 5	2.76604	0.292901	0.105892	0
4817	AW077121	ZF-AB Dr cDNA 3', mRNA sequence.	2.76388	0.253976	0.0918911	0
15487	BM155843	ZF SJD 3 day embryo Dr cDNA clone 55673	2.76353	0.271764	0.0983395	0
2879	AI721331	S-K-ZF DRA Dr cDNA clone 2351930 3', mRN	2.76335	0.404202	0.146273	0
3949	AI957852	ZF WU EST Dr cDNA clone IMAGE:3730172 3	2.76174	0.230448	0.0834431	0
12881	BI887379	ZF637-1-001634 ZF-SSWEmb cDNA library M	2.7609	0.349647	0.126642	0
2722	AI666884	S-K-ZF DRA Dr cDNA clone 2351678 3', mR	2.75861	0.247982	0.089894	0
4523	AW019295	ZF WU EST Dr cDNA clone IMAGE:3733261 3	2.75758	0.245357	0.0889755	0
8454	BG305473	ZF-AR cDNA Dr cDNA clone 4144946 3' ~~	2.75714	0.304124	0.110304	0
11191	BI845785	ZF neuronal Dr cDNA clone 5077759 3' ~~	2.7553	0.383421	0.139158	0
6852	AW420904	ZF-GK Dr cDNA 3', mRNA sequence.	2.75488	0.284573	0.103298	0
6114	AW232240	ZF-AO Dr cDNA 3', mRNA sequence.	2.75469	0.247825	0.089965	0
10117	BI672057	G-ZF testis Dr cDNA clone 5152682 3' ~~	2.75324	0.694068	0.252091	0
8959	BG728488	ZF-GK Dr cDNA clone 4727635 3', mRNA se	2.75267	0.239426	0.0869798	0
983	AF262336	Dr beta-spectrin (sptb) mRNA, cDNA (C).	2.75256	0.349553	0.126992	0
16029	BM185502	ZF-AB Dr cDNA clone 5413967 5', mRNA se	2.75138	0.274861	0.0998994	0
13739	BI896233	ZF WU EST Dr cDNA clone 3715154 3' ~~	2.75129	0.382055	0.138864	0
15609	BM181659	Su-SJD-AM Dr cDNA clone 5412031 3', mRNA	2.75123	0.236857	0.0860913	0
182	AB011681	Dr mRNA for ZOR-2, cDNA (C).	2.75112	0.240814	0.0875332	0
5543	AW154227	S-K-ZF DRA Dr cDNA clone 2602067 3' ~~	2.75051	0.333462	0.121237	0
11569	BI867128	G-ZF (O) Dr cDNA clone 5158014 3', mRNA	2.74982	0.190903	0.0694239	0
3062	AI722463	ZF WU EST Dr cDNA clone IMAGE:3722635 3	2.74874	0.345756	0.125787	0
8891	BG727600	ZF-GK Dr cDNA clone 4727001 3', mRNA se	2.74857	0.168021	0.0611304	0
13956	BI980628	G-ZF (O) Dr cDNA clone 5159728 3' ~~ CG	2.74854	0.200154	0.0728222	0
2268	AI601365	ZF WU EST Dr cDNA clone IMAGE:3720963 3'	2.74654	0.438266	0.15957	0
13873	BI979982	G-ZF (O) Dr cDNA clone 5159471 3', mRNA	2.74634	0.267857	0.0975322	0
15277	BM103906	Su-SJD-AM Dr cDNA clone 5411023 3', mRNA	2.74546	0.170839	0.0622261	0
1436	AI384738	ZF fin day0 regeneration Dr cDNA 3', mRN	2.74513	0.416662	0.151782	0
9213	BG883678	ZF-GK Dr cDNA clone 4729546 3' ~~ CLATH	2.7438	0.262702	0.0957438	0
2528	AI641236	ZF WU EST Dr cDNA clone IMAGE:3722034 3'	2.74297	0.289944	0.105704	0
6398	AW280842	ZF-AB Dr cDNA 5', mRNA sequence.	2.74261	0.312417	0.113912	0
6193	AW232738	ZF-AO Dr cDNA 3', mRNA sequence.	2.74259	0.274081	0.0999352	0
15805	BM183747	Su-SJD-AM Dr cDNA clone 5413184 3' ~~ H	2.74229	0.317561	0.115801	0
7782	BE605426	ZF RG-C32-fn Dr cDNA 3' ~~ KIAA0404 ;,	2.74151	0.145639	0.0531236	0
10320	BI673474	G-ZF (O) Dr cDNA clone 5153378 3', mRNA	2.73963	0.276545	0.100942	0
15856	BM184017	Su-SJD-AM Dr cDNA clone 5413449 3' ~~	2.73775	0.288309	0.105308	0
14837	BM072044	G-ZF (O) Dr cDNA clone 5378011 5' ~~ BOV	2.73538	0.409752	0.149797	0
15833	BM183918	Su-SJD-AM Dr cDNA clone 5413308 3', mRN	2.73241	0.320812	0.11741	0
10459	BI704376	zfshTARAMA000206 ZF-SSWEmb cDNA library	2.73142	0.32237	0.118023	0
14156	BI983460	G-ZF (O) Dr cDNA clone 5158561 3', mRNA	2.73096	0.219952	0.0805405	0
9020	BG728903	ZF-GK Dr cDNA clone 4728417 3', mRNA se	2.73001	0.297078	0.10882	0
10535	BI705591	S-K-ZF DRA Dr cDNA clone 3817365 3', mR	2.72933	0.30914	0.113266	0
Down-regulated genes
Row	Gene ID	Gene Name	Score(d)	Numerator(r)	Denominator(s+s0)	q-value(%)
7163	AW777320	ZF 15-19hr embryonic cDNA Dr cDNA 3', m	-23.1799	-3.04473	0.131352	0
645	AF109373	Dr ultraviolet-sensitive opsin (uvops)	-17.7449	-2.61328	0.147269	0
3726	AI884299	ZF WU EST Dr cDNA clone IMAGE:3727361 3	-15.5671	-2.15009	0.138118	0
1383	AI354050	zeh1328.seq.F ZF Embryonic Heart cDNA L	-15.2704	-2.28509	0.149642	0
9865	BI533161	ZF fin day3 regeneration Dr cDNA clone	-13.8286	-1.67441	0.121083	0
7335	AY008375	Dr Na+/K+ ATPase alpha subunit isoform	-13.75	-1.70177	0.123765	0
4281	AJ236882	Dr apoE gene, exons 1-5., name = mRNA	-13.2934	-2.35636	0.177258	0
641	AF109369	Dr green-sensitive opsin 1 (grops1) mRN	-12.7933	-2.26799	0.177279	0
7463	BE016992	ZF RG-C32-fn Dr cDNA 5' ~~ EPTST THREA	-12.6782	-1.86701	0.147262	0
10934	BI841594	ZF neuronal Dr cDNA clone 5080318 3', m	-12.5231	-1.57197	0.125526	0
3434	AI877922	ZF WU EST Dr cDNA clone IMAGE:3725275 5	-12.0796	-1.3794	0.114193	0
644	AF109372	Dr blue-sensitive opsin (bluops) mRNA,	-12.0672	-2.15193	0.178328	0
7312	AW826726	ZF-AR cDNA Dr cDNA 3', mRNA sequence.	-12.0583	-1.4942	0.123915	0
9438	BI318564	ZF-AR cDNA Dr cDNA clone 4787430 5' ~~	-12.0031	-1.7485	0.14567	0
3803	AI942990	ZF WU EST Dr cDNA clone IMAGE:3727722 3'	-11.9708	-1.96326	0.164004	0
810	AF180890	Dr fast skeletal muscle troponin C (tnn	-11.9411	-2.46305	0.206266	0
6576	AW343076	S-K-ZF DRA Dr cDNA clone 2643330 5' ~~	-11.786	-1.41132	0.119745	0
2380	AI618133	zehp0191.seq.F ZF Embryonic Heart cDNA	-11.7023	-1.65597	0.141508	0
504	AF036148	Dr NeuroD (nrd) mRNA, cDNA (C).	-11.6454	-0.936888	0.0804515	0
4193	AI965042	ZF WU EST Dr cDNA clone IMAGE:3728233 5	-11.5414	-1.30183	0.112796	0
2376	AI617729	zehn2039.seq.F ZF Embryonic Heart cDNA	-11.3584	-1.55187	0.136627	0
2739	AI666942	ZF WU EST Dr cDNA clone IMAGE:3724111 3	-11.3568	-1.58757	0.139791	0
10038	BI671295	ZF-AR cDNA Dr cDNA clone 4786662 3' ~~	-11.0563	-1.01038	0.0913854	0
5890	AW174218	S-K-ZF DRA Dr cDNA clone 2640140 5' ~~	-10.9814	-2.29354	0.208856	0
637	AF105152	Dr rhodopsin mRNA, cDNA (C).	-10.9739	-1.53269	0.139666	0
7199	AW777668	ZF 15-19hr embryonic cDNA Dr cDNA 3', m	-10.8898	-0.896827	0.0823545	0
807	AF180887	Dr skeletal alpha1 actin (acta1) mRNA,	-10.6678	-2.39395	0.22441	0
1502	AI397274	ZF fin day0 regeneration Dr cDNA 3', mR	-10.4479	-0.708631	0.0678252	0
2275	AI601390	ZF WU EST Dr cDNA clone IMAGE:3720989 3'	-10.3088	-1.47737	0.143312	0
2381	AI618715	zewp0285.seq.F ZF Embryonic Heart cDNA	-10.2954	-1.32971	0.129156	0
478	AF025348	Dr paired-like HoxP (Vsx-1) mRNA, cDNA	-10.1657	-1.75629	0.172767	0
12627	BI885890	ZF637-1-000145 ZF-SSWEmb cDNA library M	-10.1266	-1.24625	0.123067	0
924	AF237712	Dr brain-type fatty-acid binding protei	-10.1081	-2.34659	0.232149	0
12803	BI886811	ZF637-1-001066 ZF-SSWEmb cDNA library M	-10.0846	-0.923948	0.0916198	0
12150	BI879829	ZF-AR cDNA Dr cDNA clone 4200151 3' ~~	-9.91945	-0.68298	0.0688526	0
8741	BG308285	ZF-AR cDNA Dr cDNA clone 4199848 5' ~~ F	-9.88804	-1.45598	0.147246	0
16236	U43671	Dr thyrotroph embryonic factor alpha is	-9.82961	-0.831782	0.0846201	0
15013	BM095657	Su-SJD-AM Dr cDNA clone 5410188 5' ~~ T	-9.7716	-1.35033	0.13819	0
11400	BI865477	ZF neuronal Dr cDNA clone 5082298 3', mR	-9.75324	-1.02833	0.105435	0
5840	AW171479	S-K-ZF DRA Dr cDNA clone 2640287 3' ~~	-9.64427	-1.43327	0.148613	0
5240	AW116584	S-K-ZF DRA Dr cDNA clone 2601417 3', mRN	-9.617	-1.18471	0.123189	0
16201	U14592	Dr orthodenticle-related protein 1 (zOt	-9.5953	-0.921991	0.0960878	0
1959	AI558478	ZF WU EST Dr cDNA clone IMAGE:3718125 3'	-9.58232	-0.869827	0.0907742	0
13236	BI889566	ZF637-2-001321 ZF-SSWEmb cDNA library M	-9.51914	-0.961411	0.100998	0
11029	BI842600	ZF-AO Dr cDNA clone 4879039 5', mRNA se	-9.49703	-1.06048	0.111665	0
6091	AW232071	ZF-AO Dr cDNA 3' ~~ SW:AR21_HUMAN O15145	-9.48408	-0.848102	0.0894237	0
643	AF109371	Dr red-sensitive opsin (rdops) mRNA, cD	-9.43752	-1.24684	0.132116	0
1352	AI353357	zeh0385.seq.F ZF Embryonic Heart cDNA L	-9.37857	-1.20793	0.128797	0
520	AF045432	Dr stem cell leukemia protein (tal-1) m	-9.37679	-0.701293	0.0747903	0
6092	AW232073	ZF-AO Dr cDNA 3', mRNA sequence.	-9.30351	-1.61063	0.173121	0
6416	AW281444	ZF-AB Dr cDNA 5' ~~ CALPAIN SMALL SUBU	-9.29615	-1.27098	0.136722	0
9386	BG985680	2036 NICHD ZF normalized I Dr cDNA clon	-9.27945	-1.12869	0.121633	0
7336	AY008836	Dr midkine-related growth factor Mdk2 (	-9.26295	-1.29179	0.139457	0
8718	BG307552	S-K-ZF DRA Dr cDNA clone 3818255 3' ~~ M	-9.2622	-0.90544	0.0977564	0
10608	BI706734	ZF-AR cDNA Dr cDNA clone 4790851 5', mRN	-9.20504	-1.21936	0.132466	0
8496	BG305686	ZF-AR cDNA Dr cDNA clone 4145557 3', mR	-9.2004	-0.633014	0.0688028	0
16409	Y14544	Dr mRNA for Hoxc8 protein.	-9.17416	-0.846152	0.0922321	0
9738	BI474700	ZF-AO Dr cDNA clone 5002244 5', mRNA se	-9.15765	-1.15474	0.126095	0
7902	BF156139	S-K-ZF DRA Dr cDNA clone 3816914 5' ~~	-9.14276	-1.10245	0.120581	0
3131	AI723126	ZF WU EST Dr cDNA clone IMAGE:3722461 5'	-9.0698	-1.27369	0.140432	0
6997	AW454173	zehl1036 ZF Embryonic Heart cDNA Librar	-9.04611	-1.00603	0.111211	0
15589	BM181246	ZF C32 14 somite embryo Dr cDNA clone 5	-9.03276	-2.4334	0.269398	0
9508	BI326782	STR00046 random primed ZF embryo Dr cDN	-9.01421	-1.8135	0.201183	0
9990	BI671049	ZF-AR cDNA Dr cDNA clone 4786133 3', mR	-9.00723	-1.32235	0.146809	0
7891	BE693186	zehn0206r ZF Embryonic Heart cDNA Libra	-8.997	-1.44276	0.16036	0
824	AF184245	Dr ribonucleoprotein (hug) mRNA, cDNA (	-8.98149	-1.33442	0.148574	0
12112	BI879650	ZF-AR cDNA Dr cDNA clone 4200370 3' ~~	-8.94481	-1.2653	0.141456	0
9379	BG985620	5062t3 NICHD ZF normalized I Dr cDNA cl	-8.91896	-0.905956	0.101576	0
16091	BM186826	ZF-AB Dr cDNA clone 5414457 5' ~~ CYTOC	-8.9168	-1.06614	0.119565	0
15279	BM103922	Su-SJD-AM Dr cDNA clone 5411083 3' ~~ B	-8.86617	-1.18396	0.133537	0
5233	AW116558	S-K-ZF DRA Dr cDNA clone 2601295 3' ~~	-8.85443	-2.1875	0.247052	0
975	AF257743	Dr phosphoribosylglycinamide formyltran	-8.76988	-0.763402	0.0870481	0
12940	BI887742	ZF637-1-001997 ZF-SSWEmb cDNA library M	-8.75963	-1.01162	0.115487	0
11266	BI846960	ZF-AR cDNA Dr cDNA clone 4789435 5', mRN	-8.75463	-1.02705	0.117315	0
4140	AI964223	EST269337 ZF T0315, S-E-Dr cDNA clone R	-8.73684	-2.10682	0.241142	0
13295	BI890019	ZF637-2-001774 ZF-SSWEmb cDNA library M	-8.73167	-0.890128	0.101942	0
3417	AI877609	ZF WU EST Dr cDNA clone IMAGE:3724728 5	-8.72906	-0.801518	0.0918217	0
1386	AI354073	zeh1369.seq.F ZF Embryonic Heart cDNA L	-8.7163	-1.20092	0.137778	0
15908	BM184317	Su-SJD-AM Dr cDNA clone 5413891 3' ~~ HU	-8.69211	-0.630814	0.0725732	0
7993	BF717503	ZF WU EST Dr cDNA clone IMAGE:3732713 5	-8.63044	-1.19642	0.138627	0
5008	AW115688	S-K-ZF DRA Dr cDNA clone 2599769 3', mRN	-8.6054	-0.904841	0.105148	0
16199	U14590	Dr achaete-scute homolog b (ash) mRNA,	-8.60211	-0.758429	0.0881678	0
666	AF115773	Dr basic helix-loop-helix transcription	-8.52733	-0.964148	0.113066	0
11309	BI863932	ZF neuronal Dr cDNA clone 5081703 3', m	-8.52452	-0.672618	0.0789039	0
5189	AW116389	S-K-ZF DRA Dr cDNA clone 2601202 3' ~~	-8.503	-0.976109	0.114796	0
4128	AI964190	EST269304 ZF T0304, S-E-Dr cDNA clone R	-8.49933	-1.66987	0.19647	0
3134	AI723139	ZF WU EST Dr cDNA clone IMAGE:3723145 3'	-8.48774	-0.799251	0.0941654	0
16370	X89722	Br mRNA for Na, K-ATPase subunit.	-8.45991	-1.12644	0.13315	0
7124	AW594947	ZF fin day1 regeneration Dr cDNA 5' ~~	-8.45691	-0.789502	0.0933558	0
1992	AI558845	ZF WU EST Dr cDNA clone IMAGE:3716917 5	-8.45397	-1.12381	0.132933	0
2921	AI721511	ZF WU EST Dr cDNA clone IMAGE:3722734 3	-8.44866	-0.840355	0.099466	0
16126	D13045	ZF mRNA for POU domain protein, cDNA (C	-8.44817	-0.835743	0.098926	0
4337	AJ311846	Dr mRNA for GTP cyclohydrolase I (gch g	-8.43218	-1.19111	0.141258	0
579	AF071256	Dr HoxP (hoxb9a) gene, cDNA (C).,	-8.39882	-0.760161	0.0905081	0
12131	BI879731	ZF-AR cDNA Dr cDNA clone 4200381 3' ~~	-8.38681	-0.878612	0.104761	0
10756	BI710126	ZF-AB Dr cDNA clone 4831769 5', mRNA se	-8.31359	-1.46291	0.175966	0
3915	AI957745	ZF WU EST Dr cDNA clone IMAGE:3729961 3'	-8.28929	-1.78266	0.215056	0
11491	BI866326	ZF-AB Dr cDNA clone 4834315 3', mRNA se	-8.25556	-1.35587	0.164237	0
3710	AI884211	ZF WU EST Dr cDNA clone IMAGE:3727226 3	-8.2474	-0.909267	0.110249	0
119	AA566411	ZF-E496 ZF embryonic Dr cDNA clone ZF-E	-8.24697	-0.947646	0.114908	0
2773	AI667164	ZF WU EST Dr cDNA clone IMAGE:3723669 3	-8.22036	-0.777299	0.0945578	0
116	AA542606	ZF ICRFzfls Dr cDNA clone 4P16 5' ~~ co	-8.19965	-0.9343	0.113944	0
1319	AI331606	ZF fin day3 regeneration Dr cDNA 3', mR	-8.17299	-1.34711	0.164824	0
16337	X63183	Br pax-6 mRNA.	-8.15094	-0.879657	0.107921	0
1134	AF359426	Dr claudin b (cldnb) mRNA, cDNA (C).	-8.15052	-0.865415	0.106179	0
3393	AI816631	A0273457 ZF Kidney cDNA random primed,	-8.14972	-0.864698	0.106101	0
8078	BF938407	ZF-AR cDNA Dr cDNA clone 4201369 5', mR	-8.13909	-0.705192	0.0866426	0
4366	AL591172	ZF DNA sequence from clone XX-48C11 on	-8.13651	-1.37098	0.168497	0
13740	BI896246	ZF WU EST Dr cDNA clone 3715697 3' ~~ P	-8.13451	-0.706327	0.0868309	0
4062	AI959308	ZF WU EST Dr cDNA clone IMAGE:3730392 5	-8.13096	-1.61666	0.198827	0
8632	BG306392	ZF-AR cDNA Dr cDNA clone 4199527 3', mRN	-8.11239	-0.676928	0.0834436	0
7343	AY028629	Dr Na+/K+ ATPase alpha1A1 subunit mRNA,	-8.10782	-1.39804	0.17243	0
3234	AI793600	ZF WU EST Dr cDNA clone IMAGE:3724722 3'	-8.10008	-0.955698	0.117986	0
9263	BG884424	ZF-GK Dr cDNA clone 4745115 3', mRNA se	-8.09852	-0.699843	0.0864161	0
13514	BI891278	ZF637-3-000533 ZF-SSWEmb cDNA library M	-8.09448	-0.707732	0.0874339	0
5083	AW116000	S-K-ZF DRA Dr cDNA clone 2600338 3' ~~	-8.08008	-0.997403	0.12344	0
10572	BI705843	ZF-AR cDNA Dr cDNA clone 4789946 5', mR	-8.07755	-1.0349	0.128121	0
5956	AW175486	S-K-ZF DRA Dr cDNA clone 2602223 3' ~~ S	-8.07132	-0.633074	0.078435	0
851	AF198033	Dr insulin-like growth factor binding p	-8.07016	-0.644612	0.079876	0
4611	AW058706	ZF WU EST Dr cDNA clone IMAGE:3742308 5	-8.06107	-0.892301	0.110693	0
16170	NC_002333	Dr MCG., product = NADH dehydrogenase s	-8.0548	-2.60142	0.322965	0
16045	BM185901	ZF-AB Dr cDNA clone 5414025 3', mRNA se	-8.05425	-0.686041	0.0851775	0
10969	BI841927	ZF-AO Dr cDNA clone 4879996 5' ~~ BOVIN	-8.04584	-0.673973	0.0837667	0
15384	BM153935	Su-SJD-AM Dr cDNA clone 5410453 3', mRN	-8.03298	-1.19948	0.149319	0
2118	AI584986	ZF WU EST Dr cDNA clone IMAGE:3719484 5	-7.99553	-0.822309	0.102846	0
10109	BI672022	G-ZF testis Dr cDNA clone 5152460 3' ~~	-7.95419	-2.23558	0.281057	0
2319	AI601619	ZF WU EST Dr cDNA clone IMAGE:3720198 5'	-7.92298	-1.1372	0.143531	0
2696	AI658114	ZF WU EST Dr cDNA clone IMAGE:3722144 5	-7.9155	-1.19609	0.151107	0
10307	BI673411	G-ZF (O) Dr cDNA clone 5153419 3' ~~ CG	-7.90821	-0.923484	0.116775	0
4956	AW078394	ZF WU EST Dr cDNA clone IMAGE:3742145 5	-7.8932	-0.777296	0.0984767	0
11728	BI877561	S-K-ZF DRA Dr cDNA clone 3819419 3', mRN	-7.88962	-0.605662	0.0767669	0
16171	NC_002333	Dr MCG., product = NADH dehydrogenase s	-7.87788	-1.78629	0.226747	0
4839	AW077258	ZF-AB Dr cDNA 5' ~~ SW:AQP1_MOUSE Q02013	-7.86087	-0.8483	0.107914	0
13886	BI980080	G-ZF (O) Dr cDNA clone 5159620 3', mRNA	-7.85003	-0.744524	0.0948435	0
9931	BI563084	ZF-AB Dr cDNA clone 4967757 5' ~~ conta	-7.84255	-0.90612	0.115539	0
593	AF072547	Dr transcription factor (Pax2.2) mRNA,	-7.82984	-0.64424	0.0822801	0
6408	AW281249	ZF-AB Dr cDNA 5', mRNA sequence.	-7.82793	-1.09321	0.139655	0
10830	BI839927	ZF-AB Dr cDNA clone 4834139 5', mRNA se	-7.82273	-0.820505	0.104887	0
16402	Y14530	Dr mRNA for Hoxb8 protein.	-7.79714	-0.523335	0.0671188	0
8063	BF938011	ZF-AR cDNA Dr cDNA clone 4200984 5' ~~	-7.79686	-0.984838	0.126312	0
2720	AI666881	S-K-ZF DRA Dr cDNA clone 2351666 3', mR	-7.74248	-0.78261	0.10108	0
8521	BG305824	ZF-AR cDNA Dr cDNA clone 4199147 3' ~~	-7.74069	-1.18077	0.152541	0
15339	BM104258	Su-SJD-AM Dr cDNA clone 5411624 3', mRN	-7.69765	-0.835121	0.10849	0
9972	BI670964	ZF-AR cDNA Dr cDNA clone 4786355 3', mRN	-7.69042	-0.606336	0.078843	0
14275	BM005061	ZF-AB Dr cDNA clone 5334361 3', mRNA se	-7.66123	-0.742585	0.0969276	0
4495	AW019173	ZF WU EST Dr cDNA clone IMAGE:3733138 3	-7.65781	-0.643602	0.0840452	0
12910	BI887570	ZF637-1-001825 ZF-SSWEmb cDNA library M	-7.6537	-0.982864	0.128417	0
2663	AI657574	ZF WU EST Dr cDNA clone IMAGE:3721450 5	-7.64251	-0.931635	0.121902	0
6840	AW420843	ZF-GK Dr cDNA 3', mRNA sequence.	-7.64199	-0.848403	0.111019	0
823	AF184244	Dr ribonucleoprotein (hua) mRNA, cDNA (	-7.61425	-1.11279	0.146145	0
10911	BI840985	ZF-AB Dr cDNA clone 4833909 3', mRNA s	-7.60745	-0.87572	0.115113	0
12806	BI886817	ZF637-1-001072 ZF-SSWEmb cDNA library M	-7.60049	-0.841523	0.11072	0
2673	AI657697	ZF WU EST Dr cDNA clone IMAGE:3721537 5	-7.58656	-0.922976	0.121659	0
13456	BI890897	ZF637-3-000152 ZF-SSWEmb cDNA library M	-7.58404	-1.0808	0.14251	0
12652	BI885968	ZF637-1-000210 ZF-SSWEmb cDNA library M	-7.56164	-1.1277	0.149134	0
11929	BI878593	S-K-ZF DRA Dr cDNA clone 3820050 3' ~~	-7.5399	-0.871225	0.115549	0
13153	BI889079	ZF637-2-000834 ZF-SSWEmb cDNA library M	-7.53964	-0.63152	0.0837599	0
4597	AW019778	ZF WU EST Dr cDNA clone IMAGE:3732772 3'	-7.53904	-1.0991	0.145788	0
16162	M89643	Br ependymin beta and gamma chains (Epd	-7.53525	-0.500036	0.0663595	0
13428	BI890755	ZF637-3-000010 ZF-SSWEmb cDNA library M	-7.53056	-0.872324	0.115838	0
1038	AF288763	Dr transcription factor Gbx1 (gbx1) mRN	-7.51767	-0.776107	0.103238	0
7010	AW455045	zehl2611 ZF Embryonic Heart cDNA Librar	-7.50575	-1.33778	0.178233	0
13370	BI890361	ZF637-2-002116 ZF-SSWEmb cDNA library M	-7.50382	-0.614278	0.0818621	0
11226	BI846314	ZF neuronal Dr cDNA clone 4886363 5', mR	-7.49984	-0.875573	0.116746	0
4159	AI964276	EST269390 ZF T0315, S-E-Dr cDNA clone R	-7.49263	-1.86501	0.248913	0
1180	AF387900	Dr protein disulfide isomerase-related	-7.48537	-0.904074	0.120779	0
11187	BI845755	ZF neuronal Dr cDNA clone 5077854 3' ~~	-7.47784	-0.699755	0.0935771	0
4294	AJ245964	Dr mRNA for Pbx3b homeodomain protein (p	-7.47449	-1.61993	0.216728	0
7904	BF156211	S-K-ZF DRA Dr cDNA clone 3818079 5' ~~	-7.47274	-2.20489	0.295058	0
8418	BG305182	ZF-AR cDNA Dr cDNA clone 4144639 5', mR	-7.4549	-0.883053	0.118453	0
11687	BI876694	S-K-ZF DRA Dr cDNA clone 3819693 5' ~~	-7.40203	-0.749393	0.101242	0
13338	BI890196	ZF637-2-001964 ZF-SSWEmb cDNA library M	-7.38714	-0.724109	0.0980229	0
180	AB006324	Dr mRNA for transcription factor SMaf1,	-7.3687	-0.736558	0.0999576	0
4150	AI964241	EST269355 ZF T0315, S-E-Dr cDNA clone R	-7.34545	-0.63047	0.0858313	0
5524	AW154075	S-K-ZF DRA Dr cDNA clone 2601877 3', mR	-7.34052	-0.744387	0.101408	0
866	AF204240	Dr neuronal basic helix-loop-helix tran	-7.32035	-0.874901	0.119516	0
1029	AF286374	Dr Na+/K+ ATPase alpha subunit isoform	-7.31891	-0.813362	0.111132	0
9347	BG985475	1109t3 NICHD ZF normalized I Dr cDNA cl	-7.31047	-0.98266	0.134418	0
3998	AI958412	ZF WU EST Dr cDNA clone IMAGE:3729909 5	-7.24925	-0.783607	0.108095	0
4637	AW058837	ZF WU EST Dr cDNA clone IMAGE:3742133 3'	-7.22504	-0.853368	0.118113	0
13421	BI890693	ZF637-2-002448 ZF-SSWEmb cDNA library M	-7.19582	-0.578164	0.0803473	0
9956	BI670875	ZF-AR cDNA Dr cDNA clone 4786318 3' ~~	-7.19296	-0.651192	0.0905318	0
3444	AI878021	ZF WU EST Dr cDNA clone IMAGE:3725399 5'	-7.1838	-0.670114	0.0932813	0
2954	AI721634	ZF WU EST Dr cDNA clone IMAGE:3722902 3'	-7.17857	-0.772342	0.10759	0
9384	BG985677	2030 NICHD ZF normalized I Dr cDNA clon	-7.15603	-0.733672	0.102525	0
2842	AI667513	ZF WU EST Dr cDNA clone IMAGE:3723942 3	-7.14491	-1.1278	0.157847	0
1183	AF389401	Dr amyloid precursor protein (app) mRNA	-7.13446	-1.69937	0.238192	0
12153	BI879837	ZF-AR cDNA Dr cDNA clone 4200193 3' ~~ M	-7.13096	-0.761415	0.106776	0
2466	AI629387	ZF WU EST Dr cDNA clone IMAGE:3720550 5'	-7.12312	-0.750349	0.10534	0
3739	AI942500	ZF WU EST Dr cDNA clone IMAGE:3726906 5	-7.11845	-0.927499	0.130295	0
2346	AI601781	ZF WU EST Dr cDNA clone IMAGE:3721108 3'	-7.11481	-0.809267	0.113744	0
7975	BF717402	ZF WU EST Dr cDNA clone IMAGE:3732392 5	-7.11298	-1.05583	0.148437	0
7001	AW454561	zehl1710 ZF Embryonic Heart cDNA Librar	-7.11284	-1.37832	0.193779	0
7584	BE201236	ZF RG-C32-fn Dr cDNA 5' ~~ DITHIOLETHION	-7.11104	-0.651904	0.091675	0
7550	BE200731	ZF RG-C32-fn Dr cDNA 3' ~~ KERATIN. ;,	-7.10864	-0.687592	0.0967264	0
15637	BM181781	Su-SJD-AM Dr cDNA clone 5412356 3', mRN	-7.10862	-0.729319	0.102596	0
16200	U14591	Dr orthodenticle-related protein 1 (zOt	-7.08138	-0.506294	0.0714965	0
5382	AW127912	S-K-ZF DRA Dr cDNA clone 2600203 5' ~~	-7.07677	-1.62687	0.229889	0
15953	BM185029	ZF-AB Dr cDNA clone 5386881 3', mRNA s	-7.04328	-0.657323	0.0933263	0
486	AF030281	Dr HoxP Six6 (six6) mRNA, cDNA (C).	-7.0421	-0.723116	0.102685	0
3569	AI882824	S-K-ZF DRA Dr cDNA clone 2352235 3' ~~ M	-7.03747	-1.15311	0.163853	0
720	AF149802	Dr pleiotrophin 1 (plei1) gene, cDNA (C	-7.02751	-1.36544	0.194299	0
14953	BM083966	imageqc_2_2001/smj456bdff41.x1 ZF WU ES	-7.00756	-0.605556	0.0864147	0
11794	BI877872	S-K-ZF DRA Dr cDNA clone 3818913 3', mRN	-6.98481	-0.938437	0.134354	0
763	AF164441	D0271511 RZPD library 575 Dr cDNA clone	-6.98334	-0.602461	0.0862711	0
171	AA658811	ZF fin day3 regeneration Dr cDNA clone	-6.97677	-1.9456	0.278869	0
12490	BI883638	ZF RG-C32-fn Dr cDNA clone 4469313 5',	-6.96937	-0.82334	0.118137	0
2690	AI658011	ZF WU EST Dr cDNA clone IMAGE:3722126 5	-6.96472	-0.796759	0.114399	0
11795	BI877875	S-K-ZF DRA Dr cDNA clone 3818921 3' ~~	-6.9457	-0.785678	0.113117	0
9707	BI473391	ZF-GK Dr cDNA clone 4759355 5' ~~ BOVIN	-6.91647	-0.654038	0.0945623	0
16164	NC_002333	Dr MCG., product = ATP synthase F0 subu	-6.91592	-1.67823	0.242662	0
874	AF210321	Dr Slit2 (slit2) mRNA, cDNA (C).	-6.89962	-0.78076	0.11316	0
4916	AW077961	ZF-AO Dr cDNA 5', mRNA sequence.	-6.89284	-0.75353	0.109321	0
1155	AF370035	Dr hepatocyte growth factor-like 1 (hgf	-6.89015	-0.382428	0.0555036	0
6405	AW281193	ZF-AB Dr cDNA 5', mRNA sequence.	-6.88799	-0.419062	0.0608396	0
212	AB032725	Dr mRNA for Etr-1, cDNA (C).	-6.88762	-1.30022	0.188776	0
6636	AW343911	S-K-ZF DRA Dr cDNA clone 2643016 3' ~~ S	-6.86649	-1.25141	0.18225	0
665	AF115772	Dr basic helix-loop-helix transcription	-6.86598	-0.488627	0.0711664	0
13681	BI892099	ZF637-3-001354 ZF-SSWEmb cDNA library M	-6.85194	-0.607792	0.0887037	0
4929	AW078048	ZF-AO Dr cDNA 3' ~~ PEPTIDYL-PROLYL CIS	-6.84435	-1.4194	0.207383	0
5182	AW116371	S-K-ZF DRA Dr cDNA clone 2601182 3' ~~	-6.84426	-0.844734	0.123422	0
6819	AW420722	ZF-GK Dr cDNA 3' ~~ WP:R07G3.8 CE02027	-6.82829	-0.498872	0.0730595	0
16153	L35586	Dr heat shock protein 90 (hsp90) gene,	-6.78893	-0.644309	0.0949057	0
13385	BI890458	ZF637-2-002213 ZF-SSWEmb cDNA library M	-6.78676	-0.751459	0.110724	0
8753	BG308438	ZF-AR cDNA Dr cDNA clone 4144032 3', mR	-6.78518	-0.599129	0.0882996	0
9381	BG985673	2025 NICHD ZF normalized I Dr cDNA clon	-6.75365	-1.34567	0.199251	0
7629	BE201681	ZF RG-C32-fn Dr cDNA 3' ~~ CHICK PARVA	-6.75031	-0.944177	0.139872	0
6695	AW344238	S-K-ZF DRA Dr cDNA clone 2643564 3', mR	-6.75003	-0.537685	0.0796568	0
12770	BI886648	ZF637-1-000903 ZF-SSWEmb cDNA library M	-6.74849	-0.687046	0.101807	0
12252	BI880342	ZF-AR cDNA Dr cDNA clone 4201514 3', mR	-6.73384	-0.737263	0.109486	0
3435	AI877924	ZF WU EST Dr cDNA clone IMAGE:3725279 5	-6.72724	-0.601654	0.0894355	0
5569	AW154375	S-K-ZF DRA Dr cDNA clone 2602347 3' ~~	-6.72441	-0.623093	0.0926613	0
13772	BI896489	ZF WU EST Dr cDNA clone 3738806 3' ~~	-6.7103	-0.813403	0.121217	0
9933	BI563129	ZF-AB Dr cDNA clone 4968025 5', mRNA se	-6.70424	-0.703741	0.10497	0
1067	AF308597	Dr Na+/K+ ATPase beta subunit isoform 1	-6.70241	-0.673974	0.100557	0
10865	BI840494	ZF SJD day 8 fin regeneration Dr cDNA c	-6.7013	-0.855983	0.127734	0
13796	BI897414	S-K-ZF DRA Dr cDNA clone 3819918 3' ~~	-6.69654	-0.834596	0.124631	0
16156	L42547	Dr LIM class homeodomain protein (lim5)	-6.69576	-0.813408	0.121481	0
16259	U57656	Dr lipoprotein lipase mRNA, cDNA (P).	-6.69262	-0.527668	0.0788433	0
9998	BI671117	ZF-AR cDNA Dr cDNA clone 4786502 3', mRN	-6.68655	-1.22665	0.183451	0
633	AF099738	Dr cell-adhesion protein plakoglobin mR	-6.68494	-0.691221	0.1034	0
12857	BI887199	ZF637-1-001454 ZF-SSWEmb cDNA library M	-6.65851	-0.630517	0.0946935	0
3426	AI877753	ZF WU EST Dr cDNA clone IMAGE:3724896 5'	-6.65735	-0.836909	0.125712	0
16299	U84615	Dr E74-like factor-1 (ZEF1) mRNA, cDNA	-6.64956	-0.596371	0.0896857	0
16383	Y07905	Dr mRNA for zp-47 POU gene.	-6.64656	-0.589243	0.0886539	0
9461	BI325924	ZF fin day3 regeneration Dr cDNA clone	-6.6374	-0.932818	0.14054	0
3535	AI878715	ZF WU EST Dr cDNA clone IMAGE:3726205 3	-6.63325	-0.815614	0.122958	0
9252	BG884107	ZF-AR cDNA Dr cDNA clone 4787233 5' ~~	-6.62819	-1.12051	0.169053	0
16256	U55177	Dr carbonic anhydrase homolog CAH-Z mRN	-6.62702	-0.820392	0.123795	0
6930	AW421874	S-K-ZF DRA Dr cDNA clone 2644849 5', mR	-6.62406	-0.651452	0.0983464	0
4286	AJ243250	Dr mRNA for uncoupling protein 2 (ucp2 g	-6.60893	-0.755713	0.114347	0
4042	AI959074	ZF WU EST Dr cDNA 5' ~~ gb:L25081 TRANS	-6.57124	-0.656908	0.0999671	0
5403	AW128244	ZF WU EST Dr cDNA clone IMAGE:3741003 3'	-6.56898	-1.08594	0.165313	0
13178	BI889228	ZF637-2-000983 ZF-SSWEmb cDNA library M	-6.55559	-0.8127	0.12397	0
1093	AF322374	Dr chondromodulin-1 mRNA, cDNA (C).	-6.54936	-0.67093	0.102442	0
13515	BI891279	ZF637-3-000534 ZF-SSWEmb cDNA library M	-6.53639	-0.890011	0.136163	0
10854	BI840300	ZF SJD day 8 fin regeneration Dr cDNA cl	-6.53018	-0.943112	0.144424	0
9375	BG985575	5013t3 NICHD ZF normalized I Dr cDNA cl	-6.52703	-0.770879	0.118106	0
11797	BI877882	S-K-ZF DRA Dr cDNA clone 3818961 3' ~~ K	-6.50829	-0.712135	0.10942	0
9258	BG884401	ZF-GK Dr cDNA clone 4745182 3', mRNA seq	-6.50426	-1.22549	0.188414	0
12937	BI887733	ZF637-1-001988 ZF-SSWEmb cDNA library M	-6.50212	-0.704513	0.108351	0
11295	BI850039	STR00115 segmentation stage cDNA librar	-6.5002	-0.486826	0.0748941	0
11209	BI846193	ZF neuronal Dr cDNA clone 4886570 5', m	-6.49616	-0.899804	0.138513	0
11846	BI878117	S-K-ZF DRA Dr cDNA clone 3819468 3', mR	-6.49243	-0.737605	0.11361	0
16373	X96422	Dr zp-50 POU gene.	-6.49078	-0.763752	0.117667	0
8145	BG302933	S-K-ZF DRA Dr cDNA clone 3816341 3', mR	-6.48045	-0.776608	0.119838	0
13492	BI891122	ZF637-3-000377 ZF-SSWEmb cDNA library M	-6.47906	-1.14613	0.176898	0
13434	BI890773	ZF637-3-000028 ZF-SSWEmb cDNA library M	-6.4514	-0.773201	0.11985	0
9356	BG985504	1241t3 NICHD ZF normalized I Dr cDNA cl	-6.45078	-0.86123	0.133508	0
13731	BI892423	ZF637-3-001678 ZF-SSWEmb cDNA library M	-6.44963	-0.871674	0.135151	0
15045	BM095906	Su-SJD-AM Dr cDNA clone 5409769 3' ~~ R	-6.44397	-1.13157	0.175601	0
12798	BI886789	ZF637-1-001044 ZF-SSWEmb cDNA library M	-6.44368	-0.747632	0.116026	0
7998	BF717548	ZF WU EST Dr cDNA clone IMAGE:3732820 5'	-6.43865	-2.45216	0.38085	0
16224	U37434	Dr L-isoaspartate (D-aspartate) O-methy	-6.43417	-0.451286	0.0701389	0
4999	AW115648	S-K-ZF DRA Dr cDNA clone 2599720 3', mRN	-6.42787	-0.719609	0.111952	0
1343	AI353083	zeh0012.seq.F ZF Embryonic Heart cDNA L	-6.41265	-1.01237	0.157871	0
7580	BE201195	ZF RG-C32-fn Dr cDNA 5', mRNA sequence.	-6.4115	-0.506762	0.0790395	0
1598	AI444432	ZF WU EST Dr cDNA clone IMAGE:3714151 3	-6.40416	-0.822635	0.128453	0
15198	BM102339	ZF-AB Dr cDNA clone 5386397 5', mRNA se	-6.39502	-1.04903	0.164039	0
578	AF071255	Dr HoxP (hoxb8b) gene, cDNA (P).,	-6.38934	-0.631089	0.0987722	0
13228	BI889526	ZF637-2-001281 ZF-SSWEmb cDNA library M	-6.38592	-0.592063	0.0927138	0
9959	BI670895	ZF-AR cDNA Dr cDNA clone 4786366 3', mR	-6.36898	-0.477323	0.074945	0
8009	BF717713	ZF WU EST Dr cDNA clone IMAGE:3733211 5	-6.34122	-0.998835	0.157515	0
13261	BI889720	ZF637-2-001475 ZF-SSWEmb cDNA library M	-6.33531	-0.978834	0.154505	0
9779	BI475283	ZF-AB Dr cDNA clone 4833104 5' ~~ conta	-6.33239	-0.386219	0.060991	0
8423	BG305279	ZF-AR cDNA Dr cDNA clone 4145976 3', mR	-6.32496	-0.502146	0.0793912	0
16158	L47669	Br translation elongation factor 1 alph	-6.3235	-1.51414	0.239447	0
14758	BM070961	ZF-AB Dr cDNA clone 5385421 3' ~~ SW:CA	-6.32271	-0.631823	0.099929	0
4962	AW078462	ZF WU EST Dr cDNA clone IMAGE:3742243 5	-6.32177	-0.78433	0.124068	0
12015	BI878946	S-K-ZF DRA Dr cDNA clone 3820569 3' ~~	-6.32102	-0.472458	0.0747439	0
12124	BI879707	ZF-AR cDNA Dr cDNA clone 4200275 3' ~~	-6.31982	-0.743192	0.117597	0
12968	BI887990	ZF637-1-002245 ZF-SSWEmb cDNA library M	-6.30074	-0.974572	0.154676	0
1030	AF286375	Dr Na+/K+ ATPase beta subunit isoform 1	-6.30066	-1.03375	0.164071	0
3804	AI942997	ZF WU EST Dr cDNA clone IMAGE:3727717 3'	-6.29836	-0.510642	0.0810755	0
10913	BI840999	ZF-AB Dr cDNA clone 4834003 3', mRNA se	-6.29284	-0.802727	0.127562	0
2234	AI588589	ZF WU EST Dr cDNA clone IMAGE:3719798 5	-6.29083	-0.590657	0.0938918	0
11760	BI877707	S-K-ZF DRA Dr cDNA clone 3818665 3' ~~	-6.27974	-0.366772	0.0584055	0
844	AF195851	Dr uridine kinase mRNA, cDNA (C).	-6.27908	-0.488388	0.0777802	0
6226	AW233227	ZF-AO Dr cDNA 5' ~~ SECRETED CEMENT GLA	-6.27093	-0.685631	0.109335	0
1404	AI384221	ZF fin day0 regeneration Dr cDNA 3', mRN	-6.2629	-0.819424	0.130838	0
13073	BI888604	ZF637-2-000359 ZF-SSWEmb cDNA library M	-6.25991	-0.769867	0.122984	0
1313	AI331515	ZF fin day1 regeneration Dr cDNA 5' ~~	-6.25858	-0.674424	0.10776	0
16396	Y13653	Dr mRNA for apolipoprotein A-I precursor	-6.25741	-2.15084	0.343727	0
712	AF140608	Dr proliferating cell nuclear antigen (	-6.24552	-1.3363	0.213962	0
11301	BI851025	imageqc_10_2000/sma424bdff41.x1 ZF-AR c	-6.23231	-0.765836	0.122882	0
13748	BI896300	ZF WU EST Dr cDNA clone 3720108 3' ~~ B	-6.23164	-0.66606	0.106884	0
139	AA606011	Appel Eisen ZF embryo 15 19hr Dr cDNA cl	-6.22554	-0.424327	0.068159	0
15331	BM104186	Su-SJD-AM Dr cDNA clone 5411615 3' ~~ H	-6.22352	-0.806107	0.129526	0
12751	BI886473	ZF637-1-000728 ZF-SSWEmb cDNA library M	-6.20973	-0.748049	0.120464	0
16181	S80425	gta3=transcription factor [ZFes, neurul	-6.19282	-0.704294	0.113728	0
4364	AL590150	ZF DNA sequence from clone RP71-3C13 Co	-6.18661	-0.704568	0.113886	0
13580	BI891601	ZF637-3-000856 ZF-SSWEmb cDNA library M	-6.17158	-0.94737	0.153505	0
10166	BI672209	G-ZF testis Dr cDNA clone 5152475 3' ~~	-6.1695	-0.623912	0.101128	0
11279	BI847093	ZF SJD day 8 fin regeneration Dr cDNA cl	-6.15664	-0.801039	0.13011	0
15763	BM183249	G-ZF (O) Dr cDNA clone 5157833 3' ~~ CHI	-6.15317	-0.701641	0.114029	0
12636	BI885908	ZF637-1-000163 ZF-SSWEmb cDNA library M	-6.14561	-0.79954	0.130099	0
12624	BI885882	ZF637-1-000137 ZF-SSWEmb cDNA library M	-6.12658	-0.514863	0.0840377	0
3373	AI794373	ZF WU EST Dr cDNA clone IMAGE:3724169 5'	-6.1236	-0.561791	0.0917419	0
503	AF035481	Dr connexin 43 (Cx43) mRNA, cDNA (C).	-6.12105	-0.755046	0.123352	0
16059	BM186104	ZF SJD adult male II Dr cDNA clone 5544	-6.10724	-0.674778	0.110488	0
10853	BI840279	ZF SJD day 8 fin regeneration Dr cDNA c	-6.10249	-0.705062	0.115537	0
6790	AW420561	ZF-GK Dr cDNA 3' ~~ gb:M93405 METHYLMALO	-6.09805	-0.45382	0.0744205	0
13481	BI891069	ZF637-3-000324 ZF-SSWEmb cDNA library M	-6.08457	-0.617188	0.101435	0
584	AF071264	Dr HoxP (hoxc4a) gene, cDNA (C).,	-6.07626	-0.543173	0.0893926	0
13874	BI979989	G-ZF (O) Dr cDNA clone 5159511 3', mRNA	-6.07545	-0.630041	0.103703	0
875	AF210636	Dr V-type ATPase subunit G-like protein	-6.07109	-0.834592	0.13747	0
8201	BG303312	S-K-ZF DRA Dr cDNA clone 3817339 3' ~~ H	-6.05529	-0.545102	0.0900209	0
10963	BI841856	ZF neuronal Dr cDNA clone 5080389 5', m	-6.04984	-0.857263	0.1417	0
14042	BI981548	ZF-AB Dr cDNA clone 5332171 5', mRNA se	-6.04548	-0.82088	0.135784	0
2055	AI584421	ZF WU EST Dr cDNA clone IMAGE:3719445 3'	-6.04443	-0.625559	0.103493	0
16344	X68432	Br pou[c] mRNA for transcription factor.	-6.02502	-0.524046	0.0869782	0
1163	AF375871	Dr transcription factor Meis1.1 (meis1.	-6.02319	-0.885917	0.147084	0
16413	Y15874	Dr mRNA for RPTP-alpha protein.	-6.01589	-0.438792	0.0729388	0
955	AF247824	Dr decorin mRNA, cDNA (P).	-6.01414	-1.07989	0.179559	0
4729	AW076508	ZF-GK Dr cDNA 3', mRNA sequence.	-6.00542	-0.860451	0.143279	0
9917	BI534285	ZF-AB Dr cDNA clone 4967985 3', mRNA se	-6.00424	-0.515438	0.0858456	0
1192	AF395831	Dr Pou4f2 (pou4f2) mRNA, cDNA (P).	-6.00322	-0.663455	0.110516	0
5213	AW116486	S-K-ZF DRA Dr cDNA clone 2601234 3' ~~ B	-6.00034	-0.792722	0.132113	0
14237	BI984364	C-ZF ovary Dr cDNA clone 5304961 3', mRN	-6.00033	-0.58011	0.0966798	0
5165	AW116326	S-K-ZF DRA Dr cDNA clone 2601109 3', mRN	-5.99945	-0.639222	0.106547	0
12599	BI885653	ZF WU EST Dr cDNA clone 4489642 5', mRN	-5.99712	-0.786449	0.131138	0
13738	BI896231	ZF WU EST Dr cDNA clone 3715135 3' ~~ HU	-5.98165	-0.373955	0.0625171	0
1164	AF375872	Dr transcription factor Meis2.2 (meis2.	-5.98145	-0.556881	0.0931013	0
7231	AW778454	ZF 15-19hr embryonic cDNA Dr cDNA 5', mR	-5.97148	-0.595668	0.0997522	0
1186	AF392993	Dr kruppel like factor 12 (klf12) mRNA,	-5.96862	-0.618611	0.103644	0
5590	AW154433	S-K-ZF DRA Dr cDNA clone 2602524 3' ~~ 1	-5.96039	-0.79745	0.133792	0
9499	BI326657	ZF-GK Dr cDNA clone 4760051 5' ~~ FLS48	-5.95676	-0.600471	0.100805	0
3806	AI943010	ZF WU EST Dr cDNA clone IMAGE:3727954 3	-5.95652	-0.526143	0.0883306	0
877	AF210638	Dr Bing3-like protein gene, cDNA (P).,	-5.95624	-1.424	0.239077	0
12694	BI886167	ZF637-1-000422 ZF-SSWEmb cDNA library M	-5.94781	-0.538896	0.0906041	0
1668	AI477544	ZF WU EST Dr cDNA clone IMAGE:3716103 5	-5.94526	-0.541771	0.0911265	0
9838	BI476513	ZF-AB Dr cDNA clone 4832881 3', mRNA seq	-5.94435	-0.567398	0.0954517	0
109	AA542569	ZF ICRFzfls Dr cDNA clone 4P19 3', mRNA	-5.94141	-0.530532	0.0892939	0
2431	AI626604	ZF WU EST Dr cDNA clone IMAGE:3720481 3'	-5.92528	-0.481818	0.0813157	0
4949	AW078306	ZF WU EST Dr cDNA clone IMAGE:3742054 5'	-5.92208	-0.595943	0.100631	0
9447	BI325560	ZF-AB Dr cDNA clone 4955805 3', mRNA seq	-5.92147	-0.929474	0.156967	0
14824	BM071886	G-ZF (O) Dr cDNA clone 5377895 3' ~~ MO	-5.91304	-0.710254	0.120117	0
13798	BI897492	ZF-AR cDNA Dr cDNA clone 4199142 3' ~~ B	-5.91129	-1.55206	0.262559	0
14754	BM070938	ZF-AB Dr cDNA clone 5385283 3', mRNA seq	-5.9004	-0.482166	0.0817175	0
1690	AI477980	ZF WU EST Dr cDNA clone IMAGE:3715257 3	-5.89617	-1.94103	0.329202	0
3861	AI957401	ZF WU EST Dr cDNA clone IMAGE:3728676 3'	-5.89487	-0.711324	0.120668	0
16038	BM185854	ZF-AB Dr cDNA clone 5414118 3', mRNA se	-5.88183	-0.705633	0.119968	0
6332	AW280006	ZF-AB Dr cDNA 3', mRNA sequence.	-5.87529	-0.72731	0.123791	0
5009	AW115690	S-K-ZF DRA Dr cDNA clone 2599775 3' ~~ H	-5.87045	-0.819306	0.139564	0
16264	U57975	Dr Notch homologue 3 mRNA, cDNA (C).	-5.86567	-0.994057	0.16947	0
1127	AF354750	Dr proteasome subunit alpha Type 6-A (p	-5.86116	-0.602944	0.102871	0
16261	U57965	Dr ribonucleotide reductase protein R2	-5.8596	-1.48882	0.254082	0
12615	BI885823	ZF637-1-000078 ZF-SSWEmb cDNA library M	-5.84691	-1.02634	0.175535	0
544	AF060118	Dr nuclear oncoprotein (skiB) mRNA, cDN	-5.84308	-0.378759	0.0648219	0
9144	BG799399	ZF RG-C32-fn Dr cDNA clone 4468687 5',	-5.8417	-0.836609	0.143213	0
13173	BI889190	ZF637-2-000945 ZF-SSWEmb cDNA library M	-5.83991	-0.485692	0.0831676	0
3496	AI878468	ZF WU EST Dr cDNA clone IMAGE:3725649 3'	-5.83683	-0.597194	0.102315	0
870	AF207707	Dr NCC receptor protein 1 (nccrp-1) mRN	-5.8356	-0.77017	0.131978	0
845	AF195881	Dr tissue-type neural crest crestin mRN	-5.82194	-0.52726	0.0905642	0
8408	BG304957	ZF-AR cDNA Dr cDNA clone 4144033 5' ~~	-5.80712	-0.828159	0.142611	0
9695	BI473147	ZF-AB Dr cDNA clone 4968363 3', mRNA seq	-5.80679	-0.705328	0.121466	0
4033	AI958820	ZF WU EST Dr cDNA 5', mRNA sequence.	-5.80151	-0.640082	0.11033	0
14676	BM036802	G-ZF (O) Dr cDNA clone 5377417 3' ~~ PU	-5.80049	-0.57436	0.0990192	0
6950	AW422249	S-K-ZF DRA Dr cDNA clone 2642014 5' ~~	-5.7996	-0.867282	0.149542	0
183	AB011826	Dr BMPR-IA mRNA for type I serin/threon	-5.79425	-0.535511	0.0924211	0
4238	AI974139	ZF WU EST Dr cDNA clone IMAGE:3731836 3'	-5.79356	-1.14233	0.197173	0
6500	AW282071	ZF-AB Dr cDNA 3', mRNA sequence.	-5.79338	-0.520969	0.0899249	0
9756	BI474934	ZF-GK Dr cDNA clone 4760677 3', mRNA seq	-5.7839	-0.409331	0.0707708	0
12947	BI887789	ZF637-1-002044 ZF-SSWEmb cDNA library M	-5.78318	-0.664297	0.114867	0
14380	BM024812	ZF-AB Dr cDNA clone 5334935 3' ~~ CALC	-5.77824	-0.588104	0.101779	0
678	AF124095	Dr iroquois HoxP Ziro3 (Ziro3) mRNA, cD	-5.7749	-0.444757	0.0770155	0
12708	BI886259	ZF637-1-000514 ZF-SSWEmb cDNA library M	-5.77233	-0.883953	0.153136	0
240	AB046866	Dr ICAT mRNA for beta-catenin-interacti	-5.76995	-0.900448	0.156058	0
14909	BM082411	C-ZF ovary Dr cDNA clone 5306103 3' ~~H	-5.75558	-0.538025	0.0934789	0
12723	BI886329	ZF637-1-000584 ZF-SSWEmb cDNA library M	-5.75294	-0.557182	0.0968517	0
12742	BI886435	ZF637-1-000690 ZF-SSWEmb cDNA library M	-5.75106	-0.772835	0.134381	0
3802	AI942987	ZF WU EST Dr cDNA clone IMAGE:3727716 3	-5.75016	-0.555161	0.0965471	0
2374	AI617585	zehn1816.seq.F ZF Embryonic Heart cDNA	-5.74776	-0.435193	0.0757153	0
4154	AI964258	EST269372 ZF T0315, S-E-Dr cDNA clone R	-5.74064	-1.07693	0.187597	0
11654	BI875665	S-K-ZF DRA Dr cDNA clone 3819383 5' ~~ C	-5.73895	-0.45043	0.0784865	0
1062	AF305882	Dr KH domain containing RNA-binding pro	-5.73714	-0.450593	0.0785397	0
16227	U41081	Dr b-catenin mRNA, cDNA (C).	-5.72802	-0.828503	0.14464	0
9122	BG799059	ZF-GK Dr cDNA clone 4729834 5', mRNA se	-5.72638	-0.532301	0.0929561	0
11428	BI865656	ZF neuronal Dr cDNA clone 5082494 5', m	-5.71572	-0.532433	0.0931524	0
1564	AI437134	ZF WU EST Dr cDNA clone IMAGE:3714135 5	-5.71396	-1.37928	0.241388	0
5307	AW116863	S-K-ZF DRA Dr cDNA clone 2601760 3' ~~	-5.70532	-0.928084	0.16267	0
9607	BI429638	ZF-AO Dr cDNA clone 4879388 3', mRNA se	-5.70429	-0.594896	0.104289	0
14859	BM072355	ZF-AB Dr cDNA clone 5386171 3', mRNA se	-5.6997	-0.602592	0.105723	0
8599	BG306150	ZF-AR cDNA Dr cDNA clone 4199267 3', mR	-5.69812	-2.21686	0.389051	0
7221	AW777972	ZF 15-19hr embryonic cDNA Dr cDNA 5', m	-5.69705	-0.495635	0.0869984	0
16024	BM185447	ZF-AB Dr cDNA clone 5414014 5', mRNA se	-5.69212	-0.681291	0.11969	0
6166	AW232589	ZF-AO Dr cDNA 3' ~~ HUMAN DIHYDROOROTATE	-5.6904	-0.494047	0.0868212	0
9657	BI430340	ZF-AB Dr cDNA clone 4967629 3' ~~ BOVIN	-5.68848	-0.66067	0.116142	0
10813	BI839722	ZF-AB Dr cDNA clone 4834158 5' ~~ BOVIN	-5.6849	-0.618222	0.108748	0
13795	BI897409	S-K-ZF DRA Dr cDNA clone 3819828 3' ~~	-5.68446	-0.916117	0.161162	0
8310	BG303940	S-K-ZF DRA Dr cDNA clone 3815267 3' ~~	-5.68116	-0.624845	0.109986	0
6535	AW305632	ZF-AB Dr cDNA 5' ~~ BOVIN 3-HYDROXYACYL-	-5.67875	-0.373536	0.0657779	0
9380	BG985671	2010 NICHD ZF normalized I Dr cDNA clon	-5.67156	-0.762764	0.134489	0
600	AF075384	Dr tyrosine hydroxylase (th) mRNA, cDNA	-5.66966	-1.10526	0.194944	0
8786	BG308728	ZF-AR cDNA Dr cDNA clone 4143677 4143677	-5.66352	-0.920775	0.16258	0
794	AF174393	Dr glial fibrillary acidic protein (gfa	-5.6625	-0.92191	0.16281	0
4293	AJ245962	Dr mRNA for Pbx1a homeodomain protein (p	-5.65545	-0.585804	0.103582	0
10623	BI706995	ZF-AR cDNA Dr cDNA clone 4791281 5', mR	-5.65521	-0.886493	0.156757	0
3316	AI793835	ZF WU EST Dr cDNA clone IMAGE:3725252 3	-5.65478	-0.440359	0.0778737	0
8683	BG306866	ZF-AR cDNA Dr cDNA clone 4145595 5', mRN	-5.65305	-0.646078	0.114288	0
12608	BI885786	ZF637-1-000041 ZF-SSWEmb cDNA library M	-5.64746	-0.685451	0.121373	0
8461	BG305533	ZF-AR cDNA Dr cDNA clone 4145310 3', mRN	-5.64442	-0.87369	0.154788	0
11902	BI878442	S-K-ZF DRA Dr cDNA clone 3819922 3' ~~ X	-5.64066	-1.27891	0.22673	0
4028	AI958755	ZF WU EST Dr cDNA clone IMAGE:3729255 5	-5.63856	-0.563284	0.0998985	0
4991	AW115626	S-K-ZF DRA Dr cDNA clone 2599677 3' ~~	-5.63694	-0.593899	0.105358	0
16339	X65061	Br mRNA from msh-C (msh-related homeobox	-5.63503	-0.619622	0.109959	0
13771	BI896473	ZF WU EST Dr cDNA clone 3734057 5' ~~ S	-5.63063	-0.794816	0.141159	0
7228	AW778248	ZF 15-19hr embryonic cDNA Dr cDNA 5' ~~	-5.62652	-0.534992	0.0950841	0
10240	BI672466	G-ZF testis Dr cDNA clone 5153047 3', m	-5.62532	-0.456546	0.0811591	0
15740	BM182746	Su-SJD-AM Dr cDNA clone 5412918 5', mRNA	-5.59884	-0.453872	0.0810655	0
1174	AF385081	Dr 60S ribosomal protein L13 mRNA, cDNA	-5.59774	-1.01467	0.181265	0
569	AF071245	Dr HoxP (hoxa3a) mRNA, cDNA (C).	-5.59657	-0.529279	0.0945719	0
9349	BG985485	1140t7 NICHD ZF normalized I Dr cDNA cl	-5.58497	-0.615723	0.110246	0
4688	AW059098	ZF WU EST Dr cDNA clone IMAGE:3739857 3	-5.57771	-1.02778	0.184265	0
7003	AW454617	zehl1792 ZF Embryonic Heart cDNA Librar	-5.57168	-1.34019	0.240536	0
5194	AW116409	S-K-ZF DRA Dr cDNA clone 2601220 3', mRN	-5.56739	-0.692628	0.124408	0
211	AB032416	Dr CtBP2 mRNA, cDNA (C).	-5.5658	-0.729908	0.131142	0
9582	BI429018	ZF-AB Dr cDNA clone 4966300 5' ~~ MOUSE	-5.56209	-0.933584	0.167848	0
108	AA542546	ZF ICRFzfls Dr cDNA clone 6K1 3', mRNA	-5.55512	-0.599878	0.107987	0
10465	BI704416	zfshTARAMA000246 ZF-SSWEmb cDNA library	-5.55439	-0.739604	0.133156	0
230	AB042248	Dr zcry1a mRNA for cryptochrome 1a, cDN	-5.54788	-0.452867	0.0816289	0
11382	BI865041	ZF neuronal Dr cDNA clone 5081870 5', m	-5.54065	-0.561959	0.101425	0
7009	AW455027	zehl2495 ZF Embryonic Heart cDNA Librar	-5.53883	-0.555248	0.100247	0
8678	BG306750	ZF-AR cDNA Dr cDNA clone 4145395 5', mR	-5.53843	-0.719626	0.129933	0
1588	AI444293	ZF WU EST Dr cDNA clone IMAGE:3715046 5'	-5.53499	-0.920065	0.166227	0
10318	BI673470	G-ZF (O) Dr cDNA clone 5153344 3', mRNA	-5.53061	-1.04251	0.188498	0
4397	AL591497	ZF DNA sequence from clone XX-173M20 on	-5.52383	-0.659522	0.119396	0
13117	BI888861	ZF637-2-000616 ZF-SSWEmb cDNA library M	-5.51392	-0.511974	0.0928511	0
10927	BI841461	ZF-AO Dr cDNA clone 4879920 3', mRNA se	-5.51238	-0.402633	0.0730415	0
14394	BM025348	ZF SJD day 8 fin regeneration Dr cDNA c	-5.5015	-0.457939	0.0832389	0
4579	AW019691	ZF WU EST Dr cDNA clone IMAGE:3732649 3	-5.49512	-0.703349	0.127995	0
15669	BM182172	Su-SJD-AM Dr cDNA clone 5412167 5' ~~	-5.4943	-0.539436	0.0981809	0
11291	BI850015	STR00091 gastrula stage cDNA library Dr	-5.48978	-0.637336	0.116095	0
7028	AW466602	S-K-ZF DRA Dr cDNA clone 2641780 3', mRN	-5.47773	-0.732133	0.133656	0
13380	BI890444	ZF637-2-002199 ZF-SSWEmb cDNA library M	-5.4668	-0.581783	0.106421	0
10881	BI840762	ZF-AB Dr cDNA clone 4833688 3', mRNA se	-5.46385	-0.423993	0.0775996	0
11183	BI845725	ZF neuronal Dr cDNA clone 5077524 3', m	-5.4608	-0.459862	0.0842116	0
7242	AW826278	ZF-AR cDNA Dr cDNA 3', mRNA sequence.	-5.45987	-0.927098	0.169802	0
9455	BI325696	ZF-AB Dr cDNA clone 4956145 3', mRNA se	-5.44964	-0.674231	0.12372	0
4163	AI964296	EST269410 ZF TO297, S-E-Dr cDNA clone R	-5.44716	-0.525974	0.0965594	0
4600	AW019798	ZF WU EST Dr cDNA clone IMAGE:3732810 3	-5.44534	-0.605677	0.111228	0
8633	BG306394	ZF-AR cDNA Dr cDNA clone 4199533 3' ~~	-5.43967	-0.429648	0.0789842	0
1760	AI522628	ZF WU EST Dr cDNA clone IMAGE:3716296 3	-5.43576	-0.568508	0.104587	0
13811	BI979159	G-ZF (O) Dr cDNA clone 5160396 3' ~~ COP	-5.43473	-0.632004	0.11629	0
13820	BI979220	G-ZF (O) Dr cDNA clone 5160353 3' ~~ CG	-5.43159	-0.683802	0.125894	0
15707	BM182396	Su-SJD-AM Dr cDNA clone 5412874 3', mRNA	-5.42935	-0.805801	0.148416	0
16263	U57974	Dr Notch homologue 2 mRNA, cDNA (C).	-5.41596	-0.479087	0.0884584	0
15807	BM183759	Su-SJD-AM Dr cDNA clone 5413286 3' ~~ X	-5.41211	-0.523695	0.0967636	0
15380	BM104683	Su-SJD-AM Dr cDNA clone 5411677 5' ~~ H	-5.41125	-0.514243	0.0950323	0
12382	BI882032	ZF RG-C32-fn Dr cDNA clone 4467733 3', m	-5.39104	-0.345822	0.0641474	0
6075	AW231983	ZF-AO Dr cDNA 3', mRNA sequence.	-5.38324	-0.524741	0.0974768	0
13135	BI888934	ZF637-2-000689 ZF-SSWEmb cDNA library M	-5.38129	-1.00249	0.186292	0
5732	AW170954	S-K-ZF DRA Dr cDNA clone 2639565 3' ~~	-5.38123	-0.473387	0.0879701	0
11482	BI866262	ZF-AB Dr cDNA clone 4834300 3' ~~ contai	-5.37681	-0.58144	0.108139	0
3176	AI793405	ZF WU EST Dr cDNA clone IMAGE:3724375 3	-5.37401	-0.46488	0.0865052	0
10442	BI704281	zfshTARAMA000111 ZF-SSWEmb cDNA library	-5.36905	-1.565	0.291485	0
3674	AI884045	ZF WU EST Dr cDNA clone IMAGE:3726959 3'	-5.36662	-0.791072	0.147406	0
12097	BI879589	ZF-AR cDNA Dr cDNA clone 4200055 3', mRN	-5.36653	-0.387515	0.0722097	0
957	AF249266	Dr Wnt11r protein (wnt11r) mRNA, cDNA (	-5.36535	-0.278154	0.0518428	0
9965	BI670920	ZF-AR cDNA Dr cDNA clone 4786119 3', mR	-5.36104	-0.386612	0.0721152	0
1249	AI204715	ZF-EST28 ZF cDNA Library Dr cDNA clone	-5.35783	-0.738247	0.137788	0
10017	BI671188	ZF-AR cDNA Dr cDNA clone 4786491 3', mRN	-5.35775	-0.539122	0.100625	0
8369	BG304234	S-K-ZF DRA Dr cDNA clone 3815441 3' ~~ H	-5.35271	-0.447758	0.0836508	0
626	AF097478	Dr protein tyrosine phosphatase SH-PTP2	-5.35184	-0.365497	0.0682937	0
1150	AF364084	Dr translocon-associated protein beta m	-5.35092	-0.536042	0.100178	0
9116	BG739197	ZF-AR cDNA Dr cDNA clone 4786903 5' ~~	-5.3502	-0.385789	0.0721075	0
11216	BI846231	ZF neuronal Dr cDNA clone 4886495 5', mR	-5.3502	-0.876717	0.163866	0
10707	BI709417	G-ZF (O) Dr cDNA clone 5154170 3' ~~ SW:	-5.3481	-0.602977	0.112746	0
698	AF134850	Dr type II basic cytokeratin mRNA, cDNA	-5.34507	-0.918072	0.17176	0
2378	AI617819	zehn2156.seq.F ZF Embryonic Heart cDNA	-5.34446	-0.718334	0.134407	0
3919	AI957758	ZF WU EST Dr cDNA clone IMAGE:3729987 3	-5.34176	-0.413326	0.0773764	0
8472	BG305581	ZF-AR cDNA Dr cDNA clone 4145494 3', mR	-5.34106	-0.357166	0.0668717	0
13253	BI889693	ZF637-2-001448 ZF-SSWEmb cDNA library M	-5.33907	-0.7918	0.148303	0
6282	AW279667	ZF-AB Dr cDNA 3', mRNA sequence.	-5.33403	-0.396515	0.0743369	0
13855	BI979882	G-ZF (O) Dr cDNA clone 5159322 3' ~~ P3	-5.3329	-0.763824	0.143229	0
13199	BI889332	ZF637-2-001087 ZF-SSWEmb cDNA library M	-5.328	-0.99347	0.186462	0
12975	BI888024	ZF637-1-002279 ZF-SSWEmb cDNA library M	-5.32766	-0.612863	0.115034	0
10416	BI703385	ZF neuronal Dr cDNA clone 5076722 5', m	-5.32649	-1.2067	0.226546	0
2228	AI588515	ZF WU EST Dr cDNA clone IMAGE:3719701 5	-5.31979	-0.819009	0.153955	0
3814	AI943057	ZF WU EST Dr cDNA clone IMAGE:3728016 3'	-5.31824	-0.736206	0.13843	0
9866	BI533195	ZF fin day3 regeneration Dr cDNA clone	-5.31757	-0.475235	0.0893706	0
5363	AW117146	ZF WU EST Dr cDNA clone IMAGE:3740974 3	-5.31183	-0.72213	0.135948	0
7331	AY007304	Dr replication protein A (rpa) mRNA, cD	-5.311	-0.555372	0.10457	0
1740	AI522398	ZF WU EST Dr cDNA clone IMAGE:3712688 3	-5.30359	-0.586637	0.110611	0
7339	AY017342	Dr Cyfip mRNA, cDNA (C).	-5.30082	-0.618655	0.116709	0
3957	AI957893	ZF WU EST Dr cDNA clone IMAGE:3730223 3'	-5.29543	-0.392283	0.0740795	0
6528	AW305549	ZF-AB Dr cDNA 5' ~~ LYSYL OXIDASE-RELAT	-5.29325	-0.424605	0.0802163	0
10443	BI704288	zfshTARAMA000118 ZF-SSWEmb cDNA library	-5.29223	-0.69625	0.131561	0
8121	BG302752	S-K-ZF DRA Dr cDNA clone 3816188 3', mR	-5.28903	-0.470976	0.0890477	0
2681	AI657841	ZF WU EST Dr cDNA clone IMAGE:3722253 5'	-5.28859	-0.803636	0.151957	0
1355	AI353394	zeh0438.seq.F ZF Embryonic Heart cDNA L	-5.27958	-0.733453	0.138922	0
3094	AI722564	S-K-ZF DRA Dr cDNA clone 2352053 3', mR	-5.27244	-0.419696	0.0796018	0
2738	AI666939	ZF WU EST Dr cDNA clone IMAGE:3724105 3'	-5.27055	-0.522541	0.0991436	0
1841	AI545065	ZF WU EST Dr cDNA clone IMAGE:3717230 5	-5.26944	-0.586957	0.111389	0
5069	AW115946	S-K-ZF DRA Dr cDNA clone 2600261 3' ~~	-5.26867	-0.330068	0.0626472	0
16246	U49417	Dr Zg13 gene, cDNA (P).,	-5.26619	-0.63752	0.121059	0
915	AF231015	Dr Bax (bax) gene, cDNA (C).	-5.26481	-0.545946	0.103697	0
13150	BI889064	ZF637-2-000806 ZF-SSWEmb cDNA library M	-5.26053	-0.478215	0.0909063	0
9400	BG985726	2600 NICHD ZF normalized I Dr cDNA clon	-5.25353	-0.491933	0.0936385	0
1401	AI384212	ZF fin day0 regeneration Dr cDNA 3', mRN	-5.24502	-0.440809	0.0840433	0
589	AF071496	Dr orthopedia protein (Otp) mRNA, cDNA	-5.24319	-0.520717	0.099313	0
10315	BI673452	G-ZF (O) Dr cDNA clone 5153252 3' ~~ HUM	-5.23742	-0.388777	0.0742306	0
9591	BI429216	ZF-AB Dr cDNA clone 4966379 5' ~~ KERATI	-5.23304	-0.63351	0.12106	0
16252	U51268	Dr Wnt5 (Wnt5) mRNA, cDNA (C).	-5.23102	-0.288649	0.0551802	0
11253	BI846691	ZF-AR cDNA Dr cDNA clone 4788912 5' ~~	-5.22631	-0.404715	0.0774379	0
14017	BI981137	ZF-AB Dr cDNA clone 5331840 3', mRNA seq	-5.22008	-0.603181	0.11555	0
587	AF071267	Dr HoxP (hoxc9a) gene, cDNA (C).,	-5.21859	-0.525695	0.100735	0
7721	BE557263	ZF RG-C32-fn Dr cDNA 5' ~~ ANNEXIN MAX	-5.21731	-0.491114	0.0941316	0
2209	AI588403	ZF WU EST Dr cDNA clone IMAGE:3720122 3	-5.21515	-0.760585	0.145841	0
6993	AW453825	zehl0450 ZF Embryonic Heart cDNA Librar	-5.21495	-1.62254	0.311133	0
16182	S80986	svp[40]=svp-related nuclear receptor/re	-5.20109	-0.613174	0.117893	0
[truncated: 1,679 more rows]
