# Supplementary material for: Genomewide Expression Analysis in Zebrafish mind bomb Alleles with Pancreas Defects of Different Severity Identifies Putative Notch Responsive Genes
Source: PLoS One. 2008 Jan 23;3(1):e1479. doi: 10.1371/journal.pone.0001479 (PMC2195453; doi:10.1371/journal.pone.0001479)
Supplement: Table S3 — List of significantly expressed genes (q = 0.0) in 72-hpf tfi91 mutants generated with SAM. (3.92 MB XLS) [file pone.0001479.s003.xls]

## Sheet: Sheet1
Table S3. List of significantly expressed genes (q=0.0) in 72-hpf tfi91 mutants generated with SAM. The q-value(%) indicates the statistical significance of difference in gene expression. The lesser the q-value is, the more the significance is. The Numerator value (log2) indicates the fold change difference in gene expression.
Up-regulated genes
Row	Gene ID	Gene Name	Score(d)	Numerator(r)	Denominator(s+s0)	q-value(%)
7159	AW595789	ZF fin day1 regeneration Dr cDNA 5' ~~	16.6024	0.938686	0.0565391	0
11044	BI842936	ZF fin day3 regeneration Dr cDNA clone 4	14.6538	0.964163	0.065796	0
12017	BI878949	S-K-ZF DRA Dr cDNA clone 3820577 3', mRN	13.9989	1.79233	0.128033	0
7835	BE605893	ZF RG-C32-fn Dr cDNA 3', mRNA sequence.	12.5365	1.39798	0.111512	0
13735	BI892444	ZF637-3-001699 ZF-SSWEmb cDNA library M	11.8802	0.541095	0.0455458	0
4107	AI959694	ZF WU EST Dr cDNA clone IMAGE:3730725 3	11.6605	0.59228	0.0507937	0
15422	BM154358	ZF SJD adult male II Dr cDNA clone 5543	10.9297	1.16001	0.106134	0
16078	BM186492	ZF SJD day 8 fin regeneration Dr cDNA cl	10.7627	0.775027	0.0720107	0
63	AA495374	ZF ICRFzfls Dr cDNA clone 2D17 5' ~~ gb	10.7175	0.51528	0.0480782	0
14553	BM035036	C-ZF ovary Dr cDNA clone 5305550 3', mR	10.6927	0.693416	0.0648495	0
10662	BI708483	G-ZF (O) Dr cDNA clone 5153679 5' ~~ UN	10.6432	1.65297	0.155308	0
2430	AI626603	ZF WU EST Dr cDNA clone IMAGE:3720500 3	10.5421	1.34109	0.127213	0
7593	BE201417	ZF RG-C32-fn Dr cDNA 3', mRNA sequence.	10.4529	0.52126	0.0498677	0
5784	AW171191	S-K-ZF DRA Dr cDNA clone 2639936 3', mR	10.4397	0.84766	0.0811957	0
13755	BI896327	ZF WU EST Dr cDNA clone 3722744 5' ~~ X	10.1547	0.741901	0.0730596	0
2236	AI588611	ZF WU EST Dr cDNA clone IMAGE:3719822 5	10.1011	1.09723	0.108626	0
8827	BG727181	ZF-GK Dr cDNA clone 4726595 3', mRNA seq	10.0286	1.65776	0.165303	0
1349	AI353265	zeh0258.seq.F ZF Embryonic Heart cDNA L	10.028	0.615959	0.0614241	0
5232	AW116557	S-K-ZF DRA Dr cDNA clone 2601293 3', mRN	10.016	0.920246	0.0918775	0
7044	AW466862	ZF fin day3 regeneration Dr cDNA 3', mR	9.93959	0.630101	0.063393	0
5101	AW116068	S-K-ZF DRA Dr cDNA clone 2600404 3' ~~	9.93205	1.23424	0.124268	0
16134	H56788	ZF-E10 ZF embryonic Dr cDNA clone ZF-E1	9.92953	0.797517	0.0803176	0
14884	BM081047	G-ZF (O) Dr cDNA clone 5159572 5' ~~ RA	9.89248	0.679768	0.0687156	0
2309	AI601560	ZF WU EST Dr cDNA clone IMAGE:3720792 3	9.8541	0.647729	0.065732	0
16237	U47113	Dr desmin mRNA, cDNA (C).	9.79807	1.05911	0.108094	0
7542	BE200642	ZF RG-C32-fn Dr cDNA 3', mRNA sequence.	9.79567	0.555314	0.0566898	0
5781	AW171182	S-K-ZF DRA Dr cDNA clone 2639915 3', mR	9.79022	0.679853	0.069442	0
13474	BI891040	ZF637-3-000295 ZF-SSWEmb cDNA library M	9.68984	0.777738	0.0802632	0
5251	AW116624	S-K-ZF DRA Dr cDNA clone 2601457 3', mR	9.44379	0.738216	0.0781695	0
4435	AW018967	ZF WU EST Dr cDNA clone IMAGE:3732891 3	9.34331	0.624316	0.0668195	0
13789	BI897147	ZF RG-C32-fn Dr cDNA 5' ~~ HYPOTHETICA	9.30265	0.998992	0.107388	0
1542	AI415904	ZF WU EST Dr cDNA clone IMAGE:3713996 3	9.26765	0.368861	0.0398009	0
7553	BE200753	ZF RG-C32-fn Dr cDNA 3', mRNA sequence.	9.1977	0.694409	0.0754982	0
9471	BI326259	ZF fin day3 regeneration Dr cDNA clone 4	9.11172	0.568598	0.0624029	0
8960	BG728492	ZF-GK Dr cDNA clone 4727673 3', mRNA seq	9.08523	0.443441	0.048809	0
4827	AW077162	ZF-AB Dr cDNA 3', mRNA sequence.	9.07993	0.555441	0.0611724	0
8886	BG727567	ZF-GK Dr cDNA clone 4727044 3', mRNA se	9.06992	0.417949	0.0460808	0
12320	BI880771	ZF-GK Dr cDNA clone 4234056 3', mRNA se	9.01884	0.437756	0.048538	0
15441	BM154725	ZF SJD adult male II Dr cDNA clone 55443	9.01288	0.829272	0.0920097	0
7797	BE605522	ZF RG-C32-fn Dr cDNA 3' ~~ HUMAN MYOSIN	9.00738	0.582987	0.0647232	0
13941	BI980448	G-ZF (O) Dr cDNA clone 5159153 3' ~~ HUM	8.97259	0.504909	0.0562723	0
9473	BI326273	ZF fin day3 regeneration Dr cDNA clone	8.91078	0.67512	0.0757645	0
5139	AW116228	S-K-ZF DRA Dr cDNA clone 2600992 3' ~~	8.8946	0.725555	0.0815725	0
6212	AW232856	ZF-AO Dr cDNA 3', mRNA sequence.	8.88292	0.742695	0.0836093	0
10553	BI705704	ZF-GK Dr cDNA clone 4743859 3', mRNA seq	8.84524	0.490165	0.0554157	0
10907	BI840935	ZF-AB Dr cDNA clone 4834004 3', mRNA se	8.76642	0.565848	0.0645471	0
11215	BI846219	ZF neuronal Dr cDNA clone 4886431 5', m	8.72132	0.781154	0.0895684	0
8260	BG303707	S-K-ZF DRA Dr cDNA clone 3815695 3' ~~	8.71035	0.427284	0.0490548	0
2010	AI584277	ZF WU EST Dr cDNA clone IMAGE:3718483 3	8.66462	0.47201	0.0544756	0
9306	BG891932	ZF-GK Dr cDNA clone 4759498 3', mRNA se	8.65646	1.01237	0.116949	0
221	AB038320	Dr mRNA for zfBc10, cDNA (C).	8.62434	0.410033	0.0475437	0
8437	BG305364	ZF-AR cDNA Dr cDNA clone 4146077 3' ~~	8.60171	0.34645	0.0402769	0
3050	AI722408	ZF WU EST Dr cDNA clone IMAGE:3722549 3	8.58598	0.524855	0.0611292	0
13383	BI890454	ZF637-2-002209 ZF-SSWEmb cDNA library M	8.5811	0.393666	0.045876	0
8096	BG302581	S-K-ZF DRA Dr cDNA clone 3815723 3' ~~	8.53016	1.0448	0.122483	0
727	AF155029	AF155029 ZF Kidney cDNA random primed,	8.4985	0.457334	0.0538135	0
8001	BF717630	ZF WU EST Dr cDNA clone IMAGE:3732921 5	8.40759	0.543925	0.0646944	0
12578	BI885444	ZF-GK Dr cDNA clone 4725533 3', mRNA se	8.3964	0.425318	0.0506548	0
9429	BI318094	ZF-AO Dr cDNA clone 4880233 3' ~~ HUMAN	8.3691	0.575408	0.0687539	0
9013	BG728832	ZF-GK Dr cDNA clone 4728658 3', mRNA seq	8.36372	0.614878	0.0735172	0
10313	BI673448	G-ZF (O) Dr cDNA clone 5153242 3', mRNA	8.35784	0.455912	0.0545491	0
878	AF210640	Dr Hsp70 gene, cDNA (C)., product = Hsp	8.33454	1.13568	0.136262	0
3359	AI794124	ZF WU EST Dr cDNA clone IMAGE:3723689 5'	8.32303	0.558984	0.0671612	0
13106	BI888792	ZF637-2-000547 ZF-SSWEmb cDNA library M	8.31982	0.477946	0.0574466	0
1015	AF281003	AF281003 Dr library (Hall T) Dr cDNA si	8.29369	0.750752	0.0905208	0
12996	BI888166	ZF637-1-002421 ZF-SSWEmb cDNA library M	8.26941	0.380682	0.0460349	0
7032	AW466697	S-K-ZF DRA Dr cDNA clone 2642457 3' ~~ W	8.22975	0.581456	0.070653	0
14867	BM072414	ZF-AB Dr cDNA clone 5386182 3', mRNA se	8.20064	0.351405	0.0428509	0
5046	AW115844	S-K-ZF DRA Dr cDNA clone 2600157 3' ~~	8.19891	0.621721	0.0758297	0
5675	AW165153	ZF WU EST Dr cDNA clone IMAGE:3737720 3	8.12452	0.396612	0.0488166	0
10420	BI703531	ZF neuronal Dr cDNA clone 5076837 5', m	8.11409	0.642426	0.0791741	0
10709	BI709452	G-ZF (O) Dr cDNA clone 5154041 3' ~~ CG	8.10521	0.466094	0.0575055	0
4145	AI964234	EST269348 ZF T0315, S-E-Dr cDNA clone R	8.1033	0.637772	0.0787052	0
11242	BI846588	ZF neuronal Dr cDNA clone 4886420 3', m	8.07437	0.623769	0.077253	0
8396	BG304333	S-K-ZF DRA Dr cDNA clone 3815982 3' ~~ H	8.04156	0.442396	0.0550137	0
14896	BM081743	ZF-AO Dr cDNA clone 5378580 3', mRNA seq	8.03761	0.487055	0.060597	0
6164	AW232580	ZF-AO Dr cDNA 3' ~~ S100-LIKE CALCIUM BI	8.02495	0.541994	0.0675387	0
11394	BI865445	ZF neuronal Dr cDNA clone 5082417 3', m	7.97568	0.346537	0.0434492	0
1640	AI477274	ZF WU EST Dr cDNA clone IMAGE:3715397 3	7.92715	0.787455	0.0993364	0
7557	BE200798	ZF RG-C32-fn Dr cDNA 3' ~~ contains MER2	7.92647	0.706673	0.0891536	0
13930	BI980380	G-ZF (O) Dr cDNA clone 5159194 3', mRNA	7.88882	0.684869	0.0868152	0
9445	BI325527	ZF-AB Dr cDNA clone 4955940 3' ~~ conta	7.79659	0.820177	0.105197	0
6607	AW343729	S-K-ZF DRA Dr cDNA clone 2640912 3' ~~	7.75557	0.747211	0.096345	0
2059	AI584430	ZF WU EST Dr cDNA clone IMAGE:3719466 3'	7.71145	0.614408	0.0796748	0
13633	BI891866	ZF637-3-001121 ZF-SSWEmb cDNA library M	7.69692	0.338807	0.0440186	0
5454	AW128690	ZF WU EST Dr cDNA clone IMAGE:3740911 5	7.668	0.404055	0.0526937	0
14404	BM025805	ZF SJD day 8 fin regeneration Dr cDNA c	7.63104	0.635546	0.0832843	0
2372	AI617260	zehn1304.seq.F ZF Embryonic Heart cDNA	7.62691	0.878387	0.115169	0
15886	BM184163	Su-SJD-AM Dr cDNA clone 5413819 3', mRN	7.59718	0.48018	0.0632051	0
14562	BM035358	G-ZF (O) Dr cDNA clone 5154330 5', mRNA	7.56499	1.12685	0.148957	0
8691	BG306973	ZF-AR cDNA Dr cDNA clone 4145809 5' ~~	7.55754	0.440514	0.058288	0
2606	AI641607	ZF WU EST Dr cDNA clone IMAGE:3721656 3'	7.54224	0.395487	0.0524362	0
13496	BI891150	ZF637-3-000405 ZF-SSWEmb cDNA library M	7.52845	0.409918	0.0544492	0
10086	BI671692	ZF SJD day 8 fin regeneration Dr cDNA cl	7.4717	0.694029	0.0928877	0
8860	BG727376	ZF-GK Dr cDNA clone 4726417 3', mRNA se	7.46201	0.632891	0.0848151	0
6023	AW202701	ZF-AO Dr cDNA 5' ~~ gb:X57346 14-3-3 PRO	7.45087	0.444039	0.0595955	0
7885	BE693169	zeh1249r ZF Embryonic Heart cDNA Librar	7.39903	0.682896	0.0922954	0
2356	AI601829	ZF WU EST Dr cDNA clone IMAGE:3721171 3	7.39795	0.484243	0.0654564	0
6248	AW233581	ZF-AB Dr cDNA 3', mRNA sequence.	7.3584	0.500098	0.0679629	0
2256	AI601325	ZF WU EST Dr cDNA clone IMAGE:3720914 3	7.3525	0.818701	0.11135	0
7046	AW510080	ZF fin day3 regeneration Dr cDNA 3', mRN	7.35164	0.68168	0.0927249	0
13300	BI890045	ZF637-2-001800 ZF-SSWEmb cDNA library M	7.34948	0.423882	0.0576751	0
5728	AW170921	S-K-ZF DRA Dr cDNA clone 2639534 3', mR	7.34777	0.388152	0.0528258	0
13656	BI891991	ZF637-3-001246 ZF-SSWEmb cDNA library M	7.33731	0.585752	0.079832	0
12809	BI886825	ZF637-1-001080 ZF-SSWEmb cDNA library M	7.28575	0.374576	0.0514121	0
15351	BM104310	Su-SJD-AM Dr cDNA clone 5411876 3', mRNA	7.27311	0.710681	0.0977134	0
8497	BG305687	ZF-AR cDNA Dr cDNA clone 4145559 3', mR	7.26787	0.564893	0.0777247	0
16120	BM187416	SJD adult pectoral fin Dr cDNA clone 55	7.22994	0.735944	0.101791	0
7808	BE605692	ZF RG-C32-fn Dr cDNA 3', mRNA sequence.	7.20602	0.400184	0.0555347	0
9741	BI474802	ZF-GK Dr cDNA clone 4760163 3', mRNA se	7.1774	0.447783	0.0623879	0
11088	BI843305	G-ZF (O) Dr cDNA clone 5157748 3' ~~ HU	7.16845	0.325	0.0453376	0
7877	BE693150	zeh0656r ZF Embryonic Heart cDNA Librar	7.1671	0.417314	0.0582264	0
12113	BI879659	ZF-AR cDNA Dr cDNA clone 4200416 3' ~~	7.16575	0.852321	0.118944	0
16109	BM187252	SJD adult pectoral fin Dr cDNA clone 554	7.103	1.22776	0.172851	0
11459	BI865895	ZF neuronal Dr cDNA clone 5082623 5', mR	7.08045	0.398401	0.0562677	0
12544	BI884972	ZF-GK Dr cDNA clone 4725392 5' ~~ NON-	7.07445	0.601443	0.0850162	0
2080	AI584535	ZF WU EST Dr cDNA clone IMAGE:3719620 3'	7.06107	0.604086	0.0855516	0
12727	BI886358	ZF637-1-000613 ZF-SSWEmb cDNA library M	7.03809	0.813035	0.115519	0
3135	AI723141	ZF WU EST Dr cDNA clone IMAGE:3723149 3	7.02569	0.604187	0.0859968	0
9545	BI428147	ZF-AB Dr cDNA clone 4966913 5', mRNA s	7.0085	0.298354	0.0425704	0
10564	BI705741	ZF-GK Dr cDNA clone 4744085 3' ~~ ALPHA	7.00146	0.593389	0.0847522	0
7262	AW826454	ZF-AR cDNA Dr cDNA 3', mRNA sequence.	6.99881	0.454863	0.0649915	0
13718	BI892352	ZF637-3-001607 ZF-SSWEmb cDNA library M	6.9945	0.509214	0.0728021	0
16111	BM187315	SJD adult pectoral fin Dr cDNA clone 55	6.99322	0.679117	0.0971109	0
12459	BI882991	ZF RG-C32-fn Dr cDNA clone 4468896 3',	6.95438	0.731667	0.10521	0
12267	BI880447	ZF-AR cDNA Dr cDNA clone 4200899 3', mR	6.93409	0.416737	0.0600998	0
7129	AW595089	ZF fin day1 regeneration Dr cDNA 5' ~~	6.91064	0.334271	0.0483705	0
3909	AI957711	ZF WU EST Dr cDNA clone IMAGE:3729697 3'	6.89837	0.377419	0.0547114	0
4384	AL591401	ZF DNA sequence from clone XX-175P12 on	6.89127	0.894394	0.129786	0
3177	AI793414	ZF WU EST Dr cDNA clone IMAGE:3724490 3'	6.88482	0.423166	0.0614636	0
8359	BG304208	S-K-ZF DRA Dr cDNA clone 3815335 3' ~~	6.8848	0.590087	0.0857088	0
1870	AI545291	ZF WU EST Dr cDNA clone IMAGE:3718192 3'	6.87219	0.405268	0.0589722	0
15072	BM096052	Su-SJD-AM Dr cDNA clone 5409745 3', mRN	6.86906	0.411397	0.0598912	0
1801	AI544649	ZF WU EST Dr cDNA clone IMAGE:3717881 3	6.86679	0.319184	0.0464823	0
13552	BI891458	ZF637-3-000713 ZF-SSWEmb cDNA library M	6.86622	0.451296	0.0657271	0
8772	BG308628	ZF-AR cDNA Dr cDNA clone 4144552 3', mRN	6.85874	0.616718	0.0899171	0
2886	AI721361	S-K-ZF DRA Dr cDNA clone 2351968 3', mRN	6.78711	0.403198	0.0594065	0
7114	AW567515	ZF fin day1 regeneration Dr cDNA 3', mR	6.78218	1.02416	0.151007	0
11679	BI876412	S-K-ZF DRA Dr cDNA clone 3819238 5', mRN	6.77763	0.359129	0.0529875	0
9288	BG884588	ZF-GK Dr cDNA clone 4758897 3', mRNA se	6.77471	0.682057	0.100677	0
1057	AF302805	Dr cell death regulator Mcl-1a mRNA, cD	6.77325	0.791261	0.116822	0
15365	BM104433	Su-SJD-AM Dr cDNA clone 5411744 5' ~~ P	6.76153	0.494646	0.073156	0
14796	BM071650	G-ZF (O) Dr cDNA clone 5377804 3', mRNA	6.7536	0.548576	0.0812271	0
1685	AI477956	ZF WU EST Dr cDNA clone IMAGE:3715242 3	6.7528	0.460802	0.0682386	0
1628	AI477208	ZF WU EST Dr cDNA clone IMAGE:3715328 3	6.74039	0.364288	0.0540454	0
4108	AI959704	ZF WU EST Dr cDNA clone IMAGE:3730733 3	6.73872	0.763459	0.113294	0
7313	AW826727	ZF-AR cDNA Dr cDNA 3', mRNA sequence.	6.70693	0.395384	0.0589516	0
12653	BI885972	ZF637-1-000227 ZF-SSWEmb cDNA library M	6.70438	0.295595	0.0440899	0
1233	AI106196	bb03b10_p1 ZF adult heart library Dr cD	6.6858	0.434893	0.0650473	0
6146	AW232462	ZF-AO Dr cDNA 3' ~~ contains MER22 repet	6.65505	0.509093	0.0764972	0
15615	BM181708	Su-SJD-AM Dr cDNA clone 5412016 3', mRNA	6.65281	0.522851	0.078591	0
2715	AI666876	S-K-ZF DRA Dr cDNA clone 2351651 3', mR	6.6458	0.621191	0.0934713	0
14071	BI982408	ZF-AB Dr cDNA clone 5333919 3' ~~ contai	6.63956	0.51654	0.0777973	0
9634	BI430205	ZF-AB Dr cDNA clone 4967595 3' ~~ HUMAN	6.63316	0.276604	0.0417002	0
15474	BM155568	ZF C32 14 somite embryo Dr cDNA clone 5	6.62886	0.657266	0.0991522	0
1662	AI477490	ZF WU EST Dr cDNA clone IMAGE:3715958 3	6.6259	0.388776	0.0586753	0
9839	BI476516	ZF-AB Dr cDNA clone 4832891 3', mRNA se	6.62386	0.625187	0.0943841	0
15235	BM103274	ZF-AB Dr cDNA clone 5387078 3', mRNA seq	6.60337	0.333818	0.0505526	0
6024	AW202706	ZF-AO Dr cDNA 5', mRNA sequence.	6.59854	0.241626	0.0366181	0
1521	AI397362	ZF fin day0 regeneration Dr cDNA 3', mR	6.5981	0.682074	0.103374	0
11232	BI846374	ZF-AO Dr cDNA clone 4879098 3', mRNA se	6.5944	0.602665	0.0913905	0
7201	AW777691	ZF 15-19hr embryonic cDNA Dr cDNA 3' ~~	6.58801	0.371791	0.0564344	0
16011	BM185350	Su-SJD-AM Dr cDNA clone 5411253 3' ~~ S	6.58706	0.3237	0.0491418	0
10029	BI671260	ZF-AR cDNA Dr cDNA clone 4786474 3', mRN	6.58089	0.548109	0.083288	0
15636	BM181780	Su-SJD-AM Dr cDNA clone 5412354 3' ~~ H	6.57671	0.679644	0.103341	0
4823	AW077142	ZF-AB Dr cDNA 3' ~~ gb:L12693 CELLULAR N	6.56263	0.609436	0.0928646	0
4828	AW077163	ZF-AB Dr cDNA 3' ~~ contains MER36 repet	6.55479	0.813565	0.124118	0
11009	BI842444	ZF neuronal Dr cDNA clone 4886796 5', m	6.54144	0.554904	0.084829	0
4724	AW059436	ZF WU EST Dr cDNA clone IMAGE:3738814 5	6.52643	0.646647	0.0990813	0
1231	AI106133	bb02b05_p1 ZF adult heart library Dr cD	6.5104	0.504446	0.077483	0
9522	BI427723	ZF fin day3 regeneration Dr cDNA clone	6.49872	0.411275	0.0632855	0
5692	AW165268	ZF WU EST Dr cDNA clone IMAGE:3738104 3	6.49463	0.427217	0.0657799	0
15333	BM104195	Su-SJD-AM Dr cDNA clone 5411659 3' ~~	6.4839	0.673844	0.103926	0
15587	BM181146	ZF SJD adult male II Dr cDNA clone 55447	6.46724	0.337801	0.0522326	0
6014	AW202594	ZF-AO Dr cDNA 5', mRNA sequence.	6.46514	0.511579	0.0791288	0
12762	BI886563	ZF637-1-000818 ZF-SSWEmb cDNA library M	6.4604	0.870265	0.134708	0
3462	AI878263	ZF WU EST Dr cDNA clone IMAGE:3725034 5'	6.44743	0.47002	0.0729003	0
9061	BG729476	ZF-GK Dr cDNA clone 4726623 5', mRNA se	6.44621	0.570549	0.0885093	0
12187	BI879979	ZF-AR cDNA Dr cDNA clone 4200523 3' ~~ c	6.44239	0.451644	0.0701051	0
11641	BI867976	G-ZF (O) Dr cDNA clone 5158263 5', mRNA	6.42913	0.444996	0.0692156	0
13988	BI980843	ZF-AB Dr cDNA clone 5331391 3', mRNA se	6.42247	0.681246	0.106072	0
7388	BE015672	ZF-AR cDNA Dr cDNA 3', mRNA sequence.	6.40089	1.10602	0.172791	0
13797	BI897419	S-K-ZF DRA Dr cDNA clone 3820367 3', mRN	6.39551	0.297946	0.0465868	0
15962	BM185107	ZF-AB Dr cDNA clone 5386956 3', mRNA seq	6.37253	0.466504	0.0732055	0
14887	BM081091	G-ZF (O) Dr cDNA clone 5159435 5', mRNA	6.37176	0.492155	0.07724	0
7082	AW567098	ZF fin day1 regeneration Dr cDNA 3', mRN	6.36712	0.582695	0.0915162	0
8661	BG306469	ZF-AR cDNA Dr cDNA clone 4199461 3', mR	6.35751	0.506895	0.0797317	0
15415	BM154242	ZF SJD adult male II Dr cDNA clone 5543	6.35548	0.418086	0.0657835	0
1961	AI558492	ZF WU EST Dr cDNA clone IMAGE:3718135 3'	6.35401	0.686325	0.108015	0
2420	AI626494	ZF WU EST Dr cDNA clone IMAGE:3720641 3	6.351	0.389019	0.0612533	0
5472	AW133685	S-K-ZF DRA Dr cDNA clone 2600768 5' ~~	6.35043	0.288862	0.0454869	0
7372	AY050506	Dr rod phosphodiesterase gamma subunit	6.34743	0.887842	0.139874	0
11277	BI847080	ZF SJD day 8 fin regeneration Dr cDNA c	6.34674	0.632178	0.0996067	0
14313	BM005437	ZF neuronal Dr cDNA clone 4887085 3' ~~	6.33772	0.43605	0.0688023	0
2155	AI588191	ZF WU EST Dr cDNA clone IMAGE:3719819 3	6.33553	0.417944	0.0659684	0
6458	AW281861	ZF-AB Dr cDNA 3', mRNA sequence.	6.33471	0.497623	0.078555	0
11317	BI863992	ZF neuronal Dr cDNA clone 5081531 3', m	6.33023	0.768064	0.121333	0
1524	AI397373	ZF fin day0 regeneration Dr cDNA 3' ~~	6.32922	0.699002	0.110441	0
8925	BG728311	ZF-GK Dr cDNA clone 4726974 3', mRNA se	6.30912	0.53213	0.0843429	0
13511	BI891260	ZF637-3-000515 ZF-SSWEmb cDNA library M	6.29499	0.320774	0.0509571	0
3159	AI723335	ZF WU EST Dr cDNA clone IMAGE:3723427 3'	6.28874	0.503129	0.0800047	0
1508	AI397309	ZF fin day0 regeneration Dr cDNA 3', mR	6.28482	0.388672	0.061843	0
11748	BI877663	S-K-ZF DRA Dr cDNA clone 3818475 3' ~~	6.2792	0.453111	0.0721607	0
7600	BE201499	ZF RG-C32-fn Dr cDNA 3' ~~ MOUSE PLATELE	6.27504	0.479217	0.0763688	0
14179	BI983608	G-ZF (O) Dr cDNA clone 5160368 3', mRNA	6.26773	0.485182	0.0774095	0
14828	BM071894	G-ZF (O) Dr cDNA clone 5377937 3', mRNA	6.26398	0.297799	0.0475415	0
5830	AW171415	S-K-ZF DRA Dr cDNA clone 2640212 3', mR	6.2611	0.42766	0.0683043	0
13636	BI891877	ZF637-3-001132 ZF-SSWEmb cDNA library M	6.26014	0.470169	0.0751053	0
15797	BM183623	Su-SJD-AM Dr cDNA clone 5413406 5' ~~ 40	6.25631	0.489679	0.0782697	0
15818	BM183857	Su-SJD-AM Dr cDNA clone 5413375 3', mRNA	6.25551	0.479025	0.0765765	0
8508	BG305760	ZF-AR cDNA Dr cDNA clone 4145773 3' ~~ H	6.25348	0.371803	0.0594554	0
8262	BG303721	S-K-ZF DRA Dr cDNA clone 3815755 3' ~~	6.25292	0.264823	0.0423518	0
3089	AI722550	S-K-ZF DRA Dr cDNA clone 2352048 3' ~~	6.23391	0.288749	0.0463192	0
15249	BM103396	ZF-AB Dr cDNA clone 5387375 3' ~~ HYPO	6.22811	0.461363	0.0740775	0
15456	BM155067	ZF SJD adult male II Dr cDNA clone 55445	6.22576	0.483367	0.0776397	0
4075	AI959456	ZF WU EST Dr cDNA clone IMAGE:3730473 5	6.21484	0.330081	0.0531118	0
6988	AW423130	S-K-ZF DRA Dr cDNA clone 2642825 5', mR	6.21482	0.394217	0.0634317	0
16273	U66569	Dr myocyte enhancer factor 2C MEF2C (me	6.20531	0.675633	0.10888	0
22	AA494836	ZF ICRFzfls Dr cDNA clone 7L1 3', mRNA	6.19014	0.352382	0.0569263	0
13024	BI888327	ZF637-2-000082 ZF-SSWEmb cDNA library M	6.18981	0.377069	0.0609178	0
14863	BM072375	ZF-AB Dr cDNA clone 5385942 3', mRNA seq	6.18708	0.527504	0.085259	0
4409	AW018538	ZF WU EST Dr cDNA clone IMAGE:3732960 5	6.17931	0.334508	0.0541335	0
8174	BG303086	S-K-ZF DRA Dr cDNA clone 3816809 3' ~~	6.17618	0.422499	0.0684077	0
9204	BG883641	ZF-GK Dr cDNA clone 4729260 3', mRNA seq	6.17419	0.362698	0.0587442	0
4720	AW059389	ZF WU EST Dr cDNA clone IMAGE:3738739 5	6.17211	0.551208	0.0893062	0
8892	BG727601	ZF-GK Dr cDNA clone 4727007 3' ~~ P-SEL	6.16667	0.38324	0.0621469	0
12155	BI879847	ZF-AR cDNA Dr cDNA clone 4200213 3' ~~	6.16636	0.99197	0.160868	0
1625	AI477068	ZF WU EST Dr cDNA clone IMAGE:3715790 3	6.14988	0.42916	0.0697834	0
3613	AI883512	ZF WU EST Dr cDNA clone IMAGE:3726256 5	6.14389	0.686675	0.111766	0
11719	BI877516	S-K-ZF DRA Dr cDNA clone 3819191 3', mRN	6.13279	0.751855	0.122596	0
646	AF109732	Dr thyroid hormone receptor beta 1 mRNA	6.12949	0.600705	0.0980026	0
9325	BG892288	ZF-AR cDNA Dr cDNA clone 4787691 5' ~~	6.12942	0.300327	0.0489976	0
9560	BI428520	ZF-AB Dr cDNA clone 4967388 5' ~~ 16.7KD	6.12642	0.350751	0.0572522	0
4342	AJ317957	Dr mRNA for crystallin B1 protein.	6.11486	0.347187	0.0567775	0
8978	BG728570	ZF-GK Dr cDNA clone 4727933 3', mRNA seq	6.11149	0.288359	0.0471831	0
2312	AI601576	ZF WU EST Dr cDNA clone IMAGE:3720803 3	6.10504	0.2911	0.0476818	0
15438	BM154669	ZF SJD adult male II Dr cDNA clone 5544	6.10178	0.422812	0.0692933	0
15410	BM154199	ZF SJD adult male II Dr cDNA clone 55438	6.09473	0.493287	0.0809367	0
1504	AI397289	ZF fin day0 regeneration Dr cDNA 3', mR	6.07926	0.301523	0.0495986	0
2142	AI588124	ZF WU EST Dr cDNA clone IMAGE:3719733 3	6.07909	0.807918	0.132901	0
7416	BE016203	ZF RG-C32-fn Dr cDNA 3', mRNA sequence.	6.07044	1.24966	0.20586	0
8419	BG305269	ZF-AR cDNA Dr cDNA clone 4145928 3', mR	6.07025	0.489092	0.080572	0
2268	AI601365	ZF WU EST Dr cDNA clone IMAGE:3720963 3'	6.05406	0.504565	0.0833432	0
6621	AW343816	S-K-ZF DRA Dr cDNA clone 2642732 3', mRN	6.04982	0.427793	0.0707117	0
10541	BI705634	S-K-ZF DRA Dr cDNA clone 3817597 3' ~~ H	6.03672	0.642128	0.10637	0
4311	AJ286834	AJ286834 pZIPLOX Dr brain Dr cDNA clone	6.03071	0.246799	0.0409237	0
850	AF197909	Dr type II cytokeratin (CKII) mRNA, cDN	6.0219	0.461929	0.0767082	0
10273	BI672918	G-ZF testis Dr cDNA clone 5152962 5', mR	6.02114	0.585852	0.0972992	0
10653	BI708341	G-ZF (O) Dr cDNA clone 5153661 5', mRNA	6.01919	0.422739	0.0702318	0
14119	BI983197	ZF-AB Dr cDNA clone 5332273 3', mRNA se	6.01742	0.386022	0.0641509	0
2532	AI641261	ZF WU EST Dr cDNA clone IMAGE:3722061 3	6.01405	0.40309	0.0670247	0
5946	AW175446	S-K-ZF DRA Dr cDNA clone 2602184 3', mR	6.01168	0.637131	0.105982	0
12670	BI886016	ZF637-1-000271 ZF-SSWEmb cDNA library M	5.9989	0.398098	0.0663618	0
7444	BE016522	ZF RG-C32-fn Dr cDNA 3', mRNA sequence.	5.99437	0.383685	0.0640076	0
1737	AI497566	ZF WU EST Dr cDNA clone IMAGE:3716562 3	5.98193	0.466514	0.0779872	0
12251	BI880330	ZF-AR cDNA Dr cDNA clone 4201464 3', mR	5.98177	0.332429	0.0555737	0
7626	BE201648	ZF RG-C32-fn Dr cDNA 3' ~~ gb:X57110 PR	5.97414	0.463663	0.0776118	0
1781	AI544532	ZF WU EST Dr cDNA clone IMAGE:3717803 3	5.97239	0.444219	0.0743788	0
7378	AY054971	Dr unknown gene sequence.	5.96919	0.321061	0.0537863	0
6942	AW422093	S-K-ZF DRA Dr cDNA clone 2641490 5', mRN	5.9629	0.368597	0.061815	0
14625	BM036376	G-ZF testis Dr cDNA clone 5377381 3', m	5.95281	0.442655	0.0743606	0
6649	AW344006	S-K-ZF DRA Dr cDNA clone 2643171 3', mRN	5.94013	0.287356	0.0483754	0
7080	AW567068	ZF fin day1 regeneration Dr cDNA 3', mRN	5.93798	0.467923	0.0788018	0
12127	BI879720	ZF-AR cDNA Dr cDNA clone 4200333 3', mR	5.9323	0.493946	0.0832639	0
9322	BG892109	ZF fin day3 regeneration Dr cDNA clone	5.93029	0.424229	0.0715359	0
7861	BE606155	ZF RG-C32-fn Dr cDNA 5' ~~ SW:JUNB_CYPC	5.92955	0.852926	0.143843	0
1866	AI545277	ZF WU EST Dr cDNA clone IMAGE:3718155 3	5.92566	0.438706	0.0740349	0
15518	BM156729	Su-SJD-AM Dr cDNA clone 5412414 3', mRN	5.91863	0.534855	0.0903681	0
10895	BI840867	ZF-AB Dr cDNA clone 4833969 3', mRNA se	5.91854	0.307335	0.0519274	0
8017	BF717787	ZF WU EST Dr cDNA clone IMAGE:3733314 5'	5.91336	0.265244	0.044855	0
6884	AW421066	ZF-GK Dr cDNA 3' ~~ contains MER35 repet	5.91184	0.46495	0.0786473	0
3901	AI957603	ZF WU EST Dr cDNA clone IMAGE:3729144 3	5.90917	0.425016	0.0719249	0
9335	BG985443	1064t7 NICHD ZF normalized I Dr cDNA cl	5.90721	0.245449	0.0415507	0
8146	BG302934	S-K-ZF DRA Dr cDNA clone 3816343 3' ~~	5.89913	0.407332	0.0690495	0
3810	AI943028	ZF WU EST Dr cDNA clone IMAGE:3727986 3	5.89437	0.380446	0.064544	0
1511	AI397321	ZF fin day0 regeneration Dr cDNA 3', mR	5.8768	0.486714	0.0828195	0
4465	AW019064	ZF WU EST Dr cDNA clone IMAGE:3734025 3	5.87182	0.407858	0.0694602	0
15815	BM183836	Su-SJD-AM Dr cDNA clone 5413279 3', mRN	5.87129	0.441284	0.0751596	0
16108	BM187234	SJD adult pectoral fin Dr cDNA clone 55	5.87014	0.421516	0.0718068	0
10481	BI705053	ZF SJD day 8 fin regeneration Dr cDNA c	5.86664	0.743127	0.12667	0
9908	BI534163	ZF-AB Dr cDNA clone 4832470 3' ~~ conta	5.8621	0.672048	0.114643	0
2479	AI641052	ZF WU EST Dr cDNA clone IMAGE:3721747 3	5.86148	0.329041	0.0561362	0
7187	AW777557	ZF 15-19hr embryonic cDNA Dr cDNA 3', mR	5.85133	0.469059	0.0801629	0
12093	BI879567	ZF-AR cDNA Dr cDNA clone 4199925 3' ~~ D	5.84818	0.399472	0.0683071	0
12283	BI880552	ZF-AR cDNA Dr cDNA clone 4201419 3', mR	5.84191	0.481178	0.0823664	0
6683	AW344177	S-K-ZF DRA Dr cDNA clone 2643475 3', mRN	5.84081	0.429541	0.0735414	0
14054	BI982003	ZF-AB Dr cDNA clone 5333710 3', mRNA se	5.83023	0.447719	0.0767926	0
4877	AW077599	ZF-GK Dr cDNA 3', mRNA sequence.	5.82941	0.340787	0.05846	0
9355	BG985503	1234t3 NICHD ZF normalized I Dr cDNA cl	5.82617	0.789459	0.135502	0
2412	AI626463	ZF WU EST Dr cDNA clone IMAGE:3720610 3	5.82283	0.25373	0.0435751	0
10399	BI702716	ZF SJD day 8 fin regeneration Dr cDNA cl	5.82226	1.20944	0.207727	0
13889	BI980125	G-ZF (O) Dr cDNA clone 5159489 3', mRNA	5.82138	0.453345	0.077876	0
10592	BI706468	ZF-AR cDNA Dr cDNA clone 4790818 5' ~~	5.81811	0.517009	0.0888621	0
5123	AW116170	S-K-ZF DRA Dr cDNA clone 2600909 3', mRN	5.8098	0.312006	0.0537033	0
3826	AI943129	ZF WU EST Dr cDNA clone IMAGE:3728129 3	5.80894	0.402823	0.0693453	0
3630	AI883744	ZF WU EST Dr cDNA clone IMAGE:3726660 5	5.80762	0.391544	0.0674191	0
1229	AI105923	cb03g07_t3.1 ZF adult heart library Dr	5.805	0.239792	0.0413079	0
9617	BI430054	ZF neuronal Dr cDNA clone 5076407 5', m	5.79839	0.892424	0.153909	0
3385	AI794621	ZF WU EST Dr cDNA clone IMAGE:3724455 5'	5.78911	0.636917	0.11002	0
11790	BI877861	S-K-ZF DRA Dr cDNA clone 3818865 3', mR	5.77851	0.403273	0.0697884	0
13408	BI890610	ZF637-2-002365 ZF-SSWEmb cDNA library M	5.77388	0.551639	0.0955405	0
6981	AW422974	S-K-ZF DRA Dr cDNA clone 2642639 5' ~~	5.76974	0.320951	0.0556265	0
856	AF201379	Dr bone morphogenetic protein 7 (Bmp7)	5.76938	0.494632	0.085734	0
11822	BI877999	S-K-ZF DRA Dr cDNA clone 3819033 3' ~~	5.76619	0.446574	0.0774469	0
10876	BI840692	ZF-AO Dr cDNA clone 4879747 3', mRNA se	5.75291	0.444017	0.0771813	0
12783	BI886717	ZF637-1-000972 ZF-SSWEmb cDNA library M	5.75015	0.358271	0.0623063	0
6511	AW305388	ZF-AB Dr cDNA 3' ~~ R30783_1. ;, mRNA	5.74999	0.344837	0.0599717	0
14823	BM071885	G-ZF (O) Dr cDNA clone 5377893 3', mRNA	5.74073	0.353176	0.0615212	0
13028	BI888344	ZF637-2-000099 ZF-SSWEmb cDNA library M	5.73634	0.474	0.082631	0
13725	BI892394	ZF637-3-001649 ZF-SSWEmb cDNA library M	5.7307	0.528794	0.0922739	0
6351	AW280086	ZF-AB Dr cDNA 3', mRNA sequence.	5.72991	0.68498	0.119544	0
10287	BI673169	G-ZF testis Dr cDNA clone 5152534 5' ~~	5.72827	0.45989	0.0802842	0
413	AF025305	Dr beta actin mRNA, cDNA (C).	5.70794	0.253776	0.0444602	0
4360	AL590147	ZF DNA sequence from clone RP71-21D15 C	5.70287	0.412682	0.072364	0
15371	BM104515	Su-SJD-AM Dr cDNA clone 5411703 5' ~~ SW	5.6999	0.395175	0.0693302	0
2149	AI588172	ZF WU EST Dr cDNA clone IMAGE:3719795 3	5.69966	0.603298	0.105848	0
1824	AI544976	ZF WU EST Dr cDNA clone IMAGE:3717500 3	5.69782	0.295055	0.0517838	0
14628	BM036383	G-ZF testis Dr cDNA clone 5377066 3', mR	5.68933	0.439684	0.0772823	0
14830	BM071941	G-ZF (O) Dr cDNA clone 5378175 3' ~~ CH	5.68909	0.322117	0.0566201	0
216	AB034246	Dr mRNA for Mtx2, cDNA (C).	5.68839	0.477804	0.0839964	0
4791	AW076914	ZF-AO Dr cDNA 5', mRNA sequence.	5.68126	0.368001	0.0647746	0
15681	BM182264	Su-SJD-AM Dr cDNA clone 5412950 3' ~~ c	5.67649	0.269111	0.0474079	0
5753	AW171072	S-K-ZF DRA Dr cDNA clone 2639806 3', mRN	5.67647	0.290901	0.0512467	0
11909	BI878477	S-K-ZF DRA Dr cDNA clone 3820074 3' ~~ c	5.67157	0.543601	0.0958466	0
10133	BI672108	G-ZF testis Dr cDNA clone 5152637 3', mR	5.66505	0.421869	0.0744687	0
15642	BM181821	Su-SJD-AM Dr cDNA clone 5412197 3', mRN	5.65424	0.522198	0.0923551	0
8874	BG727473	ZF-GK Dr cDNA clone 4726113 3', mRNA seq	5.65052	0.47537	0.0841285	0
7820	BE605781	ZF RG-C32-fn Dr cDNA 3', mRNA sequence.	5.64394	0.282063	0.0499763	0
4774	AW076835	ZF-AO Dr cDNA 3', mRNA sequence.	5.63236	0.462135	0.08205	0
7940	BF157987	S-K-ZF DRA Dr cDNA clone 3814981 5' ~~	5.62745	0.369721	0.0656996	0
4538	AW019436	ZF WU EST Dr cDNA clone IMAGE:3738560 3'	5.62661	0.593014	0.105395	0
7765	BE605325	ZF RG-C32-fn Dr cDNA 5' ~~ HUMAN EPITHE	5.62384	0.801051	0.142438	0
7442	BE016510	ZF RG-C32-fn Dr cDNA 3' ~~ HUMAN SPLIC	5.62111	0.389648	0.0693187	0
10783	BI710683	ZF-AB Dr cDNA clone 4832217 5', mRNA se	5.61704	0.286276	0.0509657	0
8757	BG308485	ZF-AR cDNA Dr cDNA clone 4144230 3', mR	5.61624	0.198316	0.0353111	0
7814	BE605731	ZF RG-C32-fn Dr cDNA 3', mRNA sequence.	5.61535	0.420599	0.0749016	0
8540	BG305878	ZF-AR cDNA Dr cDNA clone 4146106 3', mR	5.61165	0.373512	0.0665602	0
4676	AW059015	ZF WU EST Dr cDNA clone IMAGE:3739704 3	5.61014	0.332562	0.0592787	0
7605	BE201519	ZF RG-C32-fn Dr cDNA 3', mRNA sequence.	5.60366	0.867412	0.154794	0
11084	BI843286	G-ZF (O) Dr cDNA clone 5157654 3', mRNA	5.59838	0.455075	0.0812869	0
3582	AI883110	S-K-ZF DRA Dr cDNA clone 2351633 5' ~~	5.57007	0.670845	0.120437	0
7237	AW826222	ZF 15-19hr embryonic cDNA Dr cDNA 3', m	5.56946	0.242349	0.0435139	0
5503	AW153491	S-K-ZF DRA Dr cDNA clone 2601906 5', mR	5.56448	0.297144	0.0534001	0
4291	AJ245492	Dr mRNA for hypothetical protein, clone	5.55501	0.216566	0.0389856	0
11161	BI845483	ZF neuronal Dr cDNA clone 5077721 5' ~~	5.55344	0.808619	0.145607	0
148	AA606218	E-PS-ZF-Emb-Dr-cDNA clone 1037018 3' ~~	5.54982	0.269667	0.0485903	0
14921	BM082514	C-ZF ovary Dr cDNA clone 5306088 5' ~~	5.5478	0.386406	0.0696504	0
7896	BE693204	zewp0171r ZF Embryonic Heart cDNA Libra	5.54753	0.324765	0.0585424	0
14514	BM026665	ZF neuronal Dr cDNA clone 5081263 3', mR	5.54615	0.580747	0.104712	0
6306	AW279837	ZF-AB Dr cDNA 3', mRNA sequence.	5.54566	0.384853	0.0693971	0
6459	AW281874	ZF-AB Dr cDNA 3', mRNA sequence.	5.54517	0.425319	0.0767008	0
273	AF006007	Dr inducible 70 kDa heat shock protein	5.54172	0.350319	0.0632148	0
1553	AI416197	ZF WU EST Dr cDNA clone IMAGE:3712348 5	5.53744	0.640835	0.115728	0
11197	BI845843	ZF neuronal Dr cDNA clone 5077785 3' ~~	5.53456	1.13153	0.204448	0
13778	BI896563	S-K-ZF DRA Dr cDNA clone 2639688 3' ~~	5.53356	0.34547	0.0624318	0
9143	BG799370	ZF RG-C32-fn Dr cDNA clone 4468509 5' ~	5.53206	0.360797	0.0652194	0
5291	AW116780	S-K-ZF DRA Dr cDNA clone 2601662 3', mR	5.53014	0.317925	0.0574895	0
13931	BI980382	G-ZF (O) Dr cDNA clone 5159198 3', mRNA	5.52153	0.346879	0.0628229	0
9954	BI670871	ZF-AR cDNA Dr cDNA clone 4786258 3', mR	5.51585	0.32826	0.0595121	0
14479	BM026331	ZF neuronal Dr cDNA clone 5080746 5', m	5.51118	0.422045	0.0765797	0
7448	BE016623	ZF RG-C32-fn Dr cDNA 5' ~~ TISSUE CARBO	5.51105	0.40032	0.0726395	0
1954	AI558444	ZF WU EST Dr cDNA clone IMAGE:3718063 3'	5.51015	0.501551	0.0910231	0
14420	BM025885	G-ZF testis Dr cDNA clone 5376984 3', mR	5.50985	0.343778	0.0623934	0
1452	AI384875	ZF fin day0 regeneration Dr cDNA 3' ~~	5.50769	0.712964	0.129449	0
12103	BI879616	ZF-AR cDNA Dr cDNA clone 4200184 3' ~~	5.50757	0.483826	0.0878473	0
9829	BI476367	ZF-AB Dr cDNA clone 4832637 3', mRNA se	5.50015	0.33861	0.0615638	0
13102	BI888764	ZF637-2-000519 ZF-SSWEmb cDNA library M	5.49327	0.949503	0.172848	0
12446	BI882791	ZF RG-C32-fn Dr cDNA clone 4468856 3',	5.48567	0.294457	0.0536775	0
1652	AI477367	ZF WU EST Dr cDNA clone IMAGE:3715526 3	5.48503	0.32767	0.0597389	0
8652	BG306456	ZF-AR cDNA Dr cDNA clone 4199407 3', mR	5.47688	0.254622	0.0464903	0
6516	AW305399	ZF-AB Dr cDNA 3', mRNA sequence.	5.46609	0.418051	0.0764808	0
15433	BM154609	ZF SJD adult male II Dr cDNA clone 55441	5.46562	0.370451	0.0677783	0
5837	AW171467	S-K-ZF DRA Dr cDNA clone 2640282 3', mRN	5.45954	0.31711	0.0580836	0
8311	BG303941	S-K-ZF DRA Dr cDNA clone 3815269 3', mR	5.45805	0.937896	0.171837	0
3685	AI884082	ZF WU EST Dr cDNA clone IMAGE:3727030 3	5.45708	0.310329	0.0568672	0
13578	BI891596	ZF637-3-000851 ZF-SSWEmb cDNA library M	5.45007	0.219375	0.0402518	0
6760	AW420381	ZF-GK Dr cDNA 3', mRNA sequence.	5.44946	0.781594	0.143426	0
11485	BI866278	ZF-AB Dr cDNA clone 4834394 3', mRNA se	5.44428	0.380155	0.0698265	0
7889	BE693176	zeh1367r ZF Embryonic Heart cDNA Librar	5.44395	0.428294	0.0786734	0
9334	BG985441	1043t7 NICHD ZF normalized I Dr cDNA cl	5.43876	0.367342	0.0675414	0
9580	BI428998	ZF-AB Dr cDNA clone 4966202 5' ~~ RAT TI	5.43585	0.341969	0.06291	0
8649	BG306448	ZF-AR cDNA Dr cDNA clone 4199363 3', mR	5.43215	0.335704	0.0617995	0
8616	BG306297	ZF-AR cDNA Dr cDNA clone 4199346 3', mR	5.42981	0.485851	0.0894786	0
10515	BI705511	S-K-ZF DRA Dr cDNA clone 3817392 3', mRN	5.42867	0.299805	0.0552262	0
12371	BI881908	ZF RG-C32-fn Dr cDNA clone 4467862 3' ~	5.42764	0.357136	0.0657996	0
12434	BI882649	ZF RG-C32-fn Dr cDNA clone 4468792 3' ~	5.42581	0.291083	0.0536478	0
14983	BM095334	Su-SJD-AM Dr cDNA clone 5410230 3' ~~ M	5.42407	0.326935	0.0602747	0
5473	AW133705	S-K-ZF DRA Dr cDNA clone 2600790 5' ~~	5.41986	0.272729	0.0503202	0
29	AA494933	ZF ICRFzfls Dr cDNA clone 16B23 3' ~~ c	5.41864	0.46827	0.0864184	0
1800	AI544646	ZF WU EST Dr cDNA clone IMAGE:3717875 3	5.41503	0.482797	0.0891586	0
11177	BI845634	ZF neuronal Dr cDNA clone 5077229 3' ~~	5.4077	0.69052	0.127692	0
3047	AI722402	ZF WU EST Dr cDNA clone IMAGE:3722560 3'	5.40472	0.304937	0.0564205	0
6348	AW280062	ZF-AB Dr cDNA 3', mRNA sequence.	5.40464	0.377404	0.0698295	0
10152	BI672167	G-ZF testis Dr cDNA clone 5152618 3' ~~	5.39765	0.388702	0.0720132	0
7745	BE558061	ZF RG-C32-fn Dr cDNA 5' ~~ HYPOTHETICAL	5.38695	0.449383	0.0834208	0
15405	BM154192	ZF SJD adult male II Dr cDNA clone 55438	5.38607	0.388507	0.0721318	0
4948	AW078304	ZF WU EST Dr cDNA clone IMAGE:3742048 5	5.38434	0.502336	0.0932957	0
5903	AW174514	ZF-AO Dr cDNA 5' ~~ gb:Z21507 ELONGATIO	5.38179	0.388551	0.0721973	0
12025	BI878979	ZF-AR cDNA Dr cDNA clone 4144470 3' ~~ c	5.38041	0.247894	0.0460735	0
2217	AI588460	ZF WU EST Dr cDNA clone IMAGE:3720197 3	5.37669	0.517689	0.0962839	0
9512	BI326811	STR00078 random primed ZF embryo Dr cDN	5.37034	0.191402	0.0356406	0
251	AB055669	Dr D93 mRNA, 3'UTR, partial sequence.	5.36993	1.04239	0.194117	0
14803	BM071682	G-ZF (O) Dr cDNA clone 5377960 3', mRNA	5.36503	0.647614	0.12071	0
101	AA542460	ZF ICRFzfls Dr cDNA clone 6J13 3', mRNA	5.36455	0.661741	0.123354	0
15858	BM184030	Su-SJD-AM Dr cDNA clone 5413509 3', mRNA	5.36319	0.325288	0.0606519	0
2517	AI641179	ZF WU EST Dr cDNA clone IMAGE:3721933 3'	5.36133	0.418421	0.0780442	0
5795	AW171247	S-K-ZF DRA Dr cDNA clone 2640087 3' ~~	5.35915	0.333715	0.0622702	0
15486	BM155827	ZF SJD 3 day embryo Dr cDNA clone 55672	5.35816	0.571432	0.106647	0
1965	AI558513	ZF WU EST Dr cDNA clone IMAGE:3717491 5	5.35502	0.351769	0.0656895	0
3911	AI957736	ZF WU EST Dr cDNA clone IMAGE:3729767 3	5.3496	0.269066	0.0502963	0
6161	AW232556	ZF-AO Dr cDNA 3', mRNA sequence.	5.348	0.278415	0.0520596	0
11821	BI877998	S-K-ZF DRA Dr cDNA clone 3819029 3', mR	5.34748	0.438424	0.0819871	0
5236	AW116567	S-K-ZF DRA Dr cDNA clone 2601405 3', mR	5.34687	0.446326	0.0834742	0
5910	AW174595	ZF-AO Dr cDNA 5' ~~ CANFA MICROSOMAL SI	5.34617	0.428954	0.0802357	0
16029	BM185502	ZF-AB Dr cDNA clone 5413967 5', mRNA se	5.33999	0.374449	0.0701217	0
16050	BM185939	ZF-AB Dr cDNA clone 5414263 3', mRNA se	5.33987	0.262039	0.0490722	0
2748	AI666982	ZF WU EST Dr cDNA clone IMAGE:3722297 5	5.33858	0.466367	0.0873579	0
11172	BI845581	ZF neuronal Dr cDNA clone 5077841 5', m	5.33665	0.50997	0.0955599	0
5050	AW115857	S-K-ZF DRA Dr cDNA clone 2600161 3', mR	5.33515	0.318798	0.0597543	0
1321	AI331641	ZF fin day3 regeneration Dr cDNA 5', mRN	5.33306	0.348296	0.0653089	0
372	AF025305	Dr beta actin mRNA, cDNA (C).	5.33291	0.378449	0.0709648	0
8273	BG303774	S-K-ZF DRA Dr cDNA clone 3816037 3', mR	5.33121	0.446044	0.0836664	0
3992	AI958363	ZF WU EST Dr cDNA clone IMAGE:3729846 5	5.33075	0.329853	0.0618773	0
6489	AW282034	ZF-AB Dr cDNA 3' ~~ contains LTR6 repet	5.32512	0.581147	0.109133	0
12658	BI885985	ZF637-1-000240 ZF-SSWEmb cDNA library M	5.32216	0.277968	0.0522283	0
6468	AW281945	ZF-AB Dr cDNA 3', mRNA sequence.	5.31464	0.249208	0.0468909	0
11716	BI877328	S-K-ZF DRA Dr cDNA clone 3820537 5' ~~ c	5.30712	0.331189	0.0624046	0
5197	AW116422	S-K-ZF DRA Dr cDNA clone 2601326 3', mR	5.30538	0.378239	0.0712935	0
14669	BM036747	G-ZF (O) Dr cDNA clone 5377478 3', mRNA	5.30477	0.519512	0.0979329	0
9490	BI326599	ZF-GK Dr cDNA clone 4758938 3', mRNA se	5.29905	0.487099	0.0919221	0
14032	BI981339	ZF-AB Dr cDNA clone 5333125 3' ~~ NIK,	5.29499	0.271004	0.0511812	0
15190	BM102193	ZF-AB Dr cDNA clone 5386383 3', mRNA se	5.28859	0.396284	0.074932	0
11075	BI843214	G-ZF (O) Dr cDNA clone 5157673 3' ~~ co	5.28778	0.83178	0.157303	0
5610	AW154507	S-K-ZF DRA Dr cDNA clone 2602435 3', mR	5.28647	0.337509	0.0638439	0
7725	BE557493	ZF RG-C32-fn Dr cDNA 5', mRNA sequence.	5.2843	0.361656	0.0684397	0
5502	AW153478	S-K-ZF DRA Dr cDNA clone 2601879 5' ~~	5.28072	0.22269	0.0421704	0
4257	AJ001423	Dr mRNA for tenascin-W.	5.27558	0.357822	0.0678261	0
12585	BI885475	ZF-GK Dr cDNA clone 4725725 3', mRNA se	5.2728	0.415702	0.0788389	0
9182	BG883325	ZF-GK Dr cDNA clone 4744165 3', mRNA se	5.26922	0.393227	0.0746271	0
2042	AI584394	ZF WU EST Dr cDNA clone IMAGE:3719422 3'	5.2661	0.772688	0.146729	0
10115	BI672045	G-ZF testis Dr cDNA clone 5152550 3' ~~	5.26085	0.28122	0.0534552	0
11692	BI876769	S-K-ZF DRA Dr cDNA clone 3819702 5' ~~	5.25837	0.354217	0.0673624	0
2703	AI658234	ZF WU EST Dr cDNA clone IMAGE:3721935 5	5.25425	0.607414	0.115604	0
11932	BI878600	S-K-ZF DRA Dr cDNA clone 3820094 3' ~~	5.25149	0.30916	0.0588709	0
14422	BM025895	G-ZF testis Dr cDNA clone 5377006 3', m	5.24871	0.295529	0.056305	0
9309	BG891950	ZF-GK Dr cDNA clone 4759317 3', mRNA se	5.24433	0.473375	0.0902642	0
7173	AW777426	ZF 15-19hr embryonic cDNA Dr cDNA 3', m	5.2379	0.257249	0.049113	0
12662	BI885993	ZF637-1-000248 ZF-SSWEmb cDNA library M	5.23537	0.581885	0.111145	0
11950	BI878700	S-K-ZF DRA Dr cDNA clone 3820195 3', mRN	5.23283	1.32555	0.253315	0
8477	BG305602	ZF-AR cDNA Dr cDNA clone 4145331 3', mR	5.23183	0.313814	0.0599816	0
3830	AI943149	ZF WU EST Dr cDNA clone IMAGE:3728157 3	5.22163	0.427584	0.0818872	0
13243	BI889637	ZF637-2-001392 ZF-SSWEmb cDNA library M	5.21844	0.281924	0.0540246	0
2365	AI601863	ZF WU EST Dr cDNA clone IMAGE:3721222 3	5.21682	0.700904	0.134355	0
14493	BM026466	ZF neuronal Dr cDNA clone 5080913 5', m	5.21557	0.457844	0.087784	0
3116	AI722895	ZF WU EST Dr cDNA clone IMAGE:3722586 5'	5.21394	0.277213	0.0531677	0
5657	AW165028	ZF WU EST Dr cDNA clone IMAGE:3737449 3	5.20895	0.238181	0.0457254	0
4114	AI959741	ZF WU EST Dr cDNA clone IMAGE:3730790 3	5.20719	0.645144	0.123895	0
6611	AW343759	S-K-ZF DRA Dr cDNA clone 2640968 3', mRN	5.20293	0.645215	0.12401	0
13624	BI891835	ZF637-3-001090 ZF-SSWEmb cDNA library M	5.19294	0.445251	0.0857417	0
2722	AI666884	S-K-ZF DRA Dr cDNA clone 2351678 3', mR	5.1891	0.467397	0.0900729	0
8950	BG728436	ZF-GK Dr cDNA clone 4727666 3' ~~ CG763	5.18284	0.364307	0.0702909	0
7781	BE605423	ZF RG-C32-fn Dr cDNA 3', mRNA sequence.	5.17954	0.452636	0.0873892	0
10298	BI673354	G-ZF (O) Dr cDNA clone 5153167 3' ~~ C	5.17668	0.351609	0.0679217	0
5631	AW154642	S-K-ZF DRA Dr cDNA clone 2639161 3' ~~ W	5.17498	0.320114	0.061858	0
5742	AW171010	S-K-ZF DRA Dr cDNA clone 2639619 3', mR	5.17219	0.275597	0.0532843	0
12552	BI885209	ZF-GK Dr cDNA clone 4725357 3', mRNA seq	5.16559	0.232943	0.0450952	0
15983	BM185207	Su-SJD-AM Dr cDNA clone 5411277 3', mRNA	5.1642	0.25637	0.0496437	0
14063	BI982117	ZF-AB Dr cDNA clone 5333780 3', mRNA se	5.16162	0.511432	0.0990836	0
1326	AI331790	ZF fin day3 regeneration Dr cDNA 5', mR	5.16141	0.382525	0.0741125	0
9014	BG728836	ZF-GK Dr cDNA clone 4728668 3', mRNA se	5.15968	0.342191	0.0663201	0
4501	AW019204	ZF WU EST Dr cDNA clone IMAGE:3733192 3'	5.15903	0.518808	0.100563	0
5533	AW154150	S-K-ZF DRA Dr cDNA clone 2601981 3' ~~	5.1559	0.447408	0.086776	0
8601	BG306173	ZF-AR cDNA Dr cDNA clone 4199044 3', mR	5.15097	0.336488	0.0653252	0
90	AA497247	ZF ICRFzfls Dr cDNA clone 5P11 3', mRNA	5.15002	0.33227	0.0645182	0
311	AF025305	Dr beta actin mRNA, cDNA (C).	5.14636	0.263332	0.0511686	0
6445	AW281762	ZF-AB Dr cDNA 3', mRNA sequence.	5.13098	0.468438	0.091296	0
2551	AI641408	ZF WU EST Dr cDNA clone IMAGE:3721379 3	5.13015	0.459257	0.0895211	0
11873	BI878280	S-K-ZF DRA Dr cDNA clone 3819870 3' ~~	5.1283	0.323758	0.0631317	0
1850	AI545141	ZF WU EST Dr cDNA clone IMAGE:3717601 3	5.12533	0.221662	0.0432483	0
4573	AW019628	ZF WU EST Dr cDNA clone IMAGE:3732636 3'	5.12374	0.339294	0.0662199	0
3465	AI878344	ZF WU EST Dr cDNA clone IMAGE:3725709 5	5.1191	0.381001	0.0744272	0
9150	BG799519	ZF-GK Dr cDNA clone 4726956 5', mRNA seq	5.11824	0.522031	0.101994	0
2418	AI626489	ZF WU EST Dr cDNA clone IMAGE:3720631 3	5.1153	0.763577	0.149273	0
15454	BM155010	ZF SJD adult male II Dr cDNA clone 5544	5.11466	0.411577	0.0804699	0
15288	BM103963	Su-SJD-AM Dr cDNA clone 5410910 3', mRNA	5.11267	0.239227	0.0467911	0
12365	BI881830	ZF RG-C32-fn Dr cDNA clone 4467338 3',	5.10994	0.237459	0.04647	0
4456	AW019034	ZF WU EST Dr cDNA clone IMAGE:3733969 3	5.1045	0.340995	0.0668029	0
3065	AI722479	ZF WU EST Dr cDNA clone IMAGE:3722653 3'	5.1022	0.550674	0.107929	0
6197	AW232779	ZF-AO Dr cDNA 3', mRNA sequence.	5.10059	0.255962	0.0501829	0
8499	BG305710	ZF-AR cDNA Dr cDNA clone 4145739 3', mR	5.1002	0.228916	0.0448837	0
6439	AW281716	ZF-AB Dr cDNA 3', mRNA sequence.	5.09379	0.453748	0.0890788	0
11133	BI845146	ZF-AB Dr cDNA clone 4833418 5' ~~ CCK-N	5.09148	0.390734	0.0767426	0
3779	AI942923	ZF WU EST Dr cDNA clone IMAGE:3727567 3	5.09007	0.234013	0.0459745	0
14846	BM072262	ZF-AB Dr cDNA clone 5386020 3', mRNA se	5.0893	0.849205	0.166861	0
16089	BM186704	ZF-AB Dr cDNA clone 5414523 5', mRNA s	5.0886	0.356436	0.070046	0
4022	AI958656	ZF WU EST Dr cDNA clone IMAGE:3729072 5	5.08697	0.308518	0.0606487	0
10474	BI704944	ZF SJD day 8 fin regeneration Dr cDNA c	5.08686	0.359357	0.0706442	0
6954	AW422298	S-K-ZF DRA Dr cDNA clone 2642055 5' ~~	5.0859	0.891033	0.175197	0
2158	AI588197	ZF WU EST Dr cDNA clone IMAGE:3719842 3	5.08493	0.368884	0.0725447	0
3883	AI957521	ZF WU EST Dr cDNA clone IMAGE:3728885 3	5.0845	0.387993	0.0763089	0
1287	AI330865	ZF fin day1 regeneration Dr cDNA 3', mR	5.08158	0.714947	0.140694	0
3073	AI722494	S-K-ZF DRA Dr cDNA clone 2351977 3' ~~	5.08093	0.257816	0.0507418	0
15475	BM155576	ZF C32 14 somite embryo Dr cDNA clone 5	5.08074	0.29017	0.0571118	0
11881	BI878334	ZF-AR cDNA Dr cDNA clone 4144659 3' ~~	5.07676	0.30468	0.0600146	0
14055	BI982030	ZF-AB Dr cDNA clone 5333896 3' ~~ BOVIN	5.07651	0.347462	0.0684451	0
13659	BI892004	ZF637-3-001259 ZF-SSWEmb cDNA library M	5.07625	0.301925	0.0594778	0
12364	BI881818	ZF WU EST Dr cDNA clone 4489796 3', mRN	5.07579	0.294369	0.0579947	0
15106	BM101524	Su-SJD-AM Dr cDNA clone 5410680 3', mRN	5.07513	0.283664	0.0558929	0
9267	BG884477	ZF-GK Dr cDNA clone 4759019 3', mRNA seq	5.07512	0.462744	0.0911789	0
11618	BI867572	G-ZF (O) Dr cDNA clone 5154689 3', mRNA	5.07232	0.337592	0.0665558	0
7706	BE556996	ZF RG-C32-fn Dr cDNA 5', mRNA sequence.	5.06948	0.277391	0.0547179	0
7886	BE693170	zeh1256r ZF Embryonic Heart cDNA Librar	5.06833	0.40701	0.0803045	0
3960	AI957907	ZF WU EST Dr cDNA clone IMAGE:3730247 3	5.06758	0.257832	0.0508786	0
10256	BI672566	G-ZF (O) Dr cDNA clone 5153496 5', mRNA	5.06571	0.298668	0.0589588	0
3902	AI957604	ZF WU EST Dr cDNA clone IMAGE:3729150 3'	5.06488	0.517464	0.102167	0
2000	AI584220	ZF WU EST Dr cDNA clone IMAGE:3718395 3	5.06146	0.392568	0.0775601	0
3956	AI957890	ZF WU EST Dr cDNA clone IMAGE:3730211 3'	5.05908	0.307782	0.0608375	0
13484	BI891090	ZF637-3-000345 ZF-SSWEmb cDNA library M	5.05418	0.290977	0.0575715	0
5222	AW116509	S-K-ZF DRA Dr cDNA clone 2601258 3', mRN	5.05384	0.296606	0.0586892	0
8203	BG303317	S-K-ZF DRA Dr cDNA clone 3817425 3', mRN	5.0529	0.372494	0.0737187	0
13386	BI890462	ZF637-2-002217 ZF-SSWEmb cDNA library M	5.04977	0.401157	0.0794406	0
2343	AI601758	ZF WU EST Dr cDNA clone IMAGE:3720387 3	5.04683	0.318256	0.0630604	0
7533	BE017929	ZF RG-C32-fn Dr cDNA 3', mRNA sequence.	5.043	0.353372	0.0700718	0
10507	BI705386	ZF SJD day 8 fin regeneration Dr cDNA cl	5.03902	0.447372	0.0887817	0
1520	AI397353	ZF fin day0 regeneration Dr cDNA 3', mR	5.03498	0.30319	0.0602166	0
13286	BI889953	ZF637-2-001708 ZF-SSWEmb cDNA library M	5.03143	0.383267	0.0761746	0
6163	AW232570	ZF-AO Dr cDNA 3' ~~ SW:GSHC_BOVIN P0043	5.02669	0.424105	0.0843705	0
15482	BM155750	ZF C32 14 somite embryo Dr cDNA clone 5	5.02341	0.935149	0.186158	0
10095	BI671845	ZF SJD day 8 fin regeneration Dr cDNA c	5.01984	0.62865	0.125233	0
15032	BM095862	Su-SJD-AM Dr cDNA clone 5409930 3', mRNA	5.01752	0.354231	0.0705989	0
6478	AW281988	ZF-AB Dr cDNA 3', mRNA sequence.	5.0136	0.632726	0.126202	0
12002	BI878909	S-K-ZF DRA Dr cDNA clone 3820385 3', mR	5.01059	0.347127	0.0692787	0
15230	BM103177	Su-SJD-AM Dr cDNA clone 5411198 5' ~~	5.01039	0.43338	0.0864963	0
1608	AI461321	ZF WU EST Dr cDNA clone IMAGE:3714398 3'	5.00546	0.329585	0.0658449	0
3555	AI878788	ZF WU EST Dr cDNA clone IMAGE:3726371	5.00354	0.284921	0.0569439	0
5993	AW184433	ZF-AO Dr cDNA 5' ~~ HUMAN B-LYMPHOCYTE A	5.00029	0.61276	0.122545	0
4478	AW019124	ZF WU EST Dr cDNA clone IMAGE:3734110 3'	4.99717	0.35846	0.0717327	0
676	AF121796	Dr type II Na/Pi cotransport system pro	4.99682	0.221793	0.0443868	0
10576	BI705930	ZF-AR cDNA Dr cDNA clone 4789999 5' ~~	4.99491	0.301475	0.0603564	0
14375	BM024762	ZF-AB Dr cDNA clone 5335014 3' ~~ SW:H2A	4.99396	0.372375	0.0745651	0
7418	BE016219	ZF RG-C32-fn Dr cDNA 3', mRNA sequence.	4.9884	0.337524	0.0676618	0
9922	BI534332	ZF-AB Dr cDNA clone 4967878 3', mRNA se	4.98721	0.332501	0.0666708	0
10701	BI709359	ZF SJD day 8 fin regeneration Dr cDNA c	4.98376	0.254218	0.0510093	0
13537	BI891377	ZF637-3-000632 ZF-SSWEmb cDNA library M	4.98336	0.500061	0.100346	0
3722	AI884271	ZF WU EST Dr cDNA clone IMAGE:3727319 3	4.98216	0.388279	0.077934	0
6097	AW232135	ZF-AO Dr cDNA 3' ~~ ALDO-KETO REDUCTASE	4.98172	0.216972	0.0435536	0
9642	BI430233	ZF-AB Dr cDNA clone 4967392 3', mRNA se	4.9747	0.464657	0.0934041	0
9357	BG985505	1247t3 NICHD ZF normalized I Dr cDNA cl	4.97459	0.311374	0.062593	0
14997	BM095394	Su-SJD-AM Dr cDNA clone 5410151 3', mRN	4.9744	0.235659	0.0473744	0
8058	BF937649	ZF-AR cDNA Dr cDNA clone 4200526 5', mR	4.97357	0.367698	0.0739304	0
11546	BI866992	G-ZF (O) Dr cDNA clone 5158334 3' ~~ PUT	4.97327	0.368444	0.0740849	0
6034	AW202838	ZF-AO Dr cDNA 5', mRNA sequence.	4.97093	0.495012	0.0995814	0
14497	BM026491	ZF neuronal Dr cDNA clone 5080736 3' ~~	4.96998	0.45087	0.0907186	0
9920	BI534308	ZF-AB Dr cDNA clone 4967760 3' ~~ HUMAN	4.9693	0.320049	0.0644052	0
2544	AI641381	ZF WU EST Dr cDNA clone IMAGE:3721352 3	4.96882	0.428996	0.0863376	0
2001	AI584223	ZF WU EST Dr cDNA clone IMAGE:3718403 3'	4.96629	0.407948	0.0821435	0
3024	AI722328	ZF WU EST Dr cDNA clone IMAGE:3723119 3	4.96491	0.235993	0.0475321	0
7077	AW567044	ZF fin day1 regeneration Dr cDNA 3', mRN	4.95526	0.512097	0.103344	0
15657	BM181944	Su-SJD-AM Dr cDNA clone 5412318 5' ~~ B	4.95442	0.364862	0.0736437	0
1975	AI558574	ZF WU EST Dr cDNA clone IMAGE:3717574 5	4.95282	0.373113	0.0753335	0
7087	AW567165	ZF fin day1 regeneration Dr cDNA 3', mR	4.94403	0.242438	0.0490366	0
9318	BG892015	ZF-GK Dr cDNA clone 4759185 3' ~~ contai	4.94373	0.433839	0.0877554	0
11758	BI877696	S-K-ZF DRA Dr cDNA clone 3818619 3', mR	4.94248	0.417829	0.0845383	0
9969	BI670935	ZF-AR cDNA Dr cDNA clone 4786207 3', mR	4.94078	0.613336	0.124137	0
13604	BI891704	ZF637-3-000959 ZF-SSWEmb cDNA library M	4.93853	0.398002	0.0805911	0
3170	AI793385	ZF WU EST Dr cDNA clone IMAGE:3724364 3	4.93381	0.350626	0.0710659	0
5773	AW171154	S-K-ZF DRA Dr cDNA clone 2639900 3', mRN	4.9338	0.282693	0.0572972	0
12805	BI886815	ZF637-1-001070 ZF-SSWEmb cDNA library M	4.92934	0.647493	0.131355	0
7640	BE201771	ZF RG-C32-fn Dr cDNA 3' ~~ HUMAN CYTOCHR	4.92849	0.436848	0.0886374	0
9884	BI533424	ZF-AB Dr cDNA clone 4966959 3', mRNA seq	4.92413	0.541077	0.109883	0
4358	AL590146	ZF DNA sequence from clone RP71-20I5 Co	4.92146	0.282938	0.0574906	0
7165	AW777332	ZF 15-19hr embryonic cDNA Dr cDNA 3' ~~	4.92144	0.262443	0.0533264	0
12201	BI880063	ZF-AR cDNA Dr cDNA clone 4200590 3', mR	4.92123	0.331135	0.0672871	0
1825	AI544989	ZF WU EST Dr cDNA clone IMAGE:3717518 3	4.91745	0.305267	0.0620783	0
14957	BM095161	Su-SJD-AM Dr cDNA clone 5410106 3', mRNA	4.9126	0.332905	0.0677654	0
7866	BE693119	zeh0176r ZF Embryonic Heart cDNA Librar	4.91139	0.421508	0.0858225	0
15461	BM155225	SJD adult pectoral fin Dr cDNA clone 554	4.91047	0.462558	0.0941983	0
3207	AI793509	ZF WU EST Dr cDNA clone IMAGE:3724693 3	4.90485	0.413296	0.0842627	0
8518	BG305809	ZF-AR cDNA Dr cDNA clone 4199057 3', mR	4.89668	0.331613	0.067722	0
8367	BG304232	S-K-ZF DRA Dr cDNA clone 3815437 3', mRN	4.89238	0.46026	0.0940769	0
7862	BE606166	ZF RG-C32-fn Dr cDNA 5' ~~ WP:R10A10.2	4.8916	0.289087	0.0590987	0
1071	AF311603	Dr ATP synthase lipid binding protein p	4.89101	0.495806	0.101371	0
3062	AI722463	ZF WU EST Dr cDNA clone IMAGE:3722635 3	4.88962	0.420853	0.0860708	0
13221	BI889463	ZF637-2-001218 ZF-SSWEmb cDNA library M	4.88292	0.389839	0.0798372	0
2542	AI641377	ZF WU EST Dr cDNA clone IMAGE:3721343 3	4.87755	0.266604	0.0546594	0
3448	AI878068	ZF WU EST Dr cDNA clone IMAGE:3725462 5	4.8748	0.427608	0.087718	0
9313	BG891983	ZF-GK Dr cDNA clone 4759320 3', mRNA seq	4.86884	0.400242	0.0822047	0
16067	BM186246	ZF-AB Dr cDNA clone 5414347 3', mRNA se	4.86475	0.289137	0.0594352	0
10260	BI672656	G-ZF (O) Dr cDNA clone 5153499 5', mRNA	4.86346	0.377778	0.0776768	0
12161	BI879868	ZF-AR cDNA Dr cDNA clone 4200311 3', mR	4.86215	0.610486	0.125559	0
14074	BI982420	ZF-AB Dr cDNA clone 5334017 3', mRNA seq	4.86005	0.457704	0.0941768	0
10929	BI841542	ZF-AO Dr cDNA clone 4879971 3', mRNA se	4.85941	0.256036	0.0526887	0
7321	AW826791	ZF-AR cDNA Dr cDNA 5', mRNA sequence.	4.85917	0.568575	0.117011	0
2775	AI667166	ZF WU EST Dr cDNA clone IMAGE:3724204 3	4.8589	0.321466	0.0661603	0
9209	BG883652	ZF-GK Dr cDNA clone 4729358 3', mRNA se	4.85595	0.283225	0.0583253	0
14631	BM036392	G-ZF testis Dr cDNA clone 5377122 3' ~~	4.85314	0.421067	0.0867617	0
16113	BM187334	SJD adult pectoral fin Dr cDNA clone 55	4.85196	0.244747	0.050443	0
10357	BI673677	G-ZF testis Dr cDNA clone 5152221 3' ~~	4.84699	0.489179	0.100924	0
6856	AW420935	ZF-GK Dr cDNA 3', mRNA sequence.	4.84677	0.389088	0.0802777	0
3168	AI793374	ZF WU EST Dr cDNA clone IMAGE:3724337 3	4.84666	0.302717	0.062459	0
8329	BG304082	S-K-ZF DRA Dr cDNA clone 3815364 3', mR	4.84078	0.601321	0.12422	0
736	AF157110	Dr L-plastin mRNA, cDNA (P).	4.83658	0.529347	0.109447	0
5951	AW175471	S-K-ZF DRA Dr cDNA clone 2602216 3', mR	4.83634	0.481407	0.0995395	0
490	AF030285	Dr HoxP (hlx2) mRNA, cDNA (C).	4.83561	0.659472	0.136378	0
11105	BI844059	ZF-AO Dr cDNA clone 5069457 3', mRNA seq	4.8356	0.596073	0.123268	0
16096	BM187002	ZF SJD day 8 fin regeneration Dr cDNA c	4.83314	0.529624	0.109582	0
13289	BI889959	ZF637-2-001714 ZF-SSWEmb cDNA library M	4.83126	0.32916	0.0681313	0
15245	BM103362	ZF-AB Dr cDNA clone 5387215 3', mRNA se	4.8296	0.39224	0.0812158	0
10317	BI673466	G-ZF (O) Dr cDNA clone 5153336 3', mRNA	4.82918	0.543879	0.112623	0
8115	BG302692	S-K-ZF DRA Dr cDNA clone 3815862 3', mR	4.82587	0.342803	0.0710344	0
10530	BI705583	S-K-ZF DRA Dr cDNA clone 3817345 3', mRN	4.82515	0.27686	0.0573786	0
15151	BM101685	Su-SJD-AM Dr cDNA clone 5410805 3', mRNA	4.82426	0.296275	0.0614135	0
14387	BM025117	ZF-AB Dr cDNA clone 5334066 5', mRNA se	4.82195	0.391451	0.0811811	0
9615	BI430048	ZF neuronal Dr cDNA clone 5076646 5', m	4.82194	0.460562	0.0955138	0
1469	AI385059	ZF fin day1 regeneration Dr cDNA 3', mR	4.82148	0.483936	0.100371	0
5281	AW116739	S-K-ZF DRA Dr cDNA clone 2601618 3', mR	4.81697	0.531536	0.110347	0
11745	BI877654	S-K-ZF DRA Dr cDNA clone 3818429 3' ~~	4.81454	0.177548	0.0368775	0
10074	BI671557	ZF SJD day 8 fin regeneration Dr cDNA c	4.8123	0.533829	0.11093	0
13092	BI888729	ZF637-2-000484 ZF-SSWEmb cDNA library M	4.80599	0.374883	0.0780033	0
1702	AI496863	ZF WU EST Dr cDNA clone IMAGE:3716690 3	4.8055	1.06701	0.22204	0
15076	BM096077	Su-SJD-AM Dr cDNA clone 5409857 3' ~~RA	4.80053	0.504954	0.105187	0
14186	BI983705	C-ZF ovary Dr cDNA clone 5304390 3', mR	4.79965	0.325409	0.0677985	0
12160	BI879867	ZF-AR cDNA Dr cDNA clone 4200309 3', mRN	4.79794	0.453551	0.0945303	0
4498	AW019187	ZF WU EST Dr cDNA clone IMAGE:3733166 3'	4.78912	0.312209	0.0651914	0
9629	BI430189	ZF-AB Dr cDNA clone 4967469 3' ~~ CENT	4.78738	0.351569	0.0734366	0
11426	BI865641	ZF neuronal Dr cDNA clone 5082390 5', mR	4.78712	0.51424	0.107422	0
8050	BF937215	ZF-AR cDNA Dr cDNA clone 4199809 5' ~~	4.78683	0.621118	0.129756	0
13298	BI890038	ZF637-2-001793 ZF-SSWEmb cDNA library M	4.78485	0.27453	0.0573748	0
14089	BI982877	ZF-AB Dr cDNA clone 5333302 3' ~~ CG519	4.78421	0.428999	0.0896698	0
39	AA495066	ZF ICRFzfls Dr cDNA clone 4G2 5', mRNA	4.7818	0.363702	0.0760597	0
10428	BI704195	zfshTARAMA000025 ZF-SSWEmb cDNA library	4.78017	0.438872	0.091811	0
1446	AI384859	ZF fin day0 regeneration Dr cDNA 3', mRN	4.77926	0.318815	0.0667081	0
1459	AI384943	ZF fin day0 regeneration Dr cDNA 3', mRN	4.77525	0.378935	0.079354	0
11077	BI843229	G-ZF (O) Dr cDNA clone 5157729 3', mRNA	4.77178	0.432164	0.0905666	0
136	AA605937	E-PS-ZF-Emb-Dr-cDNA clone 1036761 3' ~~	4.77016	0.348399	0.0730372	0
11416	BI865578	ZF neuronal Dr cDNA clone 5082125 5', mR	4.76911	0.249741	0.0523663	0
13065	BI888571	ZF637-2-000326 ZF-SSWEmb cDNA library M	4.76783	0.497331	0.10431	0
11576	BI867209	G-ZF (O) Dr cDNA clone 5158144 3' ~~ SIM	4.76573	0.293867	0.0616626	0
4820	AW077129	ZF-AB Dr cDNA 3', mRNA sequence.	4.76542	0.468149	0.0982388	0
4871	AW077466	ZF-AB Dr cDNA 3' ~~ SW:CLUS_COTJA P1401	4.76508	0.581597	0.122054	0
8223	BG303481	S-K-ZF DRA Dr cDNA clone 3817740 3' ~~	4.76336	0.208778	0.04383	0
9752	BI474897	ZF-GK Dr cDNA clone 4760399 3', mRNA se	4.7629	0.458755	0.0963183	0
12178	BI879943	ZF-AR cDNA Dr cDNA clone 4200708 3', mR	4.76076	0.297219	0.0624311	0
12502	BI883935	ZF WU EST Dr cDNA clone 4490555 3', mRN	4.75688	0.628875	0.132203	0
5845	AW171501	S-K-ZF DRA Dr cDNA clone 2640312 3', mRN	4.74964	0.586045	0.123387	0
7145	AW595388	ZF fin day1 regeneration Dr cDNA 5', mR	4.74809	0.490441	0.103292	0
12920	BI887633	ZF637-1-001888 ZF-SSWEmb cDNA library M	4.74772	0.333287	0.0701995	0
6729	AW419744	ZF-GK Dr cDNA 5', mRNA sequence.	4.74115	0.312047	0.0658168	0
8618	BG306308	ZF-AR cDNA Dr cDNA clone 4199426 3', mR	4.73992	0.37692	0.0795204	0
3846	AI943206	ZF WU EST Dr cDNA clone IMAGE:3728303 3'	4.73557	0.271758	0.0573865	0
12616	BI885824	ZF637-1-000079 ZF-SSWEmb cDNA library M	4.73433	0.323757	0.068385	0
11854	BI878184	S-K-ZF DRA Dr cDNA clone 3819777 3', mR	4.7315	0.263797	0.0557532	0
1358	AI353464	zeh0534.seq.F ZF Embryonic Heart cDNA L	4.72997	0.56782	0.120047	0
5250	AW116620	S-K-ZF DRA Dr cDNA clone 2601472 3' ~~	4.7299	0.306364	0.0647718	0
3278	AI793758	ZF WU EST Dr cDNA clone IMAGE:3725019 3'	4.72736	0.201435	0.0426105	0
4547	AW019482	ZF WU EST Dr cDNA clone IMAGE:3733335 3'	4.72456	0.358054	0.0757857	0
2570	AI641466	ZF WU EST Dr cDNA clone IMAGE:3721516 3	4.7225	0.390596	0.0827094	0
4753	AW076688	ZF-AO Dr cDNA 3' ~~ contains Alu repeti	4.72179	0.420605	0.0890774	0
8887	BG727584	ZF-GK Dr cDNA clone 4727158 3', mRNA se	4.71799	0.253308	0.0536899	0
10852	BI840271	ZF SJD day 8 fin regeneration Dr cDNA cl	4.71718	0.523737	0.111028	0
100	AA542452	ZF ICRFzfls Dr cDNA clone 5G3 3', mRNA s	4.71275	0.352217	0.074737	0
7887	BE693172	zeh1304r ZF Embryonic Heart cDNA Librar	4.71194	0.593775	0.126015	0
11737	BI877625	S-K-ZF DRA Dr cDNA clone 3818590 3', mRN	4.71182	0.304898	0.0647092	0
14554	BM035041	C-ZF ovary Dr cDNA clone 5305594 3', mR	4.7114	0.188956	0.040106	0
9046	BG729152	ZF-GK Dr cDNA clone 4728780 3', mRNA se	4.70542	0.309772	0.0658331	0
13621	BI891811	ZF637-3-001066 ZF-SSWEmb cDNA library M	4.70443	0.418503	0.0889594	0
10510	BI705488	S-K-ZF DRA Dr cDNA clone 3817262 3', mR	4.70263	0.253291	0.0538615	0
7496	BE017569	ZF RG-C32-fn Dr cDNA 3', mRNA sequence.	4.69793	0.276786	0.0589167	0
7263	AW826462	ZF-AR cDNA Dr cDNA 3' ~~ MOUSE TERATOCA	4.69751	0.243798	0.0518995	0
9817	BI476033	ZF-GK Dr cDNA clone 4760322 3', mRNA se	4.69723	0.547331	0.116522	0
15393	BM154092	ZF SJD adult male II Dr cDNA clone 55437	4.69553	0.441411	0.0940066	0
11484	BI866277	ZF-AB Dr cDNA clone 4834364 3' ~~ conta	4.69496	0.523858	0.111579	0
12659	BI885986	ZF637-1-000241 ZF-SSWEmb cDNA library M	4.69305	0.310249	0.0661081	0
6359	AW280156	ZF-AB Dr cDNA 3' ~~ ADP-RIBOSYLGLYCOHYDR	4.69121	0.378914	0.0807711	0
9296	BG891864	ZF-GK Dr cDNA clone 4759910 3', mRNA se	4.68698	0.488156	0.104151	0
14038	BI981448	ZF-AB Dr cDNA clone 5333111 3' ~~ TAB1.	4.68577	0.579121	0.123591	0
2548	AI641396	ZF WU EST Dr cDNA clone IMAGE:3721368 3	4.68344	0.351639	0.0750813	0
7391	BE015690	ZF-AR cDNA Dr cDNA 3', mRNA sequence.	4.68161	0.383115	0.0818341	0
6431	AW281664	ZF-AB Dr cDNA 3', mRNA sequence.	4.68089	0.279339	0.0596765	0
8317	BG303974	S-K-ZF DRA Dr cDNA clone 3815100 3', mR	4.67435	0.286389	0.0612683	0
1726	AI497382	ZF WU EST Dr cDNA clone IMAGE:3716706 5	4.67047	0.644702	0.138038	0
13629	BI891856	ZF637-3-001111 ZF-SSWEmb cDNA library M	4.66651	0.25199	0.0539998	0
14630	BM036390	G-ZF testis Dr cDNA clone 5377108 3', mR	4.66573	0.285336	0.0611557	0
6415	AW281416	ZF-AB Dr cDNA 5', mRNA sequence.	4.66334	0.253792	0.0544229	0
2889	AI721391	S-K-ZF DRA Dr cDNA clone 2352093 3', mRN	4.66184	0.427151	0.0916272	0
12219	BI880125	ZF-AR cDNA Dr cDNA clone 4200912 3' ~~	4.6611	0.427677	0.0917545	0
8170	BG303063	S-K-ZF DRA Dr cDNA clone 3816669 3' ~~	4.65769	0.41762	0.0896624	0
8972	BG728550	ZF-GK Dr cDNA clone 4727699 3', mRNA seq	4.657	0.411778	0.0884212	0
4747	AW076647	ZF-GK Dr cDNA 3', mRNA sequence.	4.65523	0.187935	0.0403708	0
15176	BM102028	ZF-AB Dr cDNA clone 5386498 3', mRNA se	4.65485	0.334359	0.0718303	0
4706	AW059228	ZF WU EST Dr cDNA clone IMAGE:3738637 5'	4.65348	0.374163	0.080405	0
7667	BE202046	ZF RG-C32-fn Dr cDNA 3', mRNA sequence.	4.65279	0.249926	0.0537153	0
8572	BG306043	ZF-AR cDNA Dr cDNA clone 4146431 3' ~~	4.64395	0.287487	0.0619057	0
15025	BM095838	Su-SJD-AM Dr cDNA clone 5409822 3' ~~ L	4.63937	0.339537	0.073186	0
5871	AW171625	S-K-ZF DRA Dr cDNA clone 2640449 3', mRN	4.63707	0.375439	0.0809647	0
11345	BI864199	ZF neuronal Dr cDNA clone 5081687 5', m	4.63419	0.279051	0.0602156	0
8697	BG307301	ZF-AR cDNA Dr cDNA clone 4146155 5', mRN	4.63216	0.304036	0.0656358	0
14176	BI983593	G-ZF (O) Dr cDNA clone 5160282 3', mRNA	4.63039	0.29034	0.062703	0
9146	BG799427	ZF RG-C32-fn Dr cDNA clone 4468831 5',	4.62605	0.377893	0.081688	0
14971	BM095252	Su-SJD-AM Dr cDNA clone 5410157 3' ~~	4.62426	0.304919	0.0659389	0
10383	BI673802	G-ZF testis Dr cDNA clone 5152335 3', mR	4.62254	0.566818	0.122621	0
1498	AI397211	ZF fin day1 regeneration Dr cDNA 5', mR	4.62209	0.197432	0.0427148	0
2342	AI601751	ZF WU EST Dr cDNA clone IMAGE:3720396 3	4.61724	0.693899	0.150284	0
5955	AW175483	S-K-ZF DRA Dr cDNA clone 2602217 3' ~~ Y	4.61584	0.244852	0.0530461	0
5140	AW116229	S-K-ZF DRA Dr cDNA clone 2600994 3' ~~	4.61172	0.285792	0.0619709	0
15645	BM181830	Su-SJD-AM Dr cDNA clone 5412215 3', mRN	4.61132	0.200917	0.0435704	0
5100	AW116066	S-K-ZF DRA Dr cDNA clone 2600400 3', mR	4.61015	0.463657	0.100573	0
14069	BI982345	ZF-AB Dr cDNA clone 5333778 5', mRNA se	4.60254	0.589149	0.128005	0
4362	AL590150	ZF DNA sequence from clone RP71-3C13 Co	4.60238	0.500456	0.108739	0
4555	AW019523	ZF WU EST Dr cDNA clone IMAGE:3732541 3	4.59782	0.542307	0.117949	0
8974	BG728552	ZF-GK Dr cDNA clone 4727707 3' ~~ contai	4.59603	0.313219	0.0681499	0
6428	AW281650	ZF-AB Dr cDNA 3', mRNA sequence.	4.59127	0.263277	0.0573431	0
14646	BM036471	G-ZF testis Dr cDNA clone 5377303 3' ~~	4.59039	0.291156	0.0634272	0
8988	BG728655	ZF-GK Dr cDNA clone 4728051 3', mRNA seq	4.5899	0.220356	0.0480089	0
10405	BI703078	ZF-AB Dr cDNA clone 4967511 5' ~~ BOVIN	4.58692	0.336498	0.0733603	0
5152	AW116264	S-K-ZF DRA Dr cDNA clone 2601032 3' ~~	4.57901	0.286111	0.0624832	0
15243	BM103349	ZF-AB Dr cDNA clone 5387131 3', mRNA se	4.57122	0.381913	0.0835472	0
13034	BI888371	ZF637-2-000126 ZF-SSWEmb cDNA library M	4.56659	0.697741	0.152792	0
5543	AW154227	S-K-ZF DRA Dr cDNA clone 2602067 3' ~~	4.56603	0.236877	0.0518782	0
15704	BM182386	Su-SJD-AM Dr cDNA clone 5412822 3' ~~ B	4.56264	0.427276	0.0936467	0
10175	BI672249	G-ZF testis Dr cDNA clone 5152753 3', m	4.5615	0.291243	0.0638481	0
4553	AW019506	ZF WU EST Dr cDNA clone IMAGE:3733391 3	4.56115	0.340693	0.0746945	0
10229	BI672412	G-ZF testis Dr cDNA clone 5153092 3', m	4.56044	0.272004	0.0596442	0
12191	BI880006	ZF-AR cDNA Dr cDNA clone 4200653 3' ~~	4.5584	0.315085	0.0691217	0
9090	BG737927	ZF-GK Dr cDNA clone 4728612 5' ~~ KIAA0	4.55796	0.28185	0.0618369	0
25	AA494840	ZF ICRFzfls Dr cDNA clone 8I19 3', mRNA	4.55583	0.324697	0.0712707	0
7084	AW567144	ZF fin day1 regeneration Dr cDNA 3', mRN	4.55419	0.528191	0.115979	0
3197	AI793475	ZF WU EST Dr cDNA clone IMAGE:3724593 3	4.55201	0.450542	0.0989765	0
2250	AI601278	ZF WU EST Dr cDNA clone IMAGE:3720848 3	4.5489	0.392658	0.0863194	0
7096	AW567254	ZF fin day1 regeneration Dr cDNA 3', mR	4.54079	0.326328	0.071866	0
9419	BG985836	5077T7 NICHD ZF normalized I Dr cDNA cl	4.53764	0.436214	0.0961324	0
11071	BI843203	G-ZF (O) Dr cDNA clone 5157627 3' ~~ C	4.53606	0.280525	0.0618434	0
3972	AI957938	ZF WU EST Dr cDNA clone IMAGE:3730318 3	4.5359	0.288076	0.0635102	0
10331	BI673529	G-ZF (O) Dr cDNA clone 5153249 3', mRN	4.53568	0.230591	0.0508393	0
14959	BM095178	Su-SJD-AM Dr cDNA clone 5410170 3' ~~ K	4.53536	0.372299	0.0820882	0
8859	BG727368	ZF-GK Dr cDNA clone 4726337 3', mRNA se	4.53434	0.585029	0.129022	0
2396	AI626381	ZF WU EST Dr cDNA clone IMAGE:3720756 5	4.53319	0.266861	0.0588682	0
7715	BE557106	ZF RG-C32-fn Dr cDNA 5', mRNA sequence.	4.53108	0.343858	0.0758888	0
1405	AI384228	ZF fin day0 regeneration Dr cDNA 3', mRN	4.53063	0.330193	0.0728801	0
7	AA494741	ZF ICRFzfls Dr cDNA clone 14H24 3' ~~ HU	4.53031	0.273588	0.0603906	0
7475	BE017358	ZF RG-C32-fn Dr cDNA 3', mRNA sequence.	4.52766	0.347576	0.0767673	0
9864	BI533160	ZF fin day3 regeneration Dr cDNA clone 4	4.52647	0.330964	0.0731174	0
2075	AI584515	ZF WU EST Dr cDNA clone IMAGE:3719591 3	4.52501	0.279173	0.0616957	0
4691	AW059111	ZF WU EST Dr cDNA clone IMAGE:3739883 3	4.52493	0.320564	0.0708439	0
4824	AW077148	ZF-AB Dr cDNA 3' ~~ SW:CART_CHICK P07090	4.52445	0.321398	0.0710358	0
11966	BI878770	S-K-ZF DRA Dr cDNA clone 3820538 3' ~~	4.5197	0.209821	0.0464236	0
4731	AW076571	ZF-GK Dr cDNA 3' ~~ SW:YS64_HUMAN P49756	4.51689	0.329233	0.0728893	0
3163	AI793355	ZF WU EST Dr cDNA clone IMAGE:3724307	4.51367	0.260144	0.0576347	0
15297	BM104002	Su-SJD-AM Dr cDNA clone 5411108 3' ~~	4.51238	0.25517	0.056549	0
8641	BG306415	ZF-AR cDNA Dr cDNA clone 4199633 3', mR	4.51052	0.530885	0.117699	0
13668	BI892044	ZF637-3-001299 ZF-SSWEmb cDNA library M	4.5104	0.333614	0.0739655	0
15982	BM185202	Su-SJD-AM Dr cDNA clone 5411263 3' ~~	4.50764	0.183931	0.0408043	0
5447	AW128619	ZF WU EST Dr cDNA clone IMAGE:3739193 5	4.50689	0.556625	0.123505	0
2005	AI584241	ZF WU EST Dr cDNA clone IMAGE:3718423 3'	4.5057	0.327657	0.0727206	0
8313	BG303967	S-K-ZF DRA Dr cDNA clone 3815054 3', mR	4.50503	0.225823	0.0501267	0
8237	BG303575	S-K-ZF DRA Dr cDNA clone 3817893 3' ~~	4.50357	0.306075	0.0679629	0
10753	BI710051	G-ZF (O) Dr cDNA clone 5154205 5', mRNA	4.50169	0.506739	0.112566	0
5674	AW165152	ZF WU EST Dr cDNA clone IMAGE:3737714 3'	4.50157	0.38498	0.0855213	0
7059	AW566608	ZF fin day3 regeneration Dr cDNA 5', mR	4.50151	0.302409	0.0671794	0
15353	BM104315	Su-SJD-AM Dr cDNA clone 5411912 3', mRNA	4.49725	0.287373	0.0638997	0
3501	AI878489	ZF WU EST Dr cDNA clone IMAGE:3725710 3	4.49647	0.544526	0.121101	0
461	AF025305	Dr beta actin mRNA, cDNA (C).	4.49579	0.202147	0.0449636	0
4377	AL591382	ZF DNA sequence from clone XX-105L16 on	4.49371	0.808771	0.179978	0
15702	BM182376	Su-SJD-AM Dr cDNA clone 5412768 3', mRNA	4.49245	0.302002	0.0672243	0
6684	AW344179	S-K-ZF DRA Dr cDNA clone 2643480 3', mRN	4.49034	0.267565	0.0595868	0
5821	AW171367	S-K-ZF DRA Dr cDNA clone 2640137 3' ~~	4.48745	0.27359	0.0609678	0
6494	AW282054	ZF-AB Dr cDNA 3', mRNA sequence.	4.4822	0.324332	0.07236	0
7222	AW777978	ZF 15-19hr embryonic cDNA Dr cDNA 5', m	4.47626	0.337305	0.0753542	0
12530	BI884414	ZF-GK Dr cDNA clone 4628592 3', mRNA seq	4.47529	0.311022	0.0694977	0
8534	BG305858	ZF-AR cDNA Dr cDNA clone 4145966 3', mR	4.47344	0.455179	0.101751	0
6906	AW421206	ZF-GK Dr cDNA 3', mRNA sequence.	4.47303	0.240709	0.0538135	0
1156	AF371368	Dr Sprouty4 (sprouty4) mRNA, cDNA (C).	4.47164	0.336125	0.0751682	0
9952	BI670861	ZF-AR cDNA Dr cDNA clone 4786208 3' ~~	4.46934	0.393488	0.0880417	0
15420	BM154337	ZF SJD adult male II Dr cDNA clone 55440	4.46781	0.305364	0.0683476	0
10051	BI671353	ZF-AR cDNA Dr cDNA clone 4786569 3', mR	4.46655	0.402698	0.0901588	0
12118	BI879683	ZF-AR cDNA Dr cDNA clone 4200137 3', mRN	4.4607	0.294462	0.0660125	0
10800	BI839391	ZF SJD day 8 fin regeneration Dr cDNA cl	4.4604	0.255836	0.0573571	0
8251	BG303671	S-K-ZF DRA Dr cDNA clone 3818210 3', mRN	4.45978	0.378629	0.0848988	0
15052	BM095962	Su-SJD-AM Dr cDNA clone 5410029 3', mRN	4.4535	0.461646	0.103659	0
9035	BG729043	ZF-GK Dr cDNA clone 4729082 3', mRNA se	4.45177	0.413208	0.0928188	0
3486	AI878441	ZF WU EST Dr cDNA clone IMAGE:3725585 3	4.45138	0.206179	0.0463178	0
14618	BM036355	G-ZF testis Dr cDNA clone 5377235 3' ~~	4.44997	0.366836	0.0824357	0
1574	AI437364	ZF WU EST Dr cDNA clone IMAGE:3713423 3'	4.44696	0.331126	0.0744611	0
11673	BI876181	S-K-ZF DRA Dr cDNA clone 3818793 5', mRN	4.44592	0.292496	0.0657898	0
10129	BI672098	G-ZF testis Dr cDNA clone 5152557 3', m	4.44519	0.28474	0.0640559	0
8664	BG306476	ZF-AR cDNA Dr cDNA clone 4199501 3', mR	4.44308	0.29758	0.066976	0
13246	BI889658	ZF637-2-001413 ZF-SSWEmb cDNA library M	4.44116	0.31955	0.071952	0
14913	BM082435	C-ZF ovary Dr cDNA clone 5306347 3' ~~	4.44054	0.35135	0.0791232	0
3358	AI794113	ZF WU EST Dr cDNA clone IMAGE:3723686 5'	4.4276	0.494503	0.111686	0
6145	AW232450	ZF-AO Dr cDNA 3', mRNA sequence.	4.42709	0.426448	0.0963268	0
7668	BE202055	ZF RG-C32-fn Dr cDNA 3', mRNA sequence.	4.42202	0.536611	0.12135	0
11150	BI845355	ZF neuronal Dr cDNA clone 5077358 5', mR	4.42139	0.362513	0.0819907	0
1536	AI415841	ZF WU EST Dr cDNA clone IMAGE:3713810 3	4.41541	0.427404	0.0967984	0
8855	BG727339	ZF-GK Dr cDNA clone 4726378 3', mRNA se	4.40961	0.376964	0.0854868	0
15651	BM181859	Su-SJD-AM Dr cDNA clone 5412351 3', mRN	4.4095	0.257542	0.0584061	0
15114	BM101556	Su-SJD-AM Dr cDNA clone 5410543 3', mRN	4.40939	0.390312	0.0885182	0
12613	BI885802	ZF637-1-000057 ZF-SSWEmb cDNA library M	4.40525	0.254921	0.0578675	0
13054	BI888520	ZF637-2-000275 ZF-SSWEmb cDNA library M	4.40099	0.244465	0.0555477	0
9834	BI476461	ZF-AB Dr cDNA clone 4832884 3', mRNA seq	4.39372	0.242513	0.0551955	0
5193	AW116402	S-K-ZF DRA Dr cDNA clone 2601207 3' ~~	4.39349	0.424404	0.0965984	0
15843	BM183964	Su-SJD-AM Dr cDNA clone 5413171 3', mRN	4.39263	0.324462	0.0738652	0
2569	AI641463	ZF WU EST Dr cDNA clone IMAGE:3721455 3'	4.38973	0.32615	0.0742985	0
1432	AI384701	ZF fin day0 regeneration Dr cDNA 3', mRN	4.38716	0.514661	0.117311	0
13470	BI891011	ZF637-3-000266 ZF-SSWEmb cDNA library M	4.38609	0.266014	0.0606495	0
4453	AW019023	ZF WU EST Dr cDNA clone IMAGE:3733957 3	4.38362	0.285159	0.0650511	0
176	AB006087	Dr mRNA for F-spondin2, cDNA (C).	4.38269	0.342998	0.078262	0
14503	BM026555	ZF neuronal Dr cDNA clone 5080660 3' ~~	4.38212	0.331517	0.0756523	0
11486	BI866290	ZF-AB Dr cDNA clone 4834071 3' ~~ contai	4.3804	0.230922	0.0527171	0
7411	BE016173	ZF RG-C32-fn Dr cDNA 3', mRNA sequence.	4.37894	0.278053	0.0634977	0
10636	BI707963	ZF-AO Dr cDNA clone 5070268 3', mRNA seq	4.37865	0.301276	0.0688055	0
12441	BI882727	ZF RG-C32-fn Dr cDNA clone 4468843 3' ~	4.37624	0.580013	0.132537	0
6744	AW420259	ZF-GK Dr cDNA 3' ~~ STONUSTOXIN ALPHA-S	4.37425	0.299073	0.0683713	0
8510	BG305769	ZF-AR cDNA Dr cDNA clone 4145857 3', mR	4.37287	0.250577	0.0573025	0
2662	AI657561	ZF WU EST Dr cDNA clone IMAGE:3721419 5	4.37254	0.265111	0.0606308	0
3617	AI883580	ZF WU EST Dr cDNA clone IMAGE:3726357 5'	4.36972	0.24068	0.0550792	0
7532	BE017922	ZF RG-C32-fn Dr cDNA 3' ~~ SW:TENS_CHICK	4.36733	0.357911	0.0819519	0
1903	AI545489	ZF WU EST Dr cDNA clone IMAGE:3716809 3	4.35898	0.280451	0.0643387	0
5530	AW154112	S-K-ZF DRA Dr cDNA clone 2601917 3', mR	4.35179	0.465535	0.106976	0
1660	AI477462	ZF WU EST Dr cDNA clone IMAGE:3716016 5	4.34852	0.230995	0.0531205	0
1495	AI397120	ZF WU EST Dr cDNA clone IMAGE:3712102 3'	4.34812	0.290425	0.0667931	0
3825	AI943112	ZF WU EST Dr cDNA clone IMAGE:3728108 3'	4.3473	0.238883	0.0549498	0
1779	AI544521	ZF WU EST Dr cDNA clone IMAGE:3717794 3'	4.34515	0.295175	0.0679321	0
12321	BI880775	ZF-GK Dr cDNA clone 4234068 3', mRNA se	4.34472	0.273068	0.0628506	0
7469	BE017165	ZF RG-C32-fn Dr cDNA 5' ~~ SEC24A PROT	4.34296	0.364405	0.0839071	0
4469	AW019087	ZF WU EST Dr cDNA clone IMAGE:3734059 3	4.34226	0.451675	0.104018	0
3345	AI793961	ZF WU EST Dr cDNA clone IMAGE:3725415 3'	4.3422	0.258774	0.0595952	0
7135	AW595155	ZF fin day1 regeneration Dr cDNA 5' ~~	4.34093	0.288215	0.0663946	0
15844	BM183969	Su-SJD-AM Dr cDNA clone 5413211 3' ~~ M	4.3401	0.432669	0.099691	0
3102	AI722668	ZF WU EST Dr cDNA clone IMAGE:3722859 5'	4.33909	0.516074	0.118936	0
16082	BM186555	ZF SJD day 8 fin regeneration Dr cDNA c	4.33869	0.337881	0.0778761	0
10643	BI708256	G-ZF (O) Dr cDNA clone 5153644 5', mRNA	4.3365	0.524169	0.120874	0
3933	AI957809	ZF WU EST Dr cDNA clone IMAGE:3730086 3	4.33083	0.604702	0.139627	0
10589	BI706384	ZF-AR cDNA Dr cDNA clone 4790405 5' ~~	4.33032	0.608367	0.14049	0
8519	BG305816	ZF-AR cDNA Dr cDNA clone 4199099 3' ~~	4.32798	0.372271	0.0860151	0
1723	AI497366	ZF WU EST Dr cDNA clone IMAGE:3716667 5'	4.32502	0.781317	0.18065	0
1767	AI522713	ZF WU EST Dr cDNA clone IMAGE:3716349 3'	4.32339	0.259593	0.060044	0
6438	AW281710	ZF-AB Dr cDNA 3', mRNA sequence.	4.31787	0.226496	0.0524555	0
14280	BM005084	ZF-AB Dr cDNA clone 5334104 3', mRNA seq	4.31688	0.337564	0.0781963	0
15388	BM154014	Su-SJD-AM Dr cDNA clone 5410577 3', mRNA	4.31559	0.301362	0.069831	0
7522	BE017842	ZF RG-C32-fn Dr cDNA 3' ~~ MOUSE COMPLE	4.31159	0.354698	0.0822661	0
1823	AI544975	ZF WU EST Dr cDNA clone IMAGE:3717496 3'	4.3114	0.574589	0.133272	0
16087	BM186643	ZF-AB Dr cDNA clone 5414526 5', mRNA se	4.31007	0.623187	0.144589	0
9185	BG883345	ZF-GK Dr cDNA clone 4744363 3', mRNA se	4.30986	0.246792	0.0572622	0
12720	BI886312	ZF637-1-000567 ZF-SSWEmb cDNA library M	4.30763	0.448786	0.104184	0
5438	AW128527	ZF WU EST Dr cDNA clone IMAGE:3739084 5'	4.30687	0.37969	0.0881592	0
5228	AW116537	S-K-ZF DRA Dr cDNA clone 2601271 3', mR	4.30367	0.271229	0.0630227	0
11153	BI845367	ZF neuronal Dr cDNA clone 5077494 5', mR	4.30276	0.285744	0.0664096	0
2730	AI666911	S-K-ZF DRA Dr cDNA clone 2351733 3', mR	4.30255	0.307919	0.0715667	0
7873	BE693136	zeh0351r ZF Embryonic Heart cDNA Librar	4.30086	0.280797	0.0652886	0
14059	BI982101	ZF-AB Dr cDNA clone 5333672 3', mRNA se	4.29779	0.311764	0.0725404	0
12188	BI879985	ZF-AR cDNA Dr cDNA clone 4200559 3' ~~	4.29769	0.279849	0.0651162	0
9010	BG728815	ZF-GK Dr cDNA clone 4728518 3', mRNA se	4.29737	0.401392	0.0934041	0
4873	AW077477	ZF-AB Dr cDNA 3', mRNA sequence.	4.29443	0.259946	0.060531	0
7408	BE016153	ZF RG-C32-fn Dr cDNA 3', mRNA sequence.	4.29335	0.349264	0.08135	0
11184	BI845738	ZF neuronal Dr cDNA clone 5077620 3', m	4.29267	0.407334	0.0948906	0
14429	BM025920	G-ZF testis Dr cDNA clone 5376767 3' ~~	4.29151	0.231266	0.0538891	0
2611	AI641630	ZF WU EST Dr cDNA clone IMAGE:3721684 3	4.2886	0.373834	0.0871692	0
8514	BG305779	ZF-AR cDNA Dr cDNA clone 4145921 3', mR	4.28822	0.295786	0.0689764	0
4587	AW019715	ZF WU EST Dr cDNA clone IMAGE:3733726 3	4.28759	0.409797	0.0955775	0
12512	BI884073	ZF RG-C32-fn Dr cDNA clone 4468978 5' ~	4.28499	0.217798	0.0508281	0
1385	AI354069	zeh1365.seq.F ZF Embryonic Heart cDNA L	4.28373	0.563515	0.131548	0
16228	U41419	Dr ventral neural cadherin mRNA, cDNA (	4.28311	0.200172	0.0467352	0
11941	BI878647	S-K-ZF DRA Dr cDNA clone 3819957 3', mR	4.28246	0.208402	0.048664	0
9597	BI429371	ZF-AB Dr cDNA clone 4966073 5' ~~ contai	4.28069	0.28574	0.0667508	0
370	AF025305	Dr beta actin mRNA, cDNA (C).	4.28038	0.256229	0.0598612	0
5793	AW171228	S-K-ZF DRA Dr cDNA clone 2640053 3', mRN	4.27692	0.27995	0.0654561	0
12953	BI887847	ZF637-1-002102 ZF-SSWEmb cDNA library M	4.27597	0.17454	0.0408188	0
1501	AI397269	ZF fin day0 regeneration Dr cDNA 3', mRN	4.27537	0.251954	0.0589314	0
12245	BI880302	ZF-AR cDNA Dr cDNA clone 4201324 3', mR	4.27252	0.248276	0.05811	0
5320	AW116925	S-K-ZF DRA Dr cDNA clone 2601830 3', mR	4.27019	0.222084	0.0520079	0
1036	AF288409	Dr transcription elongation regulator F	4.26828	0.367651	0.0861357	0
408	AF025305	Dr beta actin mRNA, cDNA (C).	4.26663	0.192881	0.0452068	0
1563	AI436892	ZF WU EST Dr cDNA clone IMAGE:3713774 5'	4.26501	0.221914	0.0520313	0
1286	AI330863	ZF fin day1 regeneration Dr cDNA 3', mRN	4.26343	0.546736	0.128238	0
13805	BI979089	G-ZF (O) Dr cDNA clone 5160421 3', mRNA	4.2613	0.253485	0.0594855	0
13093	BI888732	ZF637-2-000487 ZF-SSWEmb cDNA library M	4.26031	0.717049	0.168309	0
7295	AW826565	ZF-AR cDNA Dr cDNA 3', mRNA sequence.	4.25979	0.474003	0.111274	0
3310	AI793818	ZF WU EST Dr cDNA clone IMAGE:3725218 3	4.25897	0.438358	0.102926	0
10883	BI840791	ZF-AB Dr cDNA clone 4833838 3', mRNA se	4.25859	0.335224	0.078717	0
11770	BI877751	S-K-ZF DRA Dr cDNA clone 3818562 3' ~~	4.2577	0.45153	0.10605	0
12850	BI887153	ZF637-1-001408 ZF-SSWEmb cDNA library M	4.25715	0.21036	0.0494133	0
14410	BM025851	G-ZF testis Dr cDNA clone 5376710 3', mR	4.25576	0.35394	0.0831673	0
10951	BI841756	ZF neuronal Dr cDNA clone 5080490 5', mR	4.25561	0.348251	0.0818334	0
15020	BM095814	Su-SJD-AM Dr cDNA clone 5409684 3' ~~ CG	4.25497	0.225709	0.0530459	0
12353	BI881477	ZF RG-C32-fn Dr cDNA clone 4468192 5',	4.25305	0.361854	0.0850811	0
4808	AW077002	ZF-AB Dr cDNA 3' ~~ INOSITOL POLYPHOSPH	4.25278	0.328623	0.0772725	0
3115	AI722891	ZF WU EST Dr cDNA clone IMAGE:3722578 5'	4.25219	0.292652	0.0688239	0
14238	BI984379	C-ZF ovary Dr cDNA clone 5305207 3' ~~	4.25141	0.38359	0.0902266	0
9670	BI430413	ZF fin day3 regeneration Dr cDNA clone 4	4.25097	0.400927	0.0943142	0
2503	AI641121	ZF WU EST Dr cDNA clone IMAGE:3721847 3	4.2481	0.297323	0.0699897	0
2360	AI601836	ZF WU EST Dr cDNA clone IMAGE:3721186 3'	4.24788	0.26483	0.062344	0
3265	AI793723	ZF WU EST Dr cDNA clone IMAGE:3724979 3	4.24482	0.441852	0.104092	0
3166	AI793367	ZF WU EST Dr cDNA clone IMAGE:3724342	4.24168	0.348291	0.0821116	0
11297	BI850046	STR00122 segmentation stage cDNA librar	4.24136	0.441673	0.104135	0
11905	BI878459	S-K-ZF DRA Dr cDNA clone 3819982 3', mRN	4.24117	0.427368	0.100767	0
9283	BG884570	ZF-GK Dr cDNA clone 4759032 3', mRNA seq	4.24086	0.425869	0.10042	0
8821	BG727119	ZF-GK Dr cDNA clone 4726536 3', mRNA se	4.23883	0.484255	0.114243	0
3823	AI943105	ZF WU EST Dr cDNA clone IMAGE:3728087 3	4.23872	0.315733	0.0744878	0
16122	BM187424	SJD adult pectoral fin Dr cDNA clone 55	4.23777	0.294573	0.0695112	0
16055	BM186058	ZF SJD adult male II Dr cDNA clone 554	4.23485	0.203302	0.048007	0
3506	AI878496	ZF WU EST Dr cDNA clone IMAGE:3725707 3	4.23351	0.261076	0.061669	0
8537	BG305869	ZF-AR cDNA Dr cDNA clone 4146054 3', mRN	4.23327	0.553922	0.13085	0
15304	BM104037	Su-SJD-AM Dr cDNA clone 5410917 3' ~~	4.23132	0.332058	0.0784763	0
1339	AI332165	ZF fin day1 regeneration Dr cDNA 3' ~~ c	4.2307	0.428938	0.101387	0
2979	AI721732	ZF WU EST Dr cDNA clone IMAGE:3723032 3'	4.22525	0.311349	0.0736876	0
3887	AI957547	ZF WU EST Dr cDNA clone IMAGE:3729043 3	4.22131	0.618868	0.146606	0
7678	BE202131	ZF RG-C32-fn Dr cDNA 3' ~~ contains LTR2	4.22108	0.449817	0.106565	0
5219	AW116497	S-K-ZF DRA Dr cDNA clone 2601233 3' ~~	4.22035	0.332313	0.0787406	0
8071	BF938340	ZF-AR cDNA Dr cDNA clone 4201378 5', mR	4.22022	0.294716	0.0698343	0
163	AA658743	ZF fin day3 regeneration Dr cDNA clone z	4.21873	0.404332	0.095842	0
2930	AI721534	ZF WU EST Dr cDNA clone IMAGE:3722745 3'	4.21467	0.250485	0.0594316	0
8188	BG303243	S-K-ZF DRA Dr cDNA clone 3817207 3' ~~	4.21364	0.23588	0.0559801	0
11963	BI878753	S-K-ZF DRA Dr cDNA clone 3820442 3' ~~	4.21331	0.182784	0.0433825	0
8639	BG306412	ZF-AR cDNA Dr cDNA clone 4199627 3', mR	4.21261	0.543943	0.129123	0
9658	BI430348	ZF-AB Dr cDNA clone 4967679 3', mRNA se	4.21252	0.252963	0.0600503	0
9155	BG799694	ZF-GK Dr cDNA clone 4729467 5' ~~ KIAA0	4.20309	0.270981	0.0644717	0
7223	AW778019	ZF 15-19hr embryonic cDNA Dr cDNA 5', m	4.20228	0.476817	0.113466	0
5797	AW171254	S-K-ZF DRA Dr cDNA clone 2640104 3', m	4.20007	0.310431	0.0739109	0
11286	BI847158	ZF SJD day 8 fin regeneration Dr cDNA cl	4.19987	0.223613	0.0532429	0
2964	AI721673	ZF WU EST Dr cDNA clone IMAGE:3722929 3	4.1995	0.210868	0.0502126	0
8090	BG302478	S-K-ZF DRA Dr cDNA clone 3817987 5' ~~	4.18992	0.273919	0.0653758	0
309	AF025305	Dr beta actin mRNA, cDNA (C).	4.18765	0.319268	0.0762403	0
13226	BI889504	ZF637-2-001259 ZF-SSWEmb cDNA library M	4.18456	0.317334	0.0758346	0
12730	BI886374	ZF637-1-000629 ZF-SSWEmb cDNA library M	4.18259	0.247239	0.0591114	0
12697	BI886184	ZF637-1-000439 ZF-SSWEmb cDNA library M	4.17806	0.43225	0.103457	0
6363	AW280165	ZF-AB Dr cDNA 3', mRNA sequence.	4.17686	0.222341	0.0532316	0
8926	BG728318	ZF-GK Dr cDNA clone 4727064 3', mRNA se	4.17542	0.252547	0.0604843	0
9921	BI534315	ZF-AB Dr cDNA clone 4967810 3', mRNA se	4.17315	0.422438	0.101228	0
11213	BI846213	ZF neuronal Dr cDNA clone 4886379 5', mR	4.17307	0.28025	0.0671568	0
2836	AI667493	ZF WU EST Dr cDNA clone IMAGE:3723924 3	4.17172	0.648615	0.155479	0
11294	BI850036	STR00112 segmentation stage cDNA librar	4.17082	0.332073	0.0796181	0
3478	AI878418	ZF WU EST Dr cDNA clone IMAGE:3725529 3'	4.17054	0.359556	0.0862134	0
12437	BI882683	ZF RG-C32-fn Dr cDNA clone 4468607 3',	4.16972	0.344481	0.0826149	0
9002	BG728778	ZF-GK Dr cDNA clone 4728291 3' ~~ ATP-D	4.1693	0.205875	0.0493789	0
7260	AW826448	ZF-AR cDNA Dr cDNA 3', mRNA sequence.	4.16886	0.216246	0.0518717	0
15580	BM172666	imageqc_4_2001/smv306bdff41.x1 ZF-AR cD	4.15984	0.540643	0.129967	0
1040	AF290981	Dr ornithine decarboxylase mRNA, cDNA (	4.1577	0.291467	0.070103	0
4964	AW115515	ZF WU EST Dr cDNA clone IMAGE:3732390 3'	4.1574	0.419988	0.101022	0
10462	BI704394	zfshTARAMA000224 ZF-SSWEmb cDNA library	4.15467	0.211825	0.0509847	0
15154	BM101698	Su-SJD-AM Dr cDNA clone 5410458 5', mRN	4.15352	0.634067	0.152658	0
11727	BI877552	S-K-ZF DRA Dr cDNA clone 3819375 3' ~~	4.15218	0.360795	0.0868928	0
5794	AW171233	S-K-ZF DRA Dr cDNA clone 2640076 3', mRN	4.15172	0.302824	0.0729394	0
6651	AW344020	S-K-ZF DRA Dr cDNA clone 2643214 3', mR	4.15156	0.300884	0.072475	0
6214	AW232861	ZF-AO Dr cDNA 3' ~~ ODORANT RECEPTOR ;	4.14545	0.395344	0.0953683	0
5431	AW128428	ZF WU EST Dr cDNA clone IMAGE:3738966 5	4.14522	0.294414	0.071025	0
6539	AW305660	ZF-AB Dr cDNA 5' ~~ SECRETOGRANIN II PR	4.14376	0.361226	0.0871735	0
3290	AI793776	ZF WU EST Dr cDNA clone IMAGE:3725059 3'	4.14367	0.340406	0.0821508	0
12771	BI886653	ZF637-1-000908 ZF-SSWEmb cDNA library M	4.14314	0.302514	0.0730156	0
9673	BI472540	ZF-AO Dr cDNA clone 5002548 3', mRNA se	4.13797	0.513152	0.124011	0
14785	BM071298	ZF-AB Dr cDNA clone 5385800 3', mRNA se	4.13796	0.482391	0.116577	0
4905	AW077854	ZF-GK Dr cDNA 3', mRNA sequence.	4.13699	0.325066	0.0785754	0
16068	BM186270	ZF-AB Dr cDNA clone 5414495 3', mRNA se	4.13274	0.476704	0.115348	0
4742	AW076620	ZF-AO Dr cDNA 3', mRNA sequence.	4.12882	0.209403	0.0507174	0
13739	BI896233	ZF WU EST Dr cDNA clone 3715154 3' ~~	4.12727	0.384333	0.0931203	0
7520	BE017827	ZF RG-C32-fn Dr cDNA 3' ~~ TRANSCRIPTI	4.12571	0.403699	0.0978496	0
2007	AI584257	ZF WU EST Dr cDNA clone IMAGE:3718447 3'	4.12222	0.40307	0.0977799	0
14033	BI981380	ZF-AB Dr cDNA clone 5333010 3' ~~ KIAA07	4.11929	0.470383	0.11419	0
1759	AI522608	ZF WU EST Dr cDNA clone IMAGE:3716258 3	4.11715	0.326262	0.0792446	0
2675	AI657747	ZF WU EST Dr cDNA clone IMAGE:3721612 5	4.1164	0.221669	0.0538502	0
8921	BG728176	ZF-GK Dr cDNA clone 4727272 5', mRNA se	4.11359	0.249848	0.0607372	0
6936	AW421941	S-K-ZF DRA Dr cDNA clone 2644742 5' ~~ P	4.11292	0.348988	0.0848517	0
5258	AW116648	S-K-ZF DRA Dr cDNA clone 2601489 3' ~~ c	4.11282	0.371212	0.0902573	0
14073	BI982416	ZF-AB Dr cDNA clone 5333975 3' ~~ conta	4.1127	0.447635	0.108842	0
6585	AW343382	S-K-ZF DRA Dr cDNA clone 2643607 5' ~~ D	4.11096	0.288705	0.070228	0
3747	AI942574	ZF WU EST Dr cDNA clone IMAGE:3726993 5	4.1065	0.263964	0.0642797	0
13682	BI892100	ZF637-3-001355 ZF-SSWEmb cDNA library M	4.10597	0.244692	0.0595941	0
6655	AW344031	S-K-ZF DRA Dr cDNA clone 2643218 3' ~~ c	4.10538	0.314264	0.0765492	0
9740	BI474798	ZF-GK Dr cDNA clone 4760125 3', mRNA seq	4.10526	0.274428	0.0668478	0
13966	BI980728	G-ZF (O) Dr cDNA clone 5159863 3', mRNA	4.10408	0.385282	0.0938778	0
15881	BM184148	Su-SJD-AM Dr cDNA clone 5413757 3' ~~ V	4.10295	0.27877	0.0679437	0
14339	BM023829	ZF-AB Dr cDNA clone 5334737 3' ~~ XENLA	4.09863	0.242544	0.0591769	0
1578	AI437390	ZF WU EST Dr cDNA clone IMAGE:3713660 3	4.09652	0.370139	0.0903544	0
3789	AI942953	ZF WU EST Dr cDNA clone IMAGE:3727652 3	4.09345	0.245624	0.0600042	0
14692	BM036992	G-ZF (O) Dr cDNA clone 5377655 3' ~~ co	4.09311	0.194825	0.0475982	0
10484	BI705099	ZF SJD day 8 fin regeneration Dr cDNA c	4.08909	0.259112	0.0633666	0
11402	BI865507	ZF neuronal Dr cDNA clone 5082253 3', m	4.08807	0.196877	0.0481588	0
12500	BI883910	ZF WU EST Dr cDNA clone 4490654 3', mRNA	4.08507	0.288999	0.0707451	0
1461	AI384948	ZF fin day0 regeneration Dr cDNA 3' ~~ c	4.08495	0.352544	0.0863033	0
8561	BG305991	ZF-AR cDNA Dr cDNA clone 4146512 3' ~~	4.08378	0.301255	0.0737686	0
11453	BI865873	ZF neuronal Dr cDNA clone 5082810 5', mR	4.08351	0.280555	0.0687044	0
10080	BI671633	ZF SJD day 8 fin regeneration Dr cDNA c	4.08015	0.368834	0.0903973	0
6188	AW232711	ZF-AO Dr cDNA 3' ~~ contains DBR repetit	4.07941	0.19609	0.0480681	0
13194	BI889303	ZF637-2-001058 ZF-SSWEmb cDNA library M	4.07825	0.340529	0.0834988	0
10217	BI672378	G-ZF testis Dr cDNA clone 5152902 3' ~~	4.0765	0.298861	0.0733131	0
6570	AW342840	S-K-ZF DRA Dr cDNA clone 2644844 3', mRN	4.07488	0.442648	0.108628	0
13900	BI980169	G-ZF (O) Dr cDNA clone 5158926 3', mRNA	4.0746	0.326637	0.0801641	0
1341	AI332223	ZF fin day1 regeneration Dr cDNA 3', mR	4.07348	0.612082	0.15026	0
11275	BI847074	ZF SJD day 8 fin regeneration Dr cDNA cl	4.07195	0.235523	0.0578403	0
16233	U42489	Dr brain-derived neurotrophic factor mR	4.07134	0.454842	0.111718	0
11444	BI865762	ZF neuronal Dr cDNA clone 5082753 3' ~~	4.07043	0.270018	0.0663367	0
8660	BG306468	ZF-AR cDNA Dr cDNA clone 4199459 3' ~~	4.06537	0.182783	0.0449609	0
14975	BM095280	Su-SJD-AM Dr cDNA clone 5410271 3', mRNA	4.06507	0.239135	0.0588268	0
9971	BI670950	ZF-AR cDNA Dr cDNA clone 4786269 3', mR	4.06282	0.239676	0.0589924	0
10324	BI673505	G-ZF (O) Dr cDNA clone 5153191 3', mRNA	4.06059	0.237592	0.0585118	0
4087	AI959517	ZF WU EST Dr cDNA clone IMAGE:3730455 3	4.0588	0.628156	0.154764	0
5424	AW128379	ZF WU EST Dr cDNA clone IMAGE:3741178 3'	4.05783	0.18681	0.046037	0
11878	BI878324	ZF-AR cDNA Dr cDNA clone 4144609 3' ~~	4.05611	0.43266	0.106669	0
2627	AI641678	ZF WU EST Dr cDNA clone IMAGE:3722119 3	4.0549	0.242775	0.0598719	0
15242	BM103344	ZF-AB Dr cDNA clone 5387113 3', mRNA seq	4.05453	0.307276	0.0757858	0
8857	BG727357	ZF-GK Dr cDNA clone 4726195 3', mRNA se	4.0544	0.273083	0.0673547	0
5309	AW116870	S-K-ZF DRA Dr cDNA clone 2601751 3' ~~ c	4.05372	0.454933	0.112226	0
3153	AI723305	ZF WU EST Dr cDNA clone IMAGE:3723384 3	4.05356	0.276675	0.0682547	0
1489	AI396974	ZF fin day0 regeneration Dr cDNA 5', mR	4.04987	0.212368	0.0524383	0
5532	AW154137	S-K-ZF DRA Dr cDNA clone 2601978 3', mRN	4.04948	0.37101	0.091619	0
14840	BM072114	G-ZF (O) Dr cDNA clone 5378070 5', mRNA	4.0492	0.245771	0.0606961	0
3472	AI878399	ZF WU EST Dr cDNA clone IMAGE:3725481 3	4.04725	0.33414	0.0825597	0
2695	AI658091	ZF WU EST Dr cDNA clone IMAGE:3721346 5	4.0463	0.201814	0.0498762	0
14467	BM026121	G-ZF testis Dr cDNA clone 5376988 5' ~~	4.04507	0.304988	0.0753974	0
2864	AI667631	S-K-ZF DRA Dr cDNA clone 2351502 3' ~~	4.04452	0.275019	0.0679979	0
5141	AW116230	S-K-ZF DRA Dr cDNA clone 2600996 3', mRN	4.04388	0.278958	0.0689828	0
15144	BM101665	Su-SJD-AM Dr cDNA clone 5410623 3', mRN	4.03951	0.434072	0.107457	0
3301	AI793802	ZF WU EST Dr cDNA clone IMAGE:3725198 3	4.03842	0.315853	0.078212	0
1445	AI384854	ZF fin day0 regeneration Dr cDNA 3', mR	4.03747	0.224089	0.0555024	0
5754	AW171075	S-K-ZF DRA Dr cDNA clone 2639791 3', mRN	4.03711	0.399252	0.0988954	0
6104	AW232163	ZF-AO Dr cDNA 3' ~~ contains MER36 repe	4.03494	0.360607	0.0893713	0
14802	BM071679	G-ZF (O) Dr cDNA clone 5377954 3', mRNA	4.03476	0.210559	0.0521863	0
5540	AW154202	S-K-ZF DRA Dr cDNA clone 2602052 3' ~~	4.03239	0.252477	0.0626122	0
1543	AI415909	ZF WU EST Dr cDNA clone IMAGE:3713983 3'	4.03183	0.291869	0.0723912	0
10135	BI672112	G-ZF testis Dr cDNA clone 5152645 3', mR	4.02949	0.189191	0.0469516	0
15029	BM095843	Su-SJD-AM Dr cDNA clone 5409834 3', mRN	4.02918	0.283303	0.0703129	0
9382	BG985675	2027 NICHD ZF normalized I Dr cDNA clon	4.02792	0.308927	0.0766963	0
3532	AI878687	ZF WU EST Dr cDNA clone IMAGE:3726153 3	4.02773	0.559989	0.139033	0
9968	BI670932	ZF-AR cDNA Dr cDNA clone 4786201 3', mR	4.02357	0.22734	0.0565022	0
15631	BM181762	Su-SJD-AM Dr cDNA clone 5412260 3' ~~	4.02349	0.356499	0.0886044	0
13188	BI889280	ZF637-2-001035 ZF-SSWEmb cDNA library M	4.02227	0.702735	0.174711	0
12089	BI879555	ZF-AR cDNA Dr cDNA clone 4199861 3' ~~	4.02142	0.247526	0.061552	0
8838	BG727249	ZF-GK Dr cDNA clone 4726658 3', mRNA se	4.02059	0.323021	0.0803417	0
4603	AW019809	ZF WU EST Dr cDNA clone IMAGE:3732817 3'	4.02006	0.270104	0.0671892	0
674	AF119220	Dr microphthalmia-related protein (nacr	4.01874	0.290887	0.0723826	0
6693	AW344232	S-K-ZF DRA Dr cDNA clone 2643539 3' ~~ c	4.01873	0.333258	0.0829262	0
4267	AJ005693	Dr mRNA for transcription factor stat3.	4.0167	0.698503	0.1739	0
9353	BG985499	1209t3 NICHD ZF normalized I Dr cDNA cl	4.01663	0.285896	0.071178	0
761	AF163311	Dr Kal1.2 mRNA, cDNA (C).	4.01483	0.249167	0.0620616	0
9487	BI326573	ZF-GK Dr cDNA clone 4758796 3', mRNA se	4.01345	0.270406	0.067375	0
15246	BM103369	ZF-AB Dr cDNA clone 5387229 3' ~~ REVE	4.01175	0.322132	0.0802971	0
14611	BM036316	G-ZF testis Dr cDNA clone 5377294 3', m	4.00944	0.294457	0.0734409	0
14402	BM025757	ZF SJD day 8 fin regeneration Dr cDNA c	4.00594	0.336581	0.0840205	0
15813	BM183817	Su-SJD-AM Dr cDNA clone 5413145 3' ~~	4.00225	0.411292	0.102765	0
1265	AI330441	ZF fin day3 regeneration Dr cDNA 3' ~~ E	4.0021	0.251986	0.0629634	0
770	AF164483	D0266341 RZPD library 575 Dr cDNA clone	4.00193	0.256608	0.064121	0
12374	BI881945	ZF RG-C32-fn Dr cDNA clone 4468086 3',	3.99939	0.262759	0.0656997	0
3727	AI931001	ZF WU EST Dr cDNA clone IMAGE:3727272 5	3.99876	0.257604	0.0644211	0
13958	BI980643	G-ZF (O) Dr cDNA clone 5159810 3', mRNA	3.99836	0.218974	0.054766	0
10451	BI704334	zfshTARAMA000164 ZF-SSWEmb cDNA library	3.99531	0.261879	0.0655465	0
9809	BI475950	ZF-GK Dr cDNA clone 4760104 3', mRNA se	3.99414	0.356909	0.0893582	0
8488	BG305654	ZF-AR cDNA Dr cDNA clone 4145700 3' ~~	3.99181	0.262219	0.0656893	0
9630	BI430190	ZF-AB Dr cDNA clone 4967471 3', mRNA seq	3.99107	0.298541	0.0748021	0
6653	AW344023	S-K-ZF DRA Dr cDNA clone 2643201 3', mR	3.98972	0.291649	0.0731003	0
13614	BI891768	ZF637-3-001023 ZF-SSWEmb cDNA library M	3.98781	0.544967	0.136658	0
6032	AW202804	ZF-AO Dr cDNA 5', mRNA sequence.	3.98721	0.32351	0.0811368	0
8962	BG728508	ZF-GK Dr cDNA clone 4726629 3', mRNA seq	3.98667	0.289657	0.0726562	0
12779	BI886693	ZF637-1-000948 ZF-SSWEmb cDNA library M	3.98454	0.65845	0.165251	0
2507	AI641145	ZF WU EST Dr cDNA clone IMAGE:3721877 3	3.98399	0.225398	0.0565759	0
15644	BM181828	Su-SJD-AM Dr cDNA clone 5412211 3', mRN	3.9837	0.22013	0.0552576	0
11834	BI878043	S-K-ZF DRA Dr cDNA clone 3819294 3', mR	3.98139	0.301252	0.0756651	0
7764	BE605310	ZF RG-C32-fn Dr cDNA 5' ~~ gb:V01512_rn	3.98066	0.566983	0.142435	0
10550	BI705695	ZF-GK Dr cDNA clone 4729603 3' ~~ conta	3.9806	0.277249	0.0696501	0
5336	AW117001	ZF WU EST Dr cDNA clone IMAGE:3739047 3'	3.97726	0.296558	0.0745634	0
11381	BI865037	ZF neuronal Dr cDNA clone 5081860 5', mR	3.97677	0.254831	0.06408	0
6231	AW233452	ZF-AO Dr cDNA 5', mRNA sequence.	3.97628	0.280059	0.0704323	0
9732	BI474299	ZF-GK Dr cDNA clone 4760661 3', mRNA se	3.97598	0.380804	0.0957763	0
6401	AW281023	ZF-AB Dr cDNA 5' ~~ contains PTR5.b3 MSR	3.97589	0.34169	0.0859406	0
14143	BI983402	G-ZF (O) Dr cDNA clone 5158660 3', mRNA	3.9736	0.444414	0.111842	0
5017	AW115724	S-K-ZF DRA Dr cDNA clone 2599801 3' ~~ c	3.97233	0.288033	0.0725098	0
6012	AW184745	ZF-AO Dr cDNA 5', mRNA sequence.	3.97148	0.368338	0.0927459	0
4963	AW115513	ZF WU EST Dr cDNA clone IMAGE:3732380 3	3.97114	0.291019	0.0732834	0
12660	BI885991	ZF637-1-000246 ZF-SSWEmb cDNA library M	3.96762	0.391823	0.0987552	0
13110	BI888812	ZF637-2-000567 ZF-SSWEmb cDNA library M	3.96644	0.250162	0.0630695	0
6116	AW232243	ZF-AO Dr cDNA 3' ~~ YEAST HYPOTHETICAL	3.96606	0.202165	0.0509738	0
6837	AW420822	ZF-GK Dr cDNA 3' ~~ SW:COGZ_HORSE O1892	3.96472	0.208568	0.0526059	0
12060	BI879418	ZF-AR cDNA Dr cDNA clone 4200531 3', mR	3.96377	0.362985	0.0915759	0
8376	BG304255	S-K-ZF DRA Dr cDNA clone 3815533 3' ~~	3.96258	0.222825	0.0562323	0
15453	BM154986	ZF SJD adult male II Dr cDNA clone 55445	3.96183	0.244129	0.0616201	0
7434	BE016419	ZF RG-C32-fn Dr cDNA 3', mRNA sequence.	3.96077	0.28338	0.0715468	0
952	AF246191	Dr isolate G4276 immunoglobulin light c	3.96023	0.281787	0.0711541	0
13916	BI980248	G-ZF (O) Dr cDNA clone 5159278 3', mRNA	3.95897	0.363828	0.0918995	0
15552	BM156927	Su-SJD-AM Dr cDNA clone 5412742 3' ~~	3.95577	0.727553	0.183922	0
10033	BI671271	ZF-AR cDNA Dr cDNA clone 4786524 3', mR	3.95554	0.356966	0.0902445	0
7501	BE017625	ZF RG-C32-fn Dr cDNA 3' ~~ SW:WASP_HUMA	3.955	0.262383	0.066342	0
15075	BM096076	Su-SJD-AM Dr cDNA clone 5409853 3' ~~ WH	3.95492	0.263489	0.0666231	0
14906	BM082387	C-ZF ovary Dr cDNA clone 5306106 3' ~~ c	3.95485	0.582217	0.147216	0
4992	AW115629	S-K-ZF DRA Dr cDNA clone 2599684 3', mR	3.95464	0.433051	0.109504	0
9619	BI430088	ZF neuronal Dr cDNA clone 5076445 3', m	3.95453	0.271894	0.068755	0
10040	BI671305	ZF-AR cDNA Dr cDNA clone 4786712 3' ~~	3.95164	0.319447	0.0808391	0
3418	AI877645	ZF WU EST Dr cDNA clone IMAGE:3724765 5	3.95089	0.258118	0.0653318	0
13705	BI892254	ZF637-3-001509 ZF-SSWEmb cDNA library M	3.94948	0.442158	0.111953	0
6184	AW232692	ZF-AO Dr cDNA 3' ~~ contains Alu repeti	3.9481	0.259444	0.0657137	0
1632	AI477227	ZF WU EST Dr cDNA clone IMAGE:3715352 3'	3.94717	0.31506	0.0798191	0
12475	BI883251	ZF WU EST Dr cDNA clone 4490487 3', mRN	3.94577	0.226887	0.0575013	0
4584	AW019705	ZF WU EST Dr cDNA clone IMAGE:3732727 3	3.94455	0.246346	0.0624524	0
9502	BI326715	ZF-GK Dr cDNA clone 4760007 3' ~~ P82 ;	3.94274	0.175397	0.0444861	0
15328	BM104170	Su-SJD-AM Dr cDNA clone 5411934 3', mRNA	3.9427	0.216001	0.0547851	0
1650	AI477343	ZF WU EST Dr cDNA clone IMAGE:3715500 3'	3.94226	0.290566	0.0737054	0
9449	BI325606	ZF-AB Dr cDNA clone 4956135 3', mRNA seq	3.94156	0.218255	0.0553728	0
9135	BG799259	ZF-GK Dr cDNA clone 4744771 5', mRNA seq	3.9403	0.248861	0.0631578	0
2677	AI657790	ZF WU EST Dr cDNA clone IMAGE:3721670 5	3.93958	0.538042	0.136573	0
1397	AI384166	ZF fin day0 regeneration Dr cDNA 3', mR	3.93745	0.407436	0.103477	0
12309	BI880695	ZF-AR cDNA Dr cDNA clone 4201393 3', mR	3.93635	0.297468	0.0755696	0
12574	BI885399	ZF-GK Dr cDNA clone 4725202 3', mRNA seq	3.93549	0.251356	0.0638692	0
13561	BI891506	ZF637-3-000761 ZF-SSWEmb cDNA library M	3.93494	0.318997	0.0810677	0
12087	BI879549	ZF-AR cDNA Dr cDNA clone 4199817 3', mR	3.93475	0.459347	0.116741	0
3407	AI877509	ZF WU EST Dr cDNA clone IMAGE:3724607 5	3.93471	0.474489	0.120591	0
2740	AI666944	ZF WU EST Dr cDNA clone IMAGE:3724115 3'	3.93398	0.227118	0.0577322	0
15450	BM154921	ZF SJD adult male II Dr cDNA clone 55445	3.93336	0.206459	0.0524893	0
4813	AW077025	ZF-AB Dr cDNA 3', mRNA sequence.	3.9311	0.794288	0.202052	0
2632	AI641693	ZF WU EST Dr cDNA clone IMAGE:3722143 3	3.93106	0.268427	0.0682834	0
14862	BM072366	ZF-AB Dr cDNA clone 5385890 3' ~~ conta	3.93106	0.32579	0.082876	0
3596	AI883284	ZF WU EST Dr cDNA clone IMAGE:3724291 3	3.93037	0.300813	0.0765356	0
14383	BM024833	ZF-AB Dr cDNA clone 5335107 3' ~~ HUMAN	3.93015	0.279241	0.0710509	0
13987	BI980837	ZF-AB Dr cDNA clone 5331341 3', mRNA seq	3.92881	0.41994	0.106887	0
15332	BM104187	Su-SJD-AM Dr cDNA clone 5411643 3', mRN	3.92526	0.259465	0.0661012	0
13433	BI890772	ZF637-3-000027 ZF-SSWEmb cDNA library M	3.92317	0.336526	0.085779	0
8129	BG302816	S-K-ZF DRA Dr cDNA clone 3816187 3', mRN	3.92086	0.395725	0.100928	0
1938	AI558325	ZF WU EST Dr cDNA clone IMAGE:3718040 3	3.9203	0.288504	0.0735925	0
2061	AI584441	ZF WU EST Dr cDNA clone IMAGE:3719476 3	3.91885	0.315709	0.0805616	0
16000	BM185284	Su-SJD-AM Dr cDNA clone 5411302 3', mR	3.91322	0.286446	0.0731995	0
7008	AW454878	zehl2250 ZF Embryonic Heart cDNA Librar	3.91304	0.323634	0.0827066	0
7419	BE016233	ZF RG-C32-fn Dr cDNA 3', mRNA sequence.	3.91219	0.281583	0.0719759	0
2098	AI584590	ZF WU EST Dr cDNA clone IMAGE:3718252 5'	3.9113	0.439085	0.112261	0
15167	BM101873	Su-SJD-AM Dr cDNA clone 5410628 5' ~~ F	3.91072	0.227596	0.058198	0
2407	AI626450	ZF WU EST Dr cDNA clone IMAGE:3720577 3'	3.90891	0.288583	0.073827	0
5537	AW154176	S-K-ZF DRA Dr cDNA clone 2602018 3', mR	3.90885	0.424971	0.10872	0
13898	BI980153	G-ZF (O) Dr cDNA clone 5159625 3', mRNA	3.90494	0.264706	0.0677876	0
13296	BI890023	ZF637-2-001778 ZF-SSWEmb cDNA library M	3.90332	0.254537	0.0652102	0
10199	BI672330	G-ZF testis Dr cDNA clone 5152935 3' ~~	3.90166	0.538477	0.138012	0
3178	AI793416	ZF WU EST Dr cDNA clone IMAGE:3724496 3'	3.90138	0.201718	0.0517043	0
14092	BI982918	ZF-AB Dr cDNA clone 5333488 3', mRNA se	3.90112	0.51885	0.133	0
5474	AW133712	S-K-ZF DRA Dr cDNA clone 2600804 5' ~~ R	3.89756	0.244379	0.0627005	0
2850	AI667546	ZF WU EST Dr cDNA clone IMAGE:3723979 3	3.89657	0.231274	0.0593532	0
6747	AW420304	ZF-GK Dr cDNA 3', mRNA sequence.	3.89546	0.286798	0.0736238	0
15684	BM182277	Su-SJD-AM Dr cDNA clone 5413002 3', mRN	3.89513	0.212705	0.0546079	0
10863	BI840462	ZF SJD day 8 fin regeneration Dr cDNA c	3.89492	0.221831	0.056954	0
13363	BI890315	ZF637-2-002070 ZF-SSWEmb cDNA library M	3.89295	0.346825	0.0890904	0
10991	BI842329	ZF neuronal Dr cDNA clone 4886670 5', m	3.89294	0.3742	0.0961226	0
12316	BI880743	ZF-GK Dr cDNA clone 4233872 3', mRNA se	3.89229	0.362256	0.0930702	0
7113	AW567506	ZF fin day1 regeneration Dr cDNA 3', mR	3.89079	0.425074	0.109251	0
15928	BM184697	G-ZF (O) Dr cDNA clone 5159806 5' ~~ H	3.88728	0.369483	0.0950494	0
14154	BI983455	G-ZF (O) Dr cDNA clone 5158910 3', mRNA	3.88648	0.240464	0.0618721	0
3471	AI878397	ZF WU EST Dr cDNA clone IMAGE:3725477 3	3.88582	0.333678	0.0858705	0
11140	BI845272	ZF neuronal Dr cDNA clone 5077326 5' ~~	3.88526	0.223375	0.0574931	0
14065	BI982141	ZF-AB Dr cDNA clone 5333960 3', mRNA se	3.88392	0.359811	0.0926411	0
15136	BM101640	Su-SJD-AM Dr cDNA clone 5410770 3', mRN	3.88391	0.364314	0.0938008	0
3266	AI793728	ZF WU EST Dr cDNA clone IMAGE:3724989 3	3.88122	0.640946	0.16514	0
5624	AW154579	S-K-ZF DRA Dr cDNA clone 2602607 3', mR	3.88093	0.304748	0.0785245	0
14426	BM025911	G-ZF testis Dr cDNA clone 5376709 3' ~~	3.88036	0.265978	0.0685446	0
6119	AW232260	ZF-AO Dr cDNA 3', mRNA sequence.	3.88024	0.280603	0.0723159	0
10421	BI703541	ZF neuronal Dr cDNA clone 5076979 3', mR	3.87882	0.329424	0.0849291	0
10337	BI673604	G-ZF testis Dr cDNA clone 5152064 3' ~~	3.87864	0.377663	0.0973698	0
11198	BI845845	ZF neuronal Dr cDNA clone 5077791 3', m	3.87836	0.329051	0.084843	0
3459	AI878235	ZF WU EST Dr cDNA clone IMAGE:3724981 5	3.87772	0.334592	0.0862858	0
15639	BM181793	Su-SJD-AM Dr cDNA clone 5412059 3' ~~ P	3.87736	0.235346	0.0606974	0
2818	AI667323	ZF WU EST Dr cDNA clone IMAGE:3723750 3	3.87542	0.569302	0.146901	0
5722	AW170882	S-K-ZF DRA Dr cDNA clone 2639492 3', mR	3.87476	0.285571	0.0737004	0
2786	AI667194	ZF WU EST Dr cDNA clone IMAGE:3724241 3	3.87249	0.211411	0.054593	0
10491	BI705180	ZF SJD day 8 fin regeneration Dr cDNA c	3.87188	0.534513	0.13805	0
7817	BE605753	ZF RG-C32-fn Dr cDNA 3' ~~ KIAA0304. ;	3.86947	0.321324	0.0830409	0
5816	AW171353	S-K-ZF DRA Dr cDNA clone 2640040 3', mR	3.86494	0.284884	0.07371	0
4432	AW018954	ZF WU EST Dr cDNA clone IMAGE:3732865 3	3.86471	0.3975	0.102854	0
6196	AW232760	ZF-AO Dr cDNA 3', mRNA sequence.	3.86336	0.329246	0.0852228	0
15554	BM156973	Su-SJD-AM Dr cDNA clone 5412691 3', mRNA	3.86158	0.350709	0.0908201	0
2390	AI626355	ZF WU EST Dr cDNA clone IMAGE:3720421 3'	3.86149	0.387088	0.100243	0
4752	AW076671	ZF-AO Dr cDNA 3' ~~ SMALL GLUTAMINE-RIC	3.86004	0.351938	0.0911746	0
3877	AI957472	ZF WU EST Dr cDNA clone IMAGE:3728629 3	3.85988	0.312102	0.0808577	0
13712	BI892316	ZF637-3-001571 ZF-SSWEmb cDNA library M	3.85948	0.330397	0.0856065	0
6367	AW280179	ZF-AB Dr cDNA 3' ~~ WP:C16C10.2 CE01493	3.85935	0.220079	0.057025	0
8471	BG305579	ZF-AR cDNA Dr cDNA clone 4145474 3', mR	3.85801	0.172065	0.0445994	0
14551	BM035024	C-ZF ovary Dr cDNA clone 5305406 3', mRN	3.85777	0.247333	0.064113	0
5343	AW117050	ZF WU EST Dr cDNA clone IMAGE:3739146 3	3.85703	0.326069	0.0845388	0
16132	D38454	ZF mRNA for zfIsl-3 (insulin gene enhan	3.85605	0.261205	0.0677391	0
2621	AI641660	ZF WU EST Dr cDNA clone IMAGE:3722091 3	3.85447	0.301173	0.0781361	0
5034	AW115793	S-K-ZF DRA Dr cDNA clone 2600106 3' ~~	3.85424	0.336617	0.0873366	0
12400	BI882203	ZF RG-C32-fn Dr cDNA clone 4467809 3',	3.85268	0.438538	0.113827	0
275	AF006831	Dr beta-thymosin mRNA, cDNA (C).	3.8521	0.438493	0.113832	0
12981	BI888084	ZF637-1-002339 ZF-SSWEmb cDNA library M	3.8517	0.240187	0.0623589	0
10464	BI704401	zfshTARAMA000231 ZF-SSWEmb cDNA library	3.85147	0.372643	0.0967536	0
7854	BE606020	ZF RG-C32-fn Dr cDNA 3' ~~ contains L1	3.85128	0.205618	0.0533896	0
9759	BI474953	ZF-GK Dr cDNA clone 4760448 3', mRNA seq	3.84873	0.385027	0.10004	0
9749	BI474882	ZF-GK Dr cDNA clone 4760678 3', mRNA se	3.84617	0.238259	0.0619473	0
15836	BM183925	Su-SJD-AM Dr cDNA clone 5413350 3', mRNA	3.84615	0.27461	0.0713986	0
14680	BM036885	G-ZF (O) Dr cDNA clone 5377462 3', mRNA	3.8455	0.225099	0.0585358	0
14484	BM026390	ZF neuronal Dr cDNA clone 5080618 5', m	3.84444	0.321762	0.0836955	0
4632	AW058816	ZF WU EST Dr cDNA clone IMAGE:3742093 3	3.84232	0.386732	0.100651	0
14079	BI982770	ZF-AB Dr cDNA clone 5333264 3', mRNA se	3.84149	0.303638	0.0790418	0
3660	AI883979	ZF WU EST Dr cDNA clone IMAGE:3726556 3	3.83734	0.250299	0.0652273	0
3981	AI958119	ZF WU EST Dr cDNA clone IMAGE:3728716 5'	3.83627	0.402478	0.104914	0
10937	BI841627	ZF neuronal Dr cDNA clone 5080353 3', mR	3.83613	0.20819	0.0542708	0
538	AF055906	Dr neurotrophin-7 gene, cDNA (C)., prod	3.83568	0.300639	0.0783796	0
13613	BI891754	ZF637-3-001009 ZF-SSWEmb cDNA library M	3.83516	0.244474	0.0637455	0
5124	AW116173	S-K-ZF DRA Dr cDNA clone 2600917 3', mR	3.83387	0.336987	0.0878973	0
10540	BI705629	S-K-ZF DRA Dr cDNA clone 3817585 3', mR	3.83346	0.326795	0.085248	0
14256	BI984826	C-ZF ovary Dr cDNA clone 5305001 5' ~~	3.83167	0.218192	0.0569442	0
6242	AW233562	ZF-AB Dr cDNA 3', mRNA sequence.	3.83036	0.231465	0.060429	0
13458	BI890907	ZF637-3-000162 ZF-SSWEmb cDNA library M	3.83001	0.259374	0.0677215	0
10028	BI671258	ZF-AR cDNA Dr cDNA clone 4786470 3', mRN	3.8298	0.319139	0.0833306	0
16085	BM186587	ZF SJD day 8 fin regeneration Dr cDNA cl	3.82891	0.196165	0.0512326	0
1795	AI544608	ZF WU EST Dr cDNA clone IMAGE:3717816 3	3.82833	0.373044	0.0974428	0
4105	AI959677	ZF WU EST Dr cDNA clone IMAGE:3730710 3	3.82801	0.359973	0.0940365	0
881	AF210644	Dr clone RDS4 retinal degradation slow	3.82776	0.222013	0.0580008	0
14640	BM036439	G-ZF testis Dr cDNA clone 5377105 3', m	3.82564	0.23397	0.0611584	0
44	AA495102	ZF ICRFzfls Dr cDNA clone 5F7 3', mRNA	3.82177	0.527799	0.138103	0
830	AF190742	Dr Dg42II mRNA, cDNA (C).	3.82159	0.300861	0.0787266	0
438	AF025305	Dr beta actin mRNA, cDNA (C).	3.81942	0.163475	0.042801	0
10261	BI672678	G-ZF (O) Dr cDNA clone 5153240 5', mRNA	3.81917	0.362516	0.0949201	0
15472	BM155508	SJD adult pectoral fin Dr cDNA clone 55	3.81839	0.273817	0.0717101	0
7142	AW595330	ZF fin day1 regeneration Dr cDNA 5' ~~	3.81804	0.226053	0.0592065	0
5418	AW128334	ZF WU EST Dr cDNA clone IMAGE:3741097 3'	3.81725	0.227194	0.0595178	0
12367	BI881878	ZF RG-C32-fn Dr cDNA clone 4467692 3' ~	3.81571	0.380936	0.0998334	0
1288	AI330881	ZF fin day1 regeneration Dr cDNA 3', mRN	3.81567	0.292404	0.0766324	0
12341	BI880958	ZF-GK Dr cDNA clone 4234091 3', mRNA se	3.81234	0.267136	0.0700715	0
9731	BI474293	ZF-GK Dr cDNA clone 4760643 3', mRNA se	3.80908	0.296238	0.0777715	0
13347	BI890240	ZF637-2-001995 ZF-SSWEmb cDNA library M	3.80854	0.234885	0.0616733	0
13927	BI980366	G-ZF (O) Dr cDNA clone 5159110 3', mRNA	3.8084	0.300148	0.078812	0
1535	AI415831	ZF WU EST Dr cDNA clone IMAGE:3713787 3	3.80779	0.356814	0.0937063	0
14857	BM072353	ZF-AB Dr cDNA clone 5386167 3' ~~ HUMAN	3.80776	0.26208	0.0688278	0
9410	BG985785	5119 NICHD ZF normalized I Dr cDNA clon	3.80768	0.213823	0.0561558	0
11754	BI877688	S-K-ZF DRA Dr cDNA clone 3818577 3', mRN	3.80581	0.273762	0.0719326	0
4780	AW076848	ZF-AO Dr cDNA 3' ~~ MEGAKARYOCYTE POTEN	3.80401	0.422447	0.111053	0
12370	BI881896	ZF RG-C32-fn Dr cDNA clone 4467808 3', m	3.80393	0.611923	0.160866	0
8104	BG302600	S-K-ZF DRA Dr cDNA clone 3815857 3', mRN	3.80297	0.267775	0.0704122	0
7875	BE693143	zeh0402r ZF Embryonic Heart cDNA Librar	3.8024	0.226426	0.0595482	0
10875	BI840651	ZF-AO Dr cDNA clone 4879461 3', mRNA se	3.80218	0.24214	0.0636844	0
10400	BI702845	ZF SJD day 8 fin regeneration Dr cDNA c	3.80142	0.258645	0.0680391	0
8900	BG727636	ZF-GK Dr cDNA clone 4727320 3', mRNA seq	3.80122	0.235605	0.0619815	0
7691	BE202229	ZF RG-C32-fn Dr cDNA 3' ~~ gb:M60484_rna	3.8009	0.221178	0.0581911	0
9523	BI427732	ZF fin day3 regeneration Dr cDNA clone	3.79773	0.35957	0.0946801	0
2610	AI641626	ZF WU EST Dr cDNA clone IMAGE:3721677 3	3.79693	0.300492	0.0791408	0
5730	AW170941	S-K-ZF DRA Dr cDNA clone 2639560 3', mRN	3.79612	0.278576	0.0733845	0
11577	BI867225	G-ZF (O) Dr cDNA clone 5157853 3' ~~ 7	3.79494	0.249437	0.0657288	0
2364	AI601860	ZF WU EST Dr cDNA clone IMAGE:3721216 3	3.7922	0.496513	0.13093	0
1014	AF280090	Dr dopachrome tautomerase (dct) mRNA, c	3.79195	0.338153	0.0891764	0
10236	BI672445	G-ZF testis Dr cDNA clone 5152917 3' ~~	3.79171	0.372629	0.0982747	0
11111	BI844145	ZF-AO Dr cDNA clone 5069538 3', mRNA se	3.79061	0.261602	0.0690133	0
9848	BI476752	ZF-AB Dr cDNA clone 4832697 5', mRNA se	3.79052	0.305477	0.0805897	0
11300	BI851024	imageqc_10_2000/slz418bdff41.x1 ZF-AR c	3.79008	0.233358	0.0615706	0
2975	AI721709	ZF WU EST Dr cDNA clone IMAGE:3722989 3'	3.79006	0.365816	0.0965198	0
9383	BG985676	2028 NICHD ZF normalized I Dr cDNA clon	3.78597	0.476842	0.12595	0
3259	AI793703	ZF WU EST Dr cDNA clone IMAGE:3724953 3	3.7856	0.539128	0.142415	0
2387	AI626347	ZF WU EST Dr cDNA clone IMAGE:3721317 3	3.7841	0.306863	0.0810927	0
7015	AW466509	S-K-ZF DRA Dr cDNA clone 2641339 3' ~~	3.78282	0.274654	0.0726057	0
4643	AW058859	ZF WU EST Dr cDNA clone IMAGE:3742210 3	3.78028	0.210094	0.0555764	0
4754	AW076692	ZF-AO Dr cDNA 3', mRNA sequence.	3.78001	0.364031	0.0963041	0
14133	BI983343	G-ZF (O) Dr cDNA clone 5158735 3', mRNA	3.77981	0.293804	0.0777297	0
14749	BM070916	ZF-AB Dr cDNA clone 5385181 3' ~~ conta	3.77938	0.363976	0.0963057	0
15938	BM184851	G-ZF (O) Dr cDNA clone 5159828 5' ~~ MOU	3.77865	0.329069	0.0870863	0
9613	BI430015	ZF-AB Dr cDNA clone 4832087 3', mRNA se	3.77856	0.405379	0.107284	0
10262	BI672727	G-ZF (O) Dr cDNA clone 5153478 5', mRNA	3.77853	0.438651	0.11609	0
8185	BG303234	S-K-ZF DRA Dr cDNA clone 3817027 3', mRN	3.77777	0.313929	0.083099	0
15814	BM183818	Su-SJD-AM Dr cDNA clone 5413147 3' ~~ HU	3.77745	0.31772	0.0841098	0
12241	BI880263	ZF-AR cDNA Dr cDNA clone 4201169 3', mR	3.77604	0.325438	0.086185	0
6838	AW420829	ZF-GK Dr cDNA 3' ~~ contains MER38 repe	3.77572	0.245505	0.0650221	0
5777	AW171168	S-K-ZF DRA Dr cDNA clone 2639908 3', mR	3.77344	0.237152	0.0628477	0
9942	BI563312	ZF neuronal Dr cDNA clone 5076782 3', mR	3.77333	0.327048	0.0866736	0
32	AA494997	ZF ICRFzfls Dr cDNA clone 52B23 3', mRN	3.77313	0.47234	0.125185	0
4809	AW077011	ZF-AB Dr cDNA 3', mRNA sequence.	3.77089	0.316156	0.0838411	0
12467	BI883197	ZF WU EST Dr cDNA clone 4490378 3', mRN	3.77012	0.342032	0.0907219	0
5965	AW175553	S-K-ZF DRA Dr cDNA clone 2639745 3', mR	3.76962	0.318608	0.0845197	0
8321	BG303999	S-K-ZF DRA Dr cDNA clone 3815246 3' ~~ D	3.76934	0.288768	0.0766098	0
2728	AI666900	S-K-ZF DRA Dr cDNA clone 2351711 3' ~~	3.76785	0.268326	0.0712147	0
2094	AI584573	ZF WU EST Dr cDNA clone IMAGE:3719666 3	3.76651	0.310742	0.0825013	0
13674	BI892066	ZF637-3-001321 ZF-SSWEmb cDNA library M	3.76282	0.207711	0.0552009	0
6708	AW419481	ZF-AB Dr cDNA 3', mRNA sequence.	3.76208	0.381066	0.101291	0
14727	BM070515	ZF-AB Dr cDNA clone 5385309 3', mRNA se	3.76139	0.203796	0.054181	0
14529	BM026828	ZF neuronal Dr cDNA clone 4887429 5', mR	3.76067	0.316909	0.0842692	0
2849	AI667537	ZF WU EST Dr cDNA clone IMAGE:3723972 3	3.75918	0.194893	0.0518446	0
12964	BI887958	ZF637-1-002213 ZF-SSWEmb cDNA library M	3.75908	0.180873	0.0481165	0
5715	AW170862	S-K-ZF DRA Dr cDNA clone 2639451 3' ~~ S	3.75786	0.308794	0.082173	0
14794	BM071504	ZF-AB Dr cDNA clone 5385837 5', mRNA se	3.75672	0.231194	0.0615416	0
13523	BI891318	ZF637-3-000573 ZF-SSWEmb cDNA library M	3.7561	0.283842	0.0755684	0
3684	AI884079	ZF WU EST Dr cDNA clone IMAGE:3727024 3	3.7551	0.304982	0.0812179	0
13256	BI889701	ZF637-2-001456 ZF-SSWEmb cDNA library M	3.75499	0.337727	0.0899409	0
15316	BM104100	Su-SJD-AM Dr cDNA clone 5411602 3' ~~ H	3.75371	0.184547	0.049164	0
8532	BG305850	ZF-AR cDNA Dr cDNA clone 4199293 3', mR	3.75218	0.220238	0.0586961	0
9341	BG985460	1132t7 NICHD ZF normalized I Dr cDNA cl	3.75125	0.454176	0.121073	0
13719	BI892353	ZF637-3-001608 ZF-SSWEmb cDNA library M	3.75045	0.406618	0.108418	0
2083	AI584544	ZF WU EST Dr cDNA clone IMAGE:3719625 3	3.74595	0.261992	0.0699399	0
7211	AW777833	ZF 15-19hr embryonic cDNA Dr cDNA 3', mR	3.74336	0.200864	0.0536586	0
15301	BM104029	Su-SJD-AM Dr cDNA clone 5410901 3' ~~ C	3.74282	0.234301	0.0626	0
3113	AI722879	ZF WU EST Dr cDNA clone IMAGE:3723127 5	3.74121	0.473958	0.126686	0
4241	AI974149	ZF WU EST Dr cDNA clone IMAGE:3731839 3	3.74015	0.23476	0.0627676	0
4577	AW019657	ZF WU EST Dr cDNA clone IMAGE:3733640 3'	3.7399	0.334562	0.0894573	0
14797	BM071654	G-ZF (O) Dr cDNA clone 5377812 3', mRNA	3.73983	0.243913	0.0652202	0
7280	AW826506	ZF-AR cDNA Dr cDNA 3', mRNA sequence.	3.7398	0.220246	0.0588924	0
6712	AW419536	ZF-GK Dr cDNA 3', mRNA sequence.	3.73844	0.423416	0.11326	0
1074	AF315948	Dr reggie 2b gene, cDNA (P).,	3.73826	0.328101	0.0877685	0
10249	BI672486	G-ZF testis Dr cDNA clone 5153159 3', mR	3.73396	0.177017	0.0474073	0
7878	BE693151	zeh0657r ZF Embryonic Heart cDNA Librar	3.73191	0.30465	0.0816338	0
1525	AI397374	ZF fin day0 regeneration Dr cDNA 3', mR	3.73101	0.302784	0.0811534	0
6102	AW232147	ZF-AO Dr cDNA 3', mRNA sequence.	3.7289	0.182875	0.0490424	0
3438	AI877937	ZF WU EST Dr cDNA clone IMAGE:3725289 5	3.72479	0.440111	0.118157	0
5544	AW154231	S-K-ZF DRA Dr cDNA clone 2602079 3', mRN	3.72458	0.266978	0.0716801	0
2965	AI721675	ZF WU EST Dr cDNA clone IMAGE:3722933 3	3.72439	0.251992	0.0676601	0
13292	BI889991	ZF637-2-001746 ZF-SSWEmb cDNA library M	3.72359	0.251366	0.0675065	0
10577	BI705997	ZF-AR cDNA Dr cDNA clone 4789930 5', mR	3.7232	0.249896	0.0671186	0
2872	AI721290	S-K-ZF DRA Dr cDNA clone 2351886 3' ~~	3.7225	0.311451	0.083667	0
1519	AI397350	ZF fin day0 regeneration Dr cDNA 3', mR	3.72245	0.279692	0.0751366	0
9768	BI475004	ZF-AB Dr cDNA clone 4832910 3', mRNA seq	3.72231	0.221513	0.0595094	0
6612	AW343764	S-K-ZF DRA Dr cDNA clone 2640967 3' ~~	3.72089	0.406671	0.109294	0
2797	AI667236	S-K-ZF DRA Dr cDNA clone 2351573 3', mRN	3.72045	0.262595	0.0705816	0
1847	AI545128	ZF WU EST Dr cDNA clone IMAGE:3717589 3'	3.71474	0.344559	0.0927546	0
7673	BE202082	ZF RG-C32-fn Dr cDNA 3' ~~ CARGO SELECT	3.7146	0.336515	0.0905925	0
15561	BM157091	Su-SJD-AM Dr cDNA clone 5411275 5', mRN	3.71407	0.241796	0.0651026	0
12733	BI886387	ZF637-1-000642 ZF-SSWEmb cDNA library M	3.71289	0.226608	0.0610329	0
11600	BI867396	G-ZF (O) Dr cDNA clone 5154411 3', mRNA	3.71211	0.272516	0.0734128	0
1065	AF307010	Dr transcription factor Hoxa2 (Hoxa2) m	3.71085	0.364894	0.0983315	0
8446	BG305413	ZF-AR cDNA Dr cDNA clone 4144783 3', mR	3.7107	0.188014	0.0506682	0
13575	BI891591	ZF637-3-000846 ZF-SSWEmb cDNA library M	3.70855	0.218002	0.0587837	0
6723	AW419602	ZF-AB Dr cDNA 3', mRNA sequence.	3.70766	0.211481	0.0570391	0
11410	BI865546	ZF neuronal Dr cDNA clone 5082176 5', m	3.70757	0.416266	0.112275	0
14290	BM005137	ZF-AB Dr cDNA clone 5334071 3' ~~ conta	3.70589	0.253474	0.0683976	0
12691	BI886133	ZF637-1-000388 ZF-SSWEmb cDNA library M	3.70473	0.381874	0.103077	0
1618	AI477017	ZF WU EST Dr cDNA clone IMAGE:3715724 3	3.70405	0.36941	0.0997315	0
12408	BI882265	ZF RG-C32-fn Dr cDNA clone 4468110 3', m	3.70228	0.282915	0.0764166	0
10995	BI842393	ZF neuronal Dr cDNA clone 4886775 5', m	3.70193	0.27686	0.0747882	0
3427	AI877770	ZF WU EST Dr cDNA clone IMAGE:3724907 5'	3.70007	0.258673	0.0699102	0
2624	AI641664	ZF WU EST Dr cDNA clone IMAGE:3722099 3	3.69912	0.314892	0.0851262	0
6626	AW343846	S-K-ZF DRA Dr cDNA clone 2642795 3', mRN	3.69911	0.360195	0.0973733	0
1594	AI444359	ZF WU EST Dr cDNA clone IMAGE:3714208 3	3.69775	0.392427	0.106126	0
4243	AI974163	ZF WU EST Dr cDNA clone IMAGE:3731867 3'	3.6962	0.215141	0.0582061	0
3154	AI723306	ZF WU EST Dr cDNA clone IMAGE:3723386 3'	3.69533	0.207311	0.0561007	0
14126	BI983265	G-ZF (O) Dr cDNA clone 5158694 3', mRNA	3.69516	0.251716	0.0681203	0
8780	BG308695	ZF-AR cDNA Dr cDNA clone 4143866 4143866	3.69301	0.211534	0.0572796	0
13914	BI980238	G-ZF (O) Dr cDNA clone 5159228 3', mRNA	3.69277	0.189718	0.0513755	0
10556	BI705710	ZF-GK Dr cDNA clone 4743897 3', mRNA se	3.69113	0.289083	0.0783183	0
12388	BI882089	ZF RG-C32-fn Dr cDNA clone 4468073 3' ~	3.6874	0.336545	0.0912689	0
9678	BI472815	ZF-AB Dr cDNA clone 4968141 5', mRNA se	3.68489	0.24437	0.0663167	0
5714	AW170860	S-K-ZF DRA Dr cDNA clone 2639470 3' ~~ C	3.68347	0.324153	0.088002	0
6749	AW420320	ZF-GK Dr cDNA 3' ~~ WP:F35A5.8 CE04492 ;	3.68304	0.230881	0.0626875	0
13554	BI891474	ZF637-3-000729 ZF-SSWEmb cDNA library M	3.68073	0.385536	0.104745	0
1724	AI497370	ZF WU EST Dr cDNA clone IMAGE:3716681 5	3.68001	0.207149	0.0562904	0
2166	AI588220	ZF WU EST Dr cDNA clone IMAGE:3719861 3	3.67776	0.243299	0.0661543	0
8645	BG306434	ZF-AR cDNA Dr cDNA clone 4199309 3', mR	3.67762	0.191762	0.0521428	0
11556	BI867066	G-ZF (O) Dr cDNA clone 5158469 3' ~~ SE	3.67739	0.316239	0.0859953	0
12205	BI880069	ZF-AR cDNA Dr cDNA clone 4200630 3' ~~	3.67413	0.38937	0.105976	0
7579	BE201192	ZF RG-C32-fn Dr cDNA 5' ~~ contains TAR	3.67344	0.262188	0.071374	0
2689	AI658010	ZF WU EST Dr cDNA clone IMAGE:3722124 5'	3.67056	0.248968	0.0678282	0
15827	BM183893	Su-SJD-AM Dr cDNA clone 5413168 3' ~~ A	3.66892	0.261517	0.0712791	0
1316	AI331597	ZF fin day3 regeneration Dr cDNA 3', mRN	3.66877	0.319997	0.0872218	0
7026	AW466582	S-K-ZF DRA Dr cDNA clone 2641707 3', mRN	3.66703	0.417676	0.113901	0
10396	BI702677	ZF SJD day 8 fin regeneration Dr cDNA c	3.66409	0.29166	0.0795995	0
9342	BG985465	1136t7 NICHD ZF normalized I Dr cDNA cl	3.66271	0.346177	0.0945139	0
13018	BI888258	ZF637-2-000013 ZF-SSWEmb cDNA library M	3.66158	0.255649	0.0698192	0
6227	AW233230	ZF-AO Dr cDNA 5', mRNA sequence.	3.65592	0.234911	0.0642549	0
13495	BI891145	ZF637-3-000400 ZF-SSWEmb cDNA library M	3.65498	0.293095	0.0801905	0
2340	AI601744	ZF WU EST Dr cDNA clone IMAGE:3720377 3'	3.65468	0.381455	0.104374	0
15933	BM184794	G-ZF (O) Dr cDNA clone 5159899 5', mRNA	3.65418	0.376251	0.102965	0
7783	BE605427	ZF RG-C32-fn Dr cDNA 3', mRNA sequence.	3.65154	0.220327	0.0603382	0
7795	BE605503	ZF RG-C32-fn Dr cDNA 3' ~~ ALPHA1,3-FU	3.65103	0.185749	0.0508757	0
5661	AW165061	ZF WU EST Dr cDNA clone IMAGE:3737521	3.65037	0.29998	0.082178	0
7050	AW510252	ZF fin day3 regeneration Dr cDNA 3', mRN	3.64939	0.242023	0.0663189	0
3844	AI943201	ZF WU EST Dr cDNA clone IMAGE:3728279 3'	3.64908	0.366924	0.100553	0
10999	BI842407	ZF neuronal Dr cDNA clone 4886877 5' ~~	3.64839	0.530653	0.145448	0
13912	BI980236	G-ZF (O) Dr cDNA clone 5159224 3' ~~ TC	3.64793	0.242197	0.066393	0
1212	AF424547	Dr T-CR-AVR TCRa-V38 mRNA, cDNA (P).	3.64784	0.212358	0.0582147	0
11231	BI846349	ZF neuronal Dr cDNA clone 4886647 5' ~~	3.64672	0.209521	0.0574548	0
11911	BI878483	S-K-ZF DRA Dr cDNA clone 3820112 3' ~~	3.64665	0.229295	0.0628782	0
2182	AI588298	ZF WU EST Dr cDNA clone IMAGE:3719992 3	3.64636	0.336818	0.0923711	0
4977	AW115575	S-K-ZF DRA Dr cDNA clone 2599603 3' ~~	3.64449	0.279478	0.076685	0
5702	AW165362	ZF WU EST Dr cDNA clone IMAGE:3737558 5	3.64274	0.187804	0.0515557	0
15945	BM184987	ZF-AB Dr cDNA clone 5386643 3', mRNA seq	3.64262	0.152743	0.0419323	0
4525	AW019304	ZF WU EST Dr cDNA clone IMAGE:3733287 3	3.64123	0.301076	0.0826854	0
4327	AJ301602	AJ301602 Dr library (Lynch N) Dr cDNA c	3.63916	0.262234	0.0720589	0
1268	AI330451	ZF fin day3 regeneration Dr cDNA 3', mRN	3.63863	0.45976	0.126355	0
10749	BI710022	G-ZF (O) Dr cDNA clone 5154063 5' ~~ MD	3.63856	0.247444	0.0680061	0
9332	BG892589	ZF-AO Dr cDNA clone 4886151 3', mRNA seq	3.63842	0.243603	0.0669532	0
15548	BM156917	Su-SJD-AM Dr cDNA clone 5412694 3', mRN	3.63374	0.388311	0.106863	0
12088	BI879550	ZF-AR cDNA Dr cDNA clone 4199821 3', mR	3.63289	0.270105	0.0743498	0
16023	BM185420	Su-SJD-AM Dr cDNA clone 5411591 3' ~~ c	3.63218	0.301337	0.0829632	0
13769	BI896467	ZF WU EST Dr cDNA clone 3733616 3', mRN	3.63179	0.317158	0.0873284	0
12457	BI882972	ZF RG-C32-fn Dr cDNA clone 4469125 3' ~	3.63119	0.224444	0.06181	0
11483	BI866264	ZF-AB Dr cDNA clone 4834304 3' ~~ NY-R	3.62926	0.278189	0.0766519	0
8864	BG727402	ZF-GK Dr cDNA clone 4725816 3', mRNA seq	3.62839	0.337826	0.0931062	0
13756	BI896347	ZF WU EST Dr cDNA clone 3724621 5', mRNA	3.62704	0.225238	0.0620997	0
4219	AI965276	ZF WU EST Dr cDNA clone IMAGE:3728503 3	3.62687	0.22742	0.0627043	0
5575	AW154399	S-K-ZF DRA Dr cDNA clone 2602385 3' ~~	3.62623	0.238395	0.065742	0
11239	BI846567	ZF neuronal Dr cDNA clone 4886587 3' ~~	3.6259	0.361072	0.0995813	0
9565	BI428667	ZF-AB Dr cDNA clone 4966212 3', mRNA seq	3.62566	0.309976	0.0854948	0
9902	BI533965	ZF fin day1 regeneration Dr cDNA clone	3.62469	0.279331	0.0770634	0
3146	AI723236	ZF WU EST Dr cDNA clone IMAGE:3723288 3	3.62357	0.321923	0.0888415	0
3367	AI794262	ZF WU EST Dr cDNA clone IMAGE:3724050 5	3.62081	0.281407	0.0777196	0
12604	BI885770	ZF637-1-000012 ZF-SSWEmb cDNA library M	3.6206	0.27923	0.0771226	0
12416	BI882391	ZF RG-C32-fn Dr cDNA clone 4468409 3',	3.61874	0.253033	0.0699229	0
26	AA494842	ZF ICRFzfls Dr cDNA clone 8I9 3', mRNA s	3.6186	0.285811	0.0789838	0
10054	BI671368	ZF-AR cDNA Dr cDNA clone 4786659 3', mR	3.61817	0.364228	0.100666	0
14522	BM026736	ZF neuronal Dr cDNA clone 4887303 5', m	3.61739	0.253062	0.069957	0
8800	BG308803	ZF-AR cDNA Dr cDNA clone 4143996 414399	3.6164	0.414602	0.114645	0
11067	BI843188	G-ZF (O) Dr cDNA clone 5157547 3' ~~ P5	3.61556	0.242612	0.0671022	0
11944	BI878666	S-K-ZF DRA Dr cDNA clone 3820049 3', mR	3.61498	0.219861	0.0608194	0
4202	AI965205	ZF WU EST Dr cDNA clone IMAGE:3728495 5	3.61202	0.20155	0.0557998	0
12397	BI882169	ZF RG-C32-fn Dr cDNA clone 4467603 3',	3.61078	0.228021	0.0631502	0
3299	AI793794	ZF WU EST Dr cDNA clone IMAGE:3725179 3	3.6098	0.228442	0.0632837	0
7950	BF158220	S-K-ZF DRA Dr cDNA clone 3815318 5' ~~ H	3.60968	0.25835	0.0715714	0
6650	AW344010	S-K-ZF DRA Dr cDNA clone 2643181 3' ~~	3.60821	0.388354	0.107631	0
1259	AI330339	ZF fin day1 regeneration Dr cDNA 3', mR	3.60807	0.498836	0.138255	0
9777	BI475226	ZF-AB Dr cDNA clone 4833191 3', mRNA se	3.60745	0.324882	0.0900585	0
2721	AI666882	S-K-ZF DRA Dr cDNA clone 2351668 3' ~~ g	3.60462	0.17202	0.0477219	0
6118	AW232256	ZF-AO Dr cDNA 3', mRNA sequence.	3.60366	0.290839	0.0807066	0
13500	BI891176	ZF637-3-000431 ZF-SSWEmb cDNA library M	3.60331	0.234021	0.0649463	0
16047	BM185913	ZF-AB Dr cDNA clone 5414077 3', mRNA se	3.60312	0.338241	0.0938744	0
12463	BI883027	ZF RG-C32-fn Dr cDNA clone 4469090 3' ~	3.60138	0.247581	0.068746	0
4582	AW019697	ZF WU EST Dr cDNA clone IMAGE:3732706 3	3.60092	0.157466	0.0437293	0
2549	AI641401	ZF WU EST Dr cDNA clone IMAGE:3721386 3'	3.59554	0.271259	0.0754433	0
1412	AI384371	ZF fin day0 regeneration Dr cDNA 5', mRN	3.59512	0.260339	0.0724144	0
16298	U82980	Dr Jak1 kinase (JAK1) mRNA cDNA (C).	3.59476	0.371635	0.103382	0
10757	BI710143	ZF-AB Dr cDNA clone 4831871 5' ~~ conta	3.59472	0.194994	0.0542445	0
11588	BI867269	G-ZF (O) Dr cDNA clone 5158091 3' ~~ K	3.59357	0.389054	0.108264	0
6499	AW282071	ZF-AB Dr cDNA 3', mRNA sequence.	3.59327	0.347196	0.0966238	0
1689	AI477969	ZF WU EST Dr cDNA clone IMAGE:3715252 3	3.59185	0.288434	0.0803026	0
7728	BE557598	ZF RG-C32-fn Dr cDNA 5', mRNA sequence.	3.59092	0.186773	0.0520127	0
2834	AI667409	ZF WU EST Dr cDNA clone IMAGE:3724187 3'	3.5867	0.185098	0.0516068	0
3572	AI882840	S-K-ZF DRA Dr cDNA clone 2352243 3', mR	3.5853	0.325911	0.0909019	0
13316	BI890107	ZF637-2-001862 ZF-SSWEmb cDNA library M	3.58389	0.322718	0.0900469	0
7016	AW466513	S-K-ZF DRA Dr cDNA clone 2641359 3' ~~	3.58264	0.33365	0.0931298	0
7659	BE201986	ZF RG-C32-fn Dr cDNA 3', mRNA sequence.	3.57997	0.189192	0.0528473	0
2328	AI601682	ZF WU EST Dr cDNA clone IMAGE:3720273 3	3.57771	0.229567	0.064166	0
13749	BI896301	ZF WU EST Dr cDNA clone 3720207 5' ~~ C	3.57749	0.348984	0.0975499	0
11812	BI877953	S-K-ZF DRA Dr cDNA clone 3819092 3', mRN	3.57685	0.353213	0.0987499	0
10394	BI673998	G-ZF testis Dr cDNA clone 5152091 5', mR	3.57679	0.319908	0.0894399	0
10024	BI671227	ZF-AR cDNA Dr cDNA clone 4786683 3', mR	3.57651	0.344132	0.0962199	0
10633	BI707718	ZF-AO Dr cDNA clone 5070074 3', mRNA seq	3.57526	0.283832	0.0793879	0
6474	AW281965	ZF-AB Dr cDNA 3' ~~ contains MER27 repet	3.57448	0.308143	0.0862062	0
4040	AI958983	ZF WU EST Dr cDNA clone IMAGE:3730059 5	3.57207	0.293927	0.0822847	0
3140	AI723186	ZF WU EST Dr cDNA clone IMAGE:3723215 3	3.57007	0.252931	0.0708478	0
14538	BM034693	ZF-AB Dr cDNA clone 5331546 5', mRNA seq	3.56858	0.23242	0.0651297	0
7107	AW567366	ZF fin day1 regeneration Dr cDNA 3', mRN	3.56845	0.315883	0.0885213	0
5345	AW117073	ZF WU EST Dr cDNA clone IMAGE:3739167 3	3.56574	0.278628	0.0781403	0
7509	BE017705	ZF RG-C32-fn Dr cDNA 3' ~~ YEAST HYPOTHE	3.5657	0.255998	0.0717945	0
13217	BI889445	ZF637-2-001200 ZF-SSWEmb cDNA library M	3.56465	0.285211	0.0800111	0
13985	BI980828	ZF-AB Dr cDNA clone 5331642 3' ~~ BOVIN	3.56264	0.350805	0.0984678	0
13883	BI980054	G-ZF (O) Dr cDNA clone 5159486 3' ~~ IN	3.56255	0.212709	0.0597069	0
6094	AW232088	ZF-AO Dr cDNA 3' ~~ MSZF55-2 ;, mRNA s	3.56156	0.300833	0.0844667	0
11298	BI851019	imageqc_10_2000/slz417bdff41.x1 ZF-AR c	3.55959	0.233684	0.0656492	0
12151	BI879832	ZF-AR cDNA Dr cDNA clone 4200159 3', mRN	3.55923	0.258469	0.0726195	0
9802	BI475905	ZF-GK Dr cDNA clone 4759793 3', mRNA seq	3.55875	0.34417	0.0967111	0
3817	AI943071	ZF WU EST Dr cDNA clone IMAGE:3728029 3'	3.55864	0.249978	0.0702455	0
13615	BI891769	ZF637-3-001024 ZF-SSWEmb cDNA library M	3.55781	0.293042	0.0823657	0
3549	AI878769	ZF WU EST Dr cDNA clone IMAGE:3726354 3	3.55618	0.365329	0.10273	0
15431	BM154540	ZF SJD adult male II Dr cDNA clone 55438	3.55596	0.239264	0.0672854	0
9310	BG891955	ZF-GK Dr cDNA clone 4759357 3', mRNA se	3.55596	0.179658	0.0505231	0
7684	BE202179	ZF RG-C32-fn Dr cDNA 3' ~~ WP:T23B12.6 C	3.55264	0.218232	0.0614283	0
13754	BI896323	ZF WU EST Dr cDNA clone 3722387 3', mRN	3.55235	0.266107	0.07491	0
7403	BE016108	ZF RG-C32-fn Dr cDNA 3' ~~ MULTIFUNCTIO	3.55101	0.208652	0.0587584	0
13888	BI980095	G-ZF (O) Dr cDNA clone 5159329 3', mRNA	3.54917	0.138034	0.038892	0
3539	AI878729	ZF WU EST Dr cDNA clone IMAGE:3726219 3	3.54877	0.239337	0.0674422	0
5143	AW116233	S-K-ZF DRA Dr cDNA clone 2600979 3', mR	3.5451	0.424622	0.119777	0
15930	BM184718	G-ZF (O) Dr cDNA clone 5159900 5', mRNA	3.54491	0.254933	0.0719151	0
3150	AI723286	ZF WU EST Dr cDNA clone IMAGE:3723355 3'	3.54353	0.208782	0.0589194	0
2177	AI588285	ZF WU EST Dr cDNA clone IMAGE:3719974 3	3.5435	0.337657	0.0952891	0
9624	BI430135	ZF-AB Dr cDNA clone 4967556 3', mRNA seq	3.54322	0.270183	0.0762535	0
3854	AI943286	ZF WU EST Dr cDNA clone IMAGE:3727487 5	3.54167	0.284394	0.0802993	0
2785	AI667193	ZF WU EST Dr cDNA clone IMAGE:3724235 3	3.54153	0.201395	0.0568666	0
5095	AW116035	S-K-ZF DRA Dr cDNA clone 2600363 3', mR	3.53986	0.245439	0.0693358	0
14808	BM071759	G-ZF (O) Dr cDNA clone 5377999 3' ~~ HU	3.53919	0.247044	0.0698022	0
3927	AI957786	ZF WU EST Dr cDNA clone IMAGE:3730048 3'	3.53889	0.206737	0.0584187	0
13057	BI888545	ZF637-2-000300 ZF-SSWEmb cDNA library M	3.53882	0.306472	0.0866029	0
7274	AW826493	ZF-AR cDNA Dr cDNA 3' ~~ CALDENDRIN. ;	3.53831	0.471684	0.133308	0
1635	AI477248	ZF WU EST Dr cDNA clone IMAGE:3715380 3	3.53787	0.251706	0.0711462	0
14889	BM081113	G-ZF (O) Dr cDNA clone 5159535 5', mRNA	3.53762	0.251985	0.0712301	0
9315	BG892001	ZF-GK Dr cDNA clone 4759430 3', mRNA se	3.53325	0.148809	0.0421168	0
3906	AI957669	ZF WU EST Dr cDNA clone IMAGE:3729286 3	3.53297	0.334641	0.0947195	0
16332	U93487	Dr TRB gene, cDNA (P)., location = <1..	3.53159	0.347105	0.0982857	0
5998	AW184513	ZF-AO Dr cDNA 5' ~~ HUMAN F-ACTIN CAPPI	3.53147	0.248743	0.070436	0
6096	AW232124	ZF-AO Dr cDNA 3' ~~ gb:X70848 PROTEIN PH	3.53104	0.184146	0.0521507	0
8319	BG303984	S-K-ZF DRA Dr cDNA clone 3815184 3', mRN	3.53092	0.248279	0.0703157	0
6674	AW344106	S-K-ZF DRA Dr cDNA clone 2643390 3', mR	3.52905	0.189603	0.0537263	0
12650	BI885965	ZF637-1-000207 ZF-SSWEmb cDNA library M	3.52803	0.146196	0.0414384	0
7119	AW594804	ZF fin day1 regeneration Dr cDNA 5', mR	3.5276	0.34042	0.0965021	0
5721	AW170881	S-K-ZF DRA Dr cDNA clone 2639490 3' ~~ c	3.52674	0.255059	0.0723215	0
3191	AI793450	ZF WU EST Dr cDNA clone IMAGE:3724568 3'	3.52544	0.288515	0.0818379	0
9643	BI430235	ZF-AB Dr cDNA clone 4967396 3' ~~ conta	3.52502	0.247156	0.0701148	0
6425	AW281644	ZF-AB Dr cDNA 3' ~~ contains MER19 repet	3.52447	0.270625	0.0767847	0
6041	AW202999	ZF-AO Dr cDNA 3', mRNA sequence.	3.52298	0.300445	0.0852813	0
9985	BI671019	ZF-AR cDNA Dr cDNA clone 4786288 3', mRN	3.52209	0.154584	0.0438899	0
4320	AJ299409	Dr mRNA for insulin-like growth factor b	3.5212	0.360055	0.102254	0
592	AF072456	Dr bone morphogenetic protein 2 (bmp2)	3.5206	0.219376	0.0623122	0
3424	AI877743	ZF WU EST Dr cDNA clone IMAGE:3724877 5	3.52059	0.454751	0.129169	0
11560	BI867087	G-ZF (O) Dr cDNA clone 5157776 3', mRNA	3.51798	0.270756	0.0769634	0
657	AF112374	Dr odorant receptor gene cluster., prod	3.51773	0.644692	0.18327	0
12329	BI880804	ZF-GK Dr cDNA clone 4233871 3', mRNA seq	3.51702	0.500984	0.142446	0
14789	BM071347	ZF-AB Dr cDNA clone 5385709 3', mRNA seq	3.51617	0.359649	0.102284	0
2839	AI667510	ZF WU EST Dr cDNA clone IMAGE:3723936 3	3.51611	0.245727	0.069886	0
12428	BI882537	ZF RG-C32-fn Dr cDNA clone 4468479 3' ~	3.51591	0.26237	0.0746237	0
444	AF025305	Dr beta actin mRNA, cDNA (C).	3.51427	0.238069	0.0677436	0
8448	BG305421	ZF-AR cDNA Dr cDNA clone 4144829 3', mRN	3.51363	0.322536	0.0917955	0
1108	AF336123	Dr frizzled 7b mRNA, cDNA (C).	3.51357	0.246812	0.0702453	0
12263	BI880437	ZF-AR cDNA Dr cDNA clone 4200853 3', mRN	3.51272	0.197809	0.0563123	0
12029	BI879005	ZF-AR cDNA Dr cDNA clone 4144624 3', mRN	3.51136	0.169818	0.0483626	0
7552	BE200751	ZF RG-C32-fn Dr cDNA 3', mRNA sequence.	3.51132	0.310261	0.0883603	0
1774	AI544445	ZF WU EST Dr cDNA clone IMAGE:3717676 3'	3.51108	0.463708	0.13207	0
118	AA566254	ZF-E339 ZF embryonic Dr cDNA clone ZF-E	3.50906	0.197862	0.056386	0
3326	AI793880	ZF WU EST Dr cDNA clone IMAGE:3725316 3'	3.50666	0.152394	0.0434583	0
11176	BI845628	ZF neuronal Dr cDNA clone 5077145 3' ~~	3.50544	0.422529	0.120535	0
3997	AI958404	ZF WU EST Dr cDNA clone IMAGE:3729889 5	3.50482	0.425065	0.12128	0
6476	AW281977	ZF-AB Dr cDNA 3', mRNA sequence.	3.50382	0.310899	0.0887315	0
15662	BM182000	Su-SJD-AM Dr cDNA clone 5412181 5', mRN	3.50331	0.232805	0.066453	0
11707	BI877111	S-K-ZF DRA Dr cDNA clone 3819985 5', mRN	3.50292	0.318694	0.0909795	0
11023	BI842509	ZF neuronal Dr cDNA clone 4886939 5', m	3.50275	0.312888	0.0893263	0
6686	AW344188	S-K-ZF DRA Dr cDNA clone 2643500 3', mRN	3.50268	0.225847	0.0644782	0
12059	BI879411	ZF-AR cDNA Dr cDNA clone 4200493 3' ~~	3.50229	0.185943	0.0530919	0
9001	BG728764	ZF-GK Dr cDNA clone 4728167 3', mRNA se	3.5012	0.190967	0.0545434	0
4387	AL591405	ZF DNA sequence from clone XX-125J23 on	3.49933	0.279346	0.0798286	0
6728	AW419653	ZF-GK Dr cDNA 5', mRNA sequence.	3.49899	0.316803	0.0905414	0
13394	BI890508	ZF637-2-002263 ZF-SSWEmb cDNA library M	3.49657	0.187402	0.0535959	0
7594	BE201427	ZF RG-C32-fn Dr cDNA 3' ~~ contains MER	3.4941	0.212348	0.0607732	0
10818	BI839784	ZF-AB Dr cDNA clone 4834203 5', mRNA se	3.49242	0.19229	0.0550594	0
8113	BG302674	S-K-ZF DRA Dr cDNA clone 3815764 3', mRN	3.49138	0.257603	0.0737824	0
15501	BM156079	ZF-AB Dr cDNA clone 5386849 3', mRNA se	3.49103	0.175751	0.0503437	0
7067	AW566976	ZF fin day1 regeneration Dr cDNA 3', mR	3.49008	0.297071	0.0851187	0
2573	AI641475	ZF WU EST Dr cDNA clone IMAGE:3721525 3'	3.49006	0.359908	0.103124	0
7024	AW466573	S-K-ZF DRA Dr cDNA clone 2641708 3', mR	3.48878	0.393686	0.112844	0
12308	BI880694	ZF-AR cDNA Dr cDNA clone 4201367 3' ~~ c	3.48656	0.187469	0.0537692	0
14279	BM005077	ZF-AB Dr cDNA clone 5334060 3' ~~ XENLA	3.48508	0.487297	0.139824	0
12120	BI879686	ZF-AR cDNA Dr cDNA clone 4200143 3', mRN	3.48471	0.20705	0.0594167	0
12726	BI886354	ZF637-1-000609 ZF-SSWEmb cDNA library M	3.48354	0.231052	0.0663268	0
15004	BM095427	Su-SJD-AM Dr cDNA clone 5410341 3' ~~ SI	3.4834	0.187622	0.0538618	0
9063	BG729518	ZF-GK Dr cDNA clone 4726853 5' ~~ SIRTU	3.48286	0.225277	0.0646815	0
6364	AW280171	ZF-AB Dr cDNA 3' ~~ HUMAN DNA-DIRECTED	3.48241	0.244607	0.0702406	0
13720	BI892361	ZF637-3-001616 ZF-SSWEmb cDNA library M	3.48152	0.4428	0.127186	0
8449	BG305441	ZF-AR cDNA Dr cDNA clone 4144979 3' ~~ S	3.47898	0.276512	0.0794809	0
7699	BE556841	ZF RG-C32-fn Dr cDNA 5', mRNA sequence.	3.47878	0.226743	0.0651789	0
3167	AI793372	ZF WU EST Dr cDNA clone IMAGE:3724333 3'	3.47682	0.187759	0.054003	0
3502	AI878490	ZF WU EST Dr cDNA clone IMAGE:3725689 3	3.47666	0.176711	0.0508279	0
7174	AW777430	ZF 15-19hr embryonic cDNA Dr cDNA 3' ~~	3.47641	0.293656	0.0844711	0
14869	BM072431	ZF-AB Dr cDNA clone 5386246 3', mRNA se	3.47151	0.26258	0.0756385	0
1905	AI545502	ZF WU EST Dr cDNA clone IMAGE:3716852 3	3.46656	0.320571	0.0924753	0
154	AA658597	ZF-GK Dr cDNA clone zbr1396 3' ~~ VESI	3.46439	0.283016	0.0816929	0
8762	BG308531	ZF-AR cDNA Dr cDNA clone 4144081 3', mRN	3.45958	0.309225	0.0893821	0
14500	BM026542	ZF neuronal Dr cDNA clone 5080895 3' ~~	3.45873	0.273244	0.0790011	0
8627	BG306385	ZF-AR cDNA Dr cDNA clone 4199489 3', mR	3.45714	0.28588	0.0826927	0
8824	BG727142	ZF-GK Dr cDNA clone 4726650 3', mRNA se	3.45688	0.254375	0.073585	0
9547	BI428155	ZF-AB Dr cDNA clone 4966554 3' ~~ conta	3.45561	0.689814	0.199621	0
4530	AW019331	ZF WU EST Dr cDNA clone IMAGE:3738519 3'	3.45454	0.215387	0.0623492	0
2008	AI584259	ZF WU EST Dr cDNA clone IMAGE:3718455 3	3.45448	0.281965	0.0816232	0
9688	BI473004	ZF-AB Dr cDNA clone 4968349 5' ~~ HSPC	3.45441	0.203084	0.0587898	0
10587	BI706351	ZF-AR cDNA Dr cDNA clone 4790614 5', mR	3.45371	0.292014	0.0845508	0
10052	BI671354	ZF-AR cDNA Dr cDNA clone 4786573 3', mR	3.4531	0.14	0.0405432	0
12401	BI882209	ZF RG-C32-fn Dr cDNA clone 4467851 3' ~	3.45283	0.399912	0.115821	0
13479	BI891065	ZF637-3-000320 ZF-SSWEmb cDNA library M	3.45191	0.321495	0.0931353	0
5060	AW115884	S-K-ZF DRA Dr cDNA clone 2600191 3' ~~ C	3.45029	0.323666	0.0938083	0
401	AF025305	Dr beta actin mRNA, cDNA (C).	3.45003	0.201071	0.0582808	0
9541	BI427908	ZF-AB Dr cDNA clone 4966694 5' ~~ UNKNOW	3.44929	0.338461	0.0981246	0
10793	BI839264	ZF SJD day 8 fin regeneration Dr cDNA c	3.44806	0.279452	0.081046	0
6202	AW232796	ZF-AO Dr cDNA 3', mRNA sequence.	3.44792	0.246223	0.0714122	0
12563	BI885276	ZF-GK Dr cDNA clone 4725081 3', mRNA se	3.44737	0.369716	0.107246	0
10549	BI705694	ZF-GK Dr cDNA clone 4729599 3', mRNA se	3.44521	0.259915	0.0754426	0
4848	AW077303	ZF-AB Dr cDNA 3' ~~ contains MER14 repe	3.44439	0.248511	0.0721495	0
7743	BE558041	ZF RG-C32-fn Dr cDNA 5', mRNA sequence.	3.44377	0.276579	0.0803129	0
5104	AW116083	S-K-ZF DRA Dr cDNA clone 2600622 3' ~~	3.44268	0.278513	0.0809	0
5630	AW154638	S-K-ZF DRA Dr cDNA clone 2639170 3', mR	3.44264	0.305563	0.0887583	0
11128	BI844940	ZF-AB Dr cDNA clone 4831501 3', mRNA se	3.44217	0.265433	0.0771122	0
10077	BI671608	ZF SJD day 8 fin regeneration Dr cDNA cl	3.44206	0.248964	0.0723301	0
2267	AI601363	ZF WU EST Dr cDNA clone IMAGE:3720982 3'	3.44149	0.440807	0.128086	0
7497	BE017584	ZF RG-C32-fn Dr cDNA 3' ~~ DJ501N12.1	3.43901	0.327914	0.0953514	0
3080	AI722515	S-K-ZF DRA Dr cDNA clone 2352022 3' ~~ S	3.43892	0.322129	0.0936717	0
15188	BM102180	ZF-AB Dr cDNA clone 5386323 3', mRNA seq	3.43869	0.205584	0.0597857	0
8455	BG305485	ZF-AR cDNA Dr cDNA clone 4145090 3', mRN	3.43812	0.323955	0.0942243	0
2478	AI641051	ZF WU EST Dr cDNA clone IMAGE:3721745 3'	3.43806	0.306881	0.08926	0
15841	BM183955	Su-SJD-AM Dr cDNA clone 5413510 3', mRNA	3.43749	0.154568	0.0449653	0
14934	BM082805	C-ZF ovary Dr cDNA clone 5306682 3', mR	3.4363	0.200527	0.0583557	0
16140	L05383	Br beta-2-microglobulin mRNA, cDNA (C).	3.43536	0.327856	0.0954357	0
12196	BI880045	ZF-AR cDNA Dr cDNA clone 4200490 3' ~~	3.43463	0.209269	0.0609291	0
6987	AW423109	S-K-ZF DRA Dr cDNA clone 2642805 5', mR	3.43205	0.153466	0.0447156	0
11165	BI845513	ZF neuronal Dr cDNA clone 5077600 5' ~~	3.43194	0.198109	0.057725	0
14441	BM025977	G-ZF testis Dr cDNA clone 5376832 3', m	3.43189	0.440754	0.128429	0
6182	AW232679	ZF-AO Dr cDNA 3', mRNA sequence.	3.43128	0.270793	0.078919	0
5852	AW171522	S-K-ZF DRA Dr cDNA clone 2640338 3', mR	3.43121	0.270174	0.0787404	0
13212	BI889426	ZF637-2-001181 ZF-SSWEmb cDNA library M	3.43026	0.239817	0.0699123	0
14647	BM036475	G-ZF testis Dr cDNA clone 5377315 3' ~~	3.42894	0.234722	0.0684532	0
3977	AI958088	ZF WU EST Dr cDNA clone IMAGE:3728669 5	3.4287	0.202552	0.0590753	0
1766	AI522707	ZF WU EST Dr cDNA clone IMAGE:3716344 3	3.42647	0.394231	0.115054	0
2122	AI585084	ZF WU EST Dr cDNA clone IMAGE:3719511 5	3.42605	0.25302	0.0738518	0
3008	AI721961	ZF WU EST Dr cDNA clone IMAGE:3722447 3'	3.42503	0.158074	0.0461525	0
10254	BI672555	G-ZF (O) Dr cDNA clone 5153450 5' ~~ EG:	3.42303	0.200482	0.0585685	0
6320	AW279916	ZF-AB Dr cDNA 3', mRNA sequence.	3.42292	0.312364	0.0912566	0
5306	AW116861	S-K-ZF DRA Dr cDNA clone 2601756 3' ~~	3.42224	0.198846	0.0581042	0
14230	BI984291	C-ZF ovary Dr cDNA clone 5304905 3', mRN	3.42211	0.291852	0.0852841	0
3766	AI942851	ZF WU EST Dr cDNA clone IMAGE:3726488 3	3.42137	0.178517	0.052177	0
1997	AI584194	ZF WU EST Dr cDNA clone IMAGE:3718350 3	3.42111	0.279522	0.0817048	0
366	AF025305	Dr beta actin mRNA, cDNA (C).	3.41981	0.20733	0.0606262	0
11114	BI844177	ZF-AO Dr cDNA clone 5069686 3', mRNA se	3.41948	0.299228	0.0875069	0
10752	BI710046	G-ZF (O) Dr cDNA clone 5154193 5' ~~ CG	3.41793	0.251558	0.0735994	0
11443	BI865755	ZF neuronal Dr cDNA clone 5082709 3', mR	3.41641	0.246332	0.0721026	0
15623	BM181735	Su-SJD-AM Dr cDNA clone 5412150 3', mRN	3.41501	0.218359	0.063941	0
6745	AW420279	ZF-GK Dr cDNA 3', mRNA sequence.	3.4119	0.249297	0.0730671	0
14954	BM083967	imageqc_2_2001/smj460bdff41.x1 ZF WU ES	3.41186	0.202825	0.0594469	0
8456	BG305492	ZF-AR cDNA Dr cDNA clone 4145146 3', mR	3.4115	0.270728	0.0793574	0
10703	BI709370	ZF SJD day 8 fin regeneration Dr cDNA cl	3.4114	0.30977	0.0908044	0
14024	BI981233	ZF-AB Dr cDNA clone 5332049 3' ~~ KIAA0	3.41074	0.287738	0.0843623	0
8241	BG303603	S-K-ZF DRA Dr cDNA clone 3818054 3', mR	3.41016	0.315388	0.092485	0
7596	BE201470	ZF RG-C32-fn Dr cDNA 3', mRNA sequence.	3.40968	0.245408	0.0719737	0
2794	AI667224	S-K-ZF DRA Dr cDNA clone 2351551 3', mR	3.4072	0.350879	0.102982	0
7514	BE017751	ZF RG-C32-fn Dr cDNA 3', mRNA sequence.	3.40709	0.231228	0.0678668	0
1579	AI437402	ZF WU EST Dr cDNA clone IMAGE:3713663 3	3.40505	0.205407	0.0603242	0
4246	AI974189	ZF WU EST Dr cDNA clone IMAGE:3731800 3	3.40457	0.189298	0.0556011	0
2175	AI588280	ZF WU EST Dr cDNA clone IMAGE:3719956 3'	3.40297	0.47231	0.138793	0
3120	AI722973	ZF WU EST Dr cDNA clone IMAGE:3722686 5'	3.40232	0.188082	0.0552806	0
11080	BI843250	G-ZF (O) Dr cDNA clone 5157474 3' ~~ HU	3.40216	0.344608	0.101291	0
142	AA606080	E-PS-ZF-Emb-Dr-cDNA clone 1036898 3', mR	3.39967	0.320015	0.0941313	0
4085	AI959515	ZF WU EST Dr cDNA clone IMAGE:3730451 3'	3.39663	0.348948	0.102734	0
14283	BM005100	ZF-AB Dr cDNA clone 5334202 3', mRNA se	3.39571	0.325424	0.0958338	0
12557	BI885250	ZF-GK Dr cDNA clone 4725318 3', mRNA se	3.39536	0.225451	0.0663997	0
10	AA494762	ZF ICRFzfls Dr cDNA clone 26L19 3', mRN	3.39455	0.22218	0.065452	0
4861	AW077428	ZF-AB Dr cDNA 3' ~~ contains LTR3 repeti	3.39426	0.295201	0.0869707	0
2892	AI721407	S-K-ZF DRA Dr cDNA clone 2352103 3', mR	3.39402	0.321521	0.0947316	0
14357	BM024218	ZF-AB Dr cDNA clone 5332751 3' ~~ ALPH	3.39371	0.212268	0.0625474	0
2344	AI601765	ZF WU EST Dr cDNA clone IMAGE:3720405 3	3.39342	0.143892	0.0424032	0
2298	AI601513	ZF WU EST Dr cDNA clone IMAGE:3720719 3	3.39315	0.150309	0.0442977	0
6448	AW281785	ZF-AB Dr cDNA 3' ~~ HYPOTHETICAL 44.8	3.3909	0.19531	0.0575982	0
4077	AI959474	ZF WU EST Dr cDNA clone IMAGE:3730491 5	3.39047	0.402768	0.118794	0
13277	BI889901	ZF637-2-001656 ZF-SSWEmb cDNA library M	3.38773	0.287726	0.0849316	0
4705	AW059221	ZF WU EST Dr cDNA clone IMAGE:3738640 5'	3.38769	0.185762	0.0548343	0
3500	AI878484	ZF WU EST Dr cDNA clone IMAGE:3725694 3	3.38646	0.299572	0.0884618	0
15758	BM183157	ZF C32 14 somite embryo Dr cDNA clone 5	3.38628	0.30424	0.0898449	0
2172	AI588251	ZF WU EST Dr cDNA clone IMAGE:3719922 3	3.38473	0.168033	0.0496444	0
12610	BI885796	ZF637-1-000051 ZF-SSWEmb cDNA library M	3.38353	0.240031	0.070941	0
15244	BM103356	ZF-AB Dr cDNA clone 5387171 3', mRNA seq	3.38281	0.238103	0.0703862	0
7189	AW777564	ZF 15-19hr embryonic cDNA Dr cDNA 3' ~~	3.38247	0.238621	0.0705462	0
8336	BG304106	S-K-ZF DRA Dr cDNA clone 3815464 3', mR	3.38242	0.249766	0.0738424	0
9484	BI326453	ZF fin day1 regeneration Dr cDNA clone 4	3.37928	0.262605	0.0777102	0
2154	AI588190	ZF WU EST Dr cDNA clone IMAGE:3719815 3	3.37834	0.175643	0.0519907	0
14907	BM082389	C-ZF ovary Dr cDNA clone 5306146 3', mR	3.37636	0.49097	0.145414	0
10160	BI672190	G-ZF testis Dr cDNA clone 5152752 3', m	3.37537	0.18228	0.0540029	0
3561	AI882730	ZF WU EST Dr cDNA clone IMAGE:3712065 5'	3.37515	0.298215	0.0883563	0
4125	AI964174	EST269288 ZF T0304, S-E-Dr cDNA clone R	3.37399	0.300286	0.0890003	0
5133	AW116206	S-K-ZF DRA Dr cDNA clone 2600964 3' ~~	3.37382	0.285139	0.0845151	0
15258	BM103812	Su-SJD-AM Dr cDNA clone 5410930 3', mRN	3.37372	0.212461	0.0629752	0
13264	BI889768	ZF637-2-001523 ZF-SSWEmb cDNA library M	3.37318	0.258891	0.0767498	0
3701	AI884171	ZF WU EST Dr cDNA clone IMAGE:3727162 3	3.37298	0.179791	0.0533033	0
3688	AI884089	ZF WU EST Dr cDNA clone IMAGE:3727044 3	3.37278	0.269661	0.0799521	0
8441	BG305383	ZF-AR cDNA Dr cDNA clone 4146175 3', mRN	3.37231	0.271484	0.0805039	0
6299	AW279786	ZF-AB Dr cDNA 3', mRNA sequence.	3.36922	0.343079	0.101827	0
11615	BI867531	G-ZF (O) Dr cDNA clone 5154491 3' ~~ BI	3.36828	0.178617	0.0530292	0
14833	BM071977	G-ZF (O) Dr cDNA clone 5377966 5', mRNA	3.36818	0.393059	0.116698	0
2843	AI667515	ZF WU EST Dr cDNA clone IMAGE:3723946 3	3.36429	0.274517	0.0815971	0
15	AA494792	ZF ICRFzfls Dr cDNA clone 7G14 3', mRNA	3.36215	0.256893	0.0764073	0
1885	AI545416	ZF WU EST Dr cDNA clone IMAGE:3717669 5'	3.36074	0.316584	0.0942008	0
9754	BI474928	ZF-GK Dr cDNA clone 4760625 3', mRNA se	3.35882	0.239951	0.071439	0
10816	BI839766	ZF-AB Dr cDNA clone 4834406 5', mRNA seq	3.35807	0.244844	0.072912	0
15952	BM185015	ZF-AB Dr cDNA clone 5386791 3' ~~ contai	3.3559	0.256947	0.0765658	0
15672	BM182223	Su-SJD-AM Dr cDNA clone 5412752 3', mRNA	3.35495	0.27804	0.0828746	0
8374	BG304253	S-K-ZF DRA Dr cDNA clone 3815529 3' ~~ c	3.35363	0.278651	0.0830893	0
3552	AI878774	ZF WU EST Dr cDNA clone IMAGE:3726351 3'	3.35355	0.23529	0.0701614	0
16062	BM186138	ZF SJD adult male II Dr cDNA clone 5545	3.35289	0.270383	0.0806416	0
3389	AI815357	B0283661 ZF Kidney cDNA random primed,	3.35281	0.277795	0.0828544	0
3098	AI722592	ZF WU EST Dr cDNA clone IMAGE:3722777 5'	3.35278	0.352702	0.105197	0
2862	AI667625	S-K-ZF DRA Dr cDNA clone 2351769 3' ~~	3.35231	0.263012	0.078457	0
6858	AW420954	ZF-GK Dr cDNA 3' ~~ CYTOPLASMIC MALATE	3.35114	0.264062	0.0787976	0
7072	AW566990	ZF fin day1 regeneration Dr cDNA 3', mRN	3.34922	0.146853	0.0438468	0
9674	BI472636	ZF-AO Dr cDNA clone 5002428 3' ~~ HYPOT	3.34802	0.242131	0.0723206	0
13451	BI890865	ZF637-3-000120 ZF-SSWEmb cDNA library M	3.34656	0.273417	0.081701	0
14123	BI983246	G-ZF (O) Dr cDNA clone 5158598 3', mRNA	3.34637	0.237004	0.0708243	0
9553	BI428467	ZF-AB Dr cDNA clone 4967421 5', mRNA seq	3.34533	0.202204	0.0604436	0
4855	AW077337	ZF-AB Dr cDNA 3' ~~ SW:DOR_DROME Q24314	3.34526	0.17497	0.052304	0
11066	BI843185	G-ZF (O) Dr cDNA clone 5157541 3', mRNA	3.34459	0.187168	0.0559613	0
11193	BI845806	ZF neuronal Dr cDNA clone 5077634 3', m	3.34349	0.192698	0.0576339	0
14741	BM070699	ZF-AB Dr cDNA clone 5385198 5' ~~ PIG 4	3.34348	0.307085	0.0918458	0
4709	AW059245	ZF WU EST Dr cDNA clone IMAGE:3738651 5'	3.34207	0.158218	0.0473415	0
9278	BG884544	ZF-GK Dr cDNA clone 4758846 3', mRNA seq	3.34189	0.171976	0.0514606	0
1860	AI545224	ZF WU EST Dr cDNA clone IMAGE:3717340 5	3.34133	0.177308	0.0530652	0
1252	AI204734	ZF-EST51 ZF cDNA Library Dr cDNA clone	3.3405	0.369011	0.110466	0
6900	AW421160	ZF-GK Dr cDNA 3' ~~ contains MER6 repet	3.33925	0.240609	0.0720548	0
11475	BI865998	ZF neuronal Dr cDNA clone 5082831 5' ~~	3.33877	0.268692	0.0804764	0
5170	AW116342	S-K-ZF DRA Dr cDNA clone 2601123 3' ~~	3.33815	0.262799	0.078726	0
15770	BM183276	G-ZF (O) Dr cDNA clone 5157965 3' ~~ P	3.33713	0.414648	0.124253	0
2574	AI641480	ZF WU EST Dr cDNA clone IMAGE:3721535 3	3.33659	0.225708	0.0676463	0
2559	AI641435	ZF WU EST Dr cDNA clone IMAGE:3721424 3	3.33511	0.240246	0.0720353	0
11386	BI865355	ZF-AO Dr cDNA clone 5283997 5', mRNA seq	3.33382	0.809991	0.242962	0
2515	AI641176	ZF WU EST Dr cDNA clone IMAGE:3721925 3'	3.33242	0.183154	0.0549613	0
1769	AI522760	ZF WU EST Dr cDNA clone IMAGE:3716442 3	3.33211	0.304374	0.0913458	0
8245	BG303641	S-K-ZF DRA Dr cDNA clone 3818026 3', mRN	3.33029	0.335629	0.100781	0
15507	BM156154	ZF-AB Dr cDNA clone 5386824 5' ~~ HUMAN	3.3296	0.212265	0.0637508	0
1448	AI384866	ZF fin day0 regeneration Dr cDNA 3', mRN	3.32949	0.229722	0.0689963	0
6360	AW280158	ZF-AB Dr cDNA 3' ~~ MOUSE PROTEIN TSG24	3.32741	0.276712	0.0831614	0
14232	BI984319	C-ZF ovary Dr cDNA clone 5305151 3' ~~	3.32714	0.196009	0.0589122	0
10385	BI673846	G-ZF testis Dr cDNA clone 5152252 5', m	3.3267	0.566895	0.170408	0
5725	AW170898	S-K-ZF DRA Dr cDNA clone 2639510 3', mRN	3.32624	0.171303	0.0515006	0
15865	BM184056	Su-SJD-AM Dr cDNA clone 5413628 3' ~~ co	3.32584	0.398803	0.11991	0
7286	AW826530	ZF-AR cDNA Dr cDNA 3', mRNA sequence.	3.32556	0.311834	0.0937688	0
14470	BM026201	G-ZF testis Dr cDNA clone 5376688 5',	3.32446	0.233785	0.0703227	0
12990	BI888138	ZF637-1-002406 ZF-SSWEmb cDNA library M	3.32401	0.592975	0.178391	0
10311	BI673438	G-ZF (O) Dr cDNA clone 5153192 3', mRNA	3.32397	0.248316	0.0747047	0
9503	BI326728	ZF-GK Dr cDNA clone 4760089 3', mRNA se	3.32347	0.189988	0.0571655	0
4670	AW058992	ZF WU EST Dr cDNA clone IMAGE:3738886 3	3.32337	0.260216	0.0782987	0
4822	AW077137	ZF-AB Dr cDNA 3', mRNA sequence.	3.32325	0.245993	0.0740217	0
10545	BI705668	ZF-GK Dr cDNA clone 4729447 3' ~~ HUMAN	3.32228	0.254027	0.0764616	0
2493	AI641086	ZF WU EST Dr cDNA clone IMAGE:3721777 3	3.32139	0.346996	0.104473	0
1770	AI522773	ZF WU EST Dr cDNA clone IMAGE:3716450 3	3.31814	0.209171	0.0630385	0
11844	BI878099	S-K-ZF DRA Dr cDNA clone 3819382 3', mRN	3.31778	0.304417	0.0917532	0
14043	BI981571	ZF-AB Dr cDNA clone 5332317 5', mRNA se	3.31663	0.345816	0.104267	0
6038	AW202947	ZF-AO Dr cDNA 5', mRNA sequence.	3.31577	0.315824	0.0952489	0
4836	AW077232	ZF-AB Dr cDNA 5', mRNA sequence.	3.31548	0.162664	0.0490618	0
10224	BI672396	G-ZF testis Dr cDNA clone 5153002 3' ~~	3.31547	0.271085	0.0817638	0
5027	AW115765	S-K-ZF DRA Dr cDNA clone 2600051 3', mRN	3.31536	0.23528	0.0709665	0
1277	AI330587	ZF fin day3 regeneration Dr cDNA 3', mR	3.31351	0.268695	0.0810906	0
6187	AW232709	ZF-AO Dr cDNA 3' ~~ RAT ALKALINE PHOSPH	3.31149	0.284584	0.0859382	0
7513	BE017749	ZF RG-C32-fn Dr cDNA 3', mRNA sequence.	3.31135	0.248708	0.0751077	0
4474	AW019107	ZF WU EST Dr cDNA clone IMAGE:3733052 3	3.31101	0.347162	0.104851	0
2744	AI666959	ZF WU EST Dr cDNA clone IMAGE:3724137 3	3.3101	0.177204	0.0535343	0
9235	BG883859	ZF-GK Dr cDNA clone 4729980 3', mRNA se	3.30856	0.387476	0.117113	0
4224	AI965289	ZF WU EST Dr cDNA clone IMAGE:3728531 3'	3.30685	0.34839	0.105354	0
5658	AW165037	ZF WU EST Dr cDNA clone IMAGE:3737484 3	3.30671	0.228486	0.0690977	0
8142	BG302928	S-K-ZF DRA Dr cDNA clone 3816299 3' ~~	3.30491	0.289145	0.0874893	0
14991	BM095376	Su-SJD-AM Dr cDNA clone 5410087 3', mRN	3.30309	0.400702	0.121311	0
6147	AW232463	ZF-AO Dr cDNA 3', mRNA sequence.	3.30199	0.303387	0.0918801	0
6709	AW419493	ZF-GK Dr cDNA 3', mRNA sequence.	3.30028	0.285611	0.0865415	0
11723	BI877539	S-K-ZF DRA Dr cDNA clone 3819319 3', mR	3.29692	0.312824	0.0948838	0
11625	BI867763	G-ZF (O) Dr cDNA clone 5157958 5', mRNA	3.29608	0.21945	0.0665789	0
6545	AW305841	ZF-AB Dr cDNA 5' ~~ JWA PROTEIN. ;, mR	3.29383	0.3425	0.103982	0
14188	BI983747	C-ZF ovary Dr cDNA clone 5304520 3' ~~	3.29357	0.35008	0.106292	0
2915	AI721497	ZF WU EST Dr cDNA clone IMAGE:3722699 3'	3.2931	0.181296	0.0550533	0
2825	AI667384	ZF WU EST Dr cDNA clone IMAGE:3724170 3	3.29255	0.242337	0.0736016	0
1907	AI545507	ZF WU EST Dr cDNA clone IMAGE:3716841 3	3.29254	0.392564	0.119228	0
15889	BM184173	Su-SJD-AM Dr cDNA clone 5413536 3' ~~ N	3.29069	0.214221	0.0650991	0
10534	BI705589	S-K-ZF DRA Dr cDNA clone 3817359 3', mR	3.28863	0.269451	0.0819341	0
57	AA495270	ZF ICRFzfls Dr cDNA clone 2H9 3', mRNA	3.28712	0.170643	0.0519126	0
2759	AI667070	ZF WU EST Dr cDNA clone IMAGE:3723566 3	3.28621	0.133763	0.0407044	0
14258	BI984913	C-ZF ovary Dr cDNA clone 5305016 5', mRN	3.28577	0.24832	0.0755742	0
1983	AI558701	ZF WU EST Dr cDNA clone IMAGE:3718097 5	3.28518	0.313366	0.0953876	0
893	AF219950	Dr forkhead transcription factor c1.2 (	3.2843	0.324661	0.0988524	0
12590	BI885503	ZF-GK Dr cDNA clone 4725524 3', mRNA se	3.28381	0.303448	0.0924074	0
8805	BG308877	ZF-AR cDNA Dr cDNA clone 4144352 3' ~~ S	3.28371	0.310302	0.0944973	0
7192	AW777589	ZF 15-19hr embryonic cDNA Dr cDNA 3', mR	3.28367	0.231091	0.0703757	0
7583	BE201216	ZF RG-C32-fn Dr cDNA 5', mRNA sequence.	3.28278	0.24974	0.0760759	0
14338	BM023822	ZF-AB Dr cDNA clone 5334683 3', mRNA se	3.28033	0.147413	0.0449385	0
7409	BE016163	ZF RG-C32-fn Dr cDNA 3', mRNA sequence.	3.28005	0.322843	0.0984263	0
7162	AW777212	ZF 15-19hr embryonic cDNA Dr cDNA 5', mR	3.27952	0.208205	0.0634865	0
3257	AI793700	ZF WU EST Dr cDNA clone IMAGE:3724947 3	3.27914	0.194274	0.0592454	0
4931	AW078113	ZF WU EST Dr cDNA clone IMAGE:3739824 5'	3.27906	0.295431	0.0900961	0
15019	BM095809	Su-SJD-AM Dr cDNA clone 5409672 3', mRN	3.27621	0.178053	0.0543473	0
4795	AW076955	ZF-AB Dr cDNA 3' ~~ contains Alu repeti	3.27587	0.201428	0.0614883	0
15205	BM102580	C-ZF ovary Dr cDNA clone 5307140 3', mR	3.27566	0.312984	0.0955483	0
3973	AI957961	ZF WU EST Dr cDNA clone IMAGE:3730337 3	3.27537	0.224863	0.0686528	0
1955	AI558451	ZF WU EST Dr cDNA clone IMAGE:3718086 3'	3.27304	0.650719	0.198812	0
5066	AW115906	S-K-ZF DRA Dr cDNA clone 2600223 3', mRN	3.27295	0.257143	0.0785663	0
12877	BI887366	ZF637-1-001621 ZF-SSWEmb cDNA library M	3.27293	0.271441	0.0829351	0
70	AA495427	ZF ICRFzfls Dr cDNA clone 2I13 3', mRNA	3.27226	0.27751	0.0848068	0
1426	AI384640	ZF fin day0 regeneration Dr cDNA 3', mR	3.27219	0.22887	0.069944	0
9955	BI670872	ZF-AR cDNA Dr cDNA clone 4786260 3' ~~	3.27216	0.322391	0.0985254	0
12999	BI888177	ZF637-1-002432 ZF-SSWEmb cDNA library M	3.27142	0.285672	0.0873234	0
4776	AW076838	ZF-AO Dr cDNA 3' ~~ MOUSE LYSOZYME C, T	3.27097	0.238013	0.0727654	0
8034	BF718076	ZF WU EST Dr cDNA clone IMAGE:3733711 5	3.2703	0.269778	0.0824935	0
2908	AI721467	ZF WU EST Dr cDNA clone IMAGE:3722680 3	3.26939	0.245348	0.0750439	0
4204	AI965222	ZF WU EST Dr cDNA clone IMAGE:3728436 3	3.26841	0.210116	0.064287	0
12422	BI882464	ZF RG-C32-fn Dr cDNA clone 4468472 3',	3.26799	0.242557	0.0742223	0
7895	BE693202	zehs0146r ZF Embryonic Heart cDNA Libra	3.26796	0.20678	0.063275	0
13732	BI892429	ZF637-3-001684 ZF-SSWEmb cDNA library M	3.26745	0.218843	0.0669768	0
8172	BG303078	S-K-ZF DRA Dr cDNA clone 3816757 3' ~~	3.26656	0.227144	0.0695363	0
5255	AW116633	S-K-ZF DRA Dr cDNA clone 2601475 3', mR	3.26382	0.141578	0.0433781	0
13459	BI890917	ZF637-3-000172 ZF-SSWEmb cDNA library M	3.26311	0.303615	0.0930449	0
10259	BI672630	G-ZF (O) Dr cDNA clone 5153375 5', mRNA	3.26249	0.295421	0.0905507	0
9194	BG883448	ZF-GK Dr cDNA clone 4744750 3', mRNA seq	3.26219	0.338394	0.103732	0
2153	AI588189	ZF WU EST Dr cDNA clone IMAGE:3719813 3	3.26195	0.22398	0.0686645	0
11801	BI877909	S-K-ZF DRA Dr cDNA clone 3819101 3', mRN	3.26162	0.306709	0.0940357	0
5808	AW171291	S-K-ZF DRA Dr cDNA clone 2639966 3', mRN	3.2616	0.215821	0.0661704	0
7671	BE202071	ZF RG-C32-fn Dr cDNA 3' ~~ LEUCINE ZIPP	3.26117	0.188114	0.0576829	0
15272	BM103889	Su-SJD-AM Dr cDNA clone 5410925 3' ~~ C	3.26055	0.240815	0.0738571	0
7420	BE016253	ZF RG-C32-fn Dr cDNA 3', mRNA sequence.	3.25723	0.201475	0.0618546	0
16266	U61395	Dr ras-related nuclear protein Ran mRNA	3.2558	0.219439	0.0673994	0
8614	BG306270	ZF-AR cDNA Dr cDNA clone 4145063 5' ~~	3.25235	0.184363	0.0566862	0
4104	AI959675	ZF WU EST Dr cDNA clone IMAGE:3730706 3	3.25154	0.228716	0.0703407	0
11415	BI865571	ZF neuronal Dr cDNA clone 5082426 5', mR	3.24884	0.233767	0.0719539	0
11792	BI877866	S-K-ZF DRA Dr cDNA clone 3818875 3', mR	3.24877	0.220465	0.067861	0
8372	BG304248	S-K-ZF DRA Dr cDNA clone 3815495 3', mRN	3.2483	0.341852	0.10524	0
15419	BM154327	ZF SJD adult male II Dr cDNA clone 5543	3.24815	0.281122	0.0865482	0
11608	BI867474	G-ZF (O) Dr cDNA clone 5154482 3', mRNA	3.24789	0.227679	0.0701006	0
13606	BI891707	ZF637-3-000962 ZF-SSWEmb cDNA library M	3.24732	0.195196	0.06011	0
11366	BI864978	ZF neuronal Dr cDNA clone 5081944 5' ~~	3.24682	0.167118	0.0514713	0
3498	AI878476	ZF WU EST Dr cDNA clone IMAGE:3725684 3	3.2468	0.250588	0.0771801	0
11665	BI875907	S-K-ZF DRA Dr cDNA clone 3818612 5' ~~	3.24675	0.430956	0.132735	0
3811	AI943036	ZF WU EST Dr cDNA clone IMAGE:3727983 3	3.24444	0.297901	0.091819	0
6350	AW280076	ZF-AB Dr cDNA 3', mRNA sequence.	3.24318	0.225903	0.0696547	0
1368	AI353694	zeh0863.seq.F ZF Embryonic Heart cDNA L	3.24232	0.172179	0.0531035	0
5080	AW115990	S-K-ZF DRA Dr cDNA clone 2600313 3' ~~	3.2414	0.246144	0.0759377	0
13680	BI892084	ZF637-3-001339 ZF-SSWEmb cDNA library M	3.2399	0.268005	0.0827202	0
1449	AI384867	ZF fin day0 regeneration Dr cDNA 3', mRN	3.23954	0.211779	0.0653732	0
2772	AI667162	ZF WU EST Dr cDNA clone IMAGE:3723665 3	3.23941	0.228268	0.0704659	0
3319	AI793844	ZF WU EST Dr cDNA clone IMAGE:3725266 3	3.23906	0.215736	0.0666044	0
7741	BE557932	ZF RG-C32-fn Dr cDNA 5', mRNA sequence.	3.23758	0.314251	0.0970635	0
2036	AI584367	ZF WU EST Dr cDNA clone IMAGE:3719373 3'	3.23686	0.317107	0.0979674	0
14666	BM036683	G-ZF testis Dr cDNA clone 5377163 5' ~~	3.23456	0.228772	0.0707273	0
10551	BI705702	ZF-GK Dr cDNA clone 4743855 3' ~~ HUMAN	3.23325	0.239559	0.0740923	0
767	AF164472	B026967 RZPD library 575 Dr cDNA clone	3.2299	0.179368	0.0555337	0
5276	AW116722	S-K-ZF DRA Dr cDNA clone 2601577 3' ~~	3.22651	0.158782	0.0492116	0
6661	AW344047	S-K-ZF DRA Dr cDNA clone 2643240 3', mR	3.22472	0.262458	0.0813896	0
2751	AI666994	ZF WU EST Dr cDNA clone IMAGE:3722326 5	3.22357	0.181159	0.0561983	0
6490	AW282035	ZF-AB Dr cDNA 3' ~~ contains PTR7 repet	3.22346	0.279304	0.0866472	0
6980	AW422962	S-K-ZF DRA Dr cDNA clone 2642616 5' ~~	3.22202	0.273834	0.0849883	0
15638	BM181792	Su-SJD-AM Dr cDNA clone 5412055 3' ~~ C	3.22026	0.260493	0.0808919	0
1516	AI397344	ZF fin day0 regeneration Dr cDNA 3', mR	3.21763	0.298127	0.0926542	0
10558	BI705716	ZF-GK Dr cDNA clone 4743941 3', mRNA seq	3.21759	0.221102	0.0687166	0
6178	AW232654	ZF-AO Dr cDNA 3', mRNA sequence.	3.21327	0.244193	0.0759954	0
13880	BI980021	G-ZF (O) Dr cDNA clone 5159328 3', mRNA	3.21301	0.211966	0.0659711	0
2686	AI657915	ZF WU EST Dr cDNA clone IMAGE:3721755 5	3.2125	0.239711	0.0746181	0
7541	BE200640	ZF RG-C32-fn Dr cDNA 3', mRNA sequence.	3.2119	0.196043	0.0610364	0
11882	BI878343	ZF-AR cDNA Dr cDNA clone 4144707 3', mR	3.21142	0.279251	0.0869556	0
15588	BM181148	ZF SJD adult male II Dr cDNA clone 5544	3.21134	0.177487	0.0552688	0
2770	AI667156	ZF WU EST Dr cDNA clone IMAGE:3723670 3	3.21037	0.205997	0.0641661	0
12020	BI878961	S-K-ZF DRA Dr cDNA clone 3820627 3', mR	3.2091	0.238431	0.0742985	0
5478	AW133803	S-K-ZF DRA Dr cDNA clone 2600918 5' ~~	3.20721	0.215228	0.0671074	0
13001	BI888182	ZF637-1-002437 ZF-SSWEmb cDNA library M	3.20703	0.188533	0.0587874	0
6530	AW305583	ZF-AB Dr cDNA 5' ~~ SW:NCS1_RAT P36610	3.2063	0.266687	0.083176	0
6762	AW420397	ZF-GK Dr cDNA 3', mRNA sequence.	3.20589	0.246024	0.0767411	0
6700	AW344264	S-K-ZF DRA Dr cDNA clone 2643608 3' ~~	3.20585	0.253724	0.079144	0
11788	BI877859	S-K-ZF DRA Dr cDNA clone 3818861 3' ~~	3.20551	0.169546	0.0528921	0
14566	BM035394	G-ZF (O) Dr cDNA clone 5154516 5' ~~ CG	3.20453	0.187355	0.0584656	0
10962	BI841852	ZF neuronal Dr cDNA clone 5080343 5', mR	3.20391	0.205652	0.0641878	0
11260	BI846806	ZF-AR cDNA Dr cDNA clone 4789023 5', mRN	3.20295	0.168377	0.0525695	0
12362	BI881716	ZF RG-C32-fn Dr cDNA clone 4469474 3' ~~	3.20092	0.281709	0.0880088	0
9820	BI476229	ZF-GK Dr cDNA clone 4760383 5', mRNA se	3.20028	0.181894	0.0568369	0
2920	AI721507	ZF WU EST Dr cDNA clone IMAGE:3722724 3'	3.2	0.192683	0.0602135	0
10085	BI671687	ZF SJD day 8 fin regeneration Dr cDNA c	3.19857	0.27095	0.0847099	0
11786	BI877850	S-K-ZF DRA Dr cDNA clone 3818813 3' ~~	3.19773	0.212257	0.0663775	0
15951	BM185013	ZF-AB Dr cDNA clone 5386785 3' ~~ conta	3.19707	0.148148	0.0463386	0
16360	X85735	Dr mRNA for Wilms tumour protein (3rd zi	3.19609	0.54229	0.169673	0
14356	BM024217	ZF-AB Dr cDNA clone 5332749 3' ~~ HUMAN	3.1956	0.253484	0.0793229	0
5331	AW116973	ZF WU EST Dr cDNA clone IMAGE:3739028 3	3.19462	0.258102	0.0807927	0
14019	BI981168	ZF-AB Dr cDNA clone 5331992 3', mRNA se	3.1943	0.379479	0.118799	0
2489	AI641080	ZF WU EST Dr cDNA clone IMAGE:3721786 3'	3.19412	0.264812	0.0829061	0
11610	BI867489	G-ZF (O) Dr cDNA clone 5154644 3', mRNA	3.19297	0.134816	0.0422227	0
12265	BI880444	ZF-AR cDNA Dr cDNA clone 4200891 3', mRN	3.19224	0.23375	0.0732246	0
13639	BI891913	ZF637-3-001168 ZF-SSWEmb cDNA library M	3.19035	0.369929	0.115952	0
10648	BI708307	G-ZF (O) Dr cDNA clone 5153842 5', mRNA	3.19001	0.241218	0.0756167	0
11478	BI866206	ZF-AO Dr cDNA clone 5284005 3', mRNA se	3.18901	0.215689	0.0676349	0
14781	BM071271	ZF-AB Dr cDNA clone 5385648 3', mRNA seq	3.18875	0.327098	0.102579	0
14157	BI983463	G-ZF (O) Dr cDNA clone 5158567 3' ~~ SO	3.18809	0.189411	0.0594122	0
3344	AI793958	ZF WU EST Dr cDNA clone IMAGE:3725407 3	3.18782	0.199117	0.0624617	0
1223	AF442500	Dr Iap1 (iap1) mRNA, cDNA (C).	3.18713	0.195957	0.0614838	0
7566	BE200889	ZF RG-C32-fn Dr cDNA 5', mRNA sequence.	3.18701	0.24295	0.0762315	0
14125	BI983259	G-ZF (O) Dr cDNA clone 5158654 3', mRNA	3.18681	0.228542	0.0717148	0
8443	BG305390	ZF-AR cDNA Dr cDNA clone 4146221 3' ~~	3.18613	0.337782	0.106016	0
4879	AW077613	ZF-GK Dr cDNA 3', mRNA sequence.	3.18364	0.41351	0.129886	0
12045	BI879231	S-K-ZF DRA Dr cDNA clone 3819348 3', mRN	3.18361	0.305318	0.0959029	0
4158	AI964274	EST269388 ZF T0315, S-E-Dr cDNA clone R	3.18217	0.281121	0.0883424	0
2711	AI658329	ZF WU EST Dr cDNA clone IMAGE:3722070 5	3.18014	0.302911	0.095251	0
6369	AW280190	ZF-AB Dr cDNA 3', mRNA sequence.	3.18005	0.376364	0.118352	0
7053	AW510270	ZF fin day3 regeneration Dr cDNA 3', mRN	3.17899	0.277028	0.0871433	0
6190	AW232724	ZF-AO Dr cDNA 3', mRNA sequence.	3.17774	0.289174	0.0909998	0
1129	AF354754	Dr glypican Knypek (kny) gene, cDNA (C)	3.17672	0.293577	0.0924152	0
748	AF160659	D0274431 RZPD library 575 Dr cDNA clone	3.17666	0.285676	0.0899296	0
1852	AI545168	ZF WU EST Dr cDNA clone IMAGE:3717664 3	3.17627	0.409619	0.128962	0
7181	AW777479	ZF 15-19hr embryonic cDNA Dr cDNA 3', m	3.17594	0.167271	0.0526683	0
15654	BM181896	Su-SJD-AM Dr cDNA clone 5412092 5', mRN	3.17535	0.279669	0.0880748	0
9016	BG728875	ZF-GK Dr cDNA clone 4728223 3', mRNA se	3.17525	0.265118	0.0834954	0
15147	BM101670	Su-SJD-AM Dr cDNA clone 5410667 3' ~~ C	3.17464	0.196892	0.06202	0
13487	BI891100	ZF637-3-000355 ZF-SSWEmb cDNA library M	3.17444	0.243267	0.076633	0
10603	BI706665	ZF-AR cDNA Dr cDNA clone 4790942 5', mRN	3.17349	0.351734	0.110835	0
382	AF025305	Dr beta actin mRNA, cDNA (C).	3.17349	0.126033	0.0397144	0
9460	BI325825	ZF fin day3 regeneration Dr cDNA clone	3.17335	0.259898	0.0819003	0
8209	BG303384	S-K-ZF DRA Dr cDNA clone 3817948 3' ~~ P	3.17331	0.240528	0.0757974	0
4968	AW115526	ZF WU EST Dr cDNA clone IMAGE:3732420 3	3.17318	0.353525	0.11141	0
552	AF064838	AF064838 Dr kidney adult Dr cDNA clone	3.1731	0.257848	0.0812607	0
5419	AW128348	ZF WU EST Dr cDNA clone IMAGE:3741128 3'	3.173	0.330812	0.104258	0
13038	BI888424	ZF637-2-000179 ZF-SSWEmb cDNA library M	3.17251	0.185161	0.058364	0
7890	BE693178	zeh1559r ZF Embryonic Heart cDNA Librar	3.17012	0.464624	0.146563	0
15390	BM154034	Su-SJD-AM Dr cDNA clone 5410894 5' ~~ C	3.16252	0.359886	0.113797	0
11969	BI878777	S-K-ZF DRA Dr cDNA clone 3820556 3' ~~ K	3.16219	0.414524	0.131088	0
7120	AW594810	ZF fin day1 regeneration Dr cDNA 5', mRN	3.15746	0.33928	0.107453	0
9244	BG884006	ZF-GK Dr cDNA clone 4744878 5' ~~ CARB	3.15724	0.228843	0.0724822	0
5002	AW115654	S-K-ZF DRA Dr cDNA clone 2599709 3' ~~ P	3.15531	0.15238	0.0482932	0
14334	BM023792	ZF-AB Dr cDNA clone 5334443 3', mRNA se	3.15354	0.227745	0.0722188	0
14167	BI983522	G-ZF (O) Dr cDNA clone 5158823 3', mRNA	3.15313	0.296968	0.0941818	0
1562	AI436876	ZF WU EST Dr cDNA clone IMAGE:3713739 5	3.15236	0.321586	0.102014	0
4743	AW076632	ZF-AO Dr cDNA 3', mRNA sequence.	3.15126	0.197239	0.0625906	0
13628	BI891855	ZF637-3-001110 ZF-SSWEmb cDNA library M	3.14939	0.210845	0.0669479	0
4904	AW077850	ZF-GK Dr cDNA 3', mRNA sequence.	3.14821	0.259598	0.082459	0
7106	AW567349	ZF fin day1 regeneration Dr cDNA 3', mR	3.14767	0.222292	0.070621	0
10741	BI709862	G-ZF (O) Dr cDNA clone 5153977 5', mRNA	3.14543	0.27514	0.0874727	0
8581	BG306099	ZF-AR cDNA Dr cDNA clone 4198983 3' ~~	3.14509	0.273731	0.0870342	0
9653	BI430302	ZF-AB Dr cDNA clone 4967433 3', mRNA se	3.14224	0.209199	0.0665764	0
9466	BI326007	ZF-AR cDNA Dr cDNA clone 4788736 5' ~~ H	3.14074	0.15671	0.049896	0
9649	BI430266	ZF-AB Dr cDNA clone 4967588 3' ~~ SERIN	3.14066	0.346241	0.110244	0
16290	U72685	Dr odorant receptor 3 (ZOR3) gene, cDNA	3.13919	0.24634	0.0784725	0
8079	BF938429	ZF-AR cDNA Dr cDNA clone 4201465 5' ~~	3.13756	0.153717	0.0489925	0
7319	AW826769	ZF-AR cDNA Dr cDNA 3', mRNA sequence.	3.13614	0.29269	0.0933282	0
4679	AW059046	ZF WU EST Dr cDNA clone IMAGE:3739780 3	3.13551	0.208882	0.066618	0
4092	AI959558	ZF WU EST Dr cDNA clone IMAGE:3730551 3	3.13525	0.370721	0.118243	0
12555	BI885228	ZF-GK Dr cDNA clone 4725136 3', mRNA se	3.13134	0.299377	0.0956066	0
12460	BI883006	ZF RG-C32-fn Dr cDNA clone 4468960 3',	3.13112	0.223705	0.0714455	0
15883	BM184151	Su-SJD-AM Dr cDNA clone 5413763 3' ~~ MO	3.13049	0.17582	0.0561635	0
8877	BG727484	ZF-GK Dr cDNA clone 4725894 3', mRNA seq	3.13019	0.218629	0.0698453	0
15016	BM095746	Su-SJD-AM Dr cDNA clone 5410187 5' ~~ PR	3.12963	0.216817	0.0692787	0
374	AF025305	Dr beta actin mRNA, cDNA (C).	3.12961	0.162319	0.0518655	0
9555	BI428480	ZF-AB Dr cDNA clone 4967505 5', mRNA se	3.12931	0.22031	0.0704023	0
10127	BI672093	G-ZF testis Dr cDNA clone 5152545 3' ~~	3.12927	0.347599	0.11108	0
14576	BM035598	C-ZF ovary Dr cDNA clone 5305649 3' ~~	3.12849	0.357442	0.114254	0
2429	AI626602	ZF WU EST Dr cDNA clone IMAGE:3720498 3	3.1267	0.247889	0.0792812	0
7575	BE201135	ZF RG-C32-fn Dr cDNA 5', mRNA sequence.	3.12664	0.252617	0.080795	0
7443	BE016515	ZF RG-C32-fn Dr cDNA 3', mRNA sequence.	3.1257	0.276508	0.0884629	0
6210	AW232853	ZF-AO Dr cDNA 3', mRNA sequence.	3.12513	0.18005	0.0576137	0
4758	AW076713	ZF-AO Dr cDNA 3', mRNA sequence.	3.12511	0.378969	0.121266	0
5912	AW174620	ZF-AO Dr cDNA 5' ~~ contains MER28 repet	3.12509	0.142642	0.0456443	0
14712	BM037417	G-ZF (O) Dr cDNA clone 5158593 5', mRNA	3.12481	0.237325	0.0759484	0
2460	AI629232	ZF WU EST Dr cDNA clone IMAGE:3720945 5	3.12168	0.224401	0.0718846	0
8200	BG303311	S-K-ZF DRA Dr cDNA clone 3817337 3' ~~	3.12004	0.189711	0.060804	0
8806	BG308888	ZF-AR cDNA Dr cDNA clone 4144443 3', mR	3.11977	0.251845	0.0807253	0
9495	BI326622	ZF-GK Dr cDNA clone 4759054 3', mRNA se	3.11925	0.27137	0.0869985	0
15685	BM182278	Su-SJD-AM Dr cDNA clone 5413032 3' ~~ S	3.11895	0.2396	0.0768206	0
15014	BM095658	Su-SJD-AM Dr cDNA clone 5410190 5' ~~ C	3.11724	0.210393	0.0674933	0
7979	BF717422	ZF WU EST Dr cDNA clone IMAGE:3732430 5	3.11697	0.175896	0.0564318	0
14668	BM036740	G-ZF (O) Dr cDNA clone 5377438 3' ~~ CG	3.11684	0.184654	0.0592441	0
12342	BI880960	ZF-GK Dr cDNA clone 4234095 3', mRNA se	3.11568	0.234749	0.0753446	0
11624	BI867717	G-ZF (O) Dr cDNA clone 5158069 5' ~~ HUM	3.11483	0.278414	0.0893833	0
13730	BI892416	ZF637-3-001671 ZF-SSWEmb cDNA library M	3.11455	0.230173	0.0739026	0
7628	BE201677	ZF RG-C32-fn Dr cDNA 3', mRNA sequence.	3.11368	0.163037	0.0523616	0
1317	AI331603	ZF fin day3 regeneration Dr cDNA 3', mR	3.11273	0.176783	0.0567934	0
12026	BI878985	ZF-AR cDNA Dr cDNA clone 4144516 3', mRN	3.1117	0.252583	0.0811721	0
4806	AW076993	ZF-AB Dr cDNA 3' ~~ gb:X14968 CAMP-DEPEN	3.11156	0.268368	0.0862486	0
4644	AW058863	ZF WU EST Dr cDNA clone IMAGE:3742203 3'	3.1088	0.16744	0.0538601	0
1830	AI545010	ZF WU EST Dr cDNA clone IMAGE:3717550 3'	3.10768	0.236063	0.0759611	0
16104	BM187130	ZF SJD day 8 fin regeneration Dr cDNA c	3.10683	0.247041	0.0795154	0
4091	AI959537	ZF WU EST Dr cDNA clone IMAGE:3730519 3	3.10646	0.159022	0.0511909	0
976	AF258786	Dr MLN64-like protein (MLN64) mRNA, cDN	3.10609	0.142691	0.045939	0
962	AF252546	Dr CASK mRNA, cDNA (C).	3.10604	0.167863	0.0540441	0
3603	AI883356	ZF WU EST Dr cDNA clone IMAGE:3725824 5	3.10497	0.267424	0.0861275	0
13373	BI890369	ZF637-2-002124 ZF-SSWEmb cDNA library M	3.10475	0.230192	0.0741419	0
15459	BM155183	SJD adult pectoral fin Dr cDNA clone 55	3.10347	0.237518	0.0765331	0
16141	L11710	Br c-myc oncoprotein mRNA, cDNA (C).	3.10278	0.198684	0.0640343	0
4797	AW076959	ZF-AB Dr cDNA 3' ~~ MACMU TRIOSEPHOSPHA	3.1022	0.202303	0.0652128	0
11868	BI878247	S-K-ZF DRA Dr cDNA clone 3819720 3', mR	3.10022	0.272701	0.0879619	0
14772	BM071184	ZF-AB Dr cDNA clone 5385836 3', mRNA se	3.09881	0.278235	0.0897875	0
6100	AW232143	ZF-AO Dr cDNA 3' ~~ contains THR repetit	3.09835	0.19718	0.0636404	0
15225	BM103127	Su-SJD-AM Dr cDNA clone 5410958 5', mRNA	3.09828	0.435551	0.140578	0
16004	BM185294	Su-SJD-AM Dr cDNA clone 5411350 3' ~~ H	3.09734	0.20653	0.0666799	0
2329	AI601685	ZF WU EST Dr cDNA clone IMAGE:3720285 3'	3.09631	0.333573	0.107733	0
6599	AW343619	S-K-ZF DRA Dr cDNA clone 2640717 3', mRN	3.09556	0.299081	0.0966159	0
13634	BI891869	ZF637-3-001124 ZF-SSWEmb cDNA library M	3.09554	0.155829	0.0503399	0
4261	AJ005027	Dr mRNA for Eph-like receptor tyrosine	3.09283	0.216063	0.0698594	0
8914	BG727980	ZF-GK Dr cDNA clone 4729177 3', mRNA seq	3.09125	0.20202	0.0653524	0
4922	AW077995	ZF-AO Dr cDNA 3' ~~ RABIT PROSTAGLANDIN	3.09096	0.253694	0.0820762	0
8498	BG305705	ZF-AR cDNA Dr cDNA clone 4145693 3', mR	3.09064	0.301582	0.0975791	0
2500	AI641114	ZF WU EST Dr cDNA clone IMAGE:3721834 3	3.08983	0.21137	0.0684083	0
15712	BM182434	Su-SJD-AM Dr cDNA clone 5413074 3' ~~ c	3.08927	0.393486	0.127372	0
13875	BI979993	G-ZF (O) Dr cDNA clone 5159545 3', mRNA	3.08895	0.275632	0.0892315	0
12754	BI886492	ZF637-1-000747 ZF-SSWEmb cDNA library M	3.08867	0.262102	0.0848591	0
11078	BI843230	G-ZF (O) Dr cDNA clone 5157731 3' ~~ C	3.08857	0.154781	0.0501141	0
1833	AI545021	ZF WU EST Dr cDNA clone IMAGE:3717551 3'	3.08857	0.252668	0.0818077	0
5720	AW170878	S-K-ZF DRA Dr cDNA clone 2639484 3' ~~ S	3.08812	0.178552	0.0578189	0
2454	AI626827	ZF WU EST Dr cDNA clone IMAGE:3721261 3	3.08728	0.284099	0.0920226	0
1441	AI384840	ZF fin day0 regeneration Dr cDNA 3', mRN	3.08722	0.342329	0.110886	0
1444	AI384850	ZF fin day0 regeneration Dr cDNA 3', mRN	3.08633	0.273915	0.0887511	0
1897	AI545466	ZF WU EST Dr cDNA clone IMAGE:3718322 3	3.08631	0.20092	0.0651005	0
2641	AI641712	ZF WU EST Dr cDNA clone IMAGE:3722177 3	3.08626	0.195449	0.0633287	0
10632	BI707699	ZF-AO Dr cDNA clone 5069984 3', mRNA se	3.08625	0.353629	0.114582	0
3058	AI722443	ZF WU EST Dr cDNA clone IMAGE:3722607 3'	3.08437	0.234424	0.076004	0
8272	BG303768	S-K-ZF DRA Dr cDNA clone 3815999 3' ~~	3.08358	0.286669	0.0929663	0
10099	BI671888	ZF SJD day 8 fin regeneration Dr cDNA c	3.08244	0.163778	0.0531325	0
5435	AW128448	ZF WU EST Dr cDNA clone IMAGE:3739006 5'	3.08135	0.253247	0.082187	0
2941	AI721584	ZF WU EST Dr cDNA clone IMAGE:3722823 3'	3.08103	0.141025	0.0457719	0
1788	AI544565	ZF WU EST Dr cDNA clone IMAGE:3717413 3'	3.07966	0.224778	0.0729877	0
4585	AW019708	ZF WU EST Dr cDNA clone IMAGE:3732737 3	3.07906	0.246287	0.0799878	0
11468	BI865963	ZF neuronal Dr cDNA clone 5082876 5' ~~	3.07861	0.28771	0.0934544	0
11912	BI878485	S-K-ZF DRA Dr cDNA clone 3820116 3', mR	3.0785	0.225369	0.0732074	0
8117	BG302714	S-K-ZF DRA Dr cDNA clone 3816006 3', mR	3.07786	0.170268	0.0553203	0
14267	BM004971	ZF-AB Dr cDNA clone 5334174 3', mRNA seq	3.07701	0.304877	0.0990823	0
5217	AW116492	S-K-ZF DRA Dr cDNA clone 2601223 3', mR	3.07665	0.200762	0.0652534	0
6086	AW232041	ZF-AO Dr cDNA 3', mRNA sequence.	3.07624	0.277614	0.0902447	0
3931	AI957797	ZF WU EST Dr cDNA clone IMAGE:3730062 3	3.07487	0.158653	0.0515966	0
15546	BM156904	Su-SJD-AM Dr cDNA clone 5412640 3', mRN	3.0747	0.348075	0.113206	0
9892	BI533582	ZF-AB Dr cDNA clone 4966971 5' ~~ DTDP-	3.07334	0.310904	0.101161	0
4908	AW077901	ZF-GK Dr cDNA 3', mRNA sequence.	3.07265	0.319617	0.10402	0
12713	BI886272	ZF637-1-000527 ZF-SSWEmb cDNA library M	3.07241	0.250669	0.0815872	0
1362	AI353538	zeh0648.seq.F ZF Embryonic Heart cDNA L	3.07183	0.223836	0.0728674	0
11590	BI867302	G-ZF (O) Dr cDNA clone 5154380 3' ~~ CG1	3.07145	0.18715	0.0609323	0
12483	BI883476	ZF WU EST Dr cDNA clone 4490650 5' ~~ C	3.07108	0.280214	0.0912427	0
8427	BG305296	ZF-AR cDNA Dr cDNA clone 4146046 3' ~~	3.07009	0.238125	0.0775631	0
9321	BG892077	ZF fin day3 regeneration Dr cDNA clone	3.0699	0.203452	0.0662732	0
14860	BM072356	ZF-AB Dr cDNA clone 5386173 3' ~~ CG2471	3.06941	0.204571	0.0666483	0
9895	BI533681	ZF-AB Dr cDNA clone 4967094 5', mRNA seq	3.06898	0.239074	0.0779003	0
4696	AW059146	ZF WU EST Dr cDNA clone IMAGE:3739960 3	3.06829	0.199357	0.0649733	0
8257	BG303692	S-K-ZF DRA Dr cDNA clone 3818312 3' ~~	3.06823	0.273324	0.089082	0
14881	BM080995	G-ZF (O) Dr cDNA clone 5159605 5', mRNA	3.06799	0.182146	0.05937	0
4011	AI958548	ZF WU EST Dr cDNA clone IMAGE:3728911 3'	3.06795	0.243869	0.0794894	0
2333	AI601693	ZF WU EST Dr cDNA clone IMAGE:3720291 3	3.06769	0.234883	0.0765666	0
9739	BI474793	ZF-GK Dr cDNA clone 4760079 3', mRNA se	3.06394	0.211684	0.069089	0
15063	BM096004	Su-SJD-AM Dr cDNA clone 5409892 3' ~~ H	3.06381	0.237234	0.077431	0
15876	BM184122	Su-SJD-AM Dr cDNA clone 5413615 3', mRN	3.06295	0.222116	0.0725171	0
3833	AI943159	ZF WU EST Dr cDNA clone IMAGE:3728171 3'	3.06267	0.176697	0.0576938	0
9811	BI475971	ZF-GK Dr cDNA clone 4760252 3', mRNA seq	3.0622	0.20511	0.0669811	0
7824	BE605810	ZF RG-C32-fn Dr cDNA 3', mRNA sequence.	3.0592	0.20815	0.0680405	0
11449	BI865814	ZF neuronal Dr cDNA clone 5082587 3', m	3.05872	0.284068	0.0928716	0
10215	BI672375	G-ZF testis Dr cDNA clone 5152896 3', mR	3.05862	0.272579	0.0891184	0
15203	BM102551	C-ZF ovary Dr cDNA clone 5306907 3' ~~	3.05842	0.223438	0.0730568	0
8568	BG306027	ZF-AR cDNA Dr cDNA clone 4146323 3' ~~	3.05775	0.245406	0.080257	0
11571	BI867169	G-ZF (O) Dr cDNA clone 5157900 3', mRNA	3.05543	0.211538	0.0692335	0
4605	AW019821	ZF WU EST Dr cDNA clone IMAGE:3733806 3'	3.05541	0.250697	0.0820503	0
15135	BM101632	Su-SJD-AM Dr cDNA clone 5410710 3' ~~ R	3.0552	0.210683	0.0689587	0
12391	BI882124	ZF RG-C32-fn Dr cDNA clone 4467526 3',	3.05464	0.330164	0.108086	0
15607	BM181650	Su-SJD-AM Dr cDNA clone 5411987 3', mRNA	3.05453	0.206826	0.0677113	0
14076	BI982700	ZF-AB Dr cDNA clone 5333293 5', mRNA seq	3.05363	0.17463	0.0571876	0
16282	U67845	Dr dlx7 mRNA, cDNA (C).	3.05293	0.174864	0.0572776	0
6057	AW203087	ZF-AO Dr cDNA 3' ~~ NIFU-LIKE PROTEIN ;	3.05158	0.174817	0.0572874	0
6658	AW344043	S-K-ZF DRA Dr cDNA clone 2643233 3' ~~	3.04682	0.249393	0.0818536	0
9039	BG729092	ZF-GK Dr cDNA clone 4728703 3', mRNA seq	3.04677	0.332668	0.109187	0
14351	BM024200	ZF-AB Dr cDNA clone 5332649 3', mRNA se	3.04539	0.194891	0.0639954	0
2776	AI667167	ZF WU EST Dr cDNA clone IMAGE:3724212 3	3.04472	0.224846	0.0738478	0
6005	AW184660	ZF-AO Dr cDNA 5' ~~ contains MER12 repet	3.04451	0.1493	0.0490392	0
16212	U29894	Dr retinoid X receptor gamma (RXR) mRNA	3.04424	0.168609	0.055386	0
11778	BI877813	S-K-ZF DRA Dr cDNA clone 3818866 3', mRN	3.04272	0.239053	0.0785655	0
[truncated: 2,624 more rows]
