# Supplementary material for: Genomewide Expression Analysis in Zebrafish mind bomb Alleles with Pancreas Defects of Different Severity Identifies Putative Notch Responsive Genes
Source: PLoS One. 2008 Jan 23;3(1):e1479. doi: 10.1371/journal.pone.0001479 (PMC2195453; doi:10.1371/journal.pone.0001479)
Supplement: Table S4 — List of significantly expressed genes (q = 0.0, score(d)>4.0) common to all three mib mutant alleles at 72 hpf. (0.09 MB XLS) [file pone.0001479.s004.xls]

## Sheet: Sheet1
Table S4. List of significantly expressed genes (q=0.0, score(d)>4.0) common to all three mib mutant alleles at 72 hpf. Genes are classified based on their functional homology to mouse or human genes.
Up-regulated genes
Input ID	gis_genbank id	gis clone id	Unigene ID	Unigene Name	Gene symbol	Human_prot_simil_id	Human_simil_descp	Human_prot_identity	Mouse_prot_simil_id	Mouse_simil_descp	Mouse_prot_identity	HomoloGene ID(Human)	HomoloGene Name(Human)	HomoloGene ID(Mouse)	HomoloGene Name(Mouse)	Entrez GeneID	Entrez Gene	Chromosome	Gene Expression (ISH)	Gene Ontology
Transcription/nuclear
AW422298	CK680426	ZF111-P00020-DEPE-2-F_B08	Dr.14282	Activating transcription factor 3	zgc:55526	pir:A54025		PROTGI=1082843; PROTID=pir:A54025; PCT=70.97; ALN=181	sp:Q60765		PROTGI=2497472; PROTID=sp:Q60765; PCT=71.98; ALN=181	Hs.460	Activating transcription factor 3	Mm.2706	Activating transcription factor 3	393939	activating transcription factor 3		no expression data	DNA binding||nucleus||regulation of transcription, DNA-dependent
Signaling
BI878700			Dr.6431	Zgc:56537	zgc:56537	pir:JC5761		PROTGI=7512372; PROTID=pir:JC5761; PCT=55.65; ALN=207	ref:NP_031733.1		PROTGI=6671758; PROTID=ref:NP_031733.1; PCT=55.65; ALN=207	Hs.527973	Suppressor of cytokine signaling 3	Mm.3468	Suppressor of cytokine signaling 3	335409	zgc:56537	LG 3	unspecified	molecular function unknown||intracellular signaling cascade||cellular component unknown
BG727181			Dr.9617	Zgc:77038	zgc:77038	pir:JC5761		PROTGI=7512372; PROTID=pir:JC5761; PCT=60.43; ALN=210	ref:NP_031733.1		PROTGI=6671758; PROTID=ref:NP_031733.1; PCT=60.43; ALN=210	Hs.527973	Suppressor of cytokine signaling 3	Mm.3468	Suppressor of cytokine signaling 3	406596	zgc:77038		no expression data	molecular function unknown||intracellular signaling cascade||cellular component unknown
Cell cycle/apoptosis
AF302805	CB364538	ZF001-P00043-DPE-F-B_F10	Dr.4957	Myeloid cell leukemia sequence 1a	mcl1a	ref:NP_068779.1		PROTGI=11386165; PROTID=ref:NP_068779.1; PCT=40.68; ALN=226	ref:NP_032588.1		PROTGI=6678824; PROTID=ref:NP_032588.1; PCT=38.63; ALN=226	Hs.532826||Hs.554422	Myeloid cell leukemia sequence 1 (BCL2-related)||Transcribed locus, moderately similar to NP_068779.1 myeloid cell leukemia sequence 1 isoform 1; induced myeloid leukemia cell differentiation protein Mcl-1 [Homo sapiens]	Mm.1639	Myeloid cell leukemia sequence 1	58122	myeloid cell leukemia sequence 1a	LG 19	no expression data	regulation of apoptosis
BM154725			Dr.26893	Myeloid cell leukemia sequence 1b	mcl1b	ref:NP_068779.1		PROTGI=11386165; PROTID=ref:NP_068779.1; PCT=35.32; ALN=212	ref:NP_032588.1		PROTGI=6678824; PROTID=ref:NP_032588.1; PCT=35.81; ALN=209	Hs.532826||Hs.554422	Myeloid cell leukemia sequence 1 (BCL2-related)||Transcribed locus, moderately similar to NP_068779.1 myeloid cell leukemia sequence 1 isoform 1; induced myeloid leukemia cell differentiation protein Mcl-1 [Homo sapiens]	Mm.1639	Myeloid cell leukemia sequence 1	373102	myeloid cell leukemia sequence 1b		no expression data	regulation of apoptosis
Hormone
BE693172			Dr.28674	Natriuretic peptide precursor A	nppa	sp:P01160		PROTGI=113864; PROTID=sp:P01160; PCT=31.43; ALN=130	sp:P05125		PROTGI=113865; PROTID=sp:P05125; PCT=30.66; ALN=128	Hs.75640||Hs.219140||Hs.546737	Natriuretic peptide precursor A||Natriuretic peptide precursor B||Transcribed locus, strongly similar to NP_006163.1 natriuretic peptide precursor A; pronatriodilatin; atrial natriuretic peptide [Homo sapiens]	Mm.19961	Natriuretic peptide precursor type A	321442	natriuretic peptide precursor A	LG 8	heart	hormone activity||extracellular region||regulation of blood vessel size
Structural protein
BI878949	CK705495	ZF101-P00010-DEPE-R_E12	Dr.4681	Titin	ttn	pir:I38344		PROTGI=2136280; PROTID=pir:I38344; PCT=66.15; ALN=636	pir:S20900		PROTGI=111157; PROTID=pir:S20900; PCT=30.31; ALN=475		Danio rerio similar to titin isoform N2-B, mRNA (cDNA clone IMAGE:7158960), partial cds			317731	titin	LG 9	myotomes	cellular morphogenesis||protein kinase activity||protein-tyrosine kinase activity||hematopoietin/interferon-class (D200-domain) cytokine receptor activity||ATP binding||protein amino acid phosphorylation||sarcomere alignment||structural constituent of muscle||membrane||sarcomere||sarcomere organization
Others
AW077854	CK704821	ZF101-P00008-DEPE-R_G23	Dr.9443	Disabled homolog 2 (Drosophila)	dab2	sp:P98082		PROTGI=1706487; PROTID=sp:P98082; PCT=55.76; ALN=312	sp:P98078		PROTGI=1352697; PROTID=sp:P98078; PCT=41.17; ALN=507	Hs.481980	Disabled homolog 2, mitogen-responsive phosphoprotein (Drosophila)	Mm.240830	Disabled homolog 2 (Drosophila)	404040	disabled homolog 2 (Drosophila)		pronephric duct, venous system
BG302581	CK705554	ZF101-P00010-DEPE-R_H03	Dr.24233	Fibronectin 1b	fn1l	pir:FNHU		PROTGI=279675; PROTID=pir:FNHU; PCT=54.54; ALN=2386	sp:P11276		PROTGI=2506873; PROTID=sp:P11276; PCT=39.35; ALN=1825	Hs.203717||Hs.496434||Hs.520771	Fibronectin 1||Transcribed locus, weakly similar to NP_997647.1 fibronectin 1 isoform 1 preproprotein; cold-insoluble globulin; migration-stimulating factor [Homo sapiens]||Transcribed locus, strongly similar to NP_997647.1 fibronectin 1 isoform 1 preproprotein; cold-insoluble globulin; migration-stimulating factor [Homo sapiens]	Mm.193099	Fibronectin 1	334613	fibronectin 1b	LG 1	nervous system	extracellular region
BI326259	CK687182	ZF101-P00042-DEPE-F_K01	Dr.4001	Wu:fa99f12	wu:fa99f12	sp:Q99715		PROTGI=3182940; PROTID=sp:Q99715; PCT=56.41; ALN=308	pir:C44479		PROTGI=346648; PROTID=pir:C44479; PCT=56.09; ALN=308	Hs.17441||Hs.146735||Hs.550107||Hs.550439	Collagen, type IV, alpha 1||Collagen-like tail subunit (single strand of homotrimer) of asymmetric acetylcholinesterase||Transcribed locus, moderately similar to XP_513102.1 PREDICTED: similar to prion protein interacting protein 1 [Pan troglodytes]||Transcribed locus, strongly similar to NP_034061.1 procollagen, type IV, alpha 1 [Mus musculus]	Mm.738	Procollagen, type IV, alpha 1	337170	wu:fa99f12	LG 17	no expression data
BI842936	CK670013	ZF301-P00013-DEPE-F2_H23	Dr.26679	Wu:fb01a11	wu:fb01a11	prf:2113200G		PROTGI=1096944; PROTID=prf:2113200G; PCT=88.75; ALN=80	ref:NP_080239.1		PROTGI=13399310; PROTID=ref:NP_080239.1; PCT=86.25; ALN=80	Hs.116284||Hs.380525||Hs.433461||Hs.449345||Hs.489932||Hs.512535||Hs.519046||Hs.534748||Hs.539100||Hs.542577	Transcribed locus||Transcribed locus, moderately similar to XP_519957.1 PREDICTED: similar to 40S ribosomal protein S10 [Pan troglodytes]||Similar to 40S ribosomal protein S10||Transcribed locus, strongly similar to XP_519957.1 PREDICTED: similar to 40S ribosomal protein S10 [Pan troglodytes]||Transcribed locus||Similar to 40S ribosomal protein S10||Hypothetical LOC376693||Similar to 40S ribosoma…	Mm.331214||Mm.364904||Mm.371624	Transcribed locus, strongly similar to XP_519957.1 PREDICTED: similar to 40S ribosomal protein S10 [Pan troglodytes]||Transcribed locus||Ribosomal protein S10	337181	wu:fb01a11	LG 20	no expression data
BI472540			Dr.1137	Wu:fb01b03	wu:fb01b03	pir:A40866		PROTGI=106285; PROTID=pir:A40866; PCT=38; ALN=146	pir:A36370		PROTGI=110847; PROTID=pir:A36370; PCT=37; ALN=146	Hs.501629	Immediate early response 2	Mm.399	Immediate early response 2	337182	wu:fb01b03	LG 3	no expression data
BI846374	CK705171	ZF101-P00009-DEPE-R_G06	Dr.3795	Wu:fc44a11	wu:fc44a11	ref:NP_113645.1		PROTGI=13899295; PROTID=ref:NP_113645.1; PCT=36.56; ALN=90	ref:NP_075543.1		PROTGI=12746434; PROTID=ref:NP_075543.1; PCT=27.14; ALN=180	Hs.521295	LR8 protein	Mm.28385	RIKEN cDNA 1810009M01 gene	324811	wu:fc44a11	LG 16	no expression data
AW420381			Dr.27963	Wu:fj80h05	wu:fj80h05	ref:NP_079151.1		PROTGI=13376314; PROTID=ref:NP_079151.1; PCT=40.07; ALN=219	ref:NP_536699.1		PROTGI=18093094; PROTID=ref:NP_536699.1; PCT=36.36; ALN=198	Hs.533659	Synaptopodin 2-like	Mm.35789	Synaptopodin 2-like	337519	wu:fj80h05		no expression data
BI879616	CK691157	ZF101-P00055-DEPE-F2_E23	Dr.1362	Zgc:100898	zgc:100898	ref:NP_002992.1		PROTGI=4506863; PROTID=ref:NP_002992.1; PCT=60.59; ALN=168	ref:NP_079597.1		PROTGI=13384690; PROTID=ref:NP_079597.1; PCT=54.17; ALN=168	Hs.444472	Succinate dehydrogenase complex, subunit C, integral membrane protein, 15kDa	Mm.198138	Succinate dehydrogenase complex, subunit C, integral membrane protein	445129	zgc:100898	LG 2	unspecified	succinate dehydrogenase activity||tricarboxylic acid cycle||electron transport||membrane
AW466697			Dr.8006	Zgc:63783	zgc:63783	sp:Q14240		PROTGI=2500513; PROTID=sp:Q14240; PCT=94.89; ALN=411	sp:P10630		PROTGI=2507330; PROTID=sp:P10630; PCT=95.38; ALN=411	Hs.129673||Hs.448694||Hs.449513||Hs.464743||Hs.478553	Eukaryotic translation initiation factor 4A, isoform 1||Transcribed locus, strongly similar to XP_511961.1 PREDICTED: hypothetical protein XP_511961 [Pan troglodytes]||Similar to Eukaryotic initiation factor 4A-II (eIF4A-II) (eIF-4A-II)||Transcribed locus, moderately similar to NP_001407.1 eukaryotic translation initiation factor 4A, isoform 1 [Homo sapiens]||Eukaryotic translation initiation fac…	Mm.260084||Mm.279821||Mm.309539||Mm.313157||Mm.363933||Mm.371557||Mm.371775	Eukaryotic translation initiation factor 4A2||Eukaryotic translation initiation factor 4A1||Similar to Eukaryotic initiation factor 4A-II (eIF4A-II) (eIF-4A-II)||Similar to eukaryotic translation initiation factor 4A, isoform 1||Transcribed locus, moderately similar to NP_001407.1 eukaryotic translation initiation factor 4A, isoform 1 [Homo sapiens]||Eukaryotic translation initiation factor 4A1||…	406760	zgc:63783	LG 2	brain	biological process unknown||nucleic acid binding||helicase activity||ATP binding||ATP-dependent helicase activity||cellular component unknown||hydrolase activity
BM155067	CK698189	ZF101-P00078-DEPE-F3_J08	Dr.7787	Transcribed locus, strongly similar to NP_446049.1 ribosomal protein S27 [Rattus norvegicus]		ref:NP_057004.1		PROTGI=7705706; PROTID=ref:NP_057004.1; PCT=90.48; ALN=84	ref:NP_080743.1		PROTGI=13385958; PROTID=ref:NP_080743.1; PCT=90.48; ALN=84	Hs.487596||Hs.546291||Hs.552313	Transcribed locus, moderately similar to NP_446049.1 ribosomal protein S27 [Rattus norvegicus]||Ribosomal protein S27 (metallopanstimulin 1)||Transcribed locus, strongly similar to XP_507717.1 PREDICTED: similar to chromosome 10 open reading frame 48 [Pan troglodytes]	Mm.325823||Mm.371611	Transcribed locus, moderately similar to XP_371630.2 PREDICTED: similar to ribosomal protein S27 [Homo sapiens]||Ribosomal protein S27
BI846588			Dr.14210	Transcribed locus, weakly similar to NP_002572.2 pregnancy-associated plasma protein A preproprotein; insulin-like growth factor-dependent IGF binding protein-4 protease; aspecific BCL2 ARE-binding protein 2 [Homo sapiens]		prf:2209266A		PROTGI=1588662; PROTID=prf:2209266A; PCT=59.60; ALN=198	sp:Q01102		PROTGI=266459; PROTID=sp:Q01102; PCT=26.09; ALN=174	Hs.187284	Pappalysin 2	Mm.235975	Pappalysin 2
BM081047	CK710926	ZF201-P00013-DEPE-F_K09	Dr.39208	Wu:fa96f07	wu:fa96f07	ref:NP_000974.1		PROTGI=4506613; PROTID=ref:NP_000974.1; PCT=71; ALN=126	ref:NP_080793.1		PROTGI=13386010; PROTID=ref:NP_080793.1; PCT=74; ALN=126		PREDICTED: Danio rerio similar to ribosomal protein L22 proprotein (LOC556820), mRNA					LG 17	no expression data
AI601863			Dr.46131	Wu:fc12g12	wu:fc12g12								gi|68361903|ref|XM_683113.1| PREDICTED: Danio rerio similar to Epithelial protein lost in neoplasm (LOC559746), mRNA			323880	wu:fc12g12	LG 6	no expression data
AW567515	CK708784	ZF201-P00005-DEPE-F_B06	Dr.15281	Wu:fk14g08	wu:fk14g08								gi|46250243|gb|BC068388.1| Danio rerio tissue inhibitor of metalloproteinase 2, like, cDNA clone MGC:85799 IMAGE:6961403), complete cds			337300	wu:fk14g08	LG 3	no expression data
BG891932			Dr.1259	Wu:fa98e11	wu:fa98e11								gi|58331752|emb|BX294128.19| Zebrafish DNA sequence from clone DKEYP-35F12 in linkage group 10, complete sequence			337130	wu:fa98e11		no expression data
AI384943			Dr.38307	Wu:fb11f10	wu:fb11f10								gi|68161956|emb|CR382283.8| Zebrafish DNA sequence from clone DKEYP-32G11 in linkage group 7, complete sequence			336485	wu:fb11f10	LG 7	no expression data
BI672412	CK704329	ZF101-P00007-DEPE-R_B08	Dr.33776	Wu:fc16h11	wu:fc16h11								gi|68392508|ref|XM_701365.1| PREDICTED: Danio rerio hypothetical protein LOC568801 (LOC568801), mRNA			324018	wu:fc16h11	LG 6	no expression data
BG883345			Dr.16176	Transcribed locus									gi|39752572|emb|BX294175.5| Zebrafish DNA sequence from clone DKEY-281I8 in linkage group 1, complete sequence						no expression data
BM026491													gi|71467768|emb|CR381650.15| Zebrafish DNA sequence from clone CH211-129F24 in linkage group 7, complete sequence						no expression data
BE605893			Dr.24185	Transcribed locus									gi|38141699|emb|BX323812.10| Zebrafish DNA sequence from clone CH211-150H8 in linkage group 2, complete sequence						no expression data
AW282034	CB364631	ZF001-P00043-DPE-F-C_H11	Dr.7880	Transcribed locus									gi|83308939|emb|CR405701.20| Zebrafish DNA sequence from clone CH211-45M20 in linkage group 5, complete sequence						no expression data
AW184433	CK688515; CK693550	ZF101-P00046-DEPE-F2_L10; ZF101-P00063-DEPE-F_K23	Dr.22334	Zgc:112035		ref:NP_113645.1		PROTGI=13899295; PROTID=ref:NP_113645.1; PCT=42.86; ALN=168	ref:NP_071875.1		PROTGI=11967957; PROTID=ref:NP_071875.1; PCT=35.89; ALN=196		Danio rerio membrane-spanning 4-domains, subfamily A, member 4, mRNA (cDNA clone MGC:112035 IMAGE:7408497), complete cds	Mm.2072||Mm.33957||Mm.139320||Mm.233909||Mm.353643||Mm.361429	Membrane-spanning 4-domains, subfamily A, member 4D||Membrane-spanning 4-domains, subfamily A, member 4B||RIKEN cDNA 5033428B15 gene||Similar to membrane-spanning 4-domains, subfamily A, member 4C; membrane-spanning 4-domains, subfamily A, member 9||Membrane-spanning 4-domains, subfamily A, member 4C||Transcribed locus	550363	zgc:112035		no expression data	biological process unknown||molecular function unknown||cellular component unknown
AB055669	CK706455; CB356010	ZF101-P00013-DEPE-R_O07; ZF001-P00015-DPE-F2-D_F07	Dr.25291	D93 mRNA, 3UTR, partial sequence		sp:P52742		PROTGI=1731411; PROTID=sp:P52742; PCT=52.10; ALN=167	sp:P08043		PROTGI=125631; PROTID=sp:P08043; PCT=47.90; ALN=167		Danio rerio D93 mRNA, 3'UTR, partial sequence Length=244						no expression data
BI843214			Dr.6401	Wu:fj05h12	wu:fj05h12											335368	wu:fj05h12	LG 9	no expression data
Down-regulated genes (Note: four of them (her4, tfdp2, BI846960 and gfap) appear twice)
Input ID	gis_genbank id	gis clone id	Unigene ID	Unigene Name	Gene symbol	Human_prot_simil_id	Human_simil_descp	Human_prot_identity	Mouse_prot_simil_id	Mouse_simil_descp	Mouse_prot_identity	HomoloGene ID(Human)	HomoloGene Name(Human)	HomoloGene ID(Mouse)	HomoloGene Name(Mouse)	Entrez GeneID	Entrez Gene	Chromosome	Gene expression (ISH)	Gene Ontology
Transcription/nuclear
X97332	CK697090	ZF101-P00075-DEPE-F3_B21	Dr.5372	Hairy-related 4	her4	ref:NP_036391.1		PROTGI=6912414; PROTID=ref:NP_036391.1; PCT=29.19; ALN=148	pir:A55438		PROTGI=1083544; PROTID=pir:A55438; PCT=44.52; ALN=135	Hs.57971	Hairy and enhancer of split 5 (Drosophila)	Mm.137268	Hairy and enhancer of split 5 (Drosophila)	30301	hairy-related 4	LG 23	nervous system, brain	somite specification||DNA binding||double-stranded DNA binding||nucleus||regulation of transcription, DNA-dependent||Notch signaling pathway||anterior/posterior pattern formation||transcription regulator activity||regulation of transcription
AI878715			Dr.3920	Oligodendrocyte lineage transcription factor 2	olig2	sp:Q13516		PROTGI=6685867; PROTID=sp:Q13516; PCT=58.63; ALN=278	ref:NP_058663.1		PROTGI=8393874; PROTID=ref:NP_058663.1; PCT=58.51; ALN=273	Hs.195398	Oligodendrocyte transcription factor 3	Mm.156946	Oligodendrocyte transcription factor 3	325288	oligodendrocyte lineage transcription factor 2	LG 4	nervous system	nucleus||neuroblast fate determination||glial cell fate determination||transcription regulator activity||regulation of transcription||positive regulation of neurogenesis
AJ245964	CK674745	FHC007-P00002-DPE-F_M17	Dr.8173	Pre-B-cell leukemia transcription factor 3b	pbx3b	pir:S19010		PROTGI=106307; PROTID=pir:S19010; PCT=94.36; ALN=336	ref:NP_058048.1		PROTGI=7949105; PROTID=ref:NP_058048.1; PCT=94.36; ALN=336	Hs.428027||Hs.493096	Pre-B-cell leukemia transcription factor 3||Pre-B-cell leukemia transcription factor 1	Mm.43358||Mm.239941	Pre B-cell leukemia transcription factor 1||RIKEN cDNA B930068K11 gene	58140	pre-B-cell leukemia transcription factor 3b		whole organism	DNA binding||transcription factor activity||nucleus||regulation of transcription, DNA-dependent||regulation of transcription
X96422	CB359123	ZF001-P00026-DPE-F2-C_A06	Dr.57	POU domain gene 50	pou50	pir:A56018		PROTGI=1082663; PROTID=pir:A56018; PCT=56.84; ALN=358	sp:P21952		PROTGI=123404; PROTID=sp:P21952; PCT=56.61; ALN=358	Hs.1837	POU domain, class 3, transcription factor 1	Mm.297371	POU domain, class 3, transcription factor 1	30398	POU domain gene 50	LG 16	nervous system, brain	DNA binding||transcription factor activity||nucleus||transcription||regulation of transcription, DNA-dependent||development
AF045432			Dr.1458	T-cell acute lymphocytic leukemia 1	tal1	pir:A36358		PROTGI=107641; PROTID=pir:A36358; PCT=52.55; ALN=301	pir:A37864		PROTGI=110941; PROTID=pir:A37864; PCT=51.62; ALN=311	Hs.73828	T-cell acute lymphocytic leukemia 1	Mm.239869	T-cell acute lymphocytic leukemia 1	30766	T-cell acute lymphocytic leukemia 1	LG 22	mesoderm, blood	angiogenesis||transcription factor activity||nucleus||nucleus||hemopoiesis||hemopoiesis||erythrocyte differentiation||transcription regulator activity||regulation of transcription||positive regulation of endothelial cell differentiation||positive regulation of endothelial cell differentiation
AI974139	CK703628	ZF101-P00004-DEPE-R_D06	Dr.5424	Transcription factor Dp-2	tfdp2	sp:Q14188		PROTGI=8039810; PROTID=sp:Q14188; PCT=57.24; ALN=409	sp:Q64163		PROTGI=8039811; PROTID=sp:Q64163; PCT=53.78; ALN=409	Hs.79353||Hs.142908||Hs.535077	Transcription factor Dp-1||Transcription factor Dp family, member 3||Similar to Transcription factor Dp-1 (E2F dimerization partner 1) (DRTF1-polypeptide-1) (DRTF1)	Mm.925||Mm.325052	Transcription factor Dp 1||Transcribed locus	338204	transcription factor Dp-2	LG 15	nervous system, brain	regulation of progression through cell cycle||DNA binding||transcription factor activity||tRNA ligase activity||ATP binding||nucleus||transcription factor complex||transcription||regulation of transcription, DNA-dependent||tRNA aminoacylation for protein translation
AF025348	CK681357	ZF101-P00024-DEPE-F2_O02	Dr.558	Visual system homeobox 1 protein	vsx1	ref:NP_055403.2		PROTGI=11056038; PROTID=ref:NP_055403.2; PCT=52.29; ALN=324	ref:NP_473409.1		PROTGI=16905095; PROTID=ref:NP_473409.1; PCT=49.07; ALN=333	Hs.274264	Visual system homeobox 1 homolog, CHX10-like (zebrafish)	Mm.207061	Visual system homeobox 1 homolog (zebrafish)	30598	visual system homeobox 1 protein	LG 17	nervous system, brain	DNA binding||transcription factor activity||nucleus||transcription||regulation of transcription, DNA-dependent||development||sensory perception||visual perception||regulation of transcription
BI846960	CK675570	ZF101-P00005-DEPE-F_I09	Dr.17137	Zgc:55954	zgc:55954	pir:A56856		PROTGI=1082764; PROTID=pir:A56856; PCT=71.86; ALN=467	sp:P51448		PROTGI=1710637; PROTID=sp:P51448; PCT=72.39; ALN=458	Hs.553502	RAR-related orphan receptor A	Mm.267116||Mm.375210	RAR-related orphan receptor alpha||Transcribed locus	394042	zgc:55954		retina	DNA binding||transcription factor activity||steroid hormone receptor activity||receptor activity||ligand-dependent nuclear receptor activity||nucleus||transcription||regulation of transcription, DNA-dependent||metal ion binding
Signaling
AI522447	CB364101	ZF001-P00042-DPE-F-D_C04	Dr.30326	DeltaA	dla	sp:O00548		PROTGI=3121982; PROTID=sp:O00548; PCT=64.60; ALN=713	pir:I48324		PROTGI=2137258; PROTID=pir:I48324; PCT=64.58; ALN=720	Hs.379912	Delta-like 1 (Drosophila)	Mm.4875	Hypothetical protein A930024N18	30131	deltaA	LG 1	nervous system	calcium ion binding||protein binding||cell communication||Notch signaling pathway||development||embryonic pattern specification||membrane||integral to membrane
X97332	CK697090	ZF101-P00075-DEPE-F3_B21	Dr.5372	Hairy-related 4	her4	ref:NP_036391.1		PROTGI=6912414; PROTID=ref:NP_036391.1; PCT=29.19; ALN=148	pir:A55438		PROTGI=1083544; PROTID=pir:A55438; PCT=44.52; ALN=135	Hs.57971	Hairy and enhancer of split 5 (Drosophila)	Mm.137268	Hairy and enhancer of split 5 (Drosophila)	30301	hairy-related 4	LG 23	nervous system, brain	somite specification||DNA binding||double-stranded DNA binding||nucleus||regulation of transcription, DNA-dependent||Notch signaling pathway||anterior/posterior pattern formation||transcription regulator activity||regulation of transcription
AF109369			Dr.8102	Opsin 1 (cone pigments), medium-wave-sensitive, 1	opn1mw1	sp:P08100		PROTGI=129207; PROTID=sp:P08100; PCT=67.05; ALN=349	pir:A23665		PROTGI=110771; PROTID=pir:A23665; PCT=66.48; ALN=349	Hs.247565	Rhodopsin (opsin 2, rod pigment) (retinitis pigmentosa 4, autosomal dominant)	Mm.2965	Rhodopsin	30503	opsin 1 (cone pigments), medium-wave-sensitive, 1		eye	rhodopsin-like receptor activity||signal transducer activity||receptor activity||G-protein coupled receptor activity||signal transduction||G-protein coupled receptor protein signaling pathway||sensory perception||visual perception||visual perception||phototransduction||photoreceptor activity||integral to membrane||protein-chromophore linkage
AF109373			Dr.8194	Opsin 1 (cone pigments), short-wave-sensitive 1	opn1sw1	sp:P03999		PROTGI=129203; PROTID=sp:P03999; PCT=61.63; ALN=329	pir:B54679		PROTGI=1083237; PROTID=pir:B54679; PCT=64.65; ALN=329	Hs.550465	Opsin 1 (cone pigments), short-wave-sensitive (color blindness, tritan)	Mm.56987	Opsin 1 (cone pigments), short-wave-sensitive (color blindness, tritan)	30582	opsin 1 (cone pigments), short-wave-sensitive 1	LG 4	eye	rhodopsin-like receptor activity||signal transducer activity||receptor activity||G-protein coupled receptor activity||signal transduction||G-protein coupled receptor protein signaling pathway||sensory perception||visual perception||visual perception||phototransduction||photoreceptor activity||integral to membrane||protein-chromophore linkage
AF109372			Dr.8097	Opsin 1 (cone pigments), short-wave-sensitive 2	opn1sw2	sp:P08100		PROTGI=129207; PROTID=sp:P08100; PCT=50.61; ALN=324	pir:A23665		PROTGI=110771; PROTID=pir:A23665; PCT=48.25; ALN=340	Hs.247565	Rhodopsin (opsin 2, rod pigment) (retinitis pigmentosa 4, autosomal dominant)	Mm.2965	Rhodopsin	30435	opsin 1 (cone pigments), short-wave-sensitive 2		eye	rhodopsin-like receptor activity||signal transducer activity||receptor activity||G-protein coupled receptor activity||signal transduction||G-protein coupled receptor protein signaling pathway||sensory perception||visual perception||phototransduction||blue light photoreceptor activity||integral to membrane||protein-chromophore linkage
AF164441	CK704466	ZF101-P00007-DEPE-R_H13	Dr.7951	Chimerin (chimaerin) 1	zgc:56160	ref:NP_001813.1		PROTGI=4502813; PROTID=ref:NP_001813.1; PCT=86.71; ALN=459	ref:NP_083992.1		PROTGI=13386436; PROTID=ref:NP_083992.1; PCT=86.19; ALN=210	Hs.203663||Hs.372705||Hs.380138	Chimerin (chimaerin) 2||Transcribed locus, strongly similar to XP_515923.1 PREDICTED: chimerin (chimaerin) 1 [Pan troglodytes]||Chimerin (chimaerin) 1	Mm.257073	Chimerin (chimaerin) 1	406273	chimerin (chimaerin) 1	LG 9	central nervous system	intracellular signaling cascade||cellular component unknown
BG304888			Dr.11706	Zgc:73153	zgc:73153	ref:NP_066268.1		PROTGI=10567816; PROTID=ref:NP_066268.1; PCT=88.70; ALN=354	sp:P18872		PROTGI=120975; PROTID=sp:P18872; PCT=87.29; ALN=354	Hs.241431	Guanine nucleotide binding protein (G protein), alpha activating activity polypeptide O	Mm.354720	Guanine nucleotide binding protein, alpha o	393801	zgc:73153		no expression data	signal transducer activity||GTP binding||signal transduction||G-protein coupled receptor protein signaling pathway||cellular component unknown
BI842600			Dr.14190	Zgc:92704	zgc:92704	ref:NP_057625.1		PROTGI=7706567; PROTID=ref:NP_057625.1; PCT=74.63; ALN=67	ref:NP_071867.1		PROTGI=11967949; PROTID=ref:NP_071867.1; PCT=76.12; ALN=67	Hs.247888	Guanine nucleotide binding protein (G protein), gamma 13	Mm.171123	Guanine nucleotide binding protein 13, gamma	436673	zgc:92704		no expression data	signal transducer activity||heterotrimeric G-protein complex||G-protein coupled receptor protein signaling pathway
Cell adhesion/matrix
BG308285	CK686672	ZF101-P00041-DEPE-F_B04	Dr.34072	Retinoschisis (X-linked, juvenile) 1	zgc:92703	ref:NP_000321.1		PROTGI=10835083; PROTID=ref:NP_000321.1; PCT=67.73; ALN=220	sp:Q9Z1L4		PROTGI=6686109; PROTID=sp:Q9Z1L4; PCT=65.94; ALN=229	Hs.549060	Retinoschisis (X-linked, juvenile) 1	Mm.41982	Retinoschisis 1 homolog (human)	445044	retinoschisis (X-linked, juvenile) 1		retina, brain	molecular function unknown||cell adhesion||cellular component unknown
Cell cycle/Apoptosis
AI974139	CK703628	ZF101-P00004-DEPE-R_D06	Dr.5424	Transcription factor Dp-2	tfdp2	sp:Q14188		PROTGI=8039810; PROTID=sp:Q14188; PCT=57.24; ALN=409	sp:Q64163		PROTGI=8039811; PROTID=sp:Q64163; PCT=53.78; ALN=409	Hs.79353||Hs.142908||Hs.535077	Transcription factor Dp-1||Transcription factor Dp family, member 3||Similar to Transcription factor Dp-1 (E2F dimerization partner 1) (DRTF1-polypeptide-1) (DRTF1)	Mm.925||Mm.325052	Transcription factor Dp 1||Transcribed locus	338204	transcription factor Dp-2	LG 15	nervous system, brain	regulation of progression through cell cycle||DNA binding||transcription factor activity||tRNA ligase activity||ATP binding||nucleus||transcription factor complex||transcription||regulation of transcription, DNA-dependent||tRNA aminoacylation for protein translation
Transport proteins
AY008375	CK681758	ZF101-P00026-DEPE-F_B24	Dr.7840	ATPase, Na+/K+ transporting, alpha 1b polypeptide	atp1a1b	sp:P05023		PROTGI=114374; PROTID=sp:P05023; PCT=88.20; ALN=1025	sp:Q9WV27		PROTGI=18203577; PROTID=sp:Q9WV27; PCT=76.92; ALN=1012	Hs.34114||Hs.371889	ATPase, Na+/K+ transporting, alpha 2 (+) polypeptide||ATPase, Na+/K+ transporting, alpha 1 polypeptide	Mm.207432||Mm.280103||Mm.337950||Mm.361092	ATPase, Na+/K+ transporting, alpha 2 polypeptide||ATPase, Na+/K+ transporting, alpha 1 polypeptide||ATPase, Na+/K+ transporting, alpha 4 polypeptide||Mus musculus, Similar to ATPase, Na+/K+ transporting, alpha 1 polypeptide, clone IMAGE:5364125, mRNA	64616	ATPase, Na+/K+ transporting, alpha 1b polypeptide	LG 9	no expression data	catalytic activity||sodium:potassium-exchanging ATPase activity||ATP binding||integral to plasma membrane||sodium:potassium-exchanging ATPase complex||cation transport||potassium ion transport||sodium ion transport||metabolism||monovalent inorganic cation transporter activity||ATPase activity, coupled to transmembrane movement of ions, phosphorylative mechanism||monovalent inorganic cation transp…
AF237712	CK711578	ZF201-P00017-DEPE-F_B21	Dr.20850	Fatty acid binding protein 7, brain, a	fabp7a	sp:O15540		PROTGI=3122076; PROTID=sp:O15540; PCT=83.33; ALN=132	ref:NP_067247.1		PROTGI=10946572; PROTID=ref:NP_067247.1; PCT=75.76; ALN=132	Hs.26770||Hs.548245	Fatty acid binding protein 7, brain||Transcribed locus, weakly similar to XP_527495.1 PREDICTED: similar to Fatty acid-binding protein, brain (B-FABP) (Brain lipid-binding protein) (BLBP) (Mammary derived growth inhibitor related) [Pan troglodytes]	Mm.3644	Fatty acid binding protein 7, brain	58128	fatty acid binding protein 7, brain, a	LG 17	nervous system	transporter activity||binding||fatty acid binding||transport||lipid binding
AF174393	CK703729	ZF101-P00004-DEPE-R_J17	Dr.14127	Glial fibrillary acidic protein	gfap	sp:P14136		PROTGI=121135; PROTID=sp:P14136; PCT=70.76; ALN=383	pir:VEMSGF		PROTGI=319914; PROTID=pir:VEMSGF; PCT=70.23; ALN=383	Hs.514227||Hs.542696	Glial fibrillary acidic protein||Transcribed locus, strongly similar to NP_002046.1 glial fibrillary acidic protein [Homo sapiens]	Mm.1239	Glial fibrillary acidic protein	30646	glial fibrillary acidic protein	LG 3	nervous system, brain	structural molecule activity||oxygen transporter activity||cytoplasm||intermediate filament||transport||oxygen transport||type III intermediate filament
BG305533	CK695702	ZF101-P00070-DEPE-F_J18	Dr.27155	Vesicle-associated membrane protein 2	vamp2	pir:B38315		PROTGI=107752; PROTID=pir:B38315; PCT=89.09; ALN=109	sp:Q64357		PROTGI=2501081; PROTID=sp:Q64357; PCT=89.09; ALN=109	Hs.20021||Hs.25348	Vesicle-associated membrane protein 1 (synaptobrevin 1)||Vesicle-associated membrane protein 2 (synaptobrevin 2)	Mm.28643||Mm.32321	Vesicle-associated membrane protein 2||Vesicle-associated membrane protein 1	336281	vesicle-associated membrane protein 2	LG 10	nervous system	integral to membrane||vesicle-mediated transport
BG307552	CK707536	ZF101-P00016-DEPE-R_O06	Dr.7076	Zgc:103663	zgc:103663	pir:S11073		PROTGI=106051; PROTID=pir:S11073; PCT=88.44; ALN=225	sp:P31648		PROTGI=400622; PROTID=sp:P31648; PCT=87.56; ALN=225	Hs.443874	Solute carrier family 6 (neurotransmitter transporter, GABA), member 1	Mm.5260	Solute carrier family 6 (neurotransmitter transporter, GABA), member 1	492490	zgc:103663		no expression data	neurotransmitter:sodium symporter activity||gamma-aminobutyric acid:sodium symporter activity||integral to plasma membrane||neurotransmitter transport||membrane
BI563084			Dr.7076	Zgc:103663	zgc:103663	pir:S11073		PROTGI=106051; PROTID=pir:S11073; PCT=88.44; ALN=225	sp:P31648		PROTGI=400622; PROTID=sp:P31648; PCT=87.56; ALN=225	Hs.443874	Solute carrier family 6 (neurotransmitter transporter, GABA), member 1	Mm.5260	Solute carrier family 6 (neurotransmitter transporter, GABA), member 1	492490	zgc:103663		no expression data	neurotransmitter:sodium symporter activity||gamma-aminobutyric acid:sodium symporter activity||integral to plasma membrane||neurotransmitter transport||membrane
AW826726	CK705634	ZF101-P00010-DEPE-R_K14	Dr.28183	Zgc:65897	zgc:65897	sp:P43004		PROTGI=3041668; PROTID=sp:P43004; PCT=78.66; ALN=561	pir:A55676		PROTGI=1083314; PROTID=pir:A55676; PCT=78.13; ALN=561	Hs.502338	Solute carrier family 1 (glial high affinity glutamate transporter), member 2	Mm.371582	Solute carrier family 1 (glial high affinity glutamate transporter), member 2	335836	zgc:65897	LG 25	no expression data	dicarboxylic acid transport||membrane||sodium:dicarboxylate symporter activity
BG305581			Dr.11127	Zgc:92899	zgc:92899	sp:P21579		PROTGI=135086; PROTID=sp:P21579; PCT=75.79; ALN=248	sp:P46096		PROTGI=1174545; PROTID=sp:P46096; PCT=76.59; ALN=248	Hs.447005	Synaptotagmin II	Mm.5102	Synaptotagmin 2	436736	zgc:92899	LG 4	no expression data	transporter activity||transport||synaptic vesicle||membrane||integral to membrane
Hormone activity
BI846960	CK675570	ZF101-P00005-DEPE-F_I09	Dr.17137	Zgc:55954	zgc:55954	pir:A56856		PROTGI=1082764; PROTID=pir:A56856; PCT=71.86; ALN=467	sp:P51448		PROTGI=1710637; PROTID=sp:P51448; PCT=72.39; ALN=458	Hs.553502	RAR-related orphan receptor A	Mm.267116||Mm.375210	RAR-related orphan receptor alpha||Transcribed locus	394042	zgc:55954		retina	DNA binding||transcription factor activity||steroid hormone receptor activity||receptor activity||ligand-dependent nuclear receptor activity||nucleus||transcription||regulation of transcription, DNA-dependent||metal ion binding
Structural proteins
AF174393	CK703729	ZF101-P00004-DEPE-R_J17	Dr.14127	Glial fibrillary acidic protein	gfap	sp:P14136		PROTGI=121135; PROTID=sp:P14136; PCT=70.76; ALN=383	pir:VEMSGF		PROTGI=319914; PROTID=pir:VEMSGF; PCT=70.23; ALN=383	Hs.514227||Hs.542696	Glial fibrillary acidic protein||Transcribed locus, strongly similar to NP_002046.1 glial fibrillary acidic protein [Homo sapiens]	Mm.1239	Glial fibrillary acidic protein	30646	glial fibrillary acidic protein	LG 3	nervous system, brain	structural molecule activity||oxygen transporter activity||cytoplasm||intermediate filament||transport||oxygen transport||type III intermediate filament
BI673470	CK696697	ZF101-P00074-DEPE-F3_A02	Dr.24815	Ribosomal protein L13	rpl13	ref:NP_150254.1		PROTGI=15431295; PROTID=ref:NP_150254.1; PCT=86.73; ALN=211				Hs.346737||Hs.410817||Hs.448879||Hs.548818||Hs.553222	Transcribed locus||Ribosomal protein L13||Similar to ribosomal protein L13; 60S ribosomal protein L13; breast basic conserved protein 1||Transcribed locus||Transcribed locus, moderately similar to NP_150254.1 ribosomal protein L13; 60S ribosomal protein L13; breast basic conserved protein 1; OK/SW-cl.46 [Homo sapiens]	Mm.297452||Mm.297468||Mm.319719||Mm.328400||Mm.343993||Mm.359411	Transcribed locus||Similar to 60S ribosomal protein||Ribosomal protein L13||Similar to 60S ribosomal protein L13||Similar to 60S ribosomal protein L13||PREDICTED: Mus musculus similar to ribosomal protein L13 (LOC434255), mRNA	378961	ribosomal protein L13		unspecified	structural constituent of ribosome||intracellular||ribosome||protein biosynthesis||ribonucleoprotein complex
Others
BG308728			Dr.2675	FK506 binding protein 5	fkbp5	sp:Q13451		PROTGI=2851536; PROTID=sp:Q13451; PCT=62.56; ALN=422	sp:Q64378		PROTGI=2499775; PROTID=sp:Q64378; PCT=58.96; ALN=441	Hs.407190	FK506 binding protein 5	Mm.276405	RIKEN cDNA 6030422H21 gene	368924	FK506 binding protein 5	LG 6	unspecified	binding||protein folding
BI840762	CK703533	ZF101-P00003-DEPE-R_N08	Dr.28459	Glycoprotein M6Aa	gpm6aa	ref:NP_005268.1		PROTGI=14149619; PROTID=ref:NP_005268.1; PCT=85.25; ALN=278	sp:P35802		PROTGI=547881; PROTID=sp:P35802; PCT=85.25; ALN=278	Hs.75819	Glycoprotein M6A	Mm.241700	Glycoprotein m6a	368223	glycoprotein M6Aa	LG 14	no expression data
BI839927	CB359137	ZF001-P00026-DPE-F-B_B02	Dr.28459	Glycoprotein M6Aa	gpm6aa	ref:NP_005268.1		PROTGI=14149619; PROTID=ref:NP_005268.1; PCT=85.25; ALN=278	sp:P35802		PROTGI=547881; PROTID=sp:P35802; PCT=85.25; ALN=278	Hs.75819	Glycoprotein M6A	Mm.241700	Glycoprotein m6a	368223	glycoprotein M6Aa	LG 14	no expression data
BG306150	CK710121	ZF201-P00010-DEPE-F_D11	Dr.28459	Glycoprotein M6Aa	gpm6aa	ref:NP_005268.1		PROTGI=14149619; PROTID=ref:NP_005268.1; PCT=85.25; ALN=278	sp:P35802		PROTGI=547881; PROTID=sp:P35802; PCT=85.25; ALN=278	Hs.75819	Glycoprotein M6A	Mm.241700	Glycoprotein m6a	368223	glycoprotein M6Aa	LG 14	no expression data
BG985680	CK698248	ZF101-P00078-DEPE-F3_M01	Dr.34996	Id:ibd2036	id:ibd2036	pir:I38239		PROTGI=2136186; PROTID=pir:I38239; PCT=76.92; ALN=51	sp:P53784		PROTGI=1711466; PROTID=sp:P53784; PCT=76.92; ALN=51	Hs.157429	SRY (sex determining region Y)-box 3	Mm.35784	SRY-box containing gene 3	338124	id:ibd2036		nervous system
AY008836	CK681424	ZF101-P00025-DEPE-F2_B02	Dr.34605	Midkine-related growth factor b	mdkb	sp:P21741		PROTGI=127116; PROTID=sp:P21741; PCT=55.40; ALN=138	pir:A35305		PROTGI=110929; PROTID=pir:A35305; PCT=55.86; ALN=145	Hs.371249	Pleiotrophin (heparin binding growth factor 8, neurite growth-promoting factor 1)	Mm.279690	Pleiotrophin	65231	midkine-related growth factor b	LG 25	nervous system, brain	extracellular region||brain development||growth factor activity||secretory pathway
AI943057	CK703310	ZF101-P00002-DEPE-R_O13_O13	Dr.21929	Wu:fb79f11	wu:fb79f11	sp:P04114		PROTGI=114014; PROTID=sp:P04114; PCT=45.87; ALN=213				Hs.120759	Apolipoprotein B (including Ag(x) antigen)	Mm.221239	Apolipoprotein B	323038	wu:fb79f11		no expression data
AI601390	CK704396	ZF101-P00007-DEPE-R_E10	Dr.31979	Wu:fc10f03	wu:fc10f03								gi|34221854|emb|BX004869.13| Zebrafish DNA sequence from clone CH211-69E21 in linkage group			323809	wu:fc10f03		no expression data
AI658249	CK693730	ZF101-P00064-DEPE-F2_D12	Dr.28618	Wu:fc20e12	wu:fc20e12	pdb:1ECV		PROTGI=7546544; PROTID=pdb:1ECV; PCT=80.39; ALN=102	sp:P35821		PROTGI=2507225; PROTID=sp:P35821; PCT=77.45; ALN=102	Hs.123352	Protein tyrosine phosphatase, non-receptor type 2	Mm.260433	Protein tyrosine phosphatase, non-receptor type 2	324157	wu:fc20e12	LG 23	no expression data
BE016992	CB352380	ZF001-P00003-DPE-F2-D_B08	Dr.31527	Wu:fj22d03	wu:fj22d03	ref:NP_066384.1		PROTGI=10567824; PROTID=ref:NP_066384.1; PCT=37.56; ALN=194	pir:A38346		PROTGI=111230; PROTID=pir:A38346; PCT=36.97; ALN=215	Hs.55278||Hs.55410||Hs.56255||Hs.145949||Hs.334989||Hs.367762||Hs.371139||Hs.433845||Hs.446417||Hs.448636||Hs.524438	Keratin 6 irs||Keratin 6 irs3||Keratin 6 irs4||Cytokeratin type II||Keratin 1B||Keratin 6A||Keratin 4||Keratin 5 (epidermolysis bullosa simplex, Dowling-Meara/Kobner/Weber-Cockayne types)||Keratin 6E||FLJ46111 protein||Keratin 6B	Mm.46425||Mm.105867||Mm.106868||Mm.289377||Mm.291498||Mm.292992||Mm.302399||Mm.358617||Mm.358677||Mm.359242	Keratin complex 2, basic, gene 4||RIKEN cDNA 4732456N10 gene||Keratinocyte associated protein 1||Keratin complex 2, basic, gene 7||Type II keratin Kb36||Keratin complex 2, basic, gene 39||Keratin complex 2, basic, gene 6a||Keratin complex 2, basic, gene 6b||Keratin complex 2, basic, gene 6g||Similar to keratin complex 2, basic, gene 6b	335567	wu:fj22d03	LG 2	no expression data
BM072355			Dr.14867	Zgc:101108	zgc:101108	sp:P58417		PROTGI=17433155; PROTID=sp:P58417; PCT=87.13; ALN=272	sp:Q61200		PROTGI=2498667; PROTID=sp:Q61200; PCT=89.37; ALN=254	Hs.487564	Neurexophilin 1	Mm.46954	Neurexophilin 1	437006	zgc:101108		no expression data	biological process unknown||molecular function unknown||cellular component unknown
AW058837	CK706861	ZF101-P00015-DEPE-R_A12	Dr.29133	Zgc:103619	zgc:103619	ref:NP_057041.1		PROTGI=7705724; PROTID=ref:NP_057041.1; PCT=82.06; ALN=223				Hs.447794	Likely ortholog of mouse monocyte macrophage 19	Mm.24772	APAF1 interacting protein	447941	zgc:103619		no expression data	biological process unknown||molecular function unknown||cellular component unknown
BI886789	CB358455	ZF001-P00023-DPE-F2-D_H05	Dr.10261	Zgc:85717	zgc:85717	sp:P49006		PROTGI=1346576; PROTID=sp:P49006; PCT=46.48; ALN=207	sp:P28667		PROTGI=114930; PROTID=sp:P28667; PCT=44.50; ALN=207	Hs.75061||Hs.552510	MARCKS-like 1||Transcribed locus, weakly similar to XP_215403.2 PREDICTED: similar to Myristoylated alanine-rich C-kinase substrate (MARCKS) (ACAMP-81) [Rattus norvegicus]	Mm.2769||Mm.350630	MARCKS-like protein||Similar to MARCKS-like protein; myristoylated alanine-rich C kinase substrate	406504	zgc:85717	LG 19	no expression data	biological process unknown||calmodulin binding||cellular component unknown
BI670974			Dr.11716	Zgc:92837	zgc:92837	pir:A35699		PROTGI=107753; PROTID=pir:A35699; PCT=57.61; ALN=262	sp:Q62277		PROTGI=2501083; PROTID=sp:Q62277; PCT=57.14; ALN=261	Hs.75667||Hs.408207	Synaptophysin||Transcribed locus, weakly similar to NP_033331.1 synaptophysin; Syp I [Mus musculus]	Mm.223674	Synaptophysin	570162	synaptophysin		no expression data
BI841594			Dr.38309	Im:7142133		ref:NP_005121.1		PROTGI=4826754; PROTID=ref:NP_005121.1; PCT=28.82; ALN=221	ref:NP_032035.1		PROTGI=7106317; PROTID=ref:NP_032035.1; PCT=29.18; ALN=226	Hs.1690	Fibroblast growth factor binding protein 1	Mm.46053	Fibroblast growth factor binding protein 1	497419	im:7142133		no expression data	biological process unknown||molecular function unknown||cellular component unknown
AI793405			Dr.4160	Transcribed locus, weakly similar to XP_421846.1 PREDICTED: similar to procollagen type V alpha 2 [Gallus gallus]		pir:S13580		PROTGI=105675; PROTID=pir:S13580; PCT=38.14; ALN=194	pir:S42617		PROTGI=1085500; PROTID=pir:S42617; PCT=36.57; ALN=195	Hs.117169	Collagen, type XXII, alpha 1	Mm.322500	RIKEN cDNA 2310067L16 gene				no expression data
BI474700			Dr.44399	Transcribed locus, moderately similar to NP_001012.1 ribosomal protein S17; 40S ribosomal protein S17 [Homo sapiens]								Hs.433427||Hs.498329||Hs.512525	Ribosomal protein S17||Transcribed locus, strongly similar to XP_498099.1 PREDICTED: similar to dJ753D5.2 (novel protein similar to RPS17 (40S ribosomal protein S17)) [Homo sapiens]||Similar to 40S ribosomal protein S17	Mm.42767||Mm.313306||Mm.338023||Mm.359091||Mm.371577||Mm.372876	Transcribed locus, strongly similar to XP_237949.3 PREDICTED: similar to putative protein product of HMFN0672 [Rattus norvegicus]||PREDICTED: Mus musculus similar to ribosomal protein S17 (LOC433234), mRNA||PREDICTED: Mus musculus similar to ribosomal protein S17 (LOC382492), mRNA||Expressed sequence AA517844||Ribosomal protein S17||Transcribed locus				no expression data
AI354050	CB359839	ZF001-P00028-DPE-F-C_C09	Dr.36278	Provisional gene CK738893	provisionalck738893								PREDICTED: Danio rerio hypothetical protein LOC566702 (LOC566702			492283	provisional gene CK738893		no expression data
AW777320	CK706697	ZF101-P00014-DEPE-R_I23	Dr.32667	Wu:fk42c12	wu:fk42c12	sp:P14136		PROTGI=121135; PROTID=sp:P14136; PCT=71; ALN=165	pir:VEMSGF		PROTGI=319914; PROTID=pir:VEMSGF; PCT=69; ALN=165		PREDICTED: Danio rerio similar to Gfap protein (LOC559370), mRNA Length=3247			334645	wu:fk42c12	LG 3	no expression data
AI957401			Dr.33504	Sb:cb364	sb:cb364								gi|60458028|emb|BX950186.10| Zebrafish DNA sequence from clone CH211-103O18 in linkage group 15, complete sequence			321221	sb:cb364		no expression data
BI886648	CK683853	ZF101-P00032-DEPE-F_M19	Dr.47156	Wu:fb53f04	wu:fb53f04								gi|56292470|emb|AL929185.14| 11, Zebrafish DNA sequence from clone CH211-193L2 in linkage group complete sequence					LG 11	no expression data
AI658011			Dr.33026	Wu:fc22c08	wu:fc22c08								gi|46329694|gb|BC068419.1| Danio rerio zgc:85892, mRNA (cDNA clone MGC:85892 IMAGE:6970400),			324233	wu:fc22c08	LG 13	no expression data
AW280656			Dr.22709	Wu:fj43h03	wu:fj43h03								gi|60417618|emb|CR354596.12| Zebrafish DNA sequence from clone CH211-117K14 in linkage group 23, complete sequence			336026	wu:fj43h03	LG 23	no expression data
BM026607			Dr.46369	Protocadherin 1 gamma 20									gi|73853150|emb|CR925760.11| Zebrafish DNA sequence from clone DKEYP-89A8 in linkage group 10, complete sequence			554007	protocadherin 1 gamma 20		no expression data	calcium ion binding
AI942990	CK682336	ZF101-P00027-DEPE-F2_O07	Dr.46659	Transcribed locus									gi|82524187|emb|CR848047.6| Zebrafish DNA sequence from clone DKEY-235H8 in linkage group 16, complete sequence						no expression data
BI880342			Dr.12880	Transcribed locus									gi|72419640|emb|CR356233.12| Zebrafish DNA sequence from clone CH211-262N1, complete Length=146900						no expression data
BG305182			Dr.28992	Transcribed locus									gi|47550473|emb|CR318656.3| Zebrafish DNA sequence from clone CH211-88D2 in linkage group 22, complete sequence						no expression data
BI706995													gi|68417966|ref|XM_688286.1| PREDICTED: Danio rerio similar to Zinc finger and BTB domain containing protein 17 (Zinc finger protein 151) (Myc-interacting zinc finger protein) (Miz-1 protein) (LOC564967), mRNA						no expression data
BI325560			Dr.46804	Transcribed locus									gi|48596638|emb|BX784023.10| Zebrafish DNA sequence from clone DKEY-163F12 in linkage group 8, complete sequence						no expression data
BI710126	CK714033	ZF201-P00028-DEPE-F_M09	Dr.4299	Wu:fb83d05	wu:fb83d05											323155	wu:fb83d05	LG 7	no expression data
BM185854			Dr.12642	Transcribed locus															no expression data
BI887911	CK691978	ZF101-P00058-DEPE-F3_H13																	no expression data
BI671295																			no expression data
BI841856			Dr.13902	Transcribed locus															no expression data
AL590147													Zebrafish DNA sequence from clone RP71-21D15 in linkage group 24			368485	catenin (cadherin-associated protein), delta 2
