# Supplementary material for: Genomewide Expression Analysis in Zebrafish mind bomb Alleles with Pancreas Defects of Different Severity Identifies Putative Notch Responsive Genes
Source: PLoS One. 2008 Jan 23;3(1):e1479. doi: 10.1371/journal.pone.0001479 (PMC2195453; doi:10.1371/journal.pone.0001479)
Supplement: Table S5 — List of significantly expressed genes (q = 0.0, score(d)>4.0) specific to ta52b mutants at 72 hpf. (0.09 MB XLS) [file pone.0001479.s005.xls]

## Sheet: Sheet1
Table S5. List of significantly expressed genes (q=0.0, score(d)>4.0) specific to ta52b mutants at 72 hpf.
Input ID	Unigene ID	Unigene Name	Gene symbol	Gene Ontology	Gene Ontology(Compugen)	Unigene Name(Compugen)	Human_prot_simil_id	Human_simil_descp	Human_prot_identity	Mouse_prot_simil_id	Mouse_simil_descp	Mouse_prot_identity	HomoloGene ID(Human)	HomoloGene Name(Human)	HomoloGene ID(Mouse)	HomoloGene Name(Mouse)	Entrez GeneID	Entrez Gene	Chromosome
Up-regulated genes
AW184499	Dr.24562	Major vault protein	mvp		Unknown [-]	fj15b07.y1 Zebrafish adult olfactory Danio rerio cDNA 5' similar to SW:MVP_HUMAN Q14764 MAJOR VAULT PROTEIN ;, mRNA sequence.	prf:2113368A		PROTGI=1097308; PROTID=prf:2113368A; PCT=69.54; ALN=844	sp:Q9EQK5		PROTGI=17433104; PROTID=sp:Q9EQK5; PCT=69.46; ALN=845	Hs.513488	Major vault protein	Mm.228797	Major vault protein	373081	major vault protein	LG 3
AL591442					Unknown [0000000]	Zebrafish DNA sequence from clone XX-228J01 on chromosome 8 Contains the fzb gene for frizzled homolog B, a novel gene for a protein similar to MHC class II alpha chain, a novel gene for a protein similar to major histocompatibility complex class II DCB											493618	si:busm1-228j01.3
AW420576	Dr.9110	Wu:fc14a10	wu:fc14a10		Unknown [-]	fj83d01.x1 zebrafish gridded kidney Danio rerio cDNA 3', mRNA sequence.	ref:NP_036200.2		PROTGI=12597625; PROTID=ref:NP_036200.2; PCT=80.82; ALN=73	sp:O70191		PROTGI=13123973; PROTID=sp:O70191; PCT=63.06; ALN=111	Hs.9754||Hs.319874	Activating transcription factor 5||Transcribed locus, weakly similar to NP_036200.2 activating transcription factor 5 [Homo sapiens]	Mm.1566	Activating transcription factor 5	323917	wu:fc14a10	LG 18
AI965085	Dr.15501	Zgc:85866	zgc:85866	regulation of cell growth||insulin-like growth factor binding||extracellular region	Unknown [-]	fc86f04.y1 Zebrafish WashU MPIMG EST Danio rerio cDNA clone IMAGE:3728287 5' similar to SW:CYR6_HUMAN O00622 CYR61 PROTEIN PRECURSOR ;, mRNA sequence.	sp:O00622		PROTGI=3023601; PROTID=sp:O00622; PCT=66.76; ALN=363	pir:A35669		PROTGI=109757; PROTID=pir:A35669; PCT=63.68; ALN=368	Hs.8867	Cysteine-rich, angiogenic inducer, 61	Mm.1231	Cysteine rich protein 61	403033	zgc:85866
BM035598	Dr.14931	Im:6909481		biological process unknown||molecular function unknown||cellular component unknown	Unknown [-]	fu21a09.x1 Campbell zebrafish ovary Danio rerio cDNA clone 5305649 3' similar to SW:ARGR_HUMAN P55145 ARGININE-RICH PROTEIN. ;, mRNA sequence.	pir:S27956		PROTGI=284164; PROTID=pir:S27956; PCT=67.96; ALN=181				Hs.436446	Arginine-rich, mutated in early stage tumors	Mm.29778	Arginine-rich, mutated in early stage tumors	497287	im:6909481
AW174275	Dr.14476	Wu:fi41b10	wu:fi41b10		Unknown [-]	fi41b10.y1 Sugano Kawakami zebrafish DRA Danio rerio cDNA clone 2640187 5' similar to TR:O88925 O88925 CL3AB. ;, mRNA sequence.	ref:NP_056051.1		PROTGI=14149677; PROTID=ref:NP_056051.1; PCT=40.18; ALN=111				Hs.24212	Latrophilin 2	Mm.9776||Mm.373282	Latrophilin 2||Transcribed locus, moderately similar to NP_036434.1 latrophilin 2; latrophilin homolog 2 (cow); lectomedin-1; latrophilin 1 [Homo sapiens]	334332	wu:fi41b10	LG 9
AW115990					Unknown [-]	fi05h05.x1 Sugano Kawakami zebrafish DRA Danio rerio cDNA clone 2600313 3' similar to contains element MSR1 repetitive element ;, mRNA sequence.
AI721552	Dr.3052	Wu:fb83c11	wu:fb83c11		Unknown [-]	fc29b05.x1 Zebrafish WashU MPIMG EST Danio rerio cDNA clone IMAGE:3722769 3', mRNA sequence.	pir:B40983		PROTGI=1360742; PROTID=pir:B40983; PCT=68.49; ALN=67	ref:NP_031757.1		PROTGI=6680962; PROTID=ref:NP_031757.1; PCT=69.86; ALN=67	Hs.413494	Collagen, type XXIII, alpha 1	Mm.154093	Procollagen, type XXIII, alpha 1	323154	wu:fb83c11	LG 13
AI641767	Dr.4788	Tax1 (human T-cell leukemia virus type I) binding protein 3	tax1bp3	protein binding	Unknown [-]	fc23g08.x1 Zebrafish WashU MPIMG EST Danio rerio cDNA clone IMAGE:3722270 3', mRNA sequence.	ref:NP_055419.1		PROTGI=11993943; PROTID=ref:NP_055419.1; PCT=83.74; ALN=123	ref:NP_035937.1		PROTGI=18702315; PROTID=ref:NP_035937.1; PCT=33.96; ALN=105	Hs.12956	Tax1 (human T-cell leukemia virus type I) binding protein 3	Mm.186||Mm.371656	Tax1 (human T-cell leukemia virus type I) binding protein 3||Tax1 (human T-cell leukemia virus type I) binding protein 3	406779	Tax1 (human T-cell leukemia virus type I) binding protein 3	LG 11
AW134252	Dr.17570	MAP kinase-interacting serine/threonine kinase 2	mknk2	protein kinase activity||protein serine/threonine kinase activity||ATP binding||protein amino acid phosphorylation||kinase activity||transferase activity	Unknown [-]	fi17c07.y1 Sugano Kawakami zebrafish DRA Danio rerio cDNA clone 2601420 5' similar to TR:O08606 O08606 MAP KINASE INTERACTING KINASE. ;, mRNA sequence.	ref:NP_060042.1		PROTGI=9994197; PROTID=ref:NP_060042.1; PCT=81.20; ALN=383	ref:NP_067437.1		PROTGI=10946852; PROTID=ref:NP_067437.1; PCT=76.62; ALN=427	Hs.515032	MAP kinase interacting serine/threonine kinase 2	Mm.42126	MAP kinase-interacting serine/threonine kinase 2	373121	MAP kinase-interacting serine/threonine kinase 2
AW117094	Dr.33363	Wu:fi32b04	wu:fi32b04		Unknown [-]	fe18e08.x1 Zebrafish WashU MPIMG EST Danio rerio cDNA clone IMAGE:3739238 3', mRNA sequence.	ref:NP_003618.1		PROTGI=4505971; PROTID=ref:NP_003618.1; PCT=45.51; ALN=167				Hs.160550	Solute carrier family 43, member 2	Mm.11186	Solute carrier family 43, member 2	334117	wu:fi32b04	LG 10
U82980	Dr.275	Janus kinase 1	jak1	protein kinase activity||protein-tyrosine kinase activity||Janus kinase activity||binding||ATP binding||cytoskeleton||protein amino acid phosphorylation||proteolysis and peptidolysis||intracellular signaling cascade||development||metallopeptidase activity	cell motility [0006928]	Danio rerio Jak1 kinase (JAK1) mRNA complete cds.	pir:A39577		PROTGI=107499; PROTID=pir:A39577; PCT=62.93; ALN=1137	sp:P52332		PROTGI=1708580; PROTID=sp:P52332; PCT=62.61; ALN=1137	Hs.551505	Janus kinase 1 (a protein tyrosine kinase)	Mm.289657	Janus kinase 1	30280	Janus kinase 1	LG 6
BI980261	Dr.8947	Wu:fb52h04	wu:fb52h04		Unknown [-]	ft74b03.x1 Gong zebrafish ovary Danio rerio cDNA clone 5158973 3', mRNA sequence.	ref:NP_066925.1		PROTGI=10863909; PROTID=ref:NP_066925.1; PCT=33.48; ALN=189	pir:JG0185		PROTGI=7513673; PROTID=pir:JG0185; PCT=35.87; ALN=191	Hs.516578	Tissue factor pathway inhibitor (lipoprotein-associated coagulation inhibitor)	Mm.124316||Mm.234248	Tissue factor pathway inhibitor||Transcribed locus, weakly similar to NP_507993.1 papilin (5V147) [Caenorhabditis elegans]	322198	wu:fb52h04	LG 15
AW116558	Dr.38149	Sb:cb26	sb:cb26		Unknown [-]	fi16b04.x1 Sugano Kawakami zebrafish DRA Danio rerio cDNA clone 2601295 3' similar to TR:Q9YIA7 Q9YIA7 COMPLEMENT C3-S. ;, mRNA sequence.	sp:P01024		PROTGI=116594; PROTID=sp:P01024; PCT=42.81; ALN=650	sp:P01027		PROTGI=1352102; PROTID=sp:P01027; PCT=43.54; ALN=652	Hs.529053	Complement component 3	Mm.19131	Complement component 3	30490	complement component c3a	LG 1
AW154231	Dr.515	GTP binding protein 1	gtpbp1	GTP binding||protein biosynthesis||cellular component unknown	Unknown [-]	fi24b12.x1 Sugano Kawakami zebrafish DRA Danio rerio cDNA clone 2602079 3', mRNA sequence.	ref:NP_004277.1		PROTGI=4758490; PROTID=ref:NP_004277.1; PCT=84.56; ALN=568	sp:O08582		PROTGI=6685479; PROTID=sp:O08582; PCT=84.86; ALN=573	Hs.276925	GTP binding protein 1	Mm.19080	GTP binding protein 1	378721	GTP binding protein 1	LG 3
AI722515	Dr.24562	Major vault protein	mvp		Unknown [-]	fd19c12.x1 Sugano Kawakami zebrafish DRA Danio rerio cDNA clone 2352022 3' similar to SW:MVP_HUMAN Q14764 MAJOR VAULT PROTEIN ;, mRNA sequence.	prf:2113368A		PROTGI=1097308; PROTID=prf:2113368A; PCT=69.54; ALN=844	sp:Q9EQK5		PROTGI=17433104; PROTID=sp:Q9EQK5; PCT=69.46; ALN=845	Hs.513488	Major vault protein	Mm.228797	Major vault protein	373081	major vault protein	LG 3
AI353694	Dr.10083	CDNA clone IMAGE:6901188			Unknown [-]	zeh0863.seq.F Zebrafish Embryonic Heart cDNA Library Danio rerio cDNA 5', mRNA sequence.	pir:A39904		PROTGI=106836; PROTID=pir:A39904; PCT=26.79; ALN=108	pir:A49684		PROTGI=1083394; PROTID=pir:A49684; PCT=27.35; ALN=113	Hs.110014	Gastric intrinsic factor (vitamin B synthesis)	Mm.456	Gastric intrinsic factor
BG985518	Dr.33500	Id:ibd1327	id:ibd1327		Unknown [-]	1327t3 NICHD Zebrafish normalized I Danio rerio cDNA clone 1327, mRNA sequence.	pir:SAHU4F		PROTGI=70153; PROTID=pir:SAHU4F; PCT=40.14; ALN=139	sp:P10852		PROTGI=112804; PROTID=sp:P10852; PCT=44.86; ALN=105	Hs.502769||Hs.553049||Hs.553984	Solute carrier family 3 (activators of dibasic and neutral amino acid transport), member 2||Transcribed locus, strongly similar to NP_032603.2 solute carrier family 3 (activators of dibasic and neutral amino acid transport), member 2; antigen identified b	Mm.4114	Solute carrier family 3 (activators of dibasic and neutral amino acid transport), member 2	58007	id:ibd1327	LG 19
AI657790	Dr.20339	Core promoter element binding protein	copeb	nucleic acid binding||nucleus||zinc ion binding||metal ion binding	Unknown [-]	fc17e08.y1 Zebrafish WashU MPIMG EST Danio rerio cDNA clone IMAGE:3721670 5', mRNA sequence.	sp:Q99612		PROTGI=7387592; PROTID=sp:Q99612; PCT=74.65; ALN=283	sp:O08584		PROTGI=7387589; PROTID=sp:O08584; PCT=74.65; ALN=283	Hs.126187||Hs.285313	Transcribed locus, strongly similar to XP_507627.1 PREDICTED: similar to HIV-promoter GC-rich sites binding factor - human [Pan troglodytes]||Kruppel-like factor 6	Mm.275036	Kruppel-like factor 6	280650	core promoter element binding protein	LG 24
AI558935	Dr.21125	Wu:fb78b09	wu:fb78b09		Unknown [-]	fb78b09.y1 Zebrafish WashU MPIMG EST Danio rerio cDNA clone IMAGE:3717977 5' similar to SW:S61G_CANFA P38384 PROTEIN TRANSPORT PROTEIN SEC61 GAMMA SUBUNIT. ;, mRNA sequence.											322976	wu:fb78b09	LG 24
BI672330	Dr.5461	Hypothetical protein LOC402880	LOC402880		Unknown [-]	ft38d08.x1 Gong zebrafish testis Danio rerio cDNA clone 5152935 3' similar to SW:COX4_BOVIN P00423 CYTOCHROME C OXIDASE POLYPEPTIDE IV PRECURSOR ;, mRNA sequence.	sp:P13073		PROTGI=117086; PROTID=sp:P13073; PCT=54.14; ALN=157	pir:S12142		PROTGI=109769; PROTID=pir:S12142; PCT=49.04; ALN=157	Hs.277101||Hs.554331	Cytochrome c oxidase subunit IV isoform 2 (lung)||Transcribed locus, moderately similar to NP_001852.1 cytochrome c oxidase subunit IV isoform 1 precursor [Homo sapiens]	Mm.196668	Cytochrome c oxidase subunit IV isoform 2	402880	hypothetical protein LOC402880
BM071271	Dr.16088	Hypothetical protein LOC553403			Unknown [-]	fv05d01.x1 zebrafish adult brain Danio rerio cDNA clone 5385648 3', mRNA sequence.	ref:NP_076981.1		PROTGI=13129064; PROTID=ref:NP_076981.1; PCT=37.89; ALN=95						Mm.271572	Potassium channel tetramerisation domain containing 12b	553403	hypothetical protein LOC553403
BI877883	Dr.5364	Zgc:92015	zgc:92015	amino acid-polyamine transporter activity||oxygen transporter activity||transport||amino acid transport||oxygen transport||membrane	Unknown [-]	fl67e06.x1 Sugano Kawakami zebrafish DRA Danio rerio cDNA clone 3818963 3', mRNA sequence.	ref:NP_006832.1		PROTGI=5870893; PROTID=ref:NP_006832.1; PCT=67.11; ALN=436	ref:NP_033534.1		PROTGI=6678569; PROTID=ref:NP_033534.1; PCT=23.04; ALN=370	Hs.76460	Solute carrier family 38, member 3	Mm.296560	Solute carrier family 38, member 3	436921	zgc:92015
BI474371	Dr.16392	Complement component 6	c6		Unknown [-]	fr96a06.x1 Zebrafish adult olfactory Danio rerio cDNA clone 5001875 3' similar to SW:CO6_HUMAN P13671 COMPLEMENT COMPONENT C6 PRECURSOR. [1] ;, mRNA sequence.	sp:P13671		PROTGI=116609; PROTID=sp:P13671; PCT=44.13; ALN=888	ref:NP_057913.1		PROTGI=7709996; PROTID=ref:NP_057913.1; PCT=46.14; ALN=729	Hs.481992	Complement component 6	Mm.20247	Complement component 6	393611	complement component 6
BE605310	Dr.12986	V-fos FBJ murine osteosarcoma viral oncogene homolog	fos	DNA binding||nucleus||regulation of transcription, DNA-dependent	Unknown [-]	fl24b05.y1 Zebrafish Research Genetics C32 fin Danio rerio cDNA 5' similar to gb:V01512_rna5 P55-C-FOS PROTO-ONCOGENE PROTEIN (HUMAN );, mRNA sequence.	sp:P01100		PROTGI=120470; PROTID=sp:P01100; PCT=54.08; ALN=349	sp:P01101		PROTGI=120471; PROTID=sp:P01101; PCT=54.45; ALN=349	Hs.25647	V-fos FBJ murine osteosarcoma viral oncogene homolog	Mm.246513	FBJ osteosarcoma related oncogene	394198	v-fos FBJ murine osteosarcoma viral oncogene homolog
AW184237	Dr.1380	Si:ch211-198j3.1	si:ch211-198j3.1		Unknown [-]	fj11a11.y1 Zebrafish adult olfactory Danio rerio cDNA 5', mRNA sequence.				prf:2022314A		PROTGI=1092097; PROTID=prf:2022314A; PCT=42.42; ALN=44					338288	si:ch211-198j3.1
AI558709	Dr.17985	Wu:fb79e06	wu:fb79e06		Unknown [-]	fb79e06.y1 Zebrafish WashU MPIMG EST Danio rerio cDNA clone IMAGE:3718114 5', mRNA sequence.	ref:NP_536724.1		PROTGI=17998700; PROTID=ref:NP_536724.1; PCT=77.78; ALN=63				Hs.253319	CDC91 cell division cycle 91-like 1 (S. cerevisiae)	Mm.5434	CDC91 cell division cycle 91-like 1 (S. cerevisiae)	323032	wu:fb79e06	LG 6
AI793516	Dr.2718	Zgc:64072	zgc:64072	biological process unknown||molecular function unknown||membrane	Unknown [-]	fc50e01.x1 Zebrafish WashU MPIMG EST Danio rerio cDNA clone IMAGE:3724824 3' similar to SW:LMP1_CHICK P05300 LYSOSOME-ASSOCIATED MEMBRANE GLYCOPROTEIN 1 PRECURSOR ;, mRNA sequence.	sp:P11279		PROTGI=126376; PROTID=sp:P11279; PCT=43.43; ALN=391	pir:A60534		PROTGI=284989; PROTID=pir:A60534; PCT=41.69; ALN=412	Hs.496684||Hs.537004	Lysosomal-associated membrane protein 2||CDNA clone IMAGE:4797120, partial cds	Mm.486	Lysosomal membrane glycoprotein 2	324985	zgc:64072	LG 1
BM184056	Dr.1839	Wu:fc84e09	wu:fc84e09		Unknown [-]	fv67c11.x1 Sugano SJD adult male Danio rerio cDNA clone 5413628 3' similar to contains element MER28 repetitive element ;, mRNA sequence.											325522	wu:fc84e09	LG 16
AI943108	Dr.4628	ATPase, H+ transporting, lysosomal accessory protein 1	atp6ap1	ATP synthesis coupled proton transport||integral to membrane||proton-transporting two-sector ATPase complex||hydrogen-transporting ATP synthase activity, rotational mechanism||hydrogen-transporting ATPase activity, rotational mechanism	Unknown [-]	fc84e07.x1 Zebrafish WashU MPIMG EST Danio rerio cDNA clone IMAGE:3728100 3', mRNA sequence.	sp:Q15904		PROTGI=12230759; PROTID=sp:Q15904; PCT=46.30; ALN=448	sp:Q9R1Q9		PROTGI=12230767; PROTID=sp:Q9R1Q9; PCT=46.28; ALN=436	Hs.6551	ATPase, H+ transporting, lysosomal accessory protein 1	Mm.21961	ATPase, H+ transporting, lysosomal accessory protein 1	195824	ATPase, H+ transporting, lysosomal accessory protein 1	LG 23
AI958097	Dr.30272	Lectin, galactoside-binding, soluble, 3 (galectin 3)-like	wu:fc90g02	biological process unknown||sugar binding||cellular component unknown||galactoside binding	Unknown [-]	fc90g02.y1 Zebrafish WashU MPIMG EST Danio rerio cDNA clone IMAGE:3728690 5' similar to TR:Q90713 Q90713 GALECTIN-3. ;contains element PTR5 repetitive element ;, mRNA sequence.	pir:A35820		PROTGI=106693; PROTID=pir:A35820; PCT=43.42; ALN=214	pir:A28651		PROTGI=1072481; PROTID=pir:A28651; PCT=47.00; ALN=215	Hs.531081||Hs.553007	Lectin, galactoside-binding, soluble, 3 (galectin 3)||Transcribed locus, weakly similar to NP_002297.1 galectin-3; galactose-specific lectin 3; MAC-2 antigen; IgE-binding protein; carbohydrate-binding protein 35; laminin-binding protein; lectin, galactosi	Mm.248615	Lectin, galactose binding, soluble 3	325599	lectin, galactoside-binding, soluble, 3 (galectin 3)-like
BI888368	Dr.27010	Zgc:91870	zgc:91870	biological process unknown||molecular function unknown||cellular component unknown	Unknown [-]	ZF637-2-000123 Zebrafish shield stage whole embryo cDNA library MPMGp637 Danio rerio cDNA clone MPMGp637_18O11;MPMGp637O1118 5', mRNA sequence.	ref:NP_054778.1		PROTGI=7662651; PROTID=ref:NP_054778.1; PCT=71.43; ALN=111	ref:NP_079703.1		PROTGI=13384824; PROTID=ref:NP_079703.1; PCT=70.27; ALN=110	Hs.507866	Response gene to complement 32	Mm.29811	RIKEN cDNA A130038J17 gene	431737	zgc:91870
BI896301	Dr.29167	ATPase, Ca++ transporting, cardiac muscle, fast twitch 1	atp2a1	catalytic activity||calcium-transporting ATPase activity||ATP binding||cation transport||calcium ion transport||calcium ion homeostasis||regulation of muscle contraction||metabolism||response to mechanical stimulus||ATPase activity, coupled to transmembra	Unknown [-]	fc02d08.y1 Zebrafish WashU MPIMG EST Danio rerio cDNA clone 3720207 5' similar to SW:ATCB_CHICK P13585 CALCIUM-TRANSPORTING ATPASE SARCOPLASMIC RETICULUM TYPE, FAST TWITCH SKELETAL MUSCLE, ADULT ISOFORM ;, mRNA sequence.	sp:O14983		PROTGI=12643544; PROTID=sp:O14983; PCT=85.90; ALN=993	sp:O55143		PROTGI=12643614; PROTID=sp:O55143; PCT=81.97; ALN=993	Hs.183075||Hs.506759	ATPase, Ca++ transporting, cardiac muscle, fast twitch 1||ATPase, Ca++ transporting, cardiac muscle, slow twitch 2	Mm.35134||Mm.227583	ATPase, Ca++ transporting, cardiac muscle, fast twitch 1||ATPase, Ca++ transporting, cardiac muscle, slow twitch 2	260440	ATPase, Ca++ transporting, cardiac muscle, fast twitch 1	LG 3
AI584544	Dr.31380	Troponin T1, skeletal, slow	tnnt1		Unknown [-]	fb95d05.x1 Zebrafish WashU MPIMG EST Danio rerio cDNA clone IMAGE:3719625 3' similar to contains element LTR4 repetitive element ;, mRNA sequence.	pir:TPHUTC		PROTGI=2144843; PROTID=pir:TPHUTC; PCT=57.89; ALN=290	sp:P50752		PROTGI=1717770; PROTID=sp:P50752; PCT=57.95; ALN=290	Hs.533613	Troponin T2, cardiac	Mm.247470	Troponin T2, cardiac	353248	troponin T1, skeletal, slow
AI477644					Unknown [-]	fb58d11.x1 Zebrafish WashU MPIMG EST Danio rerio cDNA clone IMAGE:3716085 3', mRNA sequence.
AW019018	Dr.22145	Transcribed locus			Unknown [-]	fd58f01.x1 Zebrafish WashU MPIMG EST Danio rerio cDNA clone IMAGE:3733945 3', mRNA sequence.
AI584414	Dr.33132	Wu:fb93c12	wu:fb93c12		Unknown [-]	fb93c12.x1 Zebrafish WashU MPIMG EST Danio rerio cDNA clone IMAGE:3719446 3', mRNA sequence.											323250	wu:fb93c12	LG 24
AW059245	Dr.9277	Wu:fc21e01	wu:fc21e01		Unknown [-]	fe12f02.y1 Zebrafish WashU MPIMG EST Danio rerio cDNA clone IMAGE:3738651 5', mRNA sequence.	ref:NP_056498.1		PROTGI=18373305; PROTID=ref:NP_056498.1; PCT=56.36; ALN=214	ref:NP_076208.1		PROTGI=13994378; PROTID=ref:NP_076208.1; PCT=42.59; ALN=213	Hs.24684||Hs.116364||Hs.547088	Arrestin domain containing 3||Transcribed locus, strongly similar to XP_526859.1 PREDICTED: similar to arrestin domain containing 3 [Pan troglodytes]||Transcribed locus, weakly similar to XP_526859.1 PREDICTED: similar to arrestin domain containing 3 [Pan	Mm.271765	Arrestin domain containing 3	324193	wu:fc21e01	LG 5
BM104351	Dr.4733	Wu:fb01d08	wu:fb01d08	biological process unknown||molecular function unknown||cellular component unknown	Unknown [-]	fv50c06.x1 Sugano SJD adult male Danio rerio cDNA clone 5411723 3' similar to TR:Q9Y132 Q9Y132 BCDNA:GH07346 PROTEIN. ;, mRNA sequence.	pir:CGHU6C		PROTGI=1070602; PROTID=pir:CGHU6C; PCT=25.09; ALN=240	pir:E29149		PROTGI=91205; PROTID=pir:E29149; PCT=23.49; ALN=267	Hs.268668	Hypothetical protein FLJ39441	Mm.155687	RIKEN cDNA 5830435K17 gene	337191	zgc:111826	LG 25
U31079	Dr.106	Heat shock protein 47	hsp47	serine-type endopeptidase inhibitor activity||protein folding||response to unfolded protein	heat shock response [0006951]	Danio rerio 47 kDa heat shock protein (hsp) mRNA, complete cds.	pir:S20608		PROTGI=105724; PROTID=pir:S20608; PCT=65.04; ALN=396	sp:P19324		PROTGI=123577; PROTID=sp:P19324; PCT=65.53; ALN=396	Hs.241579	Serine (or cysteine) proteinase inhibitor, clade H (heat shock protein 47), member 1, (collagen binding protein 1)	Mm.22708	Serine (or cysteine) proteinase inhibitor, clade H, member 1	30449	heat shock protein 47	LG 15
BM185238	Dr.9531	CDNA clone IMAGE:7151033			Unknown [-]	fv44f07.x1 Sugano SJD adult male Danio rerio cDNA clone 5411461 3', mRNA sequence.	ref:NP_002464.1		PROTGI=12667788; PROTID=ref:NP_002464.1; PCT=72.49; ALN=269	sp:O08638		PROTGI=13431676; PROTID=sp:O08638; PCT=64.18; ALN=268	Hs.16355||Hs.460109||Hs.474751	Myosin, heavy polypeptide 10, non-muscle||Myosin, heavy polypeptide 11, smooth muscle||Myosin, heavy polypeptide 9, non-muscle	Mm.29677||Mm.218233||Mm.250705	Myosin, heavy polypeptide 9, non-muscle||Myosin, heavy polypeptide 10, non-muscle||Myosin, heavy polypeptide 11, smooth muscle
BG306486	Dr.4464	Wu:fc31b02	wu:fc31b02		Unknown [-]	fm56f05.x1 Zebrafish adult retina cDNA Danio rerio cDNA clone 4199553 3', mRNA sequence.											324504	wu:fc31b02
L35586				protein binding||ATP binding||protein folding||response to unfolded protein||nitric-oxide synthase regulator activity||positive regulation of nitric oxide biosynthesis||unfolded protein binding	Unknown [0000000]	Danio rerio heat shock protein 90 (hsp90) gene, partial cds., product = heat shock protein 90, gene = hsp90, location = <1..>305, protein_id = AAA97518.1, codon_start = 1, db_xref = GI:555573, name = CDS											30591	heat shock protein 90-alpha
BI673604	Dr.14522	Parvalbumin	LOC402807	binding||calcium ion binding||muscle development||cellular component unknown	Unknown [-]	ft29b05.x1 Gong zebrafish testis Danio rerio cDNA clone 5152064 3' similar to SW:PRVA_ESOLU P02628 PARVALBUMIN ALPHA. ;, mRNA sequence.	sp:P20472		PROTGI=131100; PROTID=sp:P20472; PCT=66.06; ALN=109	pir:A37414		PROTGI=321277; PROTID=pir:A37414; PCT=64.22; ALN=109	Hs.295449	Parvalbumin	Mm.2766	Parvalbumin	402807	parvalbumin
BI430135	Dr.6183	Stathmin-like 4	stmn4	intracellular signaling cascade	Unknown [-]	fr83f07.x1 zebrafish adult brain Danio rerio cDNA clone 4967556 3', mRNA sequence.	sp:Q9H169		PROTGI=17368936; PROTID=sp:Q9H169; PCT=80.42; ALN=188	sp:O35414		PROTGI=3915017; PROTID=sp:O35414; PCT=80.95; ALN=188	Hs.201058	Stathmin-like 4	Mm.35474	Stathmin-like 4	406710	stathmin-like 4
BM156927	Dr.4681	Titin	ttn	cellular morphogenesis||protein kinase activity||protein-tyrosine kinase activity||hematopoietin/interferon-class (D200-domain) cytokine receptor activity||ATP binding||protein amino acid phosphorylation||sarcomere alignment||structural constituent of mus	Unknown [-]	fv57h12.x1 Sugano SJD adult male Danio rerio cDNA clone 5412742 3' similar to TR:Q28737 Q28737 TITIN ;, mRNA sequence.	pir:I38344		PROTGI=2136280; PROTID=pir:I38344; PCT=66.15; ALN=636	pir:S20900		PROTGI=111157; PROTID=pir:S20900; PCT=30.31; ALN=475					317731	titin	LG 9
AW232559	Dr.3432	Zgc:86681	zgc:86681	biological process unknown||actin binding||cellular component unknown	Unknown [-]	fj07a04.x1 Zebrafish adult olfactory Danio rerio cDNA 3' similar to SW:CAPG_MOUSE P24452 MACROPHAGE CAPPING PROTEIN ;, mRNA sequence.	pir:A43358		PROTGI=346234; PROTID=pir:A43358; PCT=57.86; ALN=334	pir:A39834		PROTGI=109521; PROTID=pir:A39834; PCT=55.30; ALN=342	Hs.522373||Hs.549223||Hs.554097	Gelsolin (amyloidosis, Finnish type)||Scinderin||Transcribed locus, strongly similar to NP_666232.2 gelsolin [Mus musculus]	Mm.2416||Mm.21109	Scinderin||Gelsolin	336597	zgc:86681	LG 12
BG728693	Dr.11078	Transcribed locus			Unknown [-]	fo98f12.x1 zebrafish gridded kidney Danio rerio cDNA clone 4728334 3', mRNA sequence.
AB062116	Dr.20198	Heat shock cognate 70-kd protein	hsp70	ATP binding||protein folding||response to unfolded protein||response to heat	Unknown [0000000]	Danio rerio HSP70 mRNA for stress protein HSP70, complete cds.	sp:P11142		PROTGI=123648; PROTID=sp:P11142; PCT=85.18; ALN=636	sp:P08109		PROTGI=123651; PROTID=sp:P08109; PCT=85.34; ALN=636	Hs.80288||Hs.274402||Hs.490042||Hs.528560||Hs.547131	Heat shock 70kDa protein 1-like||Heat shock 70kDa protein 1B||Transcribed locus, moderately similar to NP_005336.2 heat shock 70kDa protein 1A; heat shock 70kD protein 1A; heat shock-induced protein; dnaK-type molecular chaperone HSP70-1 [Homo sapiens]||S	Mm.6388||Mm.14287||Mm.347752||Mm.361656	Heat shock protein 1A||Heat shock protein 1-like||Similar to Heat shock cognate 71 kDa protein||Transcribed locus, moderately similar to XP_320971.1 ENSANGP00000019887 [Anopheles gambiae]	30671	heat shock cognate 70-kd protein	LG 15
AW076731	Dr.23392	Zgc:113088		polysaccharide catabolism||DNA binding||catalytic activity||binding||protein binding||carbohydrate metabolism||cell adhesion||cell-matrix adhesion||integrin-mediated signaling pathway||integrin complex||cell wall (sensu Bacteria)||integral to membrane||tr	Unknown [-]	fj02b03.y1 Zebrafish adult olfactory Danio rerio cDNA 5', mRNA sequence.	pir:B36429		PROTGI=106765; PROTID=pir:B36429; PCT=60.67; ALN=89	sp:Q61739		PROTGI=11467968; PROTID=sp:Q61739; PCT=61.80; ALN=89	Hs.133397||Hs.549574	Integrin, alpha 6||Transcribed locus, strongly similar to XP_515909.1 PREDICTED: similar to integrin alpha-6 chain precursor, splice form B - human [Pan troglodytes]	Mm.225096	Integrin alpha 6	541320	zgc:113088
BE557932	Dr.36507	Zgc:92034	zgc:92034	biological process unknown||molecular function unknown||cellular component unknown	Unknown [-]	fl15d02.y1 Zebrafish Research Genetics C32 fin Danio rerio cDNA 5', mRNA sequence.	ref:NP_056498.1		PROTGI=18373305; PROTID=ref:NP_056498.1; PCT=52.64; ALN=409	ref:NP_076208.1		PROTGI=13994378; PROTID=ref:NP_076208.1; PCT=41.00; ALN=394	Hs.24684||Hs.116364||Hs.547088	Arrestin domain containing 3||Transcribed locus, strongly similar to XP_526859.1 PREDICTED: similar to arrestin domain containing 3 [Pan troglodytes]||Transcribed locus, weakly similar to XP_526859.1 PREDICTED: similar to arrestin domain containing 3 [Pan	Mm.271765	Arrestin domain containing 3	447866	zgc:92034
BI672168	Dr.12491	Transcribed locus, weakly similar to XP_538843.1 PREDICTED: similar to Complement C4 precursor [Canis familiaris]			Unknown [-]	ft35e07.x1 Gong zebrafish testis Danio rerio cDNA clone 5152620 3' similar to TR:Q9UM89 Q9UM89 ZA {REGION BETWEEN EXONS 35 AND 36 OF THE COMPLEMENT COMPONENT C4 GE}. ;, mRNA sequence.	pir:C4HU		PROTGI=2144577; PROTID=pir:C4HU; PCT=44.06; ALN=255	sp:P01029		PROTGI=116603; PROTID=sp:P01029; PCT=45.64; ALN=236	Hs.534847||Hs.546241	Complement component 4B, telomeric||Complement component 4B
AW174507	Dr.35297	Wu:fj05a08	wu:fj05a08		Unknown [-]	fj05a08.y1 Zebrafish adult olfactory Danio rerio cDNA 5' similar to TR:Q98856 Q98856 GELATINASE-B. ;, mRNA sequence.	sp:P14780		PROTGI=116863; PROTID=sp:P14780; PCT=51; ALN=158	pir:JC1456		PROTGI=346712; PROTID=pir:JC1456; PCT=47; ALN=151					335349	wu:fj05a08	LG 8
BE693132	Dr.10650	CDNA clone IMAGE:7139975			Unknown [-]	zeh0312r Zebrafish Embryonic Heart cDNA Library Danio rerio cDNA clone zeh0312 3', mRNA sequence.
AW059030	Dr.19144	Procollagen-proline, 2-oxoglutarate 4-dioxygenase (proline 4-hydroxylase), alpha polypeptide 2	p4ha2	oxidoreductase activity, acting on single donors with incorporation of molecular oxygen, incorporation of two atoms of oxygen||oxidoreductase activity, acting on paired donors, with incorporation or reduction of molecular oxygen, 2-oxoglutarate as one don	Unknown [-]	fe24a01.x1 Zebrafish WashU MPIMG EST Danio rerio cDNA clone IMAGE:3739752 3' similar to gb:M24486 PROLYL 4-HYDROXYLASE ALPHA SUBUNIT PRECURSOR (HUMAN);, mRNA sequence.	ref:NP_004190.1		PROTGI=4758868; PROTID=ref:NP_004190.1; PCT=68.17; ALN=507	pir:I49135		PROTGI=2117639; PROTID=pir:I49135; PCT=67.29; ALN=510	Hs.519568	Procollagen-proline, 2-oxoglutarate 4-dioxygenase (proline 4-hydroxylase), alpha polypeptide II	Mm.3705	Procollagen-proline, 2-oxoglutarate 4-dioxygenase (proline 4-hydroxylase), alpha II polypeptide	373132	procollagen-proline, 2-oxoglutarate 4-dioxygenase (proline 4-hydroxylase), alpha polypeptide 2
BG303651	Dr.28365	Zgc:55836	zgc:55836	magnesium ion binding||catalytic activity||protein serine/threonine phosphatase activity||protein amino acid dephosphorylation||protein serine/threonine phosphatase complex||hydrolase activity	Unknown [-]	fl60b09.x1 Sugano Kawakami zebrafish DRA Danio rerio cDNA clone 3818080 3', mRNA sequence.	sp:O15297		PROTGI=10720176; PROTID=sp:O15297; PCT=62.77; ALN=375	sp:Q9QZ67		PROTGI=10720183; PROTID=sp:Q9QZ67; PCT=46.72; ALN=535	Hs.286073	Protein phosphatase 1D magnesium-dependent, delta isoform	Mm.45609||Mm.362414||Mm.376583	Protein phosphatase 1D magnesium-dependent, delta isoform||Transcribed locus||Transcribed locus	394065	zgc:55836
AW115565	Dr.30151	Wu:fc19g07	wu:fc19g07		Unknown [-]	fj97c07.x1 Sugano Kawakami zebrafish DRA Danio rerio cDNA clone 2599596 3' similar to SW:SKLM_MOUSE Q62234 SKELEMIN. ;, mRNA sequence.	sp:P52179		PROTGI=1709202; PROTID=sp:P52179; PCT=61.86; ALN=236	pir:A48594		PROTGI=539924; PROTID=pir:A48594; PCT=62.61; ALN=238	Hs.464469	Myomesin 1 (skelemin) 185kDa	Mm.4103	Myomesin 1	324136	wu:fc19g07	LG 2
AI793783	Dr.21765	Wu:fc54a06	wu:fc54a06		Unknown [-]	fc54a06.x1 Zebrafish WashU MPIMG EST Danio rerio cDNA clone IMAGE:3725170 3', mRNA sequence.	ref:NP_055448.1		PROTGI=7661950; PROTID=ref:NP_055448.1; PCT=94.47; ALN=253	pir:T42719		PROTGI=11360384; PROTID=pir:T42719; PCT=94.47; ALN=253	Hs.173288	SH2 domain binding protein 1 (tetratricopeptide repeat containing)	Mm.255858	SH2 domain binding protein 1 (tetratricopeptide repeat containing)	325057	wu:fc54a06	LG 7
BI474827	Dr.7340	Zgc:64089	zgc:64089	transporter activity||transport||integral to membrane	Unknown [-]	fp52h12.x3 zebrafish gridded kidney Danio rerio cDNA clone 4760327 3', mRNA sequence.	ref:NP_037488.1		PROTGI=7019529; PROTID=ref:NP_037488.1; PCT=28.30; ALN=474	sp:P53986		PROTGI=1709075; PROTID=sp:P53986; PCT=24.55; ALN=497	Hs.58049||Hs.499709	MRNA of muscle specific gene M1||Solute carrier family 16 (monocarboxylic acid transporters), member 9	Mm.19325	Solute carrier family 16 (monocarboxylic acid transporters), member 9	393382	zgc:64089
AW305943	Dr.10314	Matrix metalloproteinase 13	mmp13	metalloendopeptidase activity||extracellular matrix (sensu Metazoa)||proteolysis and peptidolysis||metallopeptidase activity||zinc ion binding	Unknown [-]	fj78a02.y1 zebrafish gridded kidney Danio rerio cDNA 5' similar to TR:Q98859 Q98859 COLLAGENASE 3. ;, mRNA sequence.	pir:A53711		PROTGI=1082304; PROTID=pir:A53711; PCT=52.12; ALN=468	sp:P33435		PROTGI=461764; PROTID=sp:P33435; PCT=50.42; ALN=468	Hs.2936	Matrix metalloproteinase 13 (collagenase 3)	Mm.5022	Matrix metalloproteinase 13	387293	matrix metalloproteinase 13
BG303845	Dr.844	Zgc:55642	zgc:55642	biological process unknown||molecular function unknown||cellular component unknown	Unknown [-]	fl26g04.x1 Sugano Kawakami zebrafish DRA Danio rerio cDNA clone 3815214 3', mRNA sequence.	ref:NP_064624.1		PROTGI=9910544; PROTID=ref:NP_064624.1; PCT=75.76; ALN=64				Hs.22065	CDC42 small effector 1	Mm.28189	CDC42 small effector 1	337314	zgc:55642	LG 16
BI326597	Dr.914	Zgc:103566	IRF1	transcription factor activity||nucleus||regulation of transcription, DNA-dependent	Unknown [-]	fp37c11.x3 zebrafish gridded kidney Danio rerio cDNA clone 4758908 3' similar to contains element MER36 repetitive element ;, mRNA sequence.	pir:I52998		PROTGI=2135508; PROTID=pir:I52998; PCT=49.05; ALN=233	sp:P15314		PROTGI=124901; PROTID=sp:P15314; PCT=47.92; ALN=233	Hs.436061	Interferon regulatory factor 1	Mm.105218	Interferon regulatory factor 1	403071	zgc:103566
BI533884	Dr.17570	MAP kinase-interacting serine/threonine kinase 2	mknk2	protein kinase activity||protein serine/threonine kinase activity||ATP binding||protein amino acid phosphorylation||kinase activity||transferase activity	Unknown [-]	fr12d03.y3 zebrafish fin day1 regeneration Danio rerio cDNA clone 4927901 4927901 5' similar to TR:Q9Y2N6 Q9Y2N6 PUTATIVE MAP KINASE INTERACTING KINASE ;, mRNA sequence.	ref:NP_060042.1		PROTGI=9994197; PROTID=ref:NP_060042.1; PCT=81.20; ALN=383	ref:NP_067437.1		PROTGI=10946852; PROTID=ref:NP_067437.1; PCT=76.62; ALN=427	Hs.515032	MAP kinase interacting serine/threonine kinase 2	Mm.42126	MAP kinase-interacting serine/threonine kinase 2	373121	MAP kinase-interacting serine/threonine kinase 2
BI891643	Dr.31856	Polymerase (DNA directed), beta	polb	DNA binding||DNA-directed DNA polymerase activity||beta DNA polymerase activity||DNA nucleotidylexotransferase activity||intracellular||DNA replication||DNA repair	Unknown [-]	ZF637-3-000898 Zebrafish shield stage whole embryo cDNA library MPMGp637 Danio rerio cDNA clone MPMGp637_15N18;MPMGp637N1815 5', mRNA sequence.	pdb:9ICP		PROTGI=1943122; PROTID=pdb:9ICP; PCT=79.82; ALN=337	ref:NP_064416.1		PROTGI=9910500; PROTID=ref:NP_064416.1; PCT=34.42; ALN=297	Hs.521563	Polymerase (DNA directed), beta	Mm.123211	Polymerase (DNA directed), beta	445402	polymerase (DNA directed), beta
BM071656	Dr.9544	Integrin linked kinase	ilk	protein kinase activity||protein serine/threonine kinase activity||protein-tyrosine kinase activity||ATP binding||protein amino acid phosphorylation||integrin-mediated signaling pathway||kinase activity	Unknown [-]	fu86a10.x1 Gong zebrafish ovary Danio rerio cDNA clone 5377818 3', mRNA sequence.	ref:NP_004508.1		PROTGI=4758606; PROTID=ref:NP_004508.1; PCT=86.73; ALN=452	ref:NP_034692.1		PROTGI=6754342; PROTID=ref:NP_034692.1; PCT=86.50; ALN=452	Hs.5158	Integrin-linked kinase	Mm.274846	Integrin linked kinase	393543	integrin linked kinase
BE605735	Dr.10345	Wu:fb14a07	wu:fb14a07		Unknown [-]	fl19a08.x1 Zebrafish Research Genetics C32 fin Danio rerio cDNA 3', mRNA sequence.											336572	wu:fb14a07	LG 24
BM155459					Unknown [-]	fw05f03.y1 SJD adult pectoral fin Danio rerio cDNA clone 5545853 5', mRNA sequence.
BI841916	Dr.7102	Chromosome 20 open reading frame 149, like	c20orf149l		Unknown [-]	fq54e04.y1 Zebrafish adult olfactory Danio rerio cDNA clone 4879950 5', mRNA sequence.	ref:NP_077275.1		PROTGI=13236524; PROTID=ref:NP_077275.1; PCT=55.65; ALN=115				Hs.79625	Chromosome 20 open reading frame 149	Mm.213943||Mm.258263	RIKEN cDNA C330003G01 gene||Transcribed locus	336303	chromosome 20 open reading frame 149, like	LG 23
BM185913	Dr.33374	Wu:fb37e05	wu:fb37e05		Unknown [-]	fv74d07.x1 zebrafish adult brain Danio rerio cDNA clone 5414077 3', mRNA sequence.	ref:NP_060042.1		PROTGI=9994197; PROTID=ref:NP_060042.1; PCT=69; ALN=83	ref:NP_067437.1		PROTGI=10946852; PROTID=ref:NP_067437.1; PCT=88; ALN=35							LG 8
BI864190	Dr.31444	Zgc:92903	zgc:92903	electron transporter activity||electron transport||cellular component unknown	Unknown [-]	ft16f07.y1 Zebrafish neuronal Danio rerio cDNA clone 5081629 5' similar to SW:THIO_CHICK P08629 THIOREDOXIN. ;, mRNA sequence.	sp:P10599		PROTGI=135773; PROTID=sp:P10599; PCT=64.42; ALN=104	sp:P10639		PROTGI=549078; PROTID=sp:P10639; PCT=63.21; ALN=106	Hs.435136	Thioredoxin	Mm.260618||Mm.336734	Thioredoxin 1||Thioredoxin 1	436734	zgc:92903
AW232641	Dr.3558	Wu:fb53g09	wu:fb53g09		Unknown [-]	fj22d08.x1 Zebrafish adult olfactory Danio rerio cDNA 3', mRNA sequence.				ref:NP_080800.1		PROTGI=13386020; PROTID=ref:NP_080800.1; PCT=35.71; ALN=84	Hs.522605	MID1 interacting protein 1 (gastrulation specific G12-like (zebrafish))	Mm.29429	Mid1 interacting protein 1 (gastrulation specific G12-like (zebrafish))	386948	wu:fb53g09	LG 18
BI888943	Dr.42339	Zgc:110304		biological process unknown||molecular function unknown||cellular component unknown	Unknown [-]	ZF637-2-000698 Zebrafish shield stage whole embryo cDNA library MPMGp637 Danio rerio cDNA clone MPMGp637_22N1;MPMGp637N0122 5', mRNA sequence.	sp:P16422		PROTGI=120749; PROTID=sp:P16422; PCT=38.96; ALN=225	pir:A46489		PROTGI=346910; PROTID=pir:A46489; PCT=38.24; ALN=222	Hs.692	Tumor-associated calcium signal transducer 1	Mm.4259	Tumor-associated calcium signal transducer 1	550255	zgc:110304
AA497257	Dr.173	Wu:fa04e07	wu:fa04e07		Unknown [-]	fa04e07.s1 Zebrafish ICRFzfls Danio rerio cDNA clone 1O20 3', mRNA sequence.											334823	wu:fa04e07	LG 25
AI657551	Dr.17570	MAP kinase-interacting serine/threonine kinase 2	mknk2	protein kinase activity||protein serine/threonine kinase activity||ATP binding||protein amino acid phosphorylation||kinase activity||transferase activity	Unknown [-]	fc15a03.y1 Zebrafish WashU MPIMG EST Danio rerio cDNA clone IMAGE:3721420 5', mRNA sequence.	ref:NP_060042.1		PROTGI=9994197; PROTID=ref:NP_060042.1; PCT=81.20; ALN=383	ref:NP_067437.1		PROTGI=10946852; PROTID=ref:NP_067437.1; PCT=76.62; ALN=427	Hs.515032	MAP kinase interacting serine/threonine kinase 2	Mm.42126	MAP kinase-interacting serine/threonine kinase 2	373121	MAP kinase-interacting serine/threonine kinase 2
BI891706					Unknown [-]	ZF637-3-000961 Zebrafish shield stage whole embryo cDNA library MPMGp637 Danio rerio cDNA clone MPMGp637_15A23;MPMGp637A2315 5', mRNA sequence.
BI876694	Dr.30610	Zgc:103532		biological process unknown||catalytic activity||membrane	Unknown [-]	fl75d11.y1 Sugano Kawakami zebrafish DRA Danio rerio cDNA clone 3819693 5' similar to SW:LMP2_MOUSE P17047 LYSOSOME-ASSOCIATED MEMBRANE GLYCOPROTEIN 2 PRECURSOR ;contains element MSR1 repetitive element ;, mRNA sequence.	pir:JC4317		PROTGI=2119602; PROTID=pir:JC4317; PCT=48.64; ALN=211	sp:P17047		PROTGI=126381; PROTID=sp:P17047; PCT=42.52; ALN=213	Hs.496684||Hs.537004	Lysosomal-associated membrane protein 2||CDNA clone IMAGE:4797120, partial cds	Mm.486	Lysosomal membrane glycoprotein 2	541406	zgc:103532
BM081219	Dr.29852	Matrix metalloproteinase 14 (membrane-inserted) alpha	mmp14a	metalloendopeptidase activity||extracellular matrix (sensu Metazoa)||proteolysis and peptidolysis||metallopeptidase activity||metallopeptidase activity||zinc ion binding||zinc ion binding||anterior/posterior axis specification||cartilage development	Unknown [-]	fu91a02.x1 Zebrafish adult olfactory Danio rerio cDNA clone 5378187 3', mRNA sequence.	pir:I38028		PROTGI=2135620; PROTID=pir:I38028; PCT=67.07; ALN=572	sp:P53690		PROTGI=12643423; PROTID=sp:P53690; PCT=66.84; ALN=564	Hs.2399||Hs.546267	Matrix metalloproteinase 14 (membrane-inserted)||Matrix metalloproteinase 16 (membrane-inserted)	Mm.204820||Mm.280175	Matrix metalloproteinase 16||Matrix metalloproteinase 14 (membrane-inserted)	373882	matrix metalloproteinase 14 (membrane-inserted) alpha	LG 24
AW154574	Dr.7306	Serine carboxypeptidase 1	zgc:56081	catalytic activity||carboxypeptidase activity||serine carboxypeptidase activity||proteolysis and peptidolysis||cellular component unknown	Unknown [-]	fi29f05.x1 Sugano Kawakami zebrafish DRA Danio rerio cDNA clone 2602593 3' similar to WP:F22E12.1 CE15886 BPTI/KUNITZ INHIBITOR DOMAIN ;, mRNA sequence.	ref:NP_067639.1		PROTGI=11055992; PROTID=ref:NP_067639.1; PCT=65.79; ALN=418	pir:A35732		PROTGI=110854; PROTID=pir:A35732; PCT=24.52; ALN=425	Hs.514950	Serine carboxypeptidase 1	Mm.34126	Serine carboxypeptidase 1	393161	serine carboxypeptidase 1
BI887138	Dr.9953	Sb:cb98	sb:cb98		Unknown [-]	ZF637-1-001393 Zebrafish shield stage whole embryo cDNA library MPMGp637 Danio rerio cDNA clone MPMGp637_25K24;MPMGp637K2425 5', mRNA sequence.											368287	sb:cb98
AI354032	Dr.28674	Natriuretic peptide precursor A	nppa	hormone activity||extracellular region||regulation of blood vessel size	Unknown [-]	zeh1304.seq.F Zebrafish Embryonic Heart cDNA Library Danio rerio cDNA 5', mRNA sequence.	sp:P01160		PROTGI=113864; PROTID=sp:P01160; PCT=31.43; ALN=130	sp:P05125		PROTGI=113865; PROTID=sp:P05125; PCT=30.66; ALN=128	Hs.75640||Hs.219140||Hs.546737	Natriuretic peptide precursor A||Natriuretic peptide precursor B||Transcribed locus, strongly similar to NP_006163.1 natriuretic peptide precursor A; pronatriodilatin; atrial natriuretic peptide [Homo sapiens]	Mm.19961	Natriuretic peptide precursor type A	321442	natriuretic peptide precursor A	LG 8
AI584555	Dr.21236	Transcribed locus, moderately similar to XP_419909.1 PREDICTED: similar to bA345L23.2 (novel protein with BTB/POZ (broad complex Tramtrack bric-a-brac/Pox virus and zinc finger) domain) [Gallus gallus]			Unknown [-]	fb95e08.x1 Zebrafish WashU MPIMG EST Danio rerio cDNA clone IMAGE:3719654 3', mRNA sequence.							Hs.376697	Ortholog of zebrafish kelchlike gene klhl	Mm.208843	RIKEN cDNA D930047P17 gene
BE558041	Dr.10410	Wu:fl17h04	wu:fl17h04		Unknown [-]	fl17h04.y1 Zebrafish Research Genetics C32 fin Danio rerio cDNA 5', mRNA sequence.											337704	wu:fl17h04	LG 18
BE201632	Dr.28144	Si:dkey-9a20.6	si:dkey-9a20.6		Unknown [-]	fk96b08.x1 Zebrafish Research Genetics C32 fin Danio rerio cDNA 3', mRNA sequence.	pir:S07633		PROTGI=106326; PROTID=pir:S07633; PCT=38.71; ALN=229	ref:NP_032251.1		PROTGI=6680187; PROTID=ref:NP_032251.1; PCT=39.15; ALN=229	Hs.206500	Cortactin	Mm.205601||Mm.235965	Cortactin||Similar to cortactin isoform b; oncogene EMS1; ems1 sequence (mammary tumor and squamous cell carcinoma-associated (p80/85 src substrate); 1110020L01Rik	335251	si:dkey-9a20.6
BE693123	Dr.38702	Hm:zeh0225r			Unknown [-]	zeh0225r Zebrafish Embryonic Heart cDNA Library Danio rerio cDNA clone zeh0225 3', mRNA sequence.											503823	hm:zeh0225r
BI882450	Dr.10250	L-threonine dehydrogenase	tdh	catalytic activity||nucleotide-sugar metabolism||NAD binding	Unknown [-]	fm93f10.x1 Zebrafish Research Genetics C32 fin Danio rerio cDNA clone 4468386 3', mRNA sequence.							Hs.130610	Chromosome 8 open reading frame 12	Mm.6128||Mm.354229	L-threonine dehydrogenase||Similar to L-threonine 3-dehydrogenase	406528	L-threonine dehydrogenase	LG 20
AW280217	Dr.20525	Zgc:77868	zgc:77868	biological process unknown	Unknown [-]	fj52f04.x1 zebrafish adult brain Danio rerio cDNA 3', mRNA sequence.	ref:NP_068815.1		PROTGI=11415042; PROTID=ref:NP_068815.1; PCT=34.15; ALN=431	sp:O88522		PROTGI=6093481; PROTID=sp:O88522; PCT=30.16; ALN=421	Hs.332706	Optineurin	Mm.116942	Optineurin	336159	zgc:77868	LG 4
BE704450	Dr.7394	Transcribed locus			Unknown [-]	zeh0068R Zebrafish Embryonic Heart cDNA Library Danio rerio cDNA clone zeh0068 3', mRNA sequence.
BI839784	Dr.17570	MAP kinase-interacting serine/threonine kinase 2	mknk2	protein kinase activity||protein serine/threonine kinase activity||ATP binding||protein amino acid phosphorylation||kinase activity||transferase activity	Unknown [-]	fq43d02.y1 zebrafish adult brain Danio rerio cDNA clone 4834203 5', mRNA sequence.	ref:NP_060042.1		PROTGI=9994197; PROTID=ref:NP_060042.1; PCT=81.20; ALN=383	ref:NP_067437.1		PROTGI=10946852; PROTID=ref:NP_067437.1; PCT=76.62; ALN=427	Hs.515032	MAP kinase interacting serine/threonine kinase 2	Mm.42126	MAP kinase-interacting serine/threonine kinase 2	373121	MAP kinase-interacting serine/threonine kinase 2
AI384696	Dr.43307	Cathepsin K	ctsk		Unknown [-]	fb08b05.x1 zebrafish fin day0 regeneration Danio rerio cDNA 3', mRNA sequence.	pir:JC2476		PROTGI=1071885; PROTID=pir:JC2476; PCT=70.48; ALN=166	sp:P55097		PROTGI=12644320; PROTID=sp:P55097; PCT=68.48; ALN=165	Hs.523594	Cathepsin K (pycnodysostosis)	Mm.272085	Cathepsin K	64255	cathepsin K	LG 16
AF307846	Dr.3763	Epithelial protein lost in neoplasm	eplin	zinc ion binding||metal ion binding	lipid metabolism [0006629]	Danio rerio cytoskeleton-associated LIM domain protein (eplin) mRNA, complete cds.	ref:NP_057441.1		PROTGI=7705373; PROTID=ref:NP_057441.1; PCT=36.13; ALN=627	ref:NP_075550.1		PROTGI=12746446; PROTID=ref:NP_075550.1; PCT=37.75; ALN=510	Hs.525419	Epithelial protein lost in neoplasm beta	Mm.33207	DNA segment, Chr 15, ERATO Doi 366, expressed	64000	epithelial protein lost in neoplasm	LG 23
BI704278	Dr.26555	Cathepsin L, a	ctsla	cysteine-type endopeptidase activity||proteolysis and peptidolysis||peptidase activity||cysteine-type peptidase activity||hydrolase activity	Unknown [-]	zfshTARAMA000108 Zebrafish shield stage whole embryo cDNA library MPMGp637 Danio rerio cDNA clone MPMGp637J0718 5', mRNA sequence.	sp:P07711		PROTGI=115741; PROTID=sp:P07711; PCT=66.27; ALN=335	sp:P06797		PROTGI=115742; PROTID=sp:P06797; PCT=61.42; ALN=337	Hs.87417||Hs.418123||Hs.546696	Cathepsin L2||Cathepsin L||CDNA FLJ25898 fis, clone CBR03893	Mm.930||Mm.375783	Cathepsin L||Transcribed locus	321453	cathepsin L, a	LG 5
AW421040	Dr.1967	Wu:fb51h06	wu:fb51h06		Unknown [-]	fj90h11.x1 zebrafish gridded kidney Danio rerio cDNA 3', mRNA sequence.	ref:NP_004685.1		PROTGI=4759118; PROTID=ref:NP_004685.1; PCT=56.18; ALN=89				Hs.42645||Hs.463838	Solute carrier family 16 (monocarboxylic acid transporters), member 6||Similar to solute carrier family 16, member 6; monocarboxylate transporter 6	Mm.265874	Solute carrier family 16 (monocarboxylic acid transporters), member 6	322159	wu:fb51h06	LG 3
BI876766	Dr.5802	Transcribed locus			Unknown [-]	fl76c12.y1 Sugano Kawakami zebrafish DRA Danio rerio cDNA clone 3819670 5' similar to TR:Q9Y609 Q9Y609 LR8. ;, mRNA sequence.				ref:NP_068364.1		PROTGI=11096338; PROTID=ref:NP_068364.1; PCT=25.29; ALN=167			Mm.2072||Mm.33957||Mm.139320||Mm.233909||Mm.353643||Mm.361429	Membrane-spanning 4-domains, subfamily A, member 4D||Membrane-spanning 4-domains, subfamily A, member 4B||RIKEN cDNA 5033428B15 gene||Similar to membrane-spanning 4-domains, subfamily A, member 4C; membrane-spanning 4-domains, subfamily A, member 9||Membr
Down-regulated genes
BI878304	Dr.16118	Transcribed locus, weakly similar to NP_058519.1 microtubule-associated protein tau isoform 1; G protein beta1/gamma2 subunit-interacting factor 1 [Homo sapiens]			Unknown [-]	fl97b09.x1 Zebrafish adult retina cDNA Danio rerio cDNA clone 4144481 3' similar to SW:TAU3_MOUSE P10637 MICROTUBULE-ASSOCIATED PROTEIN TAU ;, mRNA sequence.	pir:QRHUT2		PROTGI=71558; PROTID=pir:QRHUT2; PCT=69.65; ALN=199	pir:B28820		PROTGI=91089; PROTID=pir:B28820; PCT=69.15; ALN=199	Hs.101174	Microtubule-associated protein tau	Mm.1287	Microtubule-associated protein tau
AI722369	Dr.5211	Transcribed locus, weakly similar to XP_426745.1 PREDICTED: similar to hypothetical protein FLJ32214, partial [Gallus gallus]			Unknown [-]	fc26d03.x1 Zebrafish WashU MPIMG EST Danio rerio cDNA clone IMAGE:3722501 3', mRNA sequence.							Hs.538894	CDNA FLJ46714 fis, clone TRACH3016992	Mm.22||Mm.206337||Mm.270945	RIKEN cDNA 1600014E20 gene||Transcribed locus||Transcribed locus
BI878403	Dr.12699	Wu:fc44b02	wu:fc44b02		Unknown [-]	fl77d11.x1 Sugano Kawakami zebrafish DRA Danio rerio cDNA clone 3819717 3', mRNA sequence.											324813	wu:fc44b02	LG 2
AW279895	Dr.27876	Wu:fj46d07	wu:fj46d07		Unknown [-]	fj46d07.x1 zebrafish adult brain Danio rerio cDNA 3', mRNA sequence.											336062	wu:fj46d07	LG 7
BI429158					Unknown [-]	fr73e10.y1 zebrafish adult brain Danio rerio cDNA clone 4966386 5' similar to SW:KCCD_RAT P15791 CALCIUM/CALMODULIN-DEPENDENT PROTEIN KINASE TYPE II DELTA CHAIN ;, mRNA sequence.
BI982778	Dr.31359	CDNA clone IMAGE:7270639			Unknown [-]	fu54b07.x1 zebrafish adult brain Danio rerio cDNA clone 5333316 3' similar to TR:Q62364 Q62364 TUBULIN, BETA 4 ;, mRNA sequence.	sp:P05217		PROTGI=135459; PROTID=sp:P05217; PCT=98.79; ALN=248	sp:P05218		PROTGI=135471; PROTID=sp:P05218; PCT=99.60; ALN=248
BI670921	Dr.12467	Transcribed locus, moderately similar to XP_535481.1 PREDICTED: similar to rabconnectin-3 [Canis familiaris]			Unknown [-]	fp58b09.x1 Zebrafish adult retina cDNA Danio rerio cDNA clone 4786121 3' similar to TR:O94938 O94938 KIAA0856 PROTEIN ;, mRNA sequence.	ref:NP_079510.1		PROTGI=13376840; PROTID=ref:NP_079510.1; PCT=23.91; ALN=92	ref:NP_075680.1		PROTGI=13277350; PROTID=ref:NP_075680.1; PCT=23.91; ALN=92	Hs.334023||Hs.511386	Transcribed locus, weakly similar to NP_056078.1 rabconnectin-3 [Homo sapiens]||Dmx-like 2
BM082431	Dr.46053	Transcribed locus			Unknown [-]	fu23g11.x1 Campbell zebrafish ovary Danio rerio cDNA clone 5306301 3' similar to SW:TREA_RABIT P19813 TREHALASE PRECURSOR ;, mRNA sequence.	sp:O43280		PROTGI=3287921; PROTID=sp:O43280; PCT=58.14; ALN=82	ref:NP_067456.1		PROTGI=10946884; PROTID=ref:NP_067456.1; PCT=56.57; ALN=95	Hs.129712	Trehalase (brush-border membrane glycoprotein)	Mm.45380	Trehalase (brush-border membrane glycoprotein)
BF157485	Dr.31110	Zgc:55729	zgc:55729	binding||cellular component unknown	Unknown [-]	fl40b02.y1 Sugano Kawakami zebrafish DRA Danio rerio cDNA clone 3816146 5' similar to TR:P97536 P97536 TIP120. ;, mRNA sequence.	pir:T01239		PROTGI=7513056; PROTID=pir:T01239; PCT=57.41; ALN=1059				Hs.546407	TBP-interacting protein	Mm.203965||Mm.291119||Mm.322907	DNA segment, Chr 10, ERATO Doi 516, expressed||Transcribed locus, weakly similar to XP_509204.1 PREDICTED: similar to TIP120 protein [Pan troglodytes]||PREDICTED: Mus musculus hypothetical LOC383820 (LOC383820), mRNA	406806	cullin-associated and neddylation-dissociated 1	LG 4
BI878898	Dr.9155	N-ethylmaleimide-sensitive factor	nsf	nucleotide binding||ATP binding||nucleoside-triphosphatase activity	Unknown [-]	fl85a09.x1 Sugano Kawakami zebrafish DRA Danio rerio cDNA clone 3820337 3' similar to SW:NSF_CRIGR P18708 VESICULAR-FUSION PROTEIN NSF ;, mRNA sequence.	pir:G01234		PROTGI=7435752; PROTID=pir:G01234; PCT=85.68; ALN=740	sp:P46460		PROTGI=1171774; PROTID=sp:P46460; PCT=86.04; ALN=738					368483	N-ethylmaleimide-sensitive factor
AI617260	Dr.34157	Transcribed locus			Unknown [-]	zehn1304.seq.F Zebrafish Embryonic Heart cDNA Library Danio rerio cDNA 5', mRNA sequence.
BM185116	Dr.4872	Tubulin, alpha 2	tuba2	GTPase activity||structural molecule activity||GTP binding||microtubule||microtubule-based movement||protein complex||protein polymerization	Unknown [-]	fv17h12.x2 zebrafish adult brain Danio rerio cDNA clone 5387014 3', mRNA sequence.	ref:NP_006000.2		PROTGI=17986283; PROTID=ref:NP_006000.2; PCT=97.78; ALN=451	sp:P05213		PROTGI=135412; PROTID=sp:P05213; PCT=98.00; ALN=451	Hs.75318||Hs.436035||Hs.447471||Hs.496618||Hs.524390||Hs.524395||Hs.548326	Tubulin, alpha 1 (testis specific)||Tubulin alpha 6||Transcribed locus, strongly similar to XP_426592.1 PREDICTED: similar to tubulin, alpha 2; tubulin alpha 2 [Gallus gallus]||Transcribed locus, strongly similar to XP_426592.1 PREDICTED: similar to tubul	Mm.1155||Mm.88212||Mm.209290||Mm.324696||Mm.371591	Tubulin, alpha 4||Tubulin, alpha 6||Transcribed locus, strongly similar to XP_426592.1 PREDICTED: similar to tubulin, alpha 2; tubulin alpha 2 [Gallus gallus]||Tubulin, alpha 2||Tubulin, alpha 1	406303	tubulin, alpha 2
BM184758	Dr.44146	CDNA clone MGC:110104 IMAGE:7284490			Unknown [-]	ft82a11.y3 Gong zebrafish ovary Danio rerio cDNA clone 5159709 5', mRNA sequence.	sp:Q92782		PROTGI=2500145; PROTID=sp:Q92782; PCT=71; ALN=130	sp:Q9QX66		PROTGI=13431818; PROTID=sp:Q9QX66; PCT=75; ALN=157					566219	similar to zinc finger protein neuro-d4
BG305925					Unknown [-]	fm14c12.x1 Zebrafish adult retina cDNA Danio rerio cDNA clone 4146071 3', mRNA sequence.
BI868167					Unknown [-]	ft68h06.y1 Gong zebrafish ovary Danio rerio cDNA clone 5158523 5', mRNA sequence.
BI882412	Dr.44133	Collapsin response mediator protein 4			Unknown [-]	fm93b02.x1 Zebrafish Research Genetics C32 fin Danio rerio cDNA clone 4468178 3' similar to SW:DPY3_HUMAN Q14195 DIHYDROPYRIMIDINASE RELATED PROTEIN-3 ;, mRNA sequence.	pir:JC5318		PROTGI=7512387; PROTID=pir:JC5318; PCT=74; ALN=168	sp:Q62188		PROTGI=3122052; PROTID=sp:Q62188; PCT=74; ALN=168	Hs.519659	Dihydropyrimidinase-like 3	Mm.8180	Dihydropyrimidinase-like 3	553166	dihydropyrimidinase-like 3
BI671046	Dr.11125	Zgc:110344		DNA binding||transcription factor activity||nucleus||regulation of transcription, DNA-dependent||development	Unknown [-]	fp60a11.x1 Zebrafish adult retina cDNA Danio rerio cDNA clone 4786101 3' similar to TR:O95475 O95475 SIX9 PROTEIN. ;, mRNA sequence.	sp:O95475		PROTGI=12230578; PROTID=sp:O95475; PCT=93.12; ALN=160	ref:NP_035514.1		PROTGI=6755524; PROTID=ref:NP_035514.1; PCT=93.75; ALN=160	Hs.194756	Sine oculis homeobox homolog 6 (Drosophila)	Mm.57138	Sine oculis-related homeobox 6 homolog (Drosophila)	553611	zgc:110344
BI880711	Dr.12928	Transcribed locus			Unknown [-]	fm78e07.x1 Zebrafish adult retina cDNA Danio rerio cDNA clone 4201453 3', mRNA sequence.
BI886759	Dr.11956	SET domain, bifurcated 2	setdb2	DNA binding||nucleus||zinc ion binding||chromatin modification||histone-lysine N-methyltransferase activity	Unknown [-]	ZF637-1-001014 Zebrafish shield stage whole embryo cDNA library MPMGp637 Danio rerio cDNA clone MPMGp637_16B22;MPMGp637B2216 5', mRNA sequence.	ref:NP_114121.1		PROTGI=13994282; PROTID=ref:NP_114121.1; PCT=33.12; ALN=406	pir:T17453		PROTGI=7513641; PROTID=pir:T17453; PCT=33.33; ALN=329	Hs.446217	SET domain, bifurcated 2	Mm.217269	PREDICTED: Mus musculus similar to SETDB2 protein (LOC239122), mRNA	335153	SET domain, bifurcated 2	LG 12
AI958208	Dr.4373	Wu:fb52b04	wu:fb52b04		Unknown [-]	fc92d12.y1 Zebrafish WashU MPIMG EST Danio rerio cDNA clone IMAGE:3728855 5', mRNA sequence.	pir:T08776		PROTGI=7512865; PROTID=pir:T08776; PCT=77.04; ALN=254	ref:NP_058085.1		PROTGI=7949051; PROTID=ref:NP_058085.1; PCT=59.68; ALN=248	Hs.166463	Heterogeneous nuclear ribonucleoprotein U (scaffold attachment factor A)	Mm.2115	Heterogeneous nuclear ribonucleoprotein U	322171	wu:fb52b04	LG 5
BI710508	Dr.14761	Transcribed locus			Unknown [-]	fq37g04.x1 zebrafish adult brain Danio rerio cDNA clone 4833607 3', mRNA sequence.
BI983039	Dr.13858	Transcribed locus			Unknown [-]	fu42f05.x1 zebrafish adult brain Danio rerio cDNA clone 5332352 3', mRNA sequence.
BI534248	Dr.46925	Transcribed locus			Unknown [-]	fr88c05.x1 zebrafish adult brain Danio rerio cDNA clone 4967793 3', mRNA sequence.
BI885870	Dr.34738	Mp:zf637-1-000125	mp:zf637-1-000125		Unknown [-]	ZF637-1-000125 Zebrafish shield stage whole embryo cDNA library MPMGp637 Danio rerio cDNA clone MPMGp637_6M9;MPMGp637M096 5', mRNA sequence.											387022	mp:zf637-1-000125	LG 17
BF157011	Dr.7076	Zgc:103663	zgc:103663	neurotransmitter:sodium symporter activity||gamma-aminobutyric acid:sodium symporter activity||integral to plasma membrane||neurotransmitter transport||membrane	Unknown [-]	fl59f12.y1 Sugano Kawakami zebrafish DRA Danio rerio cDNA clone 3818255 5' similar to SW:NTG1_HUMAN P30531 SODIUM- AND CHLORIDE-DEPENDENT GABA TRANSPORTER 1. ;, mRNA sequence.	pir:S11073		PROTGI=106051; PROTID=pir:S11073; PCT=88.44; ALN=225	sp:P31648		PROTGI=400622; PROTID=sp:P31648; PCT=87.56; ALN=225	Hs.443874	Solute carrier family 6 (neurotransmitter transporter, GABA), member 1	Mm.5260	Solute carrier family 6 (neurotransmitter transporter, GABA), member 1	492490	zgc:103663
AW184479	Dr.28573	Transcribed locus			Unknown [-]	fj14g03.y1 Zebrafish adult olfactory Danio rerio cDNA 5', mRNA sequence.
BI880170	Dr.12862	Transcribed locus			Unknown [-]	fm73f05.x1 Zebrafish adult retina cDNA Danio rerio cDNA clone 4201112 3', mRNA sequence.
BI865609	Dr.28812	ATPase, Na+/K+ transporting, beta 2a polypeptide	atp1b2a	sodium:potassium-exchanging ATPase activity||potassium ion transport||sodium ion transport||membrane	Unknown [-]	ft22h01.y1 Zebrafish neuronal Danio rerio cDNA clone 5082457 5', mRNA sequence.	pir:JC5107		PROTGI=2135790; PROTID=pir:JC5107; PCT=56.21; ALN=284	pir:A34057		PROTGI=91127; PROTID=pir:A34057; PCT=56.55; ALN=284	Hs.78854	ATPase, Na+/K+ transporting, beta 2 polypeptide	Mm.235204	ATPase, Na+/K+ transporting, beta 2 polypeptide	64269	ATPase, Na+/K+ transporting, beta 2a polypeptide	LG 23
BI879723	Dr.12807	Transcribed locus			Unknown [-]	fm64g03.x1 Zebrafish adult retina cDNA Danio rerio cDNA clone 4200365 3', mRNA sequence.
BG308711	Dr.11049	Transcribed locus			Unknown [-]	fl88f11.x1 Zebrafish adult retina cDNA Danio rerio cDNA clone 4143908 4143908 3', mRNA sequence.
AW826605	Dr.2993	CDNA clone IMAGE:7118406			Unknown [-]	fk54e07.x1 Zebrafish adult retina cDNA Danio rerio cDNA 3', mRNA sequence.	sp:P47928		PROTGI=1352422; PROTID=sp:P47928; PCT=53.70; ALN=126	ref:NP_112443.1		PROTGI=13624309; PROTID=ref:NP_112443.1; PCT=53.70; ALN=126	Hs.519601	Inhibitor of DNA binding 4, dominant negative helix-loop-helix protein	Mm.283273	Inhibitor of DNA binding 4
BI880654					Unknown [-]	fm77g12.x1 Zebrafish adult retina cDNA Danio rerio cDNA clone 4201558 3' similar to contains element LTR4 repetitive element ;, mRNA sequence.
AY007990	Dr.29132	Hairy-related 8a	her8a	DNA binding||nucleus||regulation of transcription, DNA-dependent||transcription regulator activity||regulation of transcription	transcription regulation [0006355]	Danio rerio transcription factor Her-8a (her-8a) mRNA, complete cds.	sp:Q14469		PROTGI=3913825; PROTID=sp:Q14469; PCT=36.84; ALN=180	ref:NP_062352.1		PROTGI=9506777; PROTID=ref:NP_062352.1; PCT=38.82; ALN=157	Hs.42949	Hairy and enhancer of split 6 (Drosophila)	Mm.280029	Hairy and enhancer of split 6 (Drosophila)	323656	hairy-related 8a	LG 19
