# Supplementary material for: Genomewide Expression Analysis in Zebrafish mind bomb Alleles with Pancreas Defects of Different Severity Identifies Putative Notch Responsive Genes
Source: PLoS One. 2008 Jan 23;3(1):e1479. doi: 10.1371/journal.pone.0001479 (PMC2195453; doi:10.1371/journal.pone.0001479)
Supplement: Table S6 — List of significantly expressed genes (q = 0.0, score(d)>4.0) specific to m132 mutants at 72 hpf. (0.52 MB XLS) [file pone.0001479.s006.xls]

## Sheet: Sheet1
Table S6. List of significantly expressed genes (q=0.0, score(d)>4.0) specific to m132 mutants at 72 hpf.
Input ID	Unigene ID	Unigene Name	Gene symbol	Gene Ontology	Gene Ontology(Compugen)	Unigene Name(Compugen)	Human_prot_simil_id	Human_simil_descp	Human_prot_identity	Mouse_prot_simil_id	Mouse_simil_descp	Mouse_prot_identity	HomoloGene ID(Human)	HomoloGene Name(Human)	HomoloGene ID(Mouse)	HomoloGene Name(Mouse)	Entrez GeneID	Entrez Gene	Chromosome
Up-regulated genes
AI558340	Dr.46113	Transcribed locus			Unknown [-]	fb78h11.x1 Zebrafish WashU MPIMG EST Danio rerio cDNA clone IMAGE:3718053 3' similar to SW:YHG1_YEAST P38755 HYPOTHETICAL 49.8 KD PROTEIN IN RPL14B-GPA1 INTERGENIC REGION. ;, mRNA sequence.	ref:NP_065892.1		PROTGI=18079218; PROTID=ref:NP_065892.1; PCT=38.56; ALN=146	ref:NP_077251.1		PROTGI=15011889; PROTID=ref:NP_077251.1; PCT=30.20; ALN=143	Hs.21938	Oxysterol binding protein-like 9	Mm.370278	Oxysterol binding protein-like 9
AI331731					Unknown [-]	fb01a08.x1 zebrafish fin day3 regeneration Danio rerio cDNA 3', mRNA sequence.
AW281644	Dr.22788	Si:dkey-270i2.3	wu:fj55a11		Unknown [-]	fj55a11.x1 zebrafish adult brain Danio rerio cDNA 3' similar to contains element MER19 repetitive element ;, mRNA sequence.	ref:NP_219499.1		PROTGI=16975496; PROTID=ref:NP_219499.1; PCT=50.00; ALN=223	ref:NP_076152.2		PROTGI=18129624; PROTID=ref:NP_076152.2; PCT=31.58; ALN=180	Hs.335033	Cortactin binding protein 2	Mm.224189	Cortactin binding protein 2	336190	si:dkey-270i2.3	LG 18
AI601332					Unknown [-]	fc09h01.x1 Zebrafish WashU MPIMG EST Danio rerio cDNA clone IMAGE:3720913 3' similar to contains element LTR9 repetitive element ;, mRNA sequence.											323776	wu:fc09h01
BG306472	Dr.46920	Transcribed locus			Unknown [-]	fm56d10.x1 Zebrafish adult retina cDNA Danio rerio cDNA clone 4199467 3', mRNA sequence.
BI882265	Dr.8395	Transcribed locus			Unknown [-]	fm91a04.x1 Zebrafish Research Genetics C32 fin Danio rerio cDNA clone 4468110 3', mRNA sequence.
BM095979	Dr.6525	Transcribed locus			Unknown [-]	fv29b07.x1 Sugano SJD adult male Danio rerio cDNA clone 5409756 3', mRNA sequence.
BM185868	Dr.46885	Transcribed locus			Unknown [-]	fv73g01.x1 zebrafish adult brain Danio rerio cDNA clone 5414208 3' similar to TR:Q9UFG4 Q9UFG4 HYPOTHETICAL 64.0 KD PROTEIN ;, mRNA sequence.	pir:T34522		PROTGI=7512812; PROTID=pir:T34522; PCT=91.30; ALN=46
BI428130	Dr.44036	Transcribed locus			Unknown [-]	fr78f07.y1 zebrafish adult brain Danio rerio cDNA clone 4966813 5', mRNA sequence.
AI544627	Dr.2990	Wu:fb76h05	wu:fb76h05		Unknown [-]	fb76h05.x1 Zebrafish WashU MPIMG EST Danio rerio cDNA clone IMAGE:3717849 3', mRNA sequence.											322916	wu:fb76h05	LG 5
BM101873	Dr.5573	ADP-ribosylation factor-like 11	zgc:56090	GTP binding||transport||small GTPase mediated signal transduction||protein transport	Unknown [-]	fv37d11.y1 Sugano SJD adult male Danio rerio cDNA clone 5410628 5' similar to TR:O45099 O45099 F57H12.1 PROTEIN. [1] ;, mRNA sequence.	ref:NP_079323.1		PROTGI=13376574; PROTID=ref:NP_079323.1; PCT=45.24; ALN=166	sp:P16587		PROTGI=114125; PROTID=sp:P16587; PCT=43.86; ALN=171	Hs.202605	ADP-ribosylation factor-like 11	Mm.206566	ADP-ribosylation factor-like 11	324689	ADP-ribosylation factor-like 11	LG 1
BI671305	Dr.13074	Abl-interactor 1	abi1		Unknown [-]	fp63f05.x1 Zebrafish adult retina cDNA Danio rerio cDNA clone 4786712 3' similar to TR:Q13802 Q13802 ARGBPIB PROTEIN. ;, mRNA sequence.	ref:NP_005461.1		PROTGI=4885611; PROTID=ref:NP_005461.1; PCT=74.15; ALN=299	ref:NP_031406.1		PROTGI=6671499; PROTID=ref:NP_031406.1; PCT=68.40; ALN=299	Hs.508148	Abl-interactor 1	Mm.205647||Mm.370500	Abl-interactor 1||Abl-interactor 1	393711	abl-interactor 1
AI964238	Dr.20576	Mitochondrial ATP synthase alpha subunit			Unknown [-]	EST269352 zebrafish T0315, Steve Ekker Danio rerio cDNA clone RZBDA29 similar to ATP synthase, alpha subunit, mRNA sequence.	sp:P25705		PROTGI=114517; PROTID=sp:P25705; PCT=97.53; ALN=364	pir:JC1473		PROTGI=346726; PROTID=pir:JC1473; PCT=97.53; ALN=364	Hs.298280||Hs.551998	ATP synthase, H+ transporting, mitochondrial F1 complex, alpha subunit, isoform 1, cardiac muscle||Transcribed locus, strongly similar to NP_004037.1 ATP synthase, H+ transporting, mitochondrial F1 complex, alpha subunit isoform a precursor; ATP synthase,	Mm.276137	ATP synthase, H+ transporting, mitochondrial F1 complex, alpha subunit, isoform 1	553755	mitochondrial ATP synthase alpha subunit
BE693178	Dr.42794	Connective tissue growth factor	si:dkey-266k12.4	regulation of cell growth||insulin-like growth factor binding||extracellular region	Unknown [-]	zeh1559r Zebrafish Embryonic Heart cDNA Library Danio rerio cDNA clone zeh1559 3', mRNA sequence.	sp:P29279		PROTGI=117603; PROTID=sp:P29279; PCT=72.95; ALN=242	pir:A40578		PROTGI=109590; PROTID=pir:A40578; PCT=72.95; ALN=242	Hs.410037	Connective tissue growth factor	Mm.1810	Connective tissue growth factor	321449	connective tissue growth factor	LG 20
BI891913	Dr.13517	Zgc:112220		biological process unknown||molecular function unknown||cellular component unknown	Unknown [-]	ZF637-3-001168 Zebrafish shield stage whole embryo cDNA library MPMGp637 Danio rerio cDNA clone MPMGp637_19C12;MPMGp637C1219 5', mRNA sequence.	ref:NP_002361.1		PROTGI=4505087; PROTID=ref:NP_002361.1; PCT=100.00; ALN=144	sp:P50606		PROTGI=6166550; PROTID=sp:P50606; PCT=100.00; ALN=144	Hs.421576	Mago-nashi homolog, proliferation-associated (Drosophila)	Mm.808	Mago-nashi homolog, proliferation-associated (Drosophila)	550395	zgc:112220
BI671520	Dr.44181	Transcribed locus			Unknown [-]	fs49d03.y1 Zebrafish SJD day 8 fin regeneration Danio rerio cDNA clone 5071133 5', mRNA sequence.
BI889901	Dr.16492	Zgc:63671	zgc:63671	biological process unknown||molecular function unknown||cellular component unknown	Unknown [-]	ZF637-2-001656 Zebrafish shield stage whole embryo cDNA library MPMGp637 Danio rerio cDNA clone MPMGP637_3G16;MPMGP637G163 5', mRNA sequence.	ref:NP_055491.1		PROTGI=13491166; PROTID=ref:NP_055491.1; PCT=72.39; ALN=532	ref:NP_109647.1		PROTGI=13507676; PROTID=ref:NP_109647.1; PCT=71.73; ALN=532	Hs.281707	PRO0611 protein	Mm.34701	RIKEN cDNA 2810017D21 gene	394176	zgc:63671
BI708794	Dr.42619	Transcribed locus			Unknown [-]	fs59d12.y1 Zebrafish SJD day 8 fin regeneration Danio rerio cDNA clone 5071943 5', mRNA sequence.
AI415831	Dr.33393	Wu:fb34f02	wu:fb34f02		Unknown [-]	fb34f02.x1 Zebrafish WashU MPIMG EST Danio rerio cDNA clone IMAGE:3713787 3' similar to TR:Q62418 Q62418 SH3P7. ;, mRNA sequence.	sp:Q16643		PROTGI=2498313; PROTID=sp:Q16643; PCT=42.86; ALN=131	ref:NP_038838.1		PROTGI=7304993; PROTID=ref:NP_038838.1; PCT=71.34; ALN=162	Hs.436500	Drebrin-like	Mm.256925||Mm.361816	Drebrin-like||Expressed sequence AW987390	321790	wu:fb34f02	LG 10
AI626602	Dr.34145	Wu:fc05c10	wu:fc05c10		Unknown [-]	fc05c10.x1 Zebrafish WashU MPIMG EST Danio rerio cDNA clone IMAGE:3720498 3', mRNA sequence.	sp:Q12894		PROTGI=7387803; PROTID=sp:Q12894; PCT=51.83; ALN=190	ref:NP_080179.1		PROTGI=13385396; PROTID=ref:NP_080179.1; PCT=49.72; ALN=181					323623	wu:fc05c10	LG 8
BG737276	Dr.20797	Zgc:55416	zgc:55416	biological process unknown||molecular function unknown||cellular component unknown	Unknown [-]	fo98c05.y1 zebrafish gridded kidney Danio rerio cDNA clone 4728176 5', mRNA sequence.							Hs.501991	Male sterility domain containing 2	Mm.206919	Male sterility domain containing 2	406829	male sterility domain containing 2	LG 25
BM037116	Dr.16828	Zgc:77174	zgc:77174	biological process unknown||nucleic acid binding||cellular component unknown	Unknown [-]	fu83b11.y1 Gong zebrafish ovary Danio rerio cDNA clone 5377485 5', mRNA sequence.	ref:NP_110421.1		PROTGI=13540576; PROTID=ref:NP_110421.1; PCT=48.88; ALN=641				Hs.525061	Tudor domain containing 3	Mm.35168	Tudor domain containing 3	402828	zgc:77174
BE015730	Dr.11127	Zgc:92899	zgc:92899	transporter activity||transport||synaptic vesicle||membrane||integral to membrane	Unknown [-]	fk58d10.y1 Zebrafish adult retina cDNA Danio rerio cDNA 5', mRNA sequence.	sp:P21579		PROTGI=135086; PROTID=sp:P21579; PCT=75.79; ALN=248	sp:P46096		PROTGI=1174545; PROTID=sp:P46096; PCT=76.59; ALN=248	Hs.447005	Synaptotagmin II	Mm.5102	Synaptotagmin 2	436736	zgc:92899	LG 4
BI891769	Dr.26808	Ribosomal protein L10a	rpl10a	structural constituent of ribosome||intracellular||ribosome||protein biosynthesis||ribonucleoprotein complex	Unknown [-]	ZF637-3-001024 Zebrafish shield stage whole embryo cDNA library MPMGp637 Danio rerio cDNA clone MPMGp637_19A3;MPMGp637A0319 5', mRNA sequence.	ref:NP_009035.3		PROTGI=15431288; PROTID=ref:NP_009035.3; PCT=92.56; ALN=215	sp:P53026		PROTGI=1709972; PROTID=sp:P53026; PCT=92.09; ALN=215	Hs.148340||Hs.521571||Hs.546269||Hs.548833	Ribosomal protein L10a||Transcribed locus, strongly similar to XP_531885.1 PREDICTED: similar to ribosomal protein L10a [Canis familiaris]||Ribosomal protein L10a||Transcribed locus, strongly similar to NP_112327.1 ribosomal protein L10a [Rattus norvegicu	Mm.296891||Mm.336955	PREDICTED: Mus musculus similar to ribosomal protein L10a (LOC382723), mRNA||Ribosomal protein L10A	323305	ribosomal protein L10a	LG 25
BE556715	Dr.43816	Transcribed locus, moderately similar to NP_067078.1 pellino 2; pellino (Drosophila) homolog 2 [Homo sapiens]			Unknown [-]	fk90d06.y1 Zebrafish Research Genetics C32 fin Danio rerio cDNA 5' similar to TR:O77237 O77237 PELLE ASSOCIATED PROTEIN PAP. ;, mRNA sequence.	ref:NP_067078.1		PROTGI=10864063; PROTID=ref:NP_067078.1; PCT=75.12; ALN=211	ref:NP_291080.1		PROTGI=15809020; PROTID=ref:NP_291080.1; PCT=72.77; ALN=211	Hs.7886||Hs.105103||Hs.523816	Pellino homolog 1 (Drosophila)||Pellino homolog 2 (Drosophila)||Transcribed locus, strongly similar to NP_659502.1 pellino 3 alpha [Homo sapiens]	Mm.28957||Mm.296457	Pellino 1||Pellino 2
AW232463	Dr.22596	Wu:fj20b03	wu:fj20b03		Unknown [-]	fj20b03.x1 Zebrafish adult olfactory Danio rerio cDNA 3', mRNA sequence.									Mm.377314||Mm.377665	Olfactory receptor 1307||Olfactory receptor 1316	335535	wu:fj20b03	LG 15
BG303692	Dr.46958	Transcribed locus			Unknown [-]	fl60g05.x1 Sugano Kawakami zebrafish DRA Danio rerio cDNA clone 3818312 3' similar to contains element MER1 repetitive element ;, mRNA sequence.
BI672502					Unknown [-]	ft41b04.y1 Gong zebrafish ovary Danio rerio cDNA clone 5153214 5', mRNA sequence.
AA494787	Dr.41571	Transcribed locus			Unknown [-]	fa12f06.s1 Zebrafish ICRFzfls Danio rerio cDNA clone 8M18 3' similar to contains element MER11 MER11 repetitive element ;, mRNA sequence.
BG305421	Dr.11093	Transcribed locus			Unknown [-]	fl99b03.x1 Zebrafish adult retina cDNA Danio rerio cDNA clone 4144829 3', mRNA sequence.
BM157181					Unknown [-]	fv45b12.y1 Sugano SJD adult male Danio rerio cDNA clone 5411302 5', mRNA sequence.
BI840809	Dr.30426	Monoamine oxidase	mao	transporter activity||mitochondrial outer membrane||electron transport||transport||amine oxidase activity||amine oxidase activity||membrane||oxidoreductase activity	Unknown [-]	fq38g06.x1 zebrafish adult brain Danio rerio cDNA clone 4833970 3', mRNA sequence.	sp:P27338		PROTGI=113980; PROTID=sp:P27338; PCT=69.56; ALN=519	sp:O09046		PROTGI=3913652; PROTID=sp:O09046; PCT=22.57; ALN=447	Hs.183109	Monoamine oxidase A	Mm.21108	Monoamine oxidase A	404730	monoamine oxidase	LG 9
AW077024	Dr.46855	Wu:fj33h07	wu:fj33h07		Unknown [-]	fj33h07.x1 zebrafish adult brain Danio rerio cDNA 3' similar to gb:X79535 TUBULIN BETA-2 CHAIN (HUMAN);, mRNA sequence.	ref:NP_001060.1		PROTGI=4507729; PROTID=ref:NP_001060.1; PCT=93.13; ALN=233	prf:1304282B		PROTGI=225481; PROTID=prf:1304282B; PCT=90.13; ALN=233	Hs.110837||Hs.146530||Hs.193491||Hs.280936||Hs.300701||Hs.303023||Hs.433615||Hs.507860||Hs.511743||Hs.512712||Hs.533059||Hs.548804	Tubulin, beta 4||Transcribed locus, strongly similar to NP_006079.1 tubulin, beta, 2 [Homo sapiens]||Tubulin, beta 6||Similar to tubulin, beta 8; HSA10p15 beta-tubulin 4Q (TUBB4Q) gene||Tubulin, beta polypeptide paralog||Tubulin, beta 1||Tubulin, beta, 2|	Mm.7420||Mm.40068||Mm.45285||Mm.181860||Mm.194735||Mm.227260||Mm.246377||Mm.273538||Mm.318997||Mm.359210||Mm.371650	Tubulin, beta 4||Tubulin, beta 3||Transcribed locus, strongly similar to NP_110400.1 beta tubulin 1, class VI [Homo sapiens]||Tubulin, beta 6||RIKEN cDNA 2410129E14 gene||RIKEN cDNA 4930542G03 gene||Tubulin, beta 2||Tubulin, beta 5||Similar to Tubulin bet	335825	wu:fj33h07	LG 2
BI980779	Dr.6315	Wu:fj33b10	wu:fj33b10		Unknown [-]	fu34a12.x1 zebrafish adult brain Danio rerio cDNA clone 5331358 3', mRNA sequence.	ref:NP_056000.1		PROTGI=7662108; PROTID=ref:NP_056000.1; PCT=53.08; ALN=128	sp:O89100		PROTGI=6685491; PROTID=sp:O89100; PCT=42.37; ALN=59	Hs.54697||Hs.131017	Cdc42 guanine nucleotide exchange factor (GEF) 9||Spermatogenesis associated 13	Mm.44841||Mm.149776	Cdc42 guanine nucleotide exchange factor (GEF) 9||Spermatogenesis associated 13	335802	wu:fj33b10	LG 14
AW115859	Dr.41564	Wu:fi04d03	wu:fi04d03		Unknown [-]	fi04d03.x1 Sugano Kawakami zebrafish DRA Danio rerio cDNA clone 2600165 3', mRNA sequence.	pir:T46331		PROTGI=11280677; PROTID=pir:T46331; PCT=43; ALN=111				Hs.449296	KIAA0947 protein	Mm.139738||Mm.316030	CDNA sequence BC018507||RIKEN cDNA D030007L05 gene	327355	wu:fi04d03	LG 17
AI584441	Dr.3061	Wu:fb93g03	wu:fb93g03		Unknown [-]	fb93g03.x1 Zebrafish WashU MPIMG EST Danio rerio cDNA clone IMAGE:3719476 3', mRNA sequence.	pir:S46657		PROTGI=2119174; PROTID=pir:S46657; PCT=63.37; ALN=242	pir:C44479		PROTGI=346648; PROTID=pir:C44479; PCT=55.27; ALN=237	Hs.409662	Collagen, type XIV, alpha 1 (undulin)	Mm.297859	Procollagen, type XIV, alpha 1	323265	wu:fb93g03	LG 19
BI673527	Dr.28418	Zgc:101026	zgc:101026	cyclin-dependent protein kinase activity||cell cycle||cellular component unknown	Unknown [-]	ft44b07.x1 Gong zebrafish ovary Danio rerio cDNA clone 5153245 3' similar to SW:CKS1_HUMAN P33551 CYCLIN-DEPENDENT KINASES REGULATORY SUBUNIT 1 ;, mRNA sequence.	pir:A36670		PROTGI=105620; PROTID=pir:A36670; PCT=93.24; ALN=74	ref:NP_058600.1		PROTGI=8393135; PROTID=ref:NP_058600.1; PCT=93.24; ALN=74	Hs.83758||Hs.374378	CDC28 protein kinase regulatory subunit 2||CDC28 protein kinase regulatory subunit 1B	Mm.3049||Mm.222228	CDC28 protein kinase 1b||CDC28 protein kinase regulatory subunit 2	445199	zgc:101026
AW232222	Dr.22571	Transcribed locus			Unknown [-]	fj16b01.x1 Zebrafish adult olfactory Danio rerio cDNA 3', mRNA sequence.
AW078202	Dr.7283	Secreted immunoglobulin domain 1	sid1		Unknown [-]	fe25h07.y1 Zebrafish WashU MPIMG EST Danio rerio cDNA clone IMAGE:3739933 5' similar to TR:O75735 O75735 IG HEAVY CHAIN VARIABLE REGION ;, mRNA sequence.											246712	secreted immunoglobulin domain 1	LG 6
AW281692	Dr.31382	Zgc:85699	zgc:85699	biological process unknown||molecular function unknown||cellular component unknown	Unknown [-]	fj53d06.x1 zebrafish adult brain Danio rerio cDNA 3', mRNA sequence.	sp:Q14135		PROTGI=14917095; PROTID=sp:Q14135; PCT=69.59; ALN=282				Hs.373959	Vestigial like 4 (Drosophila)	Mm.268357	Vestigial like 4 (Drosophila)	406560	zgc:85699
BM183276	Dr.2511	Im:6909591	im:6909591	biological process unknown||molecular function unknown||cellular component unknown	Unknown [-]	ft62e03.x2 Gong zebrafish ovary Danio rerio cDNA clone 5157965 3' similar to TR:Q9W6I0 Q9W6I0 PUTATIVE ZIC3 BINDING PROTEIN. ;contains element MSR1 repetitive element ;, mRNA sequence.				ref:NP_061376.1		PROTGI=9256564; PROTID=ref:NP_061376.1; PCT=68.37; ALN=196	Hs.18128	Chromosome 20 open reading frame 44	Mm.158827	RIKEN cDNA 2410003P15 gene	448881	im:6909591
AW171350	Dr.2143	Zgc:63496	zgc:63496	biological process unknown||molecular function unknown||cellular component unknown	Unknown [-]	fi39e06.x1 Sugano Kawakami zebrafish DRA Danio rerio cDNA clone 2640034 3', mRNA sequence.	ref:NP_060531.1		PROTGI=8922358; PROTID=ref:NP_060531.1; PCT=62.71; ALN=493	ref:NP_065612.1		PROTGI=10181126; PROTID=ref:NP_065612.1; PCT=29.70; ALN=284	Hs.342307	Sarcoma antigen NY-SAR-27	Mm.51049	RIKEN cDNA 1110021E09 gene	406810	zgc:63496
BI880252	Dr.16886	Zgc:65851	zgc:65851	biological process unknown||structural molecule activity||intermediate filament	Unknown [-]	fm74f08.x1 Zebrafish adult retina cDNA Danio rerio cDNA clone 4201119 3', mRNA sequence.	pir:S07144		PROTGI=107182; PROTID=pir:S07144; PCT=47.56; ALN=545	sp:P08551		PROTGI=417355; PROTID=sp:P08551; PCT=49.46; ALN=532	Hs.521461	Neurofilament, light polypeptide 68kDa	Mm.1956	Neurofilament, light polypeptide	321113	zgc:65851
D38454	Dr.20916	Islet3	isl3	DNA binding||transcription factor activity||nucleus||regulation of transcription, DNA-dependent||development||zinc ion binding||regulation of transcription||metal ion binding	transcription regulation [0006355]	Zebrafish mRNA for zfIsl-3 (insulin gene enhancer binding protein homolog), complete cds.	sp:P20663		PROTGI=124927; PROTID=sp:P20663; PCT=74.86; ALN=347	ref:NP_081673.1		PROTGI=13386228; PROTID=ref:NP_081673.1; PCT=84.17; ALN=358	Hs.505||Hs.444677	ISL1 transcription factor, LIM/homeodomain, (islet-1)||ISL2 transcription factor, LIM/homeodomain, (islet-2)	Mm.42242||Mm.273996	ISL1 transcription factor, LIM/homeodomain (islet 1)||Insulin related protein 2 (islet 2)	30151	islet3	LG 7
AI884128	Dr.20398	Transcribed locus, moderately similar to NP_001986.2 acyl-CoA synthetase long-chain family member 1; long-chain acyl-CoA synthetase 2; fatty-acid-Coenzyme A ligase, long-chain 2; palmitoyl-CoA ligase 2; long-chain acyl-CoA synthetase 1; paltimoyl-CoA liga			Unknown [-]	fc74a12.x1 Zebrafish WashU MPIMG EST Danio rerio cDNA clone IMAGE:3727102 3', mRNA sequence.	ref:NP_066945.1		PROTGI=11276083; PROTID=ref:NP_066945.1; PCT=76.39; ALN=233	sp:P41216		PROTGI=729927; PROTID=sp:P41216; PCT=75.97; ALN=233	Hs.406678	Acyl-CoA synthetase long-chain family member 1	Mm.210323	Acyl-CoA synthetase long-chain family member 1
BI840317					Unknown [-]	fs72d08.y1 Zebrafish SJD day 8 fin regeneration Danio rerio cDNA clone 5075366 5', mRNA sequence.
BF938368					Unknown [-]	fm75g09.y1 Zebrafish adult retina cDNA Danio rerio cDNA clone 4201528 5', mRNA sequence.
AW343948	Dr.5464	Zgc:100972	zgc:100972	biological process unknown||cellular component unknown	Unknown [-]	fi71e01.x1 Sugano Kawakami zebrafish DRA Danio rerio cDNA clone 2643096 3' similar to TR:O14730 O14730 HOMOLOG OF THE ASPERGILLUS NIDULANS SUDD GENE PRODUCT. ;, mRNA sequence.	ref:NP_060813.1		PROTGI=8922905; PROTID=ref:NP_060813.1; PCT=20.45; ALN=250	ref:NP_077144.1		PROTGI=18152791; PROTID=ref:NP_077144.1; PCT=70.78; ALN=505	Hs.445511||Hs.536863	RIO kinase 3 (yeast)||Transcribed locus, strongly similar to NP_077144.1 RIO kinase 3; sudD, suppressor of bimD6 homolog (Aspergillus nidulans) [Mus musculus]	Mm.28551	RIO kinase 3 (yeast)	445220	zgc:100972
BM036347					Unknown [-]	fu79d03.x1 Gong zebrafish testis Danio rerio cDNA clone 5377181 3', mRNA sequence.
AF201764	Dr.1320	Non-metastatic cells 2, protein (NM23B) expressed in	nme2	nucleoside diphosphate kinase activity||ATP binding||GTP biosynthesis||UTP biosynthesis||CTP biosynthesis||kinase activity||transferase activity	CTP biosynthesis [0006241]	Danio rerio nuclease diphosphate kinase B mRNA, complete cds.	pdb:1NUE		PROTGI=1421609; PROTID=pdb:1NUE; PCT=87; ALN=151	sp:Q01768		PROTGI=266608; PROTID=sp:Q01768; PCT=86; ALN=151	Hs.118638||Hs.463456||Hs.512009||Hs.539706	Non-metastatic cells 1, protein (NM23A) expressed in||Non-metastatic cells 2, protein (NM23B) expressed in||Transcribed locus, strongly similar to NP_937818.1 nucleoside-diphosphate kinase 1 isoform a [Homo sapiens]||B-cell neoplasia associated transcript	Mm.1260||Mm.219526||Mm.299813||Mm.325499||Mm.349863	Expressed in non-metastatic cells 2, protein||Mus musculus, clone IMAGE:5367221, mRNA, partial cds||Expressed in non-metastatic cells 1, protein||Down syndrome cell adhesion molecule-like 1||Transcribed locus, strongly similar to NP_937818.1 nucleoside-di	30083	non-metastatic cells 2, protein (NM23B) expressed in	LG 19
AW232709	Dr.37127	Zgc:110794		biological process unknown||magnesium ion binding||cellular component unknown	Unknown [-]	fj24h01.x1 Zebrafish adult olfactory Danio rerio cDNA 3' similar to SW:PPBI_RAT P15693 ALKALINE PHOSPHATASE, INTESTINAL 1 PRECURSOR ;, mRNA sequence.	pir:PAHUI		PROTGI=1070484; PROTID=pir:PAHUI; PCT=61; ALN=204	pir:B36307		PROTGI=109535; PROTID=pir:B36307; PCT=61; ALN=204	Hs.284255||Hs.333509	Alkaline phosphatase, placental (Regan isozyme)||Alkaline phosphatase, placental-like 2	Mm.195224	Alkaline phosphatase 5	541539	zgc:110794
AI959558	Dr.10516	Family with sequence similarity 46, member C	zgc:55510	biological process unknown||molecular function unknown||cellular component unknown	Unknown [-]	fd11b08.x1 Zebrafish WashU MPIMG EST Danio rerio cDNA clone IMAGE:3730551 3', mRNA sequence.	ref:NP_060179.1		PROTGI=8923192; PROTID=ref:NP_060179.1; PCT=67.95; ALN=78				Hs.356216	Family with sequence similarity 46, member C	Mm.226900	RIKEN cDNA 4930431B09 gene	327154	family with sequence similarity 46, member C	LG 9
X12802				cell fate specification||DNA binding||transcription factor activity||nucleus||transcription||regulation of transcription, DNA-dependent||development||brain development	Unknown [0000000]	Zebrafish mRNA for homeotic protein ZF-21., codon_start = 1, product = ZF-21 gene product, location = join(54..633,1250..1497), name = CDS, db_xref = SWISS-PROT:P09014, protein_id = CAA31290.1											30317	homeo box B5a
BI475983	Dr.16446	Transcribed locus			Unknown [-]	fp51a03.x3 zebrafish gridded kidney Danio rerio cDNA clone 4759972 3', mRNA sequence.
BG884478	Dr.16245	Transcribed locus			Unknown [-]	fp40e10.x1 zebrafish gridded kidney Danio rerio cDNA clone 4759027 3', mRNA sequence.
BI710046	Dr.15814	Transcribed locus, weakly similar to NP_758455.1 mitochondrial ribosomal protein L54 [Homo sapiens]			Unknown [-]	ft52f01.y1 Gong zebrafish ovary Danio rerio cDNA clone 5154193 5' similar to TR:Q9W2M8 Q9W2M8 CG9353 PROTEIN. ;, mRNA sequence.				ref:NP_079593.1		PROTGI=13384682; PROTID=ref:NP_079593.1; PCT=61.17; ALN=103	Hs.356578	Mitochondrial ribosomal protein L54	Mm.43397	Mitochondrial ribosomal protein L54
BI891707	Dr.31373	Zgc:101879	zgc:101879	biological process unknown||molecular function unknown||cellular component unknown	Unknown [-]	ZF637-3-000962 Zebrafish shield stage whole embryo cDNA library MPMGp637 Danio rerio cDNA clone MPMGp637_15B23;MPMGp637B2315 5', mRNA sequence.	prf:2119399B		PROTGI=1583024; PROTID=prf:2119399B; PCT=97.30; ALN=111				Hs.546305||Hs.554594	Transcription elongation factor B (SIII), polypeptide 1 (15kDa, elongin C)||Transcription elongation factor B (SIII), polypeptide 1 (15kDa, elongin C)	Mm.289248	Transcription elongation factor B (SIII), polypeptide 1	447935	zgc:101879
AI396677	Dr.27259	Wu:fb08f11	wu:fb08f11		Unknown [-]	fb08f11.x1 zebrafish fin day0 regeneration Danio rerio cDNA 3', mRNA sequence.											336373	wu:fb08f11	LG 22
BM183954	Dr.14745	Transcribed locus, moderately similar to XP_416373.1 PREDICTED: similar to Importin 8 (Imp8) (Ran-binding protein 8) (RanBP8) [Gallus gallus]			Unknown [-]	fv65h11.x1 Sugano SJD adult male Danio rerio cDNA clone 5413508 3', mRNA sequence.	ref:NP_006381.1		PROTGI=5454000; PROTID=ref:NP_006381.1; PCT=66.50; ALN=197				Hs.505136||Hs.523470||Hs.547971	Importin 8||Importin 7||Transcribed locus, moderately similar to NP_006381.1 importin 8; RAN-binding protein 8; RAN binding protein 8 [Homo sapiens]	Mm.222328||Mm.260105	Importin 7||Importin 8
BI891915	Dr.1836	Zgc:92010	zgc:92010	biological process unknown||ATP binding||zinc ion binding||cellular component unknown	Unknown [-]	ZF637-3-001170 Zebrafish shield stage whole embryo cDNA library MPMGp637 Danio rerio cDNA clone MPMGp637_19G12;MPMGp637G1219 5', mRNA sequence.	ref:NP_055756.1		PROTGI=7662340; PROTID=ref:NP_055756.1; PCT=60.79; ALN=973	ref:NP_034946.1		PROTGI=7106359; PROTID=ref:NP_034946.1; PCT=46.93; ALN=601	Hs.552585	Zinc finger, CW type with coiled-coil domain 1	Mm.139127	Zinc finger, CW-type with coiled-coil domain 1	445488	zgc:92010
AW076546	Dr.6309	Wu:fj68e01	wu:fj68e01		Unknown [-]	fj68e01.x1 zebrafish gridded kidney Danio rerio cDNA 3', mRNA sequence.											337462	wu:fj68e01	LG 23
BI880743	Dr.8337	Rap guanine nucleotide exchange factor (GEF) 6	rapgef6		Unknown [-]	fm79a05.x1 zebrafish gridded kidney Danio rerio cDNA clone 4233872 3', mRNA sequence.	ref:NP_055062.1		PROTGI=7657261; PROTID=ref:NP_055062.1; PCT=66.67; ALN=89						Mm.31220||Mm.254404||Mm.340039	RIKEN cDNA B930012P20 gene||Rap guanine nucleotide exchange factor (GEF) 6||Rap guanine nucleotide exchange factor (GEF) 6	335032	Rap guanine nucleotide exchange factor (GEF) 6	LG 21
BI891936	Dr.32412	Wu:fb14e04	wu:fb14e04		Unknown [-]	ZF637-3-001191 Zebrafish shield stage whole embryo cDNA library MPMGp637 Danio rerio cDNA clone MPMGp637_19A14;MPMGp637A1419 5', mRNA sequence.	pir:A40936		PROTGI=107419; PROTID=pir:A40936; PCT=80; ALN=140	pir:B48917		PROTGI=1363242; PROTID=pir:B48917; PCT=78; ALN=140	Hs.209983||Hs.529638	Stathmin 1/oncoprotein 18||(clone B3B3E13) Huntington&apos;s disease candidate region mRNA fragment	Mm.271947||Mm.311832||Mm.331666	Stathmin 1||Similar to Stathmin 1||Transcribed locus	336596	wu:fb14e04	LG 19
BM183300	Dr.15128	Transcribed locus			Unknown [-]	ft62g05.x2 Gong zebrafish ovary Danio rerio cDNA clone 5158065 3', mRNA sequence.
BI884174	Dr.13184	Transcribed locus			Unknown [-]	fo18g05.x1 zebrafish gridded kidney Danio rerio cDNA clone 4628144 3', mRNA sequence.
AW777326	Dr.23151	Transcribed locus			Unknown [-]	fk42d06.x1 Zebrafish 15-19hr embryonic cDNA Danio rerio cDNA 3', mRNA sequence.
BI867800	Dr.13714	Transcribed locus			Unknown [-]	ft64a05.y1 Gong zebrafish ovary Danio rerio cDNA clone 5157801 5' similar to contains element LTR6 repetitive element ;, mRNA sequence.
BI671227	Dr.3197	Transcribed locus			Unknown [-]	fp62f02.x1 Zebrafish adult retina cDNA Danio rerio cDNA clone 4786683 3', mRNA sequence.
AI331200	Dr.1206	Wu:fa94f04	wu:fa94f04		Unknown [-]	fa94f04.x1 zebrafish fin day1 regeneration Danio rerio cDNA 3', mRNA sequence.											336751	wu:fa94f04	LG 22
AI883982	Dr.34152	Wu:fc46b01	wu:fc46b01		Unknown [-]	fc46b01.x1 Zebrafish WashU MPIMG EST Danio rerio cDNA clone IMAGE:3724393 3', mRNA sequence.	prf:2206475A		PROTGI=1587479; PROTID=prf:2206475A; PCT=82.22; ALN=135	sp:Q9DC04		PROTGI=15214217; PROTID=sp:Q9DC04; PCT=74.03; ALN=153	Hs.494875	Regulator of G-protein signalling 3	Mm.286753||Mm.350679	Regulator of G-protein signaling 3||Similar to Regulator of G-protein signaling 3 (RGS3)	324873	wu:fc46b01	LG 5
BI889229	Dr.36976	Transcribed locus			Unknown [-]	ZF637-2-000984 Zebrafish shield stage whole embryo cDNA library MPMGp637 Danio rerio cDNA clone MPMGp637_22C20;MPMGp637C2022 5', mRNA sequence.	ref:NP_061925.1		PROTGI=9506773; PROTID=ref:NP_061925.1; PCT=35.02; ALN=200				Hs.485075	Coiled-coil alpha-helical rod protein 1	Mm.49544	Coiled-coil alpha-helical rod protein 1
BI980797	Dr.46747	Transcribed locus			Unknown [-]	fu34d04.x1 zebrafish adult brain Danio rerio cDNA clone 5331486 3', mRNA sequence.
AI545168	Dr.31567	Wu:fb74g09	wu:fb74g09		Unknown [-]	fb74g09.x1 Zebrafish WashU MPIMG EST Danio rerio cDNA clone IMAGE:3717664 3', mRNA sequence.	sp:O00571		PROTGI=3023628; PROTID=sp:O00571; PCT=93.46; ALN=214	prf:2115205A		PROTGI=1098036; PROTID=prf:2115205A; PCT=93.46; ALN=214	Hs.99120||Hs.380774	DEAD (Asp-Glu-Ala-Asp) box polypeptide 3, Y-linked||DEAD (Asp-Glu-Ala-Asp) box polypeptide 3, X-linked	Mm.108054||Mm.289662||Mm.302938	DNA segment, Chr 1, Pasteur Institute 1||Fibroblast growth factor inducible 14||DEAD (Asp-Glu-Ala-Asp) box polypeptide 3, Y-linked	322845	wu:fb74g09	LG 9
AI957472					Unknown [-]	fc90b07.x1 Zebrafish WashU MPIMG EST Danio rerio cDNA clone IMAGE:3728629 3', mRNA sequence.
AI444494	Dr.23690	Wu:fb25a06	wu:fb25a06		Unknown [-]	fb25a06.x1 Zebrafish WashU MPIMG EST Danio rerio cDNA clone IMAGE:3712882 3', mRNA sequence.											321657	wu:fb25a06	LG 3
BM102054	Dr.17138	Transcribed locus			Unknown [-]	fv12b03.x1 zebrafish adult brain Danio rerio cDNA clone 5386301 3', mRNA sequence.
AI957669	Dr.27631	Wu:fc96g12	wu:fc96g12		Unknown [-]	fc96g12.x1 Zebrafish WashU MPIMG EST Danio rerio cDNA clone IMAGE:3729286 3', mRNA sequence.											325664	wu:fc96g12	LG 6
AI657915	Dr.8645	Wu:fc18f02	wu:fc18f02		Unknown [-]	fc18f02.y1 Zebrafish WashU MPIMG EST Danio rerio cDNA clone IMAGE:3721755 5', mRNA sequence.	sp:P21439		PROTGI=126932; PROTID=sp:P21439; PCT=64.73; ALN=241	sp:P06795		PROTGI=126927; PROTID=sp:P06795; PCT=64.88; ALN=242					324094	wu:fc18f02	LG 16
AW128294	Dr.4736	Membrane protein, palmitoylated 1	mpp1	protein binding	Unknown [-]	fe37e01.x1 Zebrafish WashU MPIMG EST Danio rerio cDNA clone IMAGE:3741048 3' similar to TR:O57431 O57431 55KD ERYTHROCYTE MEMBRANE PROTEIN. ;, mRNA sequence.	sp:Q00013		PROTGI=1346575; PROTID=sp:Q00013; PCT=63.00; ALN=468	sp:P70290		PROTGI=2497509; PROTID=sp:P70290; PCT=65.33; ALN=468	Hs.496984	Membrane protein, palmitoylated 1, 55kDa	Mm.357737||Mm.373532	Transcribed locus||Membrane protein, palmitoylated	325542	membrane protein, palmitoylated 1
AI601685	Dr.5365	Dual specificity phosphatase 5	dusp5	phosphoprotein phosphatase activity||protein tyrosine phosphatase activity||protein amino acid dephosphorylation||protein tyrosine/serine/threonine phosphatase activity||hydrolase activity||MAP kinase phosphatase activity	Unknown [-]	fc03b11.x1 Zebrafish WashU MPIMG EST Danio rerio cDNA clone IMAGE:3720285 3' similar to TR:O42253 O42253 MAP KINASE PHOSPHATASE-1 ;contains element LTR5 repetitive element ;, mRNA sequence.	ref:NP_004410.2		PROTGI=12707566; PROTID=ref:NP_004410.2; PCT=53.32; ALN=368	pir:S24411		PROTGI=109511; PROTID=pir:S24411; PCT=45.14; ALN=368	Hs.2128	Dual specificity phosphatase 5	Mm.52043	PREDICTED: Mus musculus similar to MAP-kinase phosphatase (cpg21) (LOC240672), mRNA	114436	dual specificity phosphatase 5	LG 22
AI558431	Dr.31675	Wu:fb79a01	wu:fb79a01	protein folding||cellular component unknown||unfolded protein binding	Unknown [-]	fb79a01.x1 Zebrafish WashU MPIMG EST Danio rerio cDNA clone IMAGE:3718056 3' similar to contains element MER29 repetitive element ;, mRNA sequence.	ref:NP_036526.2		PROTGI=12408675; PROTID=ref:NP_036526.2; PCT=64.97; ALN=156								323012	im:6895552	LG 7
BI673509	Dr.14518	Zgc:110788		biological process unknown||molecular function unknown||cellular component unknown	Unknown [-]	ft43g09.x1 Gong zebrafish ovary Danio rerio cDNA clone 5153488 3' similar to TR:Q9UIC7 Q9UIC7 PRGR1 ;, mRNA sequence.							Hs.487143	Chromosome 6 open reading frame 83	Mm.21104||Mm.339924	RIKEN cDNA 5630401J11 gene||Transcribed locus, strongly similar to XP_518851.1 PREDICTED: similar to pRGR1 [Pan troglodytes]	503601	zgc:110788
BI430015	Dr.3959	Zgc:92102	zgc:92102	biological process unknown||molecular function unknown||cellular component unknown	Unknown [-]	fq21g12.x3 zebrafish adult brain Danio rerio cDNA clone 4832087 3', mRNA sequence.	pir:JC2436		PROTGI=1079484; PROTID=pir:JC2436; PCT=69.06; ALN=479				Hs.158209||Hs.434250	5&apos;-nucleotidase, cytosolic II||Hypothetical protein LOC284958	Mm.248652	5&apos;-nucleotidase, cytosolic II	447810	zgc:92102
BI877937	Dr.2601	NMDA receptor-regulated gene 1a	narg1a	receptor activity	Unknown [-]	fl68d10.x1 Sugano Kawakami zebrafish DRA Danio rerio cDNA clone 3818946 3', mRNA sequence.	ref:NP_476516.1		PROTGI=17149828; PROTID=ref:NP_476516.1; PCT=79.95; ALN=867				Hs.518994	NMDA receptor regulated 1	Mm.275281	NMDA receptor-regulated gene 1	323672	NMDA receptor-regulated gene 1a
BI474304	Dr.16390	Transcribed locus			Unknown [-]	fp56h07.x3 zebrafish gridded kidney Danio rerio cDNA clone 4760701 3', mRNA sequence.
AI626355	Dr.10571	Transcribed locus, weakly similar to NP_113596.1 PERQ amino acid rich, with GYF domain 1 [Mus musculus]			Unknown [-]	fc04f07.x1 Zebrafish WashU MPIMG EST Danio rerio cDNA clone IMAGE:3720421 3', mRNA sequence.	pir:T00377		PROTGI=7513109; PROTID=pir:T00377; PCT=47.20; ALN=112	ref:NP_113596.1		PROTGI=13937399; PROTID=ref:NP_113596.1; PCT=66.94; ALN=108	Hs.435841	Trinucleotide repeat containing 15	Mm.23065||Mm.355137	Trinucleotide repeat containing 15||Transcribed locus
AI204734					Unknown [-]	ZF-EST51 Zebrafish cDNA Library Danio rerio cDNA clone MG51 3', mRNA sequence.
BI879893					Unknown [-]	fm66h06.x1 Zebrafish adult retina cDNA Danio rerio cDNA clone 4200443 3', mRNA sequence.
AW421460					Unknown [-]	fj91e09.y1 zebrafish gridded kidney Danio rerio cDNA 5', mRNA sequence.
AI965289	Dr.5440	Transcribed locus, weakly similar to NP_084290.1 hook homolog 1; abnormal spermatozoon head shape [Mus musculus]			Unknown [-]	fc89b06.x1 Zebrafish WashU MPIMG EST Danio rerio cDNA clone IMAGE:3728531 3', mRNA sequence.	ref:NP_115786.1		PROTGI=14165274; PROTID=ref:NP_115786.1; PCT=72.57; ALN=175				Hs.162852	Hook homolog 3 (Drosophila)	Mm.334464	Hook homolog 3 (Drosophila)
AW116650	Dr.1505	Splicing factor 3b, subunit 4	sf3b4	nuclear mRNA splicing, via spliceosome||nucleic acid binding||mRNA processing	Unknown [-]	fi18b08.x1 Sugano Kawakami zebrafish DRA Danio rerio cDNA clone 2601495 3', mRNA sequence.	pir:A54964		PROTGI=1082799; PROTID=pir:A54964; PCT=79.95; ALN=384	sp:P29341		PROTGI=129535; PROTID=sp:P29341; PCT=39.34; ALN=180	Hs.412818||Hs.516160	Chromosome 14 open reading frame 54||Splicing factor 3b, subunit 4, 49kDa	Mm.352859||Mm.354586	Splicing factor 3b, subunit 4||Transcribed locus, moderately similar to NP_005841.1 splicing factor 3b, subunit 4; spliceosome-associated protein (U2 snRNP); spliceosomal protein; pre-mRNA splicing factor SF3b 49 kDa subunit [Homo sapiens]	192318	splicing factor 3b, subunit 4	LG 19
AW076993	Dr.31663	Wu:fj33e06	wu:fj33e06		Unknown [-]	fj33e06.x1 zebrafish adult brain Danio rerio cDNA 3' similar to gb:X14968 CAMP-DEPENDENT PROTEIN KINASE TYPE II-ALPHA REGULATORY (HUMAN);, mRNA sequence.	sp:P13861		PROTGI=125198; PROTID=sp:P13861; PCT=76.40; ALN=249	sp:P12367		PROTGI=125199; PROTID=sp:P12367; PCT=75.00; ALN=251	Hs.517841	Protein kinase, cAMP-dependent, regulatory, type II, alpha	Mm.253102	Protein kinase, cAMP dependent regulatory, type II alpha	335814	wu:fj33e06	LG 8
BI881896	Dr.12975	Transcribed locus			Unknown [-]	fm89b09.x1 Zebrafish Research Genetics C32 fin Danio rerio cDNA clone 4467808 3', mRNA sequence.	sp:P10635		PROTGI=117246; PROTID=sp:P10635; PCT=52; ALN=93	sp:O54750		PROTGI=3913342; PROTID=sp:O54750; PCT=48; ALN=93	Hs.371427	Cytochrome P450, family 2, subfamily R, polypeptide 1	Mm.108037	Cytochrome P450, family 2, subfamily r, polypeptide 1
BI710367	Dr.13839	Zgc:92612		biological process unknown||molecular function unknown||cellular component unknown	Unknown [-]	fq35d09.x1 zebrafish adult brain Danio rerio cDNA clone 4833449 3' similar to TR:Q9Y3E1 Q9Y3E1 CGI-142 PROTEIN. ;, mRNA sequence.	pir:JC7163		PROTGI=11359875; PROTID=pir:JC7163; PCT=74.88; ALN=196	pir:JC5660		PROTGI=7513674; PROTID=pir:JC5660; PCT=56.65; ALN=161	Hs.513954	Hepatoma-derived growth factor, related protein 3	Mm.28887	Hepatoma-derived growth factor, related protein 3	497284	zgc:92612
BG727218					Unknown [-]	fo83f09.x1 zebrafish gridded kidney Danio rerio cDNA clone 4726793 3', mRNA sequence.
BI843250	Dr.13991	RNA polymerase II transcriptional coactivator	zgc:92831	DNA binding||transcription coactivator activity||regulation of transcription, DNA-dependent	Unknown [-]	ft59b10.x1 Gong zebrafish ovary Danio rerio cDNA clone 5157474 3' similar to SW:P15_HUMAN P53999 ACTIVATED RNA POLYMERASE II TRANSCRIPTIONAL COACTIVATOR P15 ;, mRNA sequence.	pir:A54670		PROTGI=1082774; PROTID=pir:A54670; PCT=72.22; ALN=123	sp:P11031		PROTGI=129392; PROTID=sp:P11031; PCT=71.43; ALN=123	Hs.229641||Hs.448070	Activated RNA polymerase II transcription cofactor 4||Similar to Activated RNA polymerase II transcriptional coactivator p15 (Positive cofactor 4) (PC4) (p14)	Mm.41746	RNA polymerase II transcriptional coactivator	436778	RNA polymerase II transcriptional coactivator
BI707699	Dr.16504	Zgc:112421		biological process unknown||molecular function unknown||cellular component unknown	Unknown [-]	fs36d05.x1 Zebrafish adult olfactory Danio rerio cDNA clone 5069984 3', mRNA sequence.	sp:P27216		PROTGI=113973; PROTID=sp:P27216; PCT=51.13; ALN=266	sp:Q07076		PROTGI=584761; PROTID=sp:Q07076; PCT=44.96; ALN=258					554118	zgc:112421
BI865752	Dr.418	Protocadherin 2 gamma 20		calcium ion binding||homophilic cell adhesion||membrane	Unknown [-]	ft26e02.x1 Zebrafish neuronal Danio rerio cDNA clone 5082699 3', mRNA sequence.											554067	protocadherin 2 gamma 20
BE017749	Dr.10012	Wu:fk83g11	wu:fk83g11		Unknown [-]	fk83g11.x1 Zebrafish Research Genetics C32 fin Danio rerio cDNA 3', mRNA sequence.											335171	wu:fk83g11	LG 10
BI845589	Dr.14121	Transcribed locus			Unknown [-]	fs92a06.x1 Zebrafish neuronal Danio rerio cDNA clone 5077138 3', mRNA sequence.
BG985532	Dr.28742	Zgc:92066	zgc:92066	binding||iron ion transport||iron ion homeostasis||ferric iron binding||cellular component unknown||metal ion binding	Unknown [-]	3143t3 NICHD Zebrafish normalized I Danio rerio cDNA clone 3143, mRNA sequence.	sp:P02794		PROTGI=120516; PROTID=sp:P02794; PCT=71.18; ALN=170	sp:P09528		PROTGI=120517; PROTID=sp:P09528; PCT=70.00; ALN=170	Hs.444645||Hs.448738||Hs.453583||Hs.535055||Hs.550458||Hs.551995	Transcribed locus, weakly similar to NP_002023.1 ferritin, heavy polypeptide 1 [Homo sapiens]||Ferritin, heavy polypeptide 1||Ferritin, heavy polypeptide pseudogene 1||Transcribed locus, weakly similar to NP_803431.1 mitochondrial ferritin; ferritin heavy	Mm.1776||Mm.327990	Ferritin heavy chain 1||Similar to Ferritin heavy chain (Ferritin H subunit)	436651	zgc:92066
BI705604	Dr.26356	Hemoglobin alpha embryonic-1	hbae1	oxygen transporter activity||binding||hemoglobin complex||transport||oxygen transport||oxygen binding||heme binding||metal ion binding	Unknown [-]	fl53e03.x1 Sugano Kawakami zebrafish DRA Danio rerio cDNA clone 3817445 3', mRNA sequence.	sp:P02008		PROTGI=122335; PROTID=sp:P02008; PCT=54.55; ALN=143	sp:P06467		PROTGI=122336; PROTID=sp:P06467; PCT=52.45; ALN=143	Hs.106124||Hs.247921||Hs.398636||Hs.449630||Hs.549515||Hs.551006	Full length insert cDNA clone YA77F06||Hemoglobin, theta 1||Hemoglobin, alpha 2||Hemoglobin, alpha 1||Transcribed locus, strongly similar to NP_000508.1 alpha 2 globin; alpha globin; alpha-2 globin [Homo sapiens]||Transcribed locus, strongly similar to NP	Mm.196110||Mm.338474||Mm.338482||Mm.363642||Mm.373649	Hemoglobin alpha, adult chain 1||Transcribed locus||Hemoglobin, theta 1||Transcribed locus, moderately similar to XP_220266.2 PREDICTED: similar to Hemoglobin theta-1 chain [Rattus norvegicus]||Similar to hemoglobin alpha chain - slender loris	30597	hemoglobin alpha embryonic-1	LG 3
AI793416	Dr.18893	Zgc:92226	zgc:92226	intracellular protein transport||cellular component unknown	Unknown [-]	fc47a05.x1 Zebrafish WashU MPIMG EST Danio rerio cDNA clone IMAGE:3724496 3', mRNA sequence.	sp:O94913		PROTGI=13431763; PROTID=sp:O94913; PCT=61.29; ALN=271				Hs.128959	Pre-mRNA cleavage complex II protein Pcf11	Mm.288645	RIKEN cDNA 6430511E19 gene	492341	zgc:92226	LG 21
BI981168	Dr.14773	Wu:fv02d03	wu:fv02d03		Unknown [-]	fu40f05.x1 zebrafish adult brain Danio rerio cDNA clone 5331992 3', mRNA sequence.	pir:JC4940		PROTGI=2136212; PROTID=pir:JC4940; PCT=61.59; ALN=138	ref:NP_038709.1		PROTGI=8567410; PROTID=ref:NP_038709.1; PCT=59.42; ALN=138	Hs.225936||Hs.493804||Hs.529566	Synapsin I||CDNA FLJ30875 fis, clone FEBRA2004331||Hypothetical gene supported by AK090593	Mm.370211	Synapsin I	386963	wu:fv02d03	LG 15
BM035396	Dr.13730	Transcribed locus, weakly similar to XP_424290.1 PREDICTED: similar to Mitochondrial 28S ribosomal protein S21 (MRP-S21) (MDS016), partial [Gallus gallus]			Unknown [-]	ft53e10.y3 Gong zebrafish ovary Danio rerio cDNA clone 5154522 5' similar to TR:Q94203 Q94203 SIMILARITY TO BACILLUS STEAROTHERMOPHILUS 30S RIBOSOMAL PROTEIN S21. [1] ;, mRNA sequence.	sp:P82921		PROTGI=13959554; PROTID=sp:P82921; PCT=62.07; ALN=87	sp:P58059		PROTGI=13959545; PROTID=sp:P58059; PCT=63.22; ALN=87	Hs.405880||Hs.554243	Mitochondrial ribosomal protein S21||Transcribed locus	Mm.299743||Mm.371616	Similar to mitochondrial ribosomal protein S21||Mitochondrial ribosomal protein S21
AI943132	Dr.1841	Zgc:92905	zgc:92905	molecular function unknown||intracellular signaling cascade||cellular component unknown	Unknown [-]	fc84h12.x1 Zebrafish WashU MPIMG EST Danio rerio cDNA clone IMAGE:3728135 3', mRNA sequence.	sp:Q93045		PROTGI=12644466; PROTID=sp:Q93045; PCT=74.05; ALN=131	ref:NP_079561.1		PROTGI=13384630; PROTID=ref:NP_079561.1; PCT=74.81; ALN=131	Hs.521651	Stathmin-like 2	Mm.29580	Stathmin-like 2	449651	zgc:92905
AI584419	Dr.39144	Wu:fb93d07	wu:fb93d07	molecular function unknown||cell-matrix adhesion||cellular component unknown	Unknown [-]	fb93d07.x1 Zebrafish WashU MPIMG EST Danio rerio cDNA clone IMAGE:3719437 3', mRNA sequence.	ref:NP_005413.1		PROTGI=4885627; PROTID=ref:NP_005413.1; PCT=27.80; ALN=224	ref:NP_033373.1		PROTGI=6678277; PROTID=ref:NP_033373.1; PCT=29.85; ALN=184	Hs.248162	Tectorin alpha	Mm.42209	Tectorin alpha	503764	zgc:112964	LG 12
AJ007742	Dr.8054	Patched2	ptc2	hedgehog receptor activity||membrane||integral to membrane	spermatogenesis [0007283]	Danio rerio mRNA for patched-2 protein.	ref:NP_000255.1		PROTGI=4506247; PROTID=ref:NP_000255.1; PCT=78.72; ALN=1234	sp:Q61115		PROTGI=6225892; PROTID=sp:Q61115; PCT=79.70; ALN=1212	Hs.494538||Hs.549001	Patched homolog (Drosophila)||CDNA FLJ42108 fis, clone TESOP2008127	Mm.228798	Patched homolog 1	30189	patched2	LG 8
BE605391	Dr.37817	Zgc:101688	zgc:101688	catalytic activity||metabolism||cellular component unknown	Unknown [-]	fl09a05.x1 Zebrafish Research Genetics C32 fin Danio rerio cDNA 3' similar to TR:O95992 O95992 CHOLESTEROL 25-HYDROXYLASE. ;, mRNA sequence.	sp:Q15800		PROTGI=2498340; PROTID=sp:Q15800; PCT=29; ALN=197				Hs.47357	Cholesterol 25-hydroxylase	Mm.30824	Cholesterol 25-hydroxylase	494109	zgc:101688
BI892349	Dr.8701	Wu:fc59h03	wu:fc59h03		Unknown [-]	ZF637-3-001604 Zebrafish shield stage whole embryo cDNA library MPMGp637 Danio rerio cDNA clone MPMGp637_20H17;MPMGp637H1720 5', mRNA sequence.	ref:NP_037388.1		PROTGI=7019579; PROTID=ref:NP_037388.1; PCT=51.59; ALN=279	pir:S10245		PROTGI=109837; PROTID=pir:S10245; PCT=45.30; ALN=266	Hs.9521||Hs.13297||Hs.15833||Hs.19631||Hs.20506||Hs.20879||Hs.26264||Hs.37138||Hs.43133||Hs.47232||Hs.50123||Hs.50158||Hs.54646||Hs.55481||Hs.85863||Hs.98593||Hs.103388||Hs.119014||Hs.121283||Hs.121545||Hs.124405||Hs.125503||Hs.126280||Hs.128078||Hs.13046	Zinc finger protein 92 (HTF12)||Transcribed locus, weakly similar to NP_775735.1 l(3)mbt-like 4 [Homo sapiens]||Transcribed locus, moderately similar to XP_512541.1 PREDICTED: similar to hypothetical protein [Pan troglodytes]||Transcribed locus, moderatel	Mm.4417||Mm.4792||Mm.5011||Mm.21025||Mm.24124||Mm.30675||Mm.33443||Mm.34723||Mm.38195||Mm.38948||Mm.40657||Mm.40706||Mm.41364||Mm.45367||Mm.46715||Mm.49441||Mm.55211||Mm.72124||Mm.74335||Mm.82396||Mm.86747||Mm.87487||Mm.103674||Mm.106970||Mm.127014||Mm.12	Zinc finger protein 101||Zinc finger protein 354A||Zinc finger protein 37||RIKEN cDNA 1110033F14 gene||Zinc finger protein 96||RIKEN cDNA 6030490I01 gene||RIKEN cDNA A830058L05 gene||CDNA sequence BC029103||Zinc finger protein 251||Zinc finger protein 7||	325214	wu:fc59h03	LG 4
AW078113	Dr.31809	Zgc:112028		biological process unknown||cellular component unknown||metal ion binding	Unknown [-]	fe24g01.y1 Zebrafish WashU MPIMG EST Danio rerio cDNA clone IMAGE:3739824 5', mRNA sequence.	pir:A49656		PROTGI=542812; PROTID=pir:A49656; PCT=36; ALN=183	pir:I49642		PROTGI=2137285; PROTID=pir:I49642; PCT=37; ALN=174	Hs.293660	Tripartite motif-containing 47	Mm.5510	Tripartite motif protein 47	550365	zgc:112028
AI942866	Dr.2727	Wu:fb55f04	wu:fb55f04		Unknown [-]	fc69b03.x1 Zebrafish WashU MPIMG EST Danio rerio cDNA clone IMAGE:3726605 3', mRNA sequence.											322285	wu:fb55f04	LG 3
AW058746	Dr.17718	Wu:fc87c02	wu:fc87c02		Unknown [-]	fe47b10.x1 Zebrafish WashU MPIMG EST Danio rerio cDNA clone IMAGE:3741979 3', mRNA sequence.	sp:Q99856		PROTGI=12230034; PROTID=sp:Q99856; PCT=37.72; ALN=113	sp:Q62431		PROTGI=12230032; PROTID=sp:Q62431; PCT=41.24; ALN=96					325551	wu:fc87c02	LG 25
BI891474	Dr.1309	Sb:cb439	sb:cb439		Unknown [-]	ZF637-3-000729 Zebrafish shield stage whole embryo cDNA library MPMGp637 Danio rerio cDNA clone MPMGp637_15K7;MPMGp637K0715 5', mRNA sequence.											321257	sb:cb439	LG 3
AI878397	Dr.1791	Pdgfa associated protein 1	zgc:56213	biological process unknown||molecular function unknown||cellular component unknown	Unknown [-]	fc57d03.x1 Zebrafish WashU MPIMG EST Danio rerio cDNA clone IMAGE:3725477 3' similar to SW:HP28_HUMAN Q13442 28 KD HEAT- AND ACID-STABLE PHOSPHOPROTEIN ;, mRNA sequence.	prf:2211382B		PROTGI=1589642; PROTID=prf:2211382B; PCT=68.13; ALN=177				Hs.278426	PDGFA associated protein 1	Mm.188851	PDGFA associated protein 1	393179	pdgfa associated protein 1
AI584573	Dr.21242	Wu:fb95g02	wu:fb95g02		Unknown [-]	fb95g02.x1 Zebrafish WashU MPIMG EST Danio rerio cDNA clone IMAGE:3719666 3', mRNA sequence.											323344	wu:fb95g02	LG 4
BM184046	Dr.35636	Zgc:112980		biological process unknown||molecular function unknown||cellular component unknown	Unknown [-]	fv67b05.x1 Sugano SJD adult male Danio rerio cDNA clone 5413568 3', mRNA sequence.											503706	zgc:112980
AW232136	Dr.27830	Wu:fj14d10	wu:fj14d10		Unknown [-]	fj14d10.x1 Zebrafish adult olfactory Danio rerio cDNA 3', mRNA sequence.											335457	wu:fj14d10	LG 23
BI896532	Dr.11244	Glucose phosphate isomerase a	gpia	glucose-6-phosphate isomerase activity||gluconeogenesis||glycolysis||isomerase activity	Unknown [-]	fi16h01.x1 Sugano Kawakami zebrafish DRA Danio rerio cDNA clone 2601361 3' similar to SW:G6PI_HUMAN P06744 GLUCOSE-6-PHOSPHATE ISOMERASE ;, mRNA sequence.	sp:P06744		PROTGI=17380385; PROTID=sp:P06744; PCT=78; ALN=550	sp:P06745		PROTGI=120741; PROTID=sp:P06745; PCT=76; ALN=550	Hs.466471||Hs.554080	Glucose phosphate isomerase||Transcribed locus, moderately similar to NP_000166.2 glucose phosphate isomerase; neuroleukin; glucose-6-phosphate isomerase; autocrine motility factor; sperm antigen-36; phosphoglucose isomerase; phosphohexose isomerase; phos	Mm.589	Glucose phosphate isomerase 1	246094	glucose phosphate isomerase a	LG 11
BM184035	Dr.4816	Similar to pinin, desmosome associated protein	PNN		Unknown [-]	fv67a06.x1 Sugano SJD adult male Danio rerio cDNA clone 5413522 3' similar to TR:Q99738 Q99738 PININ. ;, mRNA sequence.	ref:NP_002678.1		PROTGI=4505923; PROTID=ref:NP_002678.1; PCT=52.93; ALN=669	ref:NP_032917.1		PROTGI=6679407; PROTID=ref:NP_032917.1; PCT=54.78; ALN=669	Hs.409965	Pinin, desmosome associated protein	Mm.22347	Pinin	407733	similar to pinin, desmosome associated protein
BM182876	Dr.42676	Transcribed locus, moderately similar to XP_419995.1 PREDICTED: similar to nuclear receptor binding protein; multiple domain putative nuclear protein; myeloid leukemia factor 1 adaptor molecule [Gallus gallus]			Unknown [-]	fv62g07.y1 Sugano SJD adult male Danio rerio cDNA clone 5413069 5' similar to TR:Q9UHY1 Q9UHY1 MULTIPLE DOMAIN PUTATIVE NUCLEAR PROTEIN. ;, mRNA sequence.							Hs.515876	Nuclear receptor binding protein	Mm.292040	Nuclear receptor binding protein
BG308524					Unknown [-]	fl93a06.x1 Zebrafish adult retina cDNA Danio rerio cDNA clone 4144043 3' similar to TR:O75108 O75108 MTG16. [1] ;, mRNA sequence.
AW171481	Dr.2356	Zgc:55695	zgc:55695	biological process unknown||nucleic acid binding||nuclease activity||exonuclease activity||intracellular||3'-5' exonuclease activity||hydrolase activity	Unknown [-]	fi42c02.x1 Sugano Kawakami zebrafish DRA Danio rerio cDNA clone 2640290 3' similar to SW:PMSC_HUMAN Q01780 AUTOANTIGEN PM-SCL. ;, mRNA sequence.	pir:A43920		PROTGI=284357; PROTID=pir:A43920; PCT=68.71; ALN=467	ref:NP_057908.1		PROTGI=7710082; PROTID=ref:NP_057908.1; PCT=66.11; ALN=474	Hs.321234||Hs.535253	Exosome component 10||Transcribed locus, strongly similar to NP_002676.1 exosome component 10 isoform 2; autoantigen PM-SCL; polymyositis/scleroderma autoantigen 2 (100kD); polymyositis/scleroderma autoantigen 2, 100kDa [Homo sapiens]	Mm.266635	Exosome component 10	394064	zgc:55695
AI601513	Dr.20185	Lipoprotein lipase	lpl	catalytic activity||lipoprotein lipase activity||lipid transporter activity||lipid metabolism||heparin binding||lipid catabolism||hydrolase activity||chylomicron	Unknown [-]	fc07f12.x1 Zebrafish WashU MPIMG EST Danio rerio cDNA clone IMAGE:3720719 3' similar to SW:LIPL_CHICK P11602 LIPOPROTEIN LIPASE PRECURSOR ;, mRNA sequence.	sp:P06858		PROTGI=126314; PROTID=sp:P06858; PCT=60.98; ALN=468	sp:P11152		PROTGI=417255; PROTID=sp:P11152; PCT=63.35; ALN=439	Hs.180878	Lipoprotein lipase	Mm.1514	Lipoprotein lipase	30354	lipoprotein lipase	LG 22
AW826598	Dr.23065	Si:busm1-57f23.1	si:busm1-57f23.1	cysteine protease inhibitor activity	Unknown [-]	fk54d12.x1 Zebrafish adult retina cDNA Danio rerio cDNA 3' similar to TR:O88969 O88969 CYSTATIN-RELATED EPIDIDYMAL SPERMATOGENIC PROTEIN. ;, mRNA sequence.	sp:Q15828		PROTGI=2494024; PROTID=sp:Q15828; PCT=30.09; ALN=105				Hs.516939	Cystatin SA			368621	si:busm1-57f23.1	LG 10
BI891065	Dr.236	Transcribed locus			Unknown [-]	ZF637-3-000320 Zebrafish shield stage whole embryo cDNA library MPMGp637 Danio rerio cDNA clone MPMGp637_13B5;MPMGp637B0513 5', mRNA sequence.	ref:NP_112242.1		PROTGI=13569960; PROTID=ref:NP_112242.1; PCT=43.53; ALN=85	ref:NP_065608.2		PROTGI=15805028; PROTID=ref:NP_065608.2; PCT=38.16; ALN=76	Hs.301904	Hypothetical protein FLJ12671	Mm.45744	Expressed sequence C80587
BM005096	Dr.46840	Transcribed locus			Unknown [-]	fu64d01.x1 zebrafish adult brain Danio rerio cDNA clone 5334192 3', mRNA sequence.
BE016113	Dr.10985	Zgc:112533		biological process unknown||molecular function unknown||cellular component unknown	Unknown [-]	fk65e08.x1 Zebrafish Research Genetics C32 fin Danio rerio cDNA 3' similar to contains Alu repetitive element;contains element MER13 repetitive element ;, mRNA sequence.	pir:JC2324		PROTGI=631281; PROTID=pir:JC2324; PCT=93.88; ALN=196	pir:A55071		PROTGI=627877; PROTID=pir:A55071; PCT=34.52; ALN=167	Hs.469593||Hs.469633||Hs.534995	LIM and senescent cell antigen-like domains 1||LIM and senescent cell antigen-like domains 3||Similar to LIM and senescent cell antigen-like domains 1	Mm.57734	LIM and senescent cell antigen-like domains 1	554019	zgc:112533
AW018972	Dr.3530	Wu:fb63a08	wu:fb63a08		Unknown [-]	fd47f11.x1 Zebrafish WashU MPIMG EST Danio rerio cDNA clone IMAGE:3732909 3', mRNA sequence.	pir:A56318		PROTGI=1082352; PROTID=pir:A56318; PCT=36.45; ALN=209	sp:P97435		PROTGI=2499858; PROTID=sp:P97435; PCT=33.52; ALN=179	Hs.546524	MAM domain containing 2	Mm.50841	MAM domain containing 2	322496	wu:fb63a08	LG 2
AW115519	Dr.27777	Wu:fd42c11	wu:fd42c11		Unknown [-]	fd42c11.x1 Zebrafish WashU MPIMG EST Danio rerio cDNA clone IMAGE:3732404 3', mRNA sequence.											325879	wu:fd42c11
AI584398	Dr.38310	Ribonucleotide reductase M2 b	rrm2b	ribonucleoside-diphosphate reductase activity||deoxyribonucleoside diphosphate metabolism	Unknown [-]	fb93b05.x1 Zebrafish WashU MPIMG EST Danio rerio cDNA clone IMAGE:3719409 3' similar to SW:RIR2_MOUSE P11157 RIBONUCLEOSIDE-DIPHOSPHATE REDUCTASE M2 CHAIN ;, mRNA sequence.	sp:P05217		PROTGI=135459; PROTID=sp:P05217; PCT=98.39; ALN=249	prf:1304282B		PROTGI=225481; PROTID=prf:1304282B; PCT=98.39; ALN=249	Hs.226390	Ribonucleotide reductase M2 polypeptide	Mm.99||Mm.302318	Ribonucleotide reductase M2||Similar to ribonucleotide reductase	368909	ribonucleotide reductase M2 b	LG 19
BG303152	Dr.10735	Caspase b	caspb	proteolysis and peptidolysis||peptidase activity||cysteine-type peptidase activity||hydrolase activity||caspase activity	Unknown [-]	fl61f11.x1 Sugano Kawakami zebrafish DRA Danio rerio cDNA clone 3818277 3', mRNA sequence.	pir:A56084		PROTGI=1362839; PROTID=pir:A56084; PCT=36.10; ALN=257	ref:NP_033937.1		PROTGI=6753282; PROTID=ref:NP_033937.1; PCT=35.51; ALN=257	Hs.138378||Hs.213327	Caspase 4, apoptosis-related cysteine protease||Caspase 5, apoptosis-related cysteine protease	Mm.1569	Caspase 11, apoptosis-related cysteine protease	259303	caspase b	LG 1
AW233591	Dr.5090	Zgc:55336	zgc:55336	biological process unknown||nucleic acid binding||intracellular	Unknown [-]	fj38e11.x1 zebrafish adult brain Danio rerio cDNA 3', mRNA sequence.							Hs.520102	KIAA0082	Mm.155783	RIKEN cDNA 1300018I05 gene	393102	zgc:55336
AB055677	Dr.37940	D178 mRNA, 3UTR, partial sequence			Unknown [0000000]	Danio rerio D178 mRNA, 3'UTR, partial sequence.
AI584307	Dr.21179	Wu:fb83h06	wu:fb83h06		Unknown [-]	fb83h06.x1 Zebrafish WashU MPIMG EST Danio rerio cDNA clone IMAGE:3718523 3', mRNA sequence.											323177	wu:fb83h06	LG 3
BI889557	Dr.39492	Transcribed locus, moderately similar to NP_766133.1 euchromatic histone methyltransferase 1 [Mus musculus]			Unknown [-]	ZF637-2-001312 Zebrafish shield stage whole embryo cDNA library MPMGp637 Danio rerio cDNA clone MPMGp637_23D17;MPMGp637D1723 5', mRNA sequence.	pir:S30385		PROTGI=478844; PROTID=pir:S30385; PCT=59; ALN=201	pir:T42713		PROTGI=11276932; PROTID=pir:T42713; PCT=36; ALN=76	Hs.495511	Euchromatic histone methyltransferase 1	Mm.24176	Euchromatic histone methyltransferase 1
BI878817	Dr.12727	CDNA clone IMAGE:3820415			Unknown [-]	fl83c12.x1 Sugano Kawakami zebrafish DRA Danio rerio cDNA clone 3820415 3' similar to SW:RO52_HUMAN P19474 52 KD RO PROTEIN ;, mRNA sequence.	sp:P14373		PROTGI=132517; PROTID=sp:P14373; PCT=31.78; ALN=522	ref:NP_077788.1		PROTGI=13277376; PROTID=ref:NP_077788.1; PCT=31.76; ALN=520	Hs.440382	Ret finger protein	Mm.314056	Tripartite motif protein 27
AF083557	Dr.800	Survival motor neuron 1	smn	spliceosome assembly||nucleic acid binding||RNA binding||nucleus||cytoplasm||mRNA processing	snRNP recycling [0000244]	Danio rerio survival motor neuron protein mRNA, complete cds.	pir:A55477		PROTGI=1082808; PROTID=pir:A55477; PCT=52.43; ALN=270	sp:P97801		PROTGI=2498925; PROTID=sp:P97801; PCT=52.13; ALN=270	Hs.202179||Hs.535808||Hs.545845	Survival of motor neuron 1, telomeric||Transcribed locus, moderately similar to NP_000335.1 survival of motor neuron 1, telomeric isoform d; gemin 1 [Homo sapiens]||CDNA FLJ39231 fis, clone OCBBF2007520	Mm.2025	Survival motor neuron 1	30432	survival motor neuron 1	LG 5
BM154556					Unknown [-]	fv86e06.y1 Zebrafish SJD adult male II Danio rerio cDNA clone 5543915 5' similar to SW:TRFE_ORYLA P79819 SEROTRANSFERRIN PRECURSOR. ;, mRNA sequence.
AI883974	Dr.21827	Wu:fc68d07	wu:fc68d07		Unknown [-]	fc68d07.x1 Zebrafish WashU MPIMG EST Danio rerio cDNA clone IMAGE:3726541 3', mRNA sequence.	ref:NP_065916.1		PROTGI=18497286; PROTID=ref:NP_065916.1; PCT=33.48; ALN=225	sp:O70133		PROTGI=3913434; PROTID=sp:O70133; PCT=24.60; ALN=183	Hs.468226	DEAH (Asp-Glu-Ala-Asp/His) box polypeptide 57	Mm.12412||Mm.373018	Expressed sequence AW494914||Transcribed locus, weakly similar to NP_945314.1 DEAH (Asp-Glu-Ala-Asp/His) box polypeptide 57 isoform 1; DEAH-box RNA/DNA helicase AAM73547 [Homo sapiens]	325353	wu:fc68d07	LG 13
BI980979	Dr.14596	Transcribed locus			Unknown [-]	fu37f05.x1 zebrafish adult brain Danio rerio cDNA clone 5331609 3', mRNA sequence.
BI841627	Dr.33811	Wu:fb73g02	wu:fb73g02		Unknown [-]	ft02d05.x1 Zebrafish neuronal Danio rerio cDNA clone 5080353 3', mRNA sequence.	pdb:2U2F		PROTGI=5822501; PROTID=pdb:2U2F; PCT=68; ALN=135	sp:P26369		PROTGI=136628; PROTID=sp:P26369; PCT=68; ALN=135					322805	wu:fb73g02	LG 19
AW567464	Dr.12423	Peptidylprolyl isomerase A (cyclophilin A)	ppia	peptidyl-prolyl cis-trans isomerase activity||protein folding||isomerase activity	Unknown [-]	fk38g10.x1 zebrafish fin day1 regeneration Danio rerio cDNA 3', mRNA sequence.	pir:A41581		PROTGI=107277; PROTID=pir:A41581; PCT=69.44; ALN=180	sp:P17742		PROTGI=118105; PROTID=sp:P17742; PCT=73.78; ALN=164	Hs.534708||Hs.550344||Hs.551605	Similar to peptidyl-Pro cis trans isomerase||Transcribed locus, moderately similar to NP_005720.1 peptidylprolyl isomerase F precursor; peptidyl-prolyl cis-trans isomerase, mitochondral; cyclophilin F; cyclophilin 3; PPIase; rotamase [Homo sapiens]||Simil			336612	peptidylprolyl isomerase A (cyclophilin A)	LG 8
AI721290	Dr.46215	Transcribed locus			Unknown [-]	fd18a04.x1 Sugano Kawakami zebrafish DRA Danio rerio cDNA clone 2351886 3' similar to SW:IF2P_HUMAN O60841 PROBABLE TRANSLATION INITIATION FACTOR IF-2. ;, mRNA sequence.	pir:T43483		PROTGI=11360327; PROTID=pir:T43483; PCT=52.29; ALN=102
BM185284	Dr.4775	Si:dkey-34f16.1	si:dkey-34f16.1		Unknown [-]	fv45b12.x1 Sugano SJD adult male Danio rerio cDNA clone 5411302 3', mRNA sequence.				ref:NP_061240.1		PROTGI=9055174; PROTID=ref:NP_061240.1; PCT=64.10; ALN=39	Hs.333991	Immunoglobulin superfamily, member 4D	Mm.310741	Immunoglobulin superfamily, member 4	321603	si:dkey-34f16.1	LG 20
BM026691	Dr.16902	Transcribed locus			Unknown [-]	fq86e06.y3 Zebrafish neuronal Danio rerio cDNA clone 4887250 5', mRNA sequence.
BM104124					Unknown [-]	fv47c09.x1 Sugano SJD adult male Danio rerio cDNA clone 5411704 3', mRNA sequence.
BI886597	Dr.19959	Transcribed locus, moderately similar to XP_414079.1 PREDICTED: similar to hypothetical protein FLJ20399 [Gallus gallus]			Unknown [-]	ZF637-1-000852 Zebrafish shield stage whole embryo cDNA library MPMGp637 Danio rerio cDNA clone MPMGp637_16N11;MPMGp637N1116 5', mRNA sequence.	ref:NP_060273.1		PROTGI=8923374; PROTID=ref:NP_060273.1; PCT=59.63; ALN=159				Hs.534460	Dihydrouridine synthase 2-like (SMM1, S. cerevisiae)	Mm.287500	RIKEN cDNA 2310016K04 gene
BG892002	Dr.41249	Transcribed locus			Unknown [-]	fp41f09.x1 zebrafish gridded kidney Danio rerio cDNA clone 4759432 3', mRNA sequence.
BI877701	Dr.2030	Zgc:112083		biological process unknown||nucleus||metal ion binding	Unknown [-]	fl63f07.x1 Sugano Kawakami zebrafish DRA Danio rerio cDNA clone 3818629 3', mRNA sequence.	ref:NP_056332.1		PROTGI=13027590; PROTID=ref:NP_056332.1; PCT=49.04; ALN=156	ref:NP_084536.1		PROTGI=13385100; PROTID=ref:NP_084536.1; PCT=31.62; ALN=114	Hs.504091	MBD2 (methyl-CpG-binding protein)-interacting zinc finger protein	Mm.24570	Expressed sequence AA589481	550461	zgc:112083
BG302928	Dr.7204	Zgc:77233	zgc:77233	GTPase activity||GTP binding||cellular component unknown	Unknown [-]	fl41e06.x1 Sugano Kawakami zebrafish DRA Danio rerio cDNA clone 3816299 3' similar to contains element MSR1 repetitive element ;, mRNA sequence.	pir:JC4305		PROTGI=1363934; PROTID=pir:JC4305; PCT=82.41; ALN=856	ref:NP_031897.1		PROTGI=6681207; PROTID=ref:NP_031897.1; PCT=82.60; ALN=856	Hs.494751||Hs.522413||Hs.537804	Dynamin 3||Dynamin 1||Transcribed locus, strongly similar to XP_513998.1 PREDICTED: similar to dynamin 3; Dyna III; Dynamin III [Pan troglodytes]	Mm.29567||Mm.44736	Dynamin 3||Dynamin 1	406525	zgc:77233
BI318394	Dr.16539	Transcribed locus, moderately similar to XP_421261.1 PREDICTED: similar to hypothetical protein 5830457H20 [Gallus gallus]			Unknown [-]	fp69d05.y1 Zebrafish adult retina cDNA Danio rerio cDNA clone 4787360 5' similar to TR:Q9W482 Q9W482 CG15929 PROTEIN. ;, mRNA sequence.							Hs.114194||Hs.513392||Hs.540660	Transcribed locus, weakly similar to XP_510059.1 PREDICTED: similar to hypothetical protein 5830457H20 [Pan troglodytes]||Chromosome 14 open reading frame 46||Transcribed locus, weakly similar to XP_510059.1 PREDICTED: similar to hypothetical protein 5830	Mm.311904	RIKEN cDNA 5830457H20 gene
BG892589	Dr.46168	Transcribed locus			Unknown [-]	fq75f08.x1 Zebrafish adult olfactory Danio rerio cDNA clone 4886151 3', mRNA sequence.	ref:NP_057228.1		PROTGI=7706663; PROTID=ref:NP_057228.1; PCT=53.95; ALN=151
AI584590					Unknown [-]	fb81a03.y1 Zebrafish WashU MPIMG EST Danio rerio cDNA clone IMAGE:3718252 5', mRNA sequence.
AW077136	Dr.22364	Wu:fj34b09	wu:fj34b09		Unknown [-]	fj34b09.x1 zebrafish adult brain Danio rerio cDNA 3', mRNA sequence.											335834	wu:fj34b09	LG 16
AW076848	Dr.34417	Wu:fj04f08	wu:fj04f08		Unknown [-]	fj04f08.x1 Zebrafish adult olfactory Danio rerio cDNA 3' similar to TR:Q61468 Q61468 MEGAKARYOCYTE POTENTIATING FACTOR PRECURSOR. ;contains PTR5.t3 MSR1 repetitive element ;, mRNA sequence.	prf:2207386A		PROTGI=1587974; PROTID=prf:2207386A; PCT=27.55; ALN=192	ref:NP_061345.1		PROTGI=9256568; PROTID=ref:NP_061345.1; PCT=26.82; ALN=214	Hs.408488	Mesothelin	Mm.17510	Mesothelin	335346	wu:fj04f08	LG 1
BM082820	Dr.14731	Transcribed locus			Unknown [-]	fu27b12.x1 Campbell zebrafish ovary Danio rerio cDNA clone 5306447 3', mRNA sequence.
AW117001	Dr.6099	Zgc:77481	zgc:77481	biological process unknown||actin binding||cellular component unknown	Unknown [-]	fe16f08.x1 Zebrafish WashU MPIMG EST Danio rerio cDNA clone IMAGE:3739047 3' similar to TR:O93510 O93510 HOMOGENIN. ;, mRNA sequence.	sp:P06396		PROTGI=121116; PROTID=sp:P06396; PCT=56.75; ALN=718	sp:Q60604		PROTGI=2851563; PROTID=sp:Q60604; PCT=59.58; ALN=707	Hs.522373||Hs.549223||Hs.554097	Gelsolin (amyloidosis, Finnish type)||Scinderin||Transcribed locus, strongly similar to NP_666232.2 gelsolin [Mus musculus]	Mm.2416||Mm.21109	Scinderin||Gelsolin	406363	zgc:77481
AW019162					Unknown [-]	fd60f10.x1 Zebrafish WashU MPIMG EST Danio rerio cDNA clone IMAGE:3734155 3', mRNA sequence.											326068	wu:fd60f10
AW019258	Dr.22184	Transcribed locus			Unknown [-]	fd61f12.x1 Zebrafish WashU MPIMG EST Danio rerio cDNA clone IMAGE:3734255 3', mRNA sequence.
BM102580	Dr.8373	Zgc:56207	zgc:56207	biological process unknown||protein binding||cellular component unknown	Unknown [-]	fu32h11.x1 Campbell zebrafish ovary Danio rerio cDNA clone 5307140 3', mRNA sequence.	ref:NP_060843.1		PROTGI=8922964; PROTID=ref:NP_060843.1; PCT=54.55; ALN=142	ref:NP_079568.1		PROTGI=13384642; PROTID=ref:NP_079568.1; PCT=53.15; ALN=142	Hs.215839||Hs.523944||Hs.549297	Discs, large homolog 2, chapsyn-110 (Drosophila)||Transcribed locus, moderately similar to NP_001355.1 chapsyn-110; channel-associated protein of synapses, 110kDa; discs large homolog 2; discs, large (Drosophila) homolog 2 (chapsyn-110) (NOTE: redefinitio	Mm.257035	Discs, large homolog 2 (Drosophila)	334599	zgc:56207	LG 13
AI721709	Dr.21592	Transcribed locus			Unknown [-]	fc31d07.x1 Zebrafish WashU MPIMG EST Danio rerio cDNA clone IMAGE:3722989 3', mRNA sequence.
AI723133	Dr.21642	Zinc finger, FYVE domain containing 26	zfyve26		Unknown [-]	fc33a03.x1 Zebrafish WashU MPIMG EST Danio rerio cDNA clone IMAGE:3723148 3' similar to TR:O15035 O15035 KIAA0321 ;, mRNA sequence.							Hs.98041	Zinc finger, FYVE domain containing 26	Mm.218974||Mm.297919	Zinc finger, FYVE domain containing 26||Zinc finger, FYVE domain containing 26	324565	zinc finger, FYVE domain containing 26	LG 13
AA494728	Dr.363	Zgc:73333	zgc:73333	biological process unknown||molecular function unknown||cellular component unknown	Unknown [-]	fa11h02.s1 Zebrafish ICRFzfls Danio rerio cDNA clone 13L14 3', mRNA sequence.							Hs.469359	Hypothetical protein MGC34648	Mm.11473	CDNA sequence BC008163	335015	zgc:73333
BI889701	Dr.14854	Zgc:92910	zgc:92910	biological process unknown||molecular function unknown||cellular component unknown	Unknown [-]	ZF637-2-001456 Zebrafish shield stage whole embryo cDNA library MPMGp637 Danio rerio cDNA clone MPMGP637_3P2;MPMGP637P023 5', mRNA sequence.	sp:Q9Y3C1		PROTGI=6831733; PROTID=sp:Q9Y3C1; PCT=48.00; ALN=169				Hs.529475	Hypothetical protein HSPC111	Mm.157758||Mm.373655	DNA segment, Chr 13, Wayne State University 177, expressed||PREDICTED: Mus musculus similar to DNA segment, Chr 13, Wayne State University 177, expressed (LOC384925), mRNA	436807	zgc:92910
BI882380	Dr.13054	Transcribed locus			Unknown [-]	fm92f06.x1 Zebrafish Research Genetics C32 fin Danio rerio cDNA clone 4468355 3', mRNA sequence.
AW279791	Dr.32484	Wu:fj44g11	wu:fj44g11		Unknown [-]	fj44g11.x1 zebrafish adult brain Danio rerio cDNA 3', mRNA sequence.											336042	wu:fj44g11	LG 4
AI965222	Dr.32859	Wu:fc88a07	wu:fc88a07		Unknown [-]	fc88a07.x1 Zebrafish WashU MPIMG EST Danio rerio cDNA clone IMAGE:3728436 3' similar to contains element L1 repetitive element ;, mRNA sequence.											325560	wu:fc88a07	LG 7
AA566254					Unknown [-]	ZF-E339 zebrafish embryonic Danio rerio cDNA clone ZF-E339 5' end similar to ribosomal protein S6, mRNA sequence.
AI584981	Dr.34127	Wu:fb93g01	wu:fb93g01		Unknown [-]	fb93g01.y1 Zebrafish WashU MPIMG EST Danio rerio cDNA clone IMAGE:3719472 5', mRNA sequence.											323263	wu:fb93g01	LG 11
BI888593	Dr.15283	Wu:fc59e05	wu:fc59e05		Unknown [-]	ZF637-2-000348 Zebrafish shield stage whole embryo cDNA library MPMGp637 Danio rerio cDNA clone MPMGp637_21A3;MPMGp637A0321 5', mRNA sequence.	ref:NP_056023.1		PROTGI=14140238; PROTID=ref:NP_056023.1; PCT=78.31; ALN=165				Hs.464585	Ankyrin repeat domain 12	Mm.34706||Mm.374919	Expressed sequence AI447928||Ankyrin repeat domain 12	325207	wu:fc59e05	LG 7
AW279970	Dr.22741	Si:dkey-234l24.6	wu:fj47f01		Unknown [-]	fj47f01.x1 zebrafish adult brain Danio rerio cDNA 3', mRNA sequence.	sp:Q99435		PROTGI=2494289; PROTID=sp:Q99435; PCT=44; ALN=79	ref:NP_058023.1		PROTGI=7949113; PROTID=ref:NP_058023.1; PCT=47; ALN=80	Hs.505326	NEL-like 2 (chicken)	Mm.3959	Nel-like 2 homolog (chicken)	336082	si:dkey-234l24.6	LG 4
AA494842	Dr.43250	Wu:fa11f09	wu:fa11f09		Unknown [-]	fa11f09.s1 Zebrafish ICRFzfls Danio rerio cDNA clone 8I9 3', mRNA sequence.											335003	wu:fa11f09	LG 11
AW076692	Dr.2700	Lisch7 protein			Unknown [-]	fj03d12.x1 Zebrafish adult olfactory Danio rerio cDNA 3', mRNA sequence.							Hs.466507	Liver-specific bHLH-Zip transcription factor	Mm.4067||Mm.280969	Liver-specific bHLH-Zip transcription factor||Transcribed locus	553218	Lisch7 protein
AI477343	Dr.2419	TGFB1-induced anti-apoptotic factor 1	tiaf1		Unknown [-]	fb52c07.x1 Zebrafish WashU MPIMG EST Danio rerio cDNA clone IMAGE:3715500 3' similar to TR:Q92614 Q92614 MYELOBLAST KIAA0216. ;, mRNA sequence.	ref:NP_002465.1		PROTGI=13124879; PROTID=ref:NP_002465.1; PCT=32.54; ALN=169	sp:O08638		PROTGI=13431676; PROTID=sp:O08638; PCT=32.54; ALN=169	Hs.462589||Hs.462590	TGFB1-induced anti-apoptotic factor 1||TGFB1-induced anti-apoptotic factor 1	Mm.341248	Myosin XVIIIa	322176	TGFB1-induced anti-apoptotic factor 1	LG 1
AI384371	Dr.23574	Wu:fb11c02	wu:fb11c02		Unknown [-]	fb11c02.y1 zebrafish fin day0 regeneration Danio rerio cDNA 5', mRNA sequence.											336462	wu:fb11c02	LG 18
AI353202					Unknown [-]	zeh0165.seq.F Zebrafish Embryonic Heart cDNA Library Danio rerio cDNA 5', mRNA sequence.
BI979971	Dr.5432	Wu:fb54e10	wu:fb54e10		Unknown [-]	ft78c10.x1 Gong zebrafish ovary Danio rerio cDNA clone 5159419 3' similar to TR:Q9QY92 Q9QY92 SPERM TAIL PROTEIN SPAG5 ;, mRNA sequence.	pir:T46296		PROTGI=11360033; PROTID=pir:T46296; PCT=28.82; ALN=167				Hs.514033	Sperm associated antigen 5	Mm.24250	Sperm associated antigen 5	322250	wu:fb54e10	LG 1
AI444359	Dr.3496	Wu:fb38g09	wu:fb38g09		Unknown [-]	fb38g09.x1 Zebrafish WashU MPIMG EST Danio rerio cDNA clone IMAGE:3714208 3', mRNA sequence.	pir:S24168		PROTGI=106331; PROTID=pir:S24168; PCT=92.71; ALN=396	sp:Q9QX11		PROTGI=13124083; PROTID=sp:Q9QX11; PCT=91.46; ALN=396	Hs.487479	Pleckstrin homology, Sec7 and coiled-coil domains 3	Mm.281003	Pleckstrin homology, Sec7 and coiled-coil domains 3	321938	wu:fb38g09	LG 3
AI641562	Dr.27453	Wu:fc15g11	wu:fc15g11		Unknown [-]	fc15g11.x1 Zebrafish WashU MPIMG EST Danio rerio cDNA clone IMAGE:3721508 3', mRNA sequence.											323972	wu:fc15g11	LG 5
BI671872	Dr.15305	Transcribed locus			Unknown [-]	fs54a05.y1 Zebrafish SJD day 8 fin regeneration Danio rerio cDNA clone 5071400 5', mRNA sequence.
BM156079	Dr.13879	Zgc:101901		DNA binding||catalytic activity||extracellular region||electron transport||oxidoreductase activity||lyase activity||regulation of transcription	Unknown [-]	fv18e01.x2 zebrafish adult brain Danio rerio cDNA clone 5386849 3', mRNA sequence.	ref:NP_005536.1		PROTGI=5031809; PROTID=ref:NP_005536.1; PCT=52; ALN=153	ref:NP_036173.1		PROTGI=6754374; PROTID=ref:NP_036173.1; PCT=52; ALN=153	Hs.408161	KIAA1465 protein	Mm.186499	RIKEN cDNA B930052A04 gene	541396	zgc:101901
AI641708	Dr.19263	Wu:fc22h03	wu:fc22h03		Unknown [-]	fc22h03.x1 Zebrafish WashU MPIMG EST Danio rerio cDNA clone IMAGE:3722165 3', mRNA sequence.	pir:A44224		PROTGI=345826; PROTID=pir:A44224; PCT=30.72; ALN=153	sp:P40201		PROTGI=1345773; PROTID=sp:P40201; PCT=31.41; ALN=152	Hs.47558	FLJ20105 protein	Mm.31911	CDNA sequence BC004701	324253	wu:fc22h03	LG 5
AW170862	Dr.31986	Wu:fi33f02	wu:fi33f02		Unknown [-]	fi33f02.x1 Sugano Kawakami zebrafish DRA Danio rerio cDNA clone 2639451 3' similar to SW:CTOG_HUMAN Q14008 CH-TOG PROTEIN ;, mRNA sequence.	pir:S68176		PROTGI=2136282; PROTID=pir:S68176; PCT=76.49; ALN=251				Hs.201253	KIAA0097 gene product	Mm.168478	RIKEN cDNA D730027C18 gene	334145	wu:fi33f02	LG 25
BM080909	Dr.14683	Zgc:77808	zgc:77808	biological process unknown||molecular function unknown||cellular component unknown	Unknown [-]	ft77e06.y3 Gong zebrafish ovary Danio rerio cDNA clone 5159506 5' similar to TR:Q9V6L8 Q9V6L8 CG17059 PROTEIN. ;, mRNA sequence.							Hs.293884||Hs.478025	Helicase/primase complex protein||Glucosamine-phosphate N-acetyltransferase 1	Mm.30179||Mm.233534	RIKEN cDNA 1110002M09 gene||Glucosamine-phosphate N-acetyltransferase 1	393820	zgc:77808
AI793728	Dr.2726	Zgc:55661	zgc:55661	cysteine-type endopeptidase activity||ubiquitin thiolesterase activity||ubiquitin-dependent protein catabolism||cellular component unknown	Unknown [-]	fc52b11.x1 Zebrafish WashU MPIMG EST Danio rerio cDNA clone IMAGE:3724989 3', mRNA sequence.	ref:NP_115523.1		PROTGI=14149817; PROTID=ref:NP_115523.1; PCT=65.91; ALN=684	sp:O88623		PROTGI=10720328; PROTID=sp:O88623; PCT=30.12; ALN=389	Hs.506394	Ubiquitin specific protease 44	Mm.276331	RIKEN cDNA E430004F17 gene	393227	zgc:55661
BG302816	Dr.39924	Transcribed locus			Unknown [-]	fl39c10.x1 Sugano Kawakami zebrafish DRA Danio rerio cDNA clone 3816187 3', mRNA sequence.
AI884222	Dr.20100	Wu:fc75f05	wu:fc75f05		Unknown [-]	fc75f05.x1 Zebrafish WashU MPIMG EST Danio rerio cDNA clone IMAGE:3727233 3', mRNA sequence.	pir:G01025		PROTGI=7446398; PROTID=pir:G01025; PCT=61.04; ALN=247	pir:I48609		PROTGI=2137766; PROTID=pir:I48609; PCT=61.04; ALN=247	Hs.502809	MAP/microtubule affinity-regulating kinase 2	Mm.258986||Mm.335919	MAP/microtubule affinity-regulating kinase 2||Transcribed locus, strongly similar to XP_355960.1 PREDICTED: similar to Ser/Thr protein kinase PAR-1A [Mus musculus]	325420	wu:fc75f05	LG 21
BG884544	Dr.33783	Wu:fc63h01	wu:fc63h01		Unknown [-]	fp37b04.x1 zebrafish gridded kidney Danio rerio cDNA clone 4758846 3', mRNA sequence.											325269	wu:fc63h01	LG 19
BG305879	Dr.24915	Transcribed locus			Unknown [-]	fm13d07.x1 Zebrafish adult retina cDNA Danio rerio cDNA clone 4146108 3' similar to TR:Q9YGS2 Q9YGS2 REVERSE TRANSCRIPTASE-LIKE PROTEIN. ;, mRNA sequence.
AI667323	Dr.34260	Wu:fc39c04	wu:fc39c04		Unknown [-]	fc39c04.x1 Zebrafish WashU MPIMG EST Danio rerio cDNA clone IMAGE:3723750 3', mRNA sequence.							Hs.63348	Elastin microfibril interfacer 1	Mm.286375||Mm.312461	Elastin microfibril interfacer 1||Transcribed locus, moderately similar to XP_515351.1 PREDICTED: hypothetical protein XP_515351 [Pan troglodytes]	324718	wu:fc39c04	LG 4
AW419602	Dr.32830	Wu:fd11e12	wu:fd11e12		Unknown [-]	fj63g04.x1 zebrafish adult brain Danio rerio cDNA 3', mRNA sequence.											325785	wu:fd11e12	LG 13
BI892254	Dr.33314	Wu:fb51g11	wu:fb51g11		Unknown [-]	ZF637-3-001509 Zebrafish shield stage whole embryo cDNA library MPMGp637 Danio rerio cDNA clone MPMGp637_20I11;MPMGp637I1120 5', mRNA sequence.											322157	wu:fb51g11	LG 10
AW421132	Dr.38515	Im:7154187		biological process unknown||molecular function unknown||cellular component unknown	Unknown [-]	fj92f01.x1 zebrafish gridded kidney Danio rerio cDNA 3', mRNA sequence.											504143	im:7154187
BM070561	Dr.14766	Transcribed locus			Unknown [-]	fv01c06.x1 zebrafish adult brain Danio rerio cDNA clone 5385226 3' similar to contains element LTR5 repetitive element ;, mRNA sequence.
BI879231	Dr.15061	Peter pan homolog (Drosophila)	ppan		Unknown [-]	fl70e07.x1 Sugano Kawakami zebrafish DRA Danio rerio cDNA clone 3819348 3', mRNA sequence.	ref:NP_064615.1		PROTGI=9910566; PROTID=ref:NP_064615.1; PCT=58.46; ALN=448				Hs.14468	Peter pan homolog (Drosophila)	Mm.2930	Peter pan homolog (Drosophila)	317739	peter pan homolog (Drosophila)
AI793384	Dr.5502	Wu:fc45e10	wu:fc45e10		Unknown [-]	fc45e10.x1 Zebrafish WashU MPIMG EST Danio rerio cDNA clone IMAGE:3724362 3', mRNA sequence.	sp:P15924		PROTGI=12644130; PROTID=sp:P15924; PCT=50.53; ALN=278	pir:A60776		PROTGI=321245; PROTID=pir:A60776; PCT=33.65; ALN=208	Hs.434248||Hs.450047	Plectin 1, intermediate filament binding protein 500kDa||KIAA2012 protein	Mm.234912	Plectin 1	324860	wu:fc45e10	LG 20
AW232654	Dr.34291	Wu:fj22f09	wu:fj22f09		Unknown [-]	fj22f09.x1 Zebrafish adult olfactory Danio rerio cDNA 3', mRNA sequence.											335576	wu:fj22f09	LG 24
BI325606	Dr.16289	Transcribed locus, weakly similar to XP_422079.1 PREDICTED: similar to glycophorin C [Gallus gallus]			Unknown [-]	fr40h08.x1 zebrafish adult brain Danio rerio cDNA clone 4956135 3', mRNA sequence.	sp:Q9UHC6		PROTGI=17433089; PROTID=sp:Q9UHC6; PCT=80.77; ALN=78	sp:O54991		PROTGI=17432981; PROTID=sp:O54991; PCT=47.19; ALN=83	Hs.333991	Immunoglobulin superfamily, member 4D	Mm.310741	Immunoglobulin superfamily, member 4
BI877813					Unknown [-]	fl66c06.x1 Sugano Kawakami zebrafish DRA Danio rerio cDNA clone 3818866 3', mRNA sequence.
AI965251	Dr.3397	Wu:fc65f09	wu:fc65f09		Unknown [-]	fc88e05.x1 Zebrafish WashU MPIMG EST Danio rerio cDNA clone IMAGE:3728480 3', mRNA sequence.	pir:T00340		PROTGI=7513024; PROTID=pir:T00340; PCT=70.65; ALN=201	ref:NP_056579.1		PROTGI=7656873; PROTID=ref:NP_056579.1; PCT=71.14; ALN=201					325297	wu:fc65f09	LG 2
BG799195	Dr.4865	Serine (or cysteine) proteinase inhibitor, clade D (heparin cofactor), member 1	serpind1	serine-type endopeptidase inhibitor activity	Unknown [-]	fp31e02.y1 zebrafish gridded kidney Danio rerio cDNA clone 4744802 5' similar to TR:O73840 O73840 HEPARIN COFACTOR II ;, mRNA sequence.	ref:NP_000176.1		PROTGI=4504355; PROTID=ref:NP_000176.1; PCT=53.88; ALN=476	sp:P49182		PROTGI=1346271; PROTID=sp:P49182; PCT=54.33; ALN=461	Hs.474270	Serine (or cysteine) proteinase inhibitor, clade D (heparin cofactor), member 1	Mm.6609	Serine (or cysteine) proteinase inhibitor, clade D, member 1	359841	serine (or cysteine) proteinase inhibitor, clade D (heparin cofactor), member 1
AW343764	Dr.24235	DEAD (Asp-Glu-Ala-Asp) box polypeptide 18	ddx18	nucleic acid binding||helicase activity||ATP binding||ATP-dependent helicase activity||hydrolase activity	Unknown [-]	fi49d04.x1 Sugano Kawakami zebrafish DRA Danio rerio cDNA clone 2640967 3' similar to TR:Q92732 Q92732 RNA HELICASE. ;, mRNA sequence.	ref:NP_006764.2		PROTGI=13787206; PROTID=ref:NP_006764.2; PCT=71.47; ALN=652	ref:NP_444413.1		PROTGI=16716475; PROTID=ref:NP_444413.1; PCT=30.39; ALN=497	Hs.363492	DEAD (Asp-Glu-Ala-Asp) box polypeptide 18	Mm.44219	DEAD (Asp-Glu-Ala-Asp) box polypeptide 18	321127	DEAD (Asp-Glu-Ala-Asp) box polypeptide 18
AI943216	Dr.3866	Zgc:92043	zgc:92043	biological process unknown||molecular function unknown||cellular component unknown	Unknown [-]	fc87a04.x1 Zebrafish WashU MPIMG EST Danio rerio cDNA clone IMAGE:3728334 3', mRNA sequence.	pir:A57352		PROTGI=2135305; PROTID=pir:A57352; PCT=54.58; ALN=564	sp:Q60865		PROTGI=2498734; PROTID=sp:Q60865; PCT=55.83; ALN=625	Hs.471818	Membrane component, chromosome 11, surface marker 1	Mm.254134	GPI-anchored membrane protein 1	445090	zgc:92043
BM081915	Dr.46182	Transcribed locus			Unknown [-]	fu96f02.x1 Zebrafish adult olfactory Danio rerio cDNA clone 5378834 3', mRNA sequence.
AW154418	Dr.3144	Wu:fd15b08	wu:fd15b08		Unknown [-]	fi27f07.x1 Sugano Kawakami zebrafish DRA Danio rerio cDNA clone 2602405 3', mRNA sequence.							Hs.437059	Hypothetical protein MGC3130	Mm.247335	CDNA sequence BC030867	327164	wu:fd15b08	LG 4
AI626722	Dr.35888	Wu:fc07f01	wu:fc07f01		Unknown [-]	fc07f01.y1 Zebrafish WashU MPIMG EST Danio rerio cDNA clone IMAGE:3720697 5', mRNA sequence.											323710	wu:fc07f01	LG 23
BE605389	Dr.47243	Zgc:77008	zgc:77008		Unknown [-]	fl09a02.x1 Zebrafish Research Genetics C32 fin Danio rerio cDNA 3' similar to SW:PNPH_BOVIN P55859 PURINE NUCLEOSIDE PHOSPHORYLASE ;, mRNA sequence.	sp:P00491		PROTGI=130377; PROTID=sp:P00491; PCT=64.52; ALN=279	ref:NP_038660.1		PROTGI=7305395; PROTID=ref:NP_038660.1; PCT=63.27; ALN=275	Hs.75514	Nucleoside phosphorylase	Mm.17932	Purine-nucleoside phosphorylase
AW184143	Dr.23608	Zgc:66409	zgc:66409	biological process unknown||molecular function unknown||cellular component unknown	Unknown [-]	fj09e08.y1 Zebrafish adult olfactory Danio rerio cDNA 5' similar to TR:Q61889 Q61889 MPS1 PROTEIN PRECURSOR ;, mRNA sequence.				pir:I52603		PROTGI=2137564; PROTID=pir:I52603; PCT=49.44; ALN=616	Hs.549280	Macrophage expressed gene 1	Mm.3999	Macrophage expressed gene 1	335407	zgc:66409	LG 8
BM072353	Dr.46970	Sb:cb379	sb:cb379		Unknown [-]	fv08g08.x1 zebrafish adult brain Danio rerio cDNA clone 5386167 3' similar to SW:Y020_HUMAN Q15397 HYPOTHETICAL PROTEIN KIAA0020. ;, mRNA sequence.	sp:Q15397		PROTGI=6831711; PROTID=sp:Q15397; PCT=65; ALN=176				Hs.246740||Hs.406847||Hs.493309	Transcribed locus, moderately similar to XP_520461.1 PREDICTED: similar to KIAA0020 protein [Pan troglodytes]||CDNA: FLJ20931 fis, clone ADSE01282||KIAA0020	Mm.261027	DNA segment, Chr 19, Brigham &amp; Women&apos;s Genetics 1357 expressed	321231	sb:cb379
BM184794	Dr.15828	Transcribed locus			Unknown [-]	ft82e10.y3 Gong zebrafish ovary Danio rerio cDNA clone 5159899 5', mRNA sequence.
AI330897	Dr.25730	Zgc:92091	zgc:92091	biological process unknown||zinc ion binding||cellular component unknown||metal ion binding	Unknown [-]	fb03e03.y1 zebrafish fin day3 regeneration Danio rerio cDNA 5' similar to SW:TES2_MOUSE P47226 TESTIN 2 ;, mRNA sequence.	sp:Q9UGI8		PROTGI=17380320; PROTID=sp:Q9UGI8; PCT=51.43; ALN=346	sp:P47226		PROTGI=1351218; PROTID=sp:P47226; PCT=51.14; ALN=346			Mm.230654||Mm.296422||Mm.350563||Mm.376317	Testis derived transcript||PREDICTED: Mus musculus similar to Testis derived transcript (LOC236749), mRNA||Similar to Testis derived transcript||Transcribed locus	403032	zgc:92091
BI879549	Dr.12781	Transcribed locus			Unknown [-]	fm62c05.x1 Zebrafish adult retina cDNA Danio rerio cDNA clone 4199817 3', mRNA sequence.
AW281686	Dr.7447	Wu:fj53b07	wu:fj53b07		Unknown [-]	fj53b07.x1 zebrafish adult brain Danio rerio cDNA 3', mRNA sequence.											336166	wu:fj53b07	LG 16
BI885558	Dr.47135	Transcribed locus			Unknown [-]	fo73c12.x1 zebrafish gridded kidney Danio rerio cDNA clone 4725527 3', mRNA sequence.
BM181739	Dr.8453	Wu:fb30b04	wu:fb30b04		Unknown [-]	fv53d08.x1 Sugano SJD adult male Danio rerio cDNA clone 5412158 3' similar to contains element MER28 repetitive element ;, mRNA sequence.							Hs.285026||Hs.447256	HERV-H LTR-associating 1||Otoconin 90	Mm.41776	Otoconin 90	321693	wu:fb30b04	LG 2
AI964367	Dr.21523	Si:dkey-217k21.2	si:dkey-217k21.2		Unknown [-]	EST269481 zebrafish TO297, Steve Ekker Danio rerio cDNA clone RZBBA59, mRNA sequence.											324806	si:dkey-217k21.2
AW826642	Dr.28100	Wu:fk55d01	wu:fk55d01		Unknown [-]	fk55d01.x1 Zebrafish adult retina cDNA Danio rerio cDNA 3', mRNA sequence.											335679	wu:fk55d01	LG 21
AI545466					Unknown [-]	fb81g02.x1 Zebrafish WashU MPIMG EST Danio rerio cDNA clone IMAGE:3718322 3', mRNA sequence.
AI396666	Dr.46232	Transcribed locus			Unknown [-]	fb08e09.x1 zebrafish fin day0 regeneration Danio rerio cDNA 3', mRNA sequence.
BE201533	Dr.25585	Transcribed locus, strongly similar to XP_425268.1 PREDICTED: similar to sno, strawberry notch homolog 1; MOP-3 [Gallus gallus]			Unknown [-]	fk94d01.x1 Zebrafish Research Genetics C32 fin Danio rerio cDNA 3', mRNA sequence.	pir:T02748		PROTGI=7522625; PROTID=pir:T02748; PCT=66.53; ALN=243				Hs.144055	Sno, strawberry notch homolog 1 (Drosophila)	Mm.23879	Sno, strawberry notch homolog 1 (Drosophila)
BI842926	Dr.39715	Transcribed locus			Unknown [-]	fq99g05.y1 zebrafish fin day3 regeneration Danio rerio cDNA clone 4926897 4926897 5', mRNA sequence.
AI353168	Dr.19935	Ribosomal protein L36A	rpl36a	structural constituent of ribosome||intracellular||ribosome||protein biosynthesis||ribonucleoprotein complex	Unknown [-]	zeh0122.seq.F Zebrafish Embryonic Heart cDNA Library Danio rerio cDNA 5', mRNA sequence.	ref:NP_066357.1		PROTGI=10445223; PROTID=ref:NP_066357.1; PCT=98.11; ALN=106	ref:NP_079865.1		PROTGI=13385038; PROTID=ref:NP_079865.1; PCT=98.11; ALN=106	Hs.432485||Hs.444749||Hs.520783	Ribosomal protein L36a||Ribosomal protein L36a-like||Transcribed locus, moderately similar to NP_079865.1 ribosomal protein L36a-like [Mus musculus]	Mm.179189||Mm.286408||Mm.311121||Mm.313813||Mm.322015||Mm.371576	Ribosomal protein L36a-like||Transcribed locus||CDNA clone MGC:102023 IMAGE:6407930, complete cds||PREDICTED: Mus musculus similar to large subunit ribosomal protein L36a (LOC381346), mRNA||CDNA clone MGC:102022 IMAGE:5714114, complete cds||Ribosomal prot	195819	ribosomal protein L36A
BI881975					Unknown [-]	fm87c07.x1 Zebrafish Research Genetics C32 fin Danio rerio cDNA clone 4467828 3', mRNA sequence.
AI437385	Dr.28452	ATPase, H+ transporting, V0 subunit B	zgc:63832	ATP biosynthesis||transport||ion transport||hydrogen ion transporter activity||ATP synthesis coupled proton transport||proton transport||membrane||integral to membrane||proton-transporting two-sector ATPase complex||hydrolase activity||hydrogen-transporti	Unknown [-]	fb33a01.x1 Zebrafish WashU MPIMG EST Danio rerio cDNA clone IMAGE:3713640 3', mRNA sequence.	ref:NP_004038.1		PROTGI=4757816; PROTID=ref:NP_004038.1; PCT=85.85; ALN=205	ref:NP_291095.1		PROTGI=15991795; PROTID=ref:NP_291095.1; PCT=86.34; ALN=205	Hs.7476	ATPase, H+ transporting, lysosomal 21kDa, V0 subunit c&apos;&apos;	Mm.207052	ATPase, H+ transporting, V0 subunit B	321724	ATPase, H+ transporting, V0 subunit B	LG 2
AW202692					Unknown [-]	fj20g03.y1 Zebrafish adult olfactory Danio rerio cDNA 5', mRNA sequence.
BI710058	Dr.16554	Transcribed locus			Unknown [-]	ft52g05.y1 Gong zebrafish ovary Danio rerio cDNA clone 5154249 5' similar to TR:Q9V6X4 Q9V6X4 CG13018 PROTEIN. ;, mRNA sequence.
AW115823	Dr.7636	Transcribed locus			Unknown [-]	fi03h10.x1 Sugano Kawakami zebrafish DRA Danio rerio cDNA clone 2600131 3' similar to contains element MER13 repetitive element ;, mRNA sequence.
BM035061					Unknown [-]	fu17f08.x1 Campbell zebrafish ovary Danio rerio cDNA clone 5305503 3' similar to contains element MSR1 repetitive element ;, mRNA sequence.
BI896491	Dr.28416	Zgc:66198	zgc:66198	glycine dehydrogenase (decarboxylating) activity||glycine dehydrogenase complex (decarboxylating)||glycine metabolism	Unknown [-]	fe14b02.y1 Zebrafish WashU MPIMG EST Danio rerio cDNA clone 3738795 5' similar to TR:Q9PUU9 Q9PUU9 GLYCINE DECARBOXYLASE P PROTEIN. ;, mRNA sequence.	sp:P23378		PROTGI=121082; PROTID=sp:P23378; PCT=74.28; ALN=983				Hs.149156||Hs.547053	Glycine dehydrogenase (decarboxylating; glycine decarboxylase, glycine cleavage system protein P)||Transcribed locus, strongly similar to NP_000161.1 glycine dehydrogenase (decarboxylating; glycine decarboxylase, glycine cleavage system protein P) [Homo s	Mm.274852	Glycine decarboxylase	321621	zgc:66198	LG 5
AI353541	Dr.36128	Hm:zeh0652	hm:zeh0652		Unknown [-]	zeh0652.seq.F Zebrafish Embryonic Heart cDNA Library Danio rerio cDNA 5', mRNA sequence.											321406	hm:zeh0652	LG 1
X99290				DNA binding||transcription factor activity||nucleus||regulation of transcription, DNA-dependent||development||regulation of transcription	Unknown [0000000]	D.rerio Evx-2 gene., function = DNA-binding protein, gene = Evx-2, location = join(1..403,404..642,643..1257), protein_id = CAA67674.1, codon_start = 1, db_xref = SPTREMBL:Q98863, name = CDS											30479	even-skipped homeobox 2
BI886755					Unknown [-]	ZF637-1-001010 Zebrafish shield stage whole embryo cDNA library MPMGp637 Danio rerio cDNA clone MPMGp637_16K21;MPMGp637K2116 5', mRNA sequence.
AI641775	Dr.5097	Proteasome (prosome, macropain) 26S subunit, non-ATPase, 2	zgc:65921	regulation of progression through cell cycle||molecular function unknown	Unknown [-]	fc23h05.x1 Zebrafish WashU MPIMG EST Danio rerio cDNA clone IMAGE:3722265 3' similar to TR:Q13041 Q13041 P67. ;contains element PTR5 PTR5 repetitive element ;, mRNA sequence.	sp:Q13200		PROTGI=6174930; PROTID=sp:Q13200; PCT=91.05; ALN=878				Hs.518464	Proteasome (prosome, macropain) 26S subunit, non-ATPase, 2	Mm.243234	Proteasome (prosome, macropain) 26S subunit, non-ATPase, 2	393518	proteasome (prosome, macropain) 26S subunit, non-ATPase, 2
BI891950	Dr.30340	Sb:cb629	sb:cb629	plasma membrane||transport||zinc ion transport||zinc ion transport||zinc ion binding||membrane||integral to membrane||metal ion transport||metal ion transporter activity	Unknown [-]	ZF637-3-001205 Zebrafish shield stage whole embryo cDNA library MPMGp637 Danio rerio cDNA clone MPMGp637_19P14;MPMGp637P1419 5', mRNA sequence.	ref:NP_055394.1		PROTGI=7657699; PROTID=ref:NP_055394.1; PCT=38.20; ALN=296				Hs.7854	Solute carrier family 39 (zinc transporter), member 1	Mm.354052	Solute carrier family 39 (zinc transporter), member 1	321324	solute carrier family 39 (zinc transporter), member 1
BE016502	Dr.2414	SWI/SNF related, matrix associated, actin dependent regulator of chromatin, subfamily a, member 4	smarca4	nucleic acid binding||DNA binding||helicase activity||ATP binding	Unknown [-]	fk74a12.x1 Zebrafish Research Genetics C32 fin Danio rerio cDNA 3' similar to TR:Q90753 Q90753 BRG1 PROTEIN. ;, mRNA sequence.	sp:P51532		PROTGI=1711407; PROTID=sp:P51532; PCT=85.68; ALN=1627	prf:2020285A		PROTGI=1091012; PROTID=prf:2020285A; PCT=89.51; ALN=286	Hs.327527	SWI/SNF related, matrix associated, actin dependent regulator of chromatin, subfamily a, member 4	Mm.286593	SWI/SNF related, matrix associated, actin dependent regulator of chromatin, subfamily a, member 4	353295	SWI/SNF related, matrix associated, actin dependent regulator of chromatin, subfamily a, member 4
BM035509					Unknown [-]	fu18c10.x1 Campbell zebrafish ovary Danio rerio cDNA clone 5305722 3' similar to TR:Q9UI23 Q9UI23 PRO0529. ;contains element MER29 repetitive element ;, mRNA sequence.
BI879444	Dr.10279	Zgc:56193	zgc:56193	nucleosome||DNA binding||nucleus||chromosome||nucleosome assembly||chromosome organization and biogenesis (sensu Eukaryota)	Unknown [-]	fm70e05.x1 Zebrafish adult retina cDNA Danio rerio cDNA clone 4200681 3' similar to SW:H33_HUMAN P06351 HISTONE H3.3 ;, mRNA sequence.	ref:NP_005315.1		PROTGI=4885385; PROTID=ref:NP_005315.1; PCT=99.26; ALN=136	sp:P06351		PROTGI=122075; PROTID=sp:P06351; PCT=99.26; ALN=136	Hs.70937||Hs.132854||Hs.146438||Hs.180877||Hs.247813||Hs.247814||Hs.248171||Hs.248176||Hs.443021||Hs.523577||Hs.528615||Hs.532144||Hs.533624||Hs.546259||Hs.546315	Histone 1, H3h||Histone 1, H3i||Similar to Histone H3.3||H3 histone, family 3B (H3.3B)||Histone 1, H3g||Histone 1, H3f||Histone 3, H3||Histone 1, H3c||Histone 1, H3e||Histone 2, H3c||Similar to CG31613-PA||Histone 1, H3d||H3 histone, family 3A||H3 histone	Mm.221301||Mm.221389||Mm.261657||Mm.261658||Mm.262517||Mm.292939||Mm.315189||Mm.342457||Mm.342938||Mm.343563||Mm.347621||Mm.347699||Mm.352196||Mm.352429||Mm.353199||Mm.354600||Mm.358797||Mm.358956||Mm.361822||Mm.371563||Mm.377874	Histone 1, H3a||Histone 1, H3f||Histone 1, H3g||Histone 1, H3e||Histone1, H3c||Transcribed locus, strongly similar to XP_495919.1 PREDICTED: similar to H3 histone, family 3B [Homo sapiens]||Similar to H3 histone, family 3B||Histone 1, H3b||Similar to H3 h	406269	zgc:56193
AI384166	Dr.23563	Wu:fb12g12	wu:fb12g12		Unknown [-]	fb12g12.x1 zebrafish fin day0 regeneration Danio rerio cDNA 3', mRNA sequence.											336532	wu:fb12g12	LG 23
AW170981	Dr.7003	Wu:fi35a05	wu:fi35a05	growth factor activity	Unknown [-]	fi35a05.x1 Sugano Kawakami zebrafish DRA Danio rerio cDNA clone 2639600 3' similar to TR:Q9Z0L4 Q9Z0L4 BONE MORPHOGENETIC PROTEIN 15 PRECURSOR. ;, mRNA sequence.	sp:O95972		PROTGI=8927984; PROTID=sp:O95972; PCT=54; ALN=104	sp:Q9Z0L4		PROTGI=8928001; PROTID=sp:Q9Z0L4; PCT=53; ALN=112	Hs.532692	Bone morphogenetic protein 15	Mm.42160	Bone morphogenetic protein 15	334183	wu:fi35a05	LG 7
BI842004	Dr.13868	Synaptotagmin IV	syt4	transporter activity||transport||synaptic vesicle||membrane||integral to membrane	Unknown [-]	fq55g07.y1 Zebrafish adult olfactory Danio rerio cDNA clone 4880053 5', mRNA sequence.	sp:Q9H2B2		PROTGI=18202937; PROTID=sp:Q9H2B2; PCT=65.38; ALN=438	ref:NP_033334.1		PROTGI=6678201; PROTID=ref:NP_033334.1; PCT=64.55; ALN=438	Hs.8059	Synaptotagmin IV	Mm.233846	Synaptotagmin 4	335357	synaptotagmin IV	LG 7
AW076663	Dr.42847	Transcribed locus			Unknown [-]	fj03a10.x1 Zebrafish adult olfactory Danio rerio cDNA 3', mRNA sequence.
AW175443	Dr.45899	Wu:fi25c01	wu:fi25c01		Unknown [-]	fi25c01.x1 Sugano Kawakami zebrafish DRA Danio rerio cDNA clone 2602176 3' similar to TR:Q04692 Q04692 ENHANCER TRAP LOCUS 1 ;, mRNA sequence.	ref:NP_064544.1		PROTGI=14149730; PROTID=ref:NP_064544.1; PCT=70.80; ALN=137	pir:A56559		PROTGI=1083308; PROTID=pir:A56559; PCT=70.07; ALN=137	Hs.410406	SWI/SNF-related, matrix-associated actin-dependent regulator of chromatin, subfamily a, containing DEAD/H box 1	Mm.99113	SWI/SNF-related, matrix-associated actin-dependent regulator of chromatin, subfamily a, containing DEAD/H box 1`	333985	wu:fi25c01	LG 8
AW154165	Dr.9045	Transcribed locus			Unknown [-]	fi23d03.x1 Sugano Kawakami zebrafish DRA Danio rerio cDNA clone 2601989 3' similar to SW:FUR1_XENLA P29119 FURIN 1 PRECURSOR ;, mRNA sequence.	sp:P09958		PROTGI=120611; PROTID=sp:P09958; PCT=44.33; ALN=97				Hs.513153	Furin (paired basic amino acid cleaving enzyme)	Mm.5241	RIKEN cDNA 9130404I01 gene
BI882763					Unknown [-]	fm97d11.x1 Zebrafish Research Genetics C32 fin Danio rerio cDNA clone 4468676 3' similar to contains element LTR5 repetitive element ;, mRNA sequence.
BI878269	Dr.14272	Wu:fi29b07	wu:fi29b07		Unknown [-]	fl74g02.x1 Sugano Kawakami zebrafish DRA Danio rerio cDNA clone 3819818 3' similar to TR:O95361 O95361 ESTROGEN-RESPONSIVE B BOX PROTEIN. ;contains element TAR1 repetitive element ;, mRNA sequence.	ref:NP_060677.1		PROTGI=8922648; PROTID=ref:NP_060677.1; PCT=31.28; ALN=175	ref:NP_444396.1		PROTGI=16716453; PROTID=ref:NP_444396.1; PCT=26.21; ALN=192	Hs.404997	Tripartite motif-containing 62	Mm.30653	Tripartite motif-containing 62	334062	wu:fi29b07	LG 19
BI891290	Dr.16568	Zgc:66282	zgc:66282	protein folding||cellular component unknown||unfolded protein binding	Unknown [-]	ZF637-3-000545 Zebrafish shield stage whole embryo cDNA library MPMGp637 Danio rerio cDNA clone MPMGp637_13O19;MPMGp637O1913 5', mRNA sequence.	sp:O15212		PROTGI=6016432; PROTID=sp:O15212; PCT=76.47; ALN=119	sp:Q03958		PROTGI=1730035; PROTID=sp:Q03958; PCT=76.47; ALN=119	Hs.446374	HLA class II region expressed gene KE2	Mm.2948	H2-K region expressed gene 2	393485	zgc:66282
AI667194	Dr.3777	Wu:fc44d09	wu:fc44d09		Unknown [-]	fc44d09.x1 Zebrafish WashU MPIMG EST Danio rerio cDNA clone IMAGE:3724241 3', mRNA sequence.											324825	wu:fc44d09
AA495390	Dr.16019	Wu:fa01b01	wu:fa01b01		Unknown [-]	fa01b01.s1 Zebrafish ICRFzfls Danio rerio cDNA clone 1P16 3', mRNA sequence.											334711	wu:fa01b01
BI889086	Dr.2379	CDNA clone IMAGE:7053735			Unknown [-]	ZF637-2-000841 Zebrafish shield stage whole embryo cDNA library MPMGp637 Danio rerio cDNA clone MPMGp637_22B11;MPMGp637B1122 5', mRNA sequence.	pir:PIHUB6		PROTGI=2144910; PROTID=pir:PIHUB6; PCT=47.34; ALN=157	ref:NP_034803.1		PROTGI=6754496; PROTID=ref:NP_034803.1; PCT=48.06; ALN=129	Hs.134830	Collagen, type VIII, alpha 1	Mm.130388||Mm.370175||Mm.371554	Transcribed locus||Procollagen, type VIII, alpha 1||Procollagen, type VIII, alpha 1
BG305800	Dr.8911	Zgc:92895	zgc:92895	protein-mitochondrial targeting||mitochondrial inner membrane protein insertion complex||mitochondrial inner membrane protein import	Unknown [-]	fm54b10.x1 Zebrafish adult retina cDNA Danio rerio cDNA clone 4199011 3', mRNA sequence.	ref:NP_036590.1		PROTGI=11024700; PROTID=ref:NP_036590.1; PCT=88.17; ALN=93	ref:NP_038923.1		PROTGI=7305581; PROTID=ref:NP_038923.1; PCT=86.02; ALN=93	Hs.75056	Translocase of inner mitochondrial membrane 13 homolog (yeast)	Mm.142132	Translocase of inner mitochondrial membrane 9 homolog (yeast)	436738	zgc:92895
BM081113	Dr.16665	Transcribed locus			Unknown [-]	ft80e08.y3 Gong zebrafish ovary Danio rerio cDNA clone 5159535 5', mRNA sequence.
AW305648	Dr.27901	Wu:fj61g12	wu:fj61g12		Unknown [-]	fj61g12.y1 zebrafish adult brain Danio rerio cDNA 5', mRNA sequence.											336292	wu:fj61g12	LG 10
AI666932	Dr.46562	Wu:fc43a05	wu:fc43a05		Unknown [-]	fc43a05.x1 Zebrafish WashU MPIMG EST Danio rerio cDNA clone IMAGE:3724112 3', mRNA sequence.											324781	wu:fc43a05	LG 24
AI957445	Dr.27910	Wu:fc20e06	wu:fc20e06		Unknown [-]	fc91h10.x1 Zebrafish WashU MPIMG EST Danio rerio cDNA clone IMAGE:3728803 3' similar to SW:ZG8_XENLA P18737 GASTRULA ZINC FINGER PROTEIN XLCGF8.2DB ;, mRNA sequence.	sp:P51523		PROTGI=1731444; PROTID=sp:P51523; PCT=40.91; ALN=207	sp:Q07230		PROTGI=3219985; PROTID=sp:Q07230; PCT=51.01; ALN=149	Hs.9521||Hs.13297||Hs.15833||Hs.19631||Hs.20506||Hs.20879||Hs.26264||Hs.37138||Hs.43133||Hs.47232||Hs.50123||Hs.50158||Hs.54646||Hs.55481||Hs.85863||Hs.98593||Hs.103388||Hs.119014||Hs.121283||Hs.121545||Hs.124405||Hs.125503||Hs.126280||Hs.128078||Hs.13046	Zinc finger protein 92 (HTF12)||Transcribed locus, weakly similar to NP_775735.1 l(3)mbt-like 4 [Homo sapiens]||Transcribed locus, moderately similar to XP_512541.1 PREDICTED: similar to hypothetical protein [Pan troglodytes]||Transcribed locus, moderatel	Mm.4417||Mm.4792||Mm.5011||Mm.21025||Mm.24124||Mm.30675||Mm.33443||Mm.34723||Mm.38195||Mm.38948||Mm.40657||Mm.40706||Mm.41364||Mm.45367||Mm.46715||Mm.49441||Mm.55211||Mm.72124||Mm.74335||Mm.82396||Mm.86747||Mm.87487||Mm.103674||Mm.106970||Mm.127014||Mm.12	Zinc finger protein 101||Zinc finger protein 354A||Zinc finger protein 37||RIKEN cDNA 1110033F14 gene||Zinc finger protein 96||RIKEN cDNA 6030490I01 gene||RIKEN cDNA A830058L05 gene||CDNA sequence BC029103||Zinc finger protein 251||Zinc finger protein 7||	324154	wu:fc20e06	LG 15
AW343547	Dr.8670	Zgc:66317	zgc:66317	protein-arginine deiminase activity||protein modification||cellular component unknown	Unknown [-]	fi45e02.x1 Sugano Kawakami zebrafish DRA Danio rerio cDNA clone 2640602 3', mRNA sequence.	sp:Q9Y2J8		PROTGI=7531171; PROTID=sp:Q9Y2J8; PCT=51.39; ALN=645	pir:DIMSR1		PROTGI=2144515; PROTID=pir:DIMSR1; PCT=50.22; ALN=645	Hs.33455	Peptidyl arginine deiminase, type II	Mm.2296	Peptidyl arginine deiminase, type II	386792	zgc:66317
BE017206	Dr.37781	Cyclin I	ccni	regulation of progression through cell cycle	Unknown [-]	fk77h04.y1 Zebrafish Research Genetics C32 fin Danio rerio cDNA 5' similar to TR:O76055 O76055 WUGSC:H_DJ130H16.4 PROTEIN. ;contains element MIR repetitive element ;, mRNA sequence.	ref:NP_006826.1		PROTGI=5802992; PROTID=ref:NP_006826.1; PCT=55.64; ALN=352	ref:NP_059063.1		PROTGI=8393063; PROTID=ref:NP_059063.1; PCT=54.19; ALN=352	Hs.518827||Hs.548895	Cyclin I||CDNA FLJ16793 fis, clone TBAES2007481, weakly similar to Cyclin I	Mm.250419||Mm.359575	Cyclin I||Similar to cyclin I	406239	cyclin I	LG 21
AI437411					Unknown [-]	fb33c11.x1 Zebrafish WashU MPIMG EST Danio rerio cDNA clone IMAGE:3713684 3', mRNA sequence.
BI891768	Dr.21783	Wu:fc55g01	wu:fc55g01		Unknown [-]	ZF637-3-001023 Zebrafish shield stage whole embryo cDNA library MPMGp637 Danio rerio cDNA clone MPMGp637_19P2;MPMGp637P0219 5', mRNA sequence.											325112	wu:fc55g01	LG 7
BI878904	Dr.11173	Sperm associated antigen 7	spag7	nucleic acid binding	Unknown [-]	fl85b04.x1 Sugano Kawakami zebrafish DRA Danio rerio cDNA clone 3820375 3', mRNA sequence.	ref:NP_004881.1		PROTGI=4757716; PROTID=ref:NP_004881.1; PCT=75.23; ALN=222				Hs.90436||Hs.508652	Sperm associated antigen 7||Transcribed locus, strongly similar to NP_004881.1 sperm associated antigen 7 [Homo sapiens]	Mm.358849	Sperm associated antigen 7	394100	sperm associated antigen 7
AI641471	Dr.27931	Wu:fc16b01	wu:fc16b01		Unknown [-]	fc16b01.x1 Zebrafish WashU MPIMG EST Danio rerio cDNA clone IMAGE:3721513 3', mRNA sequence.											323981	wu:fc16b01	LG 22
BI670912	Dr.11241	Calmodulin 1b	calm1b	biological process unknown||calcium ion binding||cellular component unknown	Unknown [-]	fp58a09.x1 Zebrafish adult retina cDNA Danio rerio cDNA clone 4786073 3', mRNA sequence.	sp:P02593		PROTGI=115512; PROTID=sp:P02593; PCT=100.00; ALN=149	sp:P02593		PROTGI=115512; PROTID=sp:P02593; PCT=100.00; ALN=149	Hs.282410||Hs.468442||Hs.515487	Calmodulin 1 (phosphorylase kinase, delta)||Calmodulin 2 (phosphorylase kinase, delta)||Calmodulin 3 (phosphorylase kinase, delta)	Mm.20079||Mm.285993||Mm.288630||Mm.321915||Mm.329243||Mm.359123	Calmodulin-like 3||Calmodulin 1||Calmodulin 3||PREDICTED: Mus musculus similar to calmodulin 1; Calmodulin 1 (phosphorylase kinase, delta); Calmodulin 1 (phosphorylase kinase delta) (LOC381811), mRNA||Calmodulin 2||Similar to calmodulin - rabbit (tentativ	368217	calmodulin 1b
AW305423					Unknown [-]	fj59b12.y1 zebrafish adult brain Danio rerio cDNA 5' similar to TR:Q24258 Q24258 BARI-1 MOBILE ELEMENT DNA. ;, mRNA sequence.
BI875639	Dr.42672	Transcribed locus, weakly similar to NP_000350.1 transglutaminase 1 (K polypeptide epidermal type I, protein-glutamine-gamma-glutamyltransferase); transglutaminase 1 (K polypeptide epidermal type I, protein-glutamine-gamma-glutamyltransferase, ichthyosis			Unknown [-]	fl73c07.y1 Sugano Kawakami zebrafish DRA Danio rerio cDNA clone 3819277 5' similar to contains element TAR1 repetitive element ;, mRNA sequence.	pir:TGHUM1		PROTGI=1070465; PROTID=pir:TGHUM1; PCT=41; ALN=168	ref:NP_064368.1		PROTGI=9910584; PROTID=ref:NP_064368.1; PCT=42; ALN=164	Hs.508950	Transglutaminase 1 (K polypeptide epidermal type I, protein-glutamine-gamma-glutamyltransferase)	Mm.41964	Transglutaminase 1, K polypeptide
BI981180	Dr.16423	Thyroid hormone receptor associated protein 6	thrap6		Unknown [-]	fu40g09.x1 zebrafish adult brain Danio rerio cDNA clone 5332048 3' similar to contains element MER18 repetitive element ;, mRNA sequence.	ref:NP_542382.1		PROTGI=18087811; PROTID=ref:NP_542382.1; PCT=76.24; ALN=174				Hs.492612	Thyroid hormone receptor associated protein 6	Mm.195562	Thyroid hormone receptor associated protein 6	393690	thyroid hormone receptor associated protein 6
BM171810	Dr.1205	Wu:fb92h07	wu:fb92h07		Unknown [-]	imageqc_5_2001/sna459bdff41.x1 zebrafish adult brain Danio rerio cDNA clone IMAGE:4967945 3', mRNA sequence.	ref:NP_005145.1		PROTGI=4827054; PROTID=ref:NP_005145.1; PCT=41.90; ALN=264				Hs.443731	Ubiquitin specific protease 8	Mm.272629||Mm.371990	Ubiquitin specific protease 8||Transcribed locus	323229	wu:fb92h07	LG 18
AA494783	Dr.32600	Wu:fa12e11	wu:fa12e11		Unknown [-]	fa12e11.s1 Zebrafish ICRFzfls Danio rerio cDNA clone 7P10 3', mRNA sequence.											335057	wu:fa12e11	LG 21
AI384979	Dr.5708	Wu:fb10b07	wu:fb10b07		Unknown [-]	fb10b07.y1 zebrafish fin day0 regeneration Danio rerio cDNA 5', mRNA sequence.											336422	wu:fb10b07	LG 9
BM095968	Dr.5208	Translocase of inner mitochondrial membrane 50 homolog (yeast)	timm50	mitochondrial inner membrane||apoptosis||phosphoric monoester hydrolase activity	Unknown [-]	fv29a05.x1 Sugano SJD adult male Danio rerio cDNA clone 5409704 3', mRNA sequence.	pir:JC5707		PROTGI=7512494; PROTID=pir:JC5707; PCT=29.44; ALN=183	sp:P58466		PROTGI=17865506; PROTID=sp:P58466; PCT=35.71; ALN=126	Hs.355819	Translocase of inner mitochondrial membrane 50 homolog (yeast)	Mm.167913	Translocase of inner mitochondrial membrane 50 homolog (yeast)	393638	translocase of inner mitochondrial membrane 50 homolog (yeast)	LG 15
AI384268	Dr.4056	Wu:fb12c09	wu:fb12c09		Unknown [-]	fb12c09.y1 zebrafish fin day0 regeneration Danio rerio cDNA 5', mRNA sequence.											336511	wu:fb12c09	LG 19
AW154517					Unknown [-]	fi28a10.x1 Sugano Kawakami zebrafish DRA Danio rerio cDNA clone 2602458 3' similar to contains element LTR9 repetitive element ;, mRNA sequence.
AW280039	Dr.22750	Wu:fj48e07	wu:fj48e07		Unknown [-]	fj48e07.x1 zebrafish adult brain Danio rerio cDNA 3', mRNA sequence.							Hs.375836	Kinase suppressor of ras 2	Mm.297751||Mm.372886	CDNA clone IMAGE:1447454, partial cds||Transcribed locus	336103	wu:fj48e07	LG 5
AW232760	Dr.22634	Wu:fj30a12	wu:fj30a12		Unknown [-]	fj30a12.x1 Zebrafish adult olfactory Danio rerio cDNA 3', mRNA sequence.											335619	wu:fj30a12	LG 22
BI890937	Dr.19567	Zgc:73377	zgc:73377	biological process unknown||molecular function unknown||cellular component unknown	Unknown [-]	ZF637-3-000192 Zebrafish shield stage whole embryo cDNA library MPMGp637 Danio rerio cDNA clone MPMGp637_24I20;MPMGp637I2024 5', mRNA sequence.	ref:NP_150281.1		PROTGI=15147250; PROTID=ref:NP_150281.1; PCT=53.79; ALN=130	pir:JC4871		PROTGI=2137639; PROTID=pir:JC4871; PCT=48.89; ALN=89	Hs.348037	Protein phosphatase 1, regulatory (inhibitor) subunit 14A	Mm.2343	Protein phosphatase 1, regulatory (inhibitor) subunit 14A	393783	zgc:73377
AW279786	Dr.20521	Wu:fj44g05	wu:fj44g05		Unknown [-]	fj44g05.x1 zebrafish adult brain Danio rerio cDNA 3', mRNA sequence.											336041	wu:fj44g05	LG 7
BI878666	Dr.7253	Wu:fd23d09	wu:fd23d09		Unknown [-]	fl81c09.x1 Sugano Kawakami zebrafish DRA Danio rerio cDNA clone 3820049 3', mRNA sequence.	sp:P49790		PROTGI=1709214; PROTID=sp:P49790; PCT=45.08; ALN=180				Hs.121088	Nucleoporin 153kDa	Mm.255398	Nucleoporin 153	325856	wu:fd23d09	LG 5
AI883720	Dr.41890	Transcribed locus			Unknown [-]	fc69c06.y1 Zebrafish WashU MPIMG EST Danio rerio cDNA clone IMAGE:3726634 5' similar to TR:O15043 O15043 KIAA0333 ;, mRNA sequence.							Hs.62604||Hs.348921||Hs.517172	SPOC domain containing 1||PHD finger protein 3||Transcribed locus, strongly similar to XP_514773.1 PREDICTED: death associated transcription factor 1 [Pan troglodytes]	Mm.194486||Mm.331912||Mm.358907	PHD finger protein 3||Transcribed locus||Gene model 346, (NCBI)
AI641660	Dr.27939	Wu:fc22b02	wu:fc22b02		Unknown [-]	fc22b02.x1 Zebrafish WashU MPIMG EST Danio rerio cDNA clone IMAGE:3722091 3', mRNA sequence.											324224	wu:fc22b02	LG 8
BI475971					Unknown [-]	fp49g11.x3 zebrafish gridded kidney Danio rerio cDNA clone 4760252 3', mRNA sequence.
AW019804	Dr.22247	Wu:fd46g04	wu:fd46g04		Unknown [-]	fd46g04.x1 Zebrafish WashU MPIMG EST Danio rerio cDNA clone IMAGE:3732822 3', mRNA sequence.							Hs.167115	KIAA0830 protein	Mm.41423	RIKEN cDNA 2310067E08 gene	325926	wu:fd46g04
AW420765	Dr.1090	Transcribed locus			Unknown [-]	fj86f02.x1 zebrafish gridded kidney Danio rerio cDNA 3', mRNA sequence.
BM182440	Dr.36342	Wu:fd19a03	wu:fd19a03		Unknown [-]	fv61h05.x1 Sugano SJD adult male Danio rerio cDNA clone 5413112 3' similar to TR:O43606 O43606 HYPOTHETICAL 69.8 KD PROTEIN ;, mRNA sequence.							Hs.368454	Chromosome 4 open reading frame 15			327234	wu:fd19a03	LG 7
AI641022	Dr.33561	Zgc:86878	zgc:86878	biological process unknown||molecular function unknown||cellular component unknown	Unknown [-]	fc18a06.x1 Zebrafish WashU MPIMG EST Danio rerio cDNA clone IMAGE:3721714 3', mRNA sequence.	ref:NP_006470.1		PROTGI=5453904; PROTID=ref:NP_006470.1; PCT=29.51; ALN=265	sp:P08553		PROTGI=128148; PROTID=sp:P08553; PCT=26.82; ALN=264	Hs.213061	Nuclear ubiquitous casein kinase and cyclin-dependent kinase substrate	Mm.246869	RIKEN cDNA 8430423A01 gene	447862	zgc:86878
BG308888	Dr.11372	Transcribed locus			Unknown [-]	fl95b02.x1 Zebrafish adult retina cDNA Danio rerio cDNA clone 4144443 3', mRNA sequence.							Hs.463129||Hs.529598	KIAA0553 protein||Transcribed locus, weakly similar to XP_517655.1 PREDICTED: similar to KIAA0825 protein [Pan troglodytes]	Mm.260282||Mm.261762||Mm.357562	RIKEN cDNA 5430405G24 gene||CDNA clone IMAGE:6704509, partial cds||Transcribed locus, weakly similar to NP_649629.1 CG15593-PB [Drosophila melanogaster]
AW154638	Dr.28447	Zgc:63489	zgc:63489	biological process unknown||nucleic acid binding||nucleus||zinc ion binding||metal ion binding	Unknown [-]	fi30e06.x1 Sugano Kawakami zebrafish DRA Danio rerio cDNA clone 2639170 3', mRNA sequence.	ref:NP_056956.1		PROTGI=7705664; PROTID=ref:NP_056956.1; PCT=44.08; ALN=429	pir:I49603		PROTGI=2137827; PROTID=pir:I49603; PCT=58.53; ALN=217	Hs.124553||Hs.488409||Hs.546875	Zinc finger protein 263||Hypothetical protein FLJ39639||Transcribed locus, strongly similar to NP_005732.2 zinc finger protein 263 [Homo sapiens]	Mm.29081	Zinc finger protein 263	393602	zgc:63489
BE201507	Dr.28142	Wu:fk93h05	wu:fk93h05		Unknown [-]	fk93h05.x1 Zebrafish Research Genetics C32 fin Danio rerio cDNA 3', mRNA sequence.											335238	wu:fk93h05	LG 4
BI671453					Unknown [-]	fs48e04.y1 Zebrafish SJD day 8 fin regeneration Danio rerio cDNA clone 5071182 5', mRNA sequence.
Down-regulated genes
X69088	Dr.11847	Notch homolog 1a	notch1a	somitogenesis||somitogenesis||receptor activity||calcium ion binding||transcription||regulation of transcription, DNA-dependent||Notch signaling pathway||development||neurogenesis||membrane||integral to membrane||cell differentiation||exocrine pancreas de	binding/fusion of sperm to egg plasma membrane [0007342]	B.rerio Notch mRNA.	pir:A40043		PROTGI=107215; PROTID=pir:A40043; PCT=66.85; ALN=2421	sp:Q01705		PROTGI=1352528; PROTID=sp:Q01705; PCT=66.04; ALN=2437	Hs.495473	Notch homolog 1, translocation-associated (Drosophila)	Mm.249514||Mm.290610	Transcribed locus||Notch gene homolog 1 (Drosophila)	30718	notch homolog 1a	LG 21
BI878036	Dr.32020	Zgc:91970	zgc:91970	molecular function unknown||nucleus||cell cycle arrest	Unknown [-]	fl70c09.x1 Sugano Kawakami zebrafish DRA Danio rerio cDNA clone 3819256 3', mRNA sequence.	sp:Q9Y6P5		PROTGI=13633953; PROTID=sp:Q9Y6P5; PCT=77.13; ALN=488	sp:P58006		PROTGI=13633884; PROTID=sp:P58006; PCT=76.72; ALN=488	Hs.59554	Sestrin 1	Mm.139418	Sestrin 1	436933	zgc:91970
AI794330	Dr.29944	Transcribed locus			Unknown [-]	fc43b10.y1 Zebrafish WashU MPIMG EST Danio rerio cDNA clone IMAGE:3724123 5', mRNA sequence.
BI865590	Dr.45433	Hypothetical protein LOC553455			Unknown [-]	ft22c06.y1 Zebrafish neuronal Danio rerio cDNA clone 5082227 5', mRNA sequence.	sp:Q13438		PROTGI=3024310; PROTID=sp:Q13438; PCT=60.52; ALN=263				Hs.527861	Amplified in osteosarcoma	Mm.295246	RIKEN cDNA 4632413K17 gene	553455	hypothetical protein LOC553455
BI877769	Dr.12653	Wu:fc09h08	wu:fc09h08		Unknown [-]	fl64h03.x1 Sugano Kawakami zebrafish DRA Danio rerio cDNA clone 3818740 3' similar to TR:O60852 O60852 PROTEIN ENCODED BY SACCHAROMYCES CEREVISIAE SPC98 HOMOLOGUE. [1] ;, mRNA sequence.	ref:NP_006313.1		PROTGI=5453660; PROTID=ref:NP_006313.1; PCT=85.71; ALN=196				Hs.224152	Tubulin, gamma complex associated protein 3	Mm.246402	Tubulin, gamma complex associated protein 3	323778	wu:fc09h08	LG 1
AI641018	Dr.2543	Zgc:92586	zgc:92586	tRNA ligase activity||threonine-tRNA ligase activity||ATP binding||protein biosynthesis||tRNA aminoacylation for protein translation||threonyl-tRNA aminoacylation||cellular component unknown	Unknown [-]	fc18a01.x1 Zebrafish WashU MPIMG EST Danio rerio cDNA clone IMAGE:3721704 3' similar to SW:SYTC_HUMAN P26639 THREONYL-TRNA SYNTHETASE, CYTOPLASMIC ;, mRNA sequence.	pir:YSHUT		PROTGI=319870; PROTID=pir:YSHUT; PCT=85.71; ALN=321				Hs.481860||Hs.498500	Threonyl-tRNA synthetase||Threonyl-tRNA synthetase-like 2	Mm.35127||Mm.286061	Threonyl-tRNA synthetase-like 2||Threonyl-tRNA synthetase	449661	zgc:92586
BI429018	Dr.5151	Protein tyrosine phosphatase, receptor type, N polypeptide 2, like	ptprn2		Unknown [-]	fr71d03.y1 zebrafish adult brain Danio rerio cDNA clone 4966300 5' similar to SW:PTPX_MOUSE P80560 PROTEIN-TYROSINE PHOSPHATASE X PRECURSOR ;, mRNA sequence.	ref:NP_002838.1		PROTGI=11386149; PROTID=ref:NP_002838.1; PCT=53.00; ALN=185	sp:P80560		PROTGI=2829685; PROTID=sp:P80560; PCT=55.50; ALN=185	Hs.490789	Protein tyrosine phosphatase, receptor type, N polypeptide 2	Mm.342204	RIKEN cDNA 4930425H11 gene	368271	protein tyrosine phosphatase, receptor type, N polypeptide 2, like
AW466602	Dr.34408	Zgc:103527	zgc:103527	biological process unknown||molecular function unknown	Unknown [-]	fi57g03.x1 Sugano Kawakami zebrafish DRA Danio rerio cDNA clone 2641780 3', mRNA sequence.	ref:NP_057112.1		PROTGI=7705795; PROTID=ref:NP_057112.1; PCT=34.82; ALN=196				Hs.503001	Suppressor of variegation 4-20 homolog 1 (Drosophila)	Mm.278578	Suppressor of variegation 4-20 homolog 1 (Drosophila)	492465	zgc:103527
BI476513	Dr.7819	Wu:fj39e03	wu:fj39e03		Unknown [-]	fq29h01.x3 zebrafish adult brain Danio rerio cDNA clone 4832881 3', mRNA sequence.											335952	wu:fj39e03	LG 11
AF195882	Dr.39340	Calreticulin	calr	calcium ion binding||sugar binding||endoplasmic reticulum||protein folding||metal ion binding||unfolded protein binding	transcription regulation [0006355]	Danio rerio calreticulin mRNA, complete cds.	sp:P27797		PROTGI=117501; PROTID=sp:P27797; PCT=72; ALN=402	sp:P14211		PROTGI=117502; PROTID=sp:P14211; PCT=70; ALN=412	Hs.257589||Hs.515162	CDNA FLJ30935 fis, clone FEBRA2007176||Calreticulin	Mm.1971||Mm.244537||Mm.318248	Calreticulin||CDNA, clone:Y0G0118M19, strand:minus, reference:ENSEMBL:Mouse-Transcript-ENST:ENSMUST00000003912, based on BLAT search||Calreticulin 4	30248	calreticulin	LG 22
AF327410	Dr.10735	Caspase b	caspb	proteolysis and peptidolysis||peptidase activity||cysteine-type peptidase activity||hydrolase activity||caspase activity	proteolysis and peptidolysis [0006508]	Danio rerio Caspy2 (caspy2) mRNA, complete cds.	pir:A56084		PROTGI=1362839; PROTID=pir:A56084; PCT=36.10; ALN=257	ref:NP_033937.1		PROTGI=6753282; PROTID=ref:NP_033937.1; PCT=35.51; ALN=257	Hs.138378||Hs.213327	Caspase 4, apoptosis-related cysteine protease||Caspase 5, apoptosis-related cysteine protease	Mm.1569	Caspase 11, apoptosis-related cysteine protease	259303	caspase b	LG 1
AF198033	Dr.8149	Insulin-like growth factor binding protein 2	igfbp2	angiogenesis||regulation of cell growth||insulin-like growth factor binding||insulin-like growth factor binding||extracellular region||heart development||negative regulation of cell proliferation||growth factor binding||growth||negative regulation of body	cell proliferation [0008283]	Danio rerio insulin-like growth factor binding protein-2 mRNA, complete cds.	sp:P18065		PROTGI=124058; PROTID=sp:P18065; PCT=49.32; ALN=259	pir:JN0508		PROTGI=423481; PROTID=pir:JN0508; PCT=53.41; ALN=259	Hs.438102	Insulin-like growth factor binding protein 2, 36kDa	Mm.141936	Insulin-like growth factor binding protein 2	30743	insulin-like growth factor binding protein 2	LG 6
AI723170	Dr.4024	Wu:fb38f09	wu:fb38f09		Unknown [-]	fc33e04.x1 Zebrafish WashU MPIMG EST Danio rerio cDNA clone IMAGE:3723198 3' similar to SW:DD13_HUMAN O43143 PUTATIVE PRE-MRNA SPLICING FACTOR RNA HELICASE ;, mRNA sequence.	sp:O43143		PROTGI=13124667; PROTID=sp:O43143; PCT=88.25; ALN=769	ref:NP_031865.1		PROTGI=6681155; PROTID=ref:NP_031865.1; PCT=87.25; ALN=730	Hs.5683	DEAH (Asp-Glu-Ala-His) box polypeptide 15	Mm.993	DEAH (Asp-Glu-Ala-His) box polypeptide 15	321931	wu:fb38f09	LG 7
AW077184	Dr.28347	Wu:fj34g03	wu:fj34g03		Unknown [-]	fj34g03.x1 zebrafish adult brain Danio rerio cDNA 3', mRNA sequence.											335852	wu:fj34g03	LG 4
BM183246	Dr.15121	Transcribed locus, weakly similar to XP_415624.1 PREDICTED: similar to acyl-CoA oxidase type 2 [Gallus gallus]			Unknown [-]	ft62b05.x2 Gong zebrafish ovary Danio rerio cDNA clone 5157825 3', mRNA sequence.	pir:A54942		PROTGI=1082170; PROTID=pir:A54942; PCT=58.21; ALN=66	sp:Q9R0H0		PROTGI=17367054; PROTID=sp:Q9R0H0; PCT=58.21; ALN=66	Hs.464137	Acyl-Coenzyme A oxidase 1, palmitoyl	Mm.356689	Acyl-Coenzyme A oxidase 1, palmitoyl
BM101712	Dr.31060	Zgc:86632	zgc:86632	intracellular protein transport||protein transporter activity||membrane	Unknown [-]	fv35c04.y1 Sugano SJD adult male Danio rerio cDNA clone 5410542 5' similar to TR:O95564 O95564 HYPOTHETICAL 30.9 KD PROTEIN. ;, mRNA sequence.	ref:NP_003560.1		PROTGI=4507295; PROTID=ref:NP_003560.1; PCT=55.08; ALN=253	sp:P70452		PROTGI=2501090; PROTID=sp:P70452; PCT=28.21; ALN=264	Hs.523855	Syntaxin 12	Mm.28237	Syntaxin 12	415141	zgc:86632
BI889064	Dr.4183	Transformer-2 alpha	tra2a	nuclear mRNA splicing, via spliceosome||nucleic acid binding||mRNA processing	Unknown [-]	ZF637-2-000806 Zebrafish shield stage whole embryo cDNA library MPMGp637 Danio rerio cDNA clone MPMGp637_22K8;MPMGp637K0822 5', mRNA sequence.	sp:Q13595		PROTGI=4033480; PROTID=sp:Q13595; PCT=79.14; ALN=297	ref:NP_033212.1		PROTGI=6677975; PROTID=ref:NP_033212.1; PCT=60.87; ALN=297	Hs.445652||Hs.533122	Transformer-2 alpha||Splicing factor, arginine/serine-rich 10 (transformer 2 homolog, Drosophila)	Mm.196598||Mm.210352	RIKEN cDNA G430041M01 gene||RIKEN cDNA 5730405G21 gene	393388	transformer-2 alpha
BG302933	Dr.18253	Wu:fc44e04	wu:fc44e04		Unknown [-]	fl41f03.x1 Sugano Kawakami zebrafish DRA Danio rerio cDNA clone 3816341 3', mRNA sequence.	ref:NP_038465.1		PROTGI=7305525; PROTID=ref:NP_038465.1; PCT=89.38; ALN=226	sp:P56677		PROTGI=13959712; PROTID=sp:P56677; PCT=35.95; ALN=148	Hs.301974	Low density lipoprotein-related protein 12	Mm.39874	Low density lipoprotein-related protein 12	324829	wu:fc44e04	LG 19
AW175189	Dr.29782	Microtubule-associated protein, RP/EB family, member 1, like	mapre1l	microtubule binding	Unknown [-]	fi33c06.y1 Sugano Kawakami zebrafish DRA Danio rerio cDNA clone 2639434 5' similar to TR:Q15691 Q15691 EB1. ;, mRNA sequence.	pir:I52726		PROTGI=2135057; PROTID=pir:I52726; PCT=70.55; ALN=271	ref:NP_031922.1		PROTGI=7106301; PROTID=ref:NP_031922.1; PCT=70.80; ALN=271	Hs.472437||Hs.532824	Microtubule-associated protein, RP/EB family, member 1||Microtubule-associated protein, RP/EB family, member 2	Mm.132237||Mm.143877||Mm.359604	Microtubule-associated protein, RP/EB family, member 2||Microtubule-associated protein, RP/EB family, member 1||Similar to Mapre1 protein	334135	microtubule-associated protein, RP/EB family, member 1, like
AF155578	Dr.20627	Proteasome (prosome, macropain) subunit, beta type, 5	psmb5	endopeptidase activity||threonine endopeptidase activity||cytosol||proteasome core complex (sensu Eukaryota)||ubiquitin-dependent protein catabolism||peptidase activity||hydrolase activity||protein complex	ubiquitin-dependent protein degradation [0006511]	Danio rerio proteasome subunit beta 5 (PSMB5) mRNA, partial cds.	ref:NP_002788.1		PROTGI=4506201; PROTID=ref:NP_002788.1; PCT=71.32; ALN=264	ref:NP_035316.1		PROTGI=6755204; PROTID=ref:NP_035316.1; PCT=72.01; ALN=266	Hs.180062	Proteasome (prosome, macropain) subunit, beta type, 8 (large multifunctional protease 7)	Mm.180191	Proteosome (prosome, macropain) subunit, beta type 8 (large multifunctional protease 7)	30387	proteasome (prosome, macropain) subunit, beta type, 5	LG 2
BG303940	Dr.12460	Transcribed locus, moderately similar to NP_057419.2 proline dehydrogenase (oxidase) 1; tumor protein p53 inducible protein 6; p53 induced protein; proline oxidase 2; proline dehydrogenase (proline oxidase ) [Homo sapiens]			Unknown [-]	fl27h06.x1 Sugano Kawakami zebrafish DRA Danio rerio cDNA clone 3815267 3' similar to SW:PROD_HUMAN O43272 PROLINE OXIDASE, MITOCHONDRIAL PRECURSOR ;, mRNA sequence.	sp:O43272		PROTGI=6685783; PROTID=sp:O43272; PCT=72.09; ALN=215	sp:Q9WU79		PROTGI=6685799; PROTID=sp:Q9WU79; PCT=71.63; ALN=215	Hs.517352	Proline dehydrogenase (oxidase) 1	Mm.28456	Proline dehydrogenase
BM154124	Dr.43415	Transcribed locus			Unknown [-]	fv84a04.x1 Zebrafish SJD adult male II Danio rerio cDNA clone 5543695 3', mRNA sequence.
AW595788	Dr.10359	Transcribed locus			Unknown [-]	fk33h04.y1 zebrafish fin day1 regeneration Danio rerio cDNA 5', mRNA sequence.
BG306925	Dr.5704	Zgc:73311	zgc:73311	biological process unknown||molecular function unknown||cellular component unknown	Unknown [-]	fm10a05.y1 Zebrafish adult retina cDNA Danio rerio cDNA clone 4145577 5' similar to TR:Q22020 Q22020 R53.5 PROTEIN. [1] ;, mRNA sequence.							Hs.500333	Chromosome 10 open reading frame 58	Mm.27227||Mm.315982	RIKEN cDNA 5730469M10 gene||Similar to RIKEN cDNA 5730469M10	323739	zgc:73311	LG 13
AW078306	Dr.35660	Wu:fe47g12	wu:fe47g12		Unknown [-]	fe47g12.y1 Zebrafish WashU MPIMG EST Danio rerio cDNA clone IMAGE:3742054 5', mRNA sequence.											326904	wu:fe47g12	LG 23
BM154004	Dr.20191	SEH1-like (S. cerevisiae)	seh1l	biological process unknown||molecular function unknown||cellular component unknown	Unknown [-]	fv38b03.x1 Sugano SJD adult male Danio rerio cDNA clone 5410517 3', mRNA sequence.	ref:NP_112493.1		PROTGI=13654288; PROTID=ref:NP_112493.1; PCT=93.02; ALN=172	ref:NP_038653.1		PROTGI=7305363; PROTID=ref:NP_038653.1; PCT=26.70; ALN=175	Hs.301048	SEH1-like (S. cerevisiae)	Mm.307315	SEH1-like (S. cerevisiae	334749	SEH1-like (S. cerevisiae)	LG 19
AW059234	Dr.4147	Glutamate-ammonia ligase (glutamine synthase) a	glula	glutamate-ammonia ligase activity||glutamine biosynthesis||nitrogen compound metabolism||ligase activity	Unknown [-]	fe12e01.y1 Zebrafish WashU MPIMG EST Danio rerio cDNA clone IMAGE:3738648 5' similar to TR:Q14874 Q14874 BONE MORPHOGENETIC PROTEIN ;, mRNA sequence.	sp:P15104		PROTGI=1169929; PROTID=sp:P15104; PCT=85.71; ALN=371	sp:P15105		PROTGI=6166177; PROTID=sp:P15105; PCT=84.64; ALN=371	Hs.518525	Glutamate-ammonia ligase (glutamine synthase)	Mm.210745||Mm.302446||Mm.372663	RIKEN cDNA 5830403L16 gene||Similar to glutamine synthetase||Transcribed locus, strongly similar to XP_513043.1 PREDICTED: hypothetical protein XP_513043 [Pan troglodytes]	321969	glutamate-ammonia ligase (glutamine synthase) a	LG 2
BI982135	Dr.16742	Transcribed locus			Unknown [-]	fu60f10.x1 zebrafish adult brain Danio rerio cDNA clone 5333922 3', mRNA sequence.
BI878015	Dr.12671	Ankyrin repeat domain 12	zgc:55925	biological process unknown||molecular function unknown||cellular component unknown	Unknown [-]	fl70a09.x1 Sugano Kawakami zebrafish DRA Danio rerio cDNA clone 3819160 3' similar to TR:Q9UHR3 Q9UHR3 NASOPHARYNGEAL CARCINOMA SUSCEPTIBILITY PROTEIN LZ16. ;, mRNA sequence.	ref:NP_056023.1		PROTGI=14140238; PROTID=ref:NP_056023.1; PCT=67.23; ALN=412	ref:NP_080247.1		PROTGI=13385468; PROTID=ref:NP_080247.1; PCT=59.42; ALN=138	Hs.464585	Ankyrin repeat domain 12	Mm.34706||Mm.374919	Expressed sequence AI447928||Ankyrin repeat domain 12	393119	ankyrin repeat domain 12
Y13944	Dr.5779	Homeo box B3a	hoxb3a	DNA binding||transcription factor activity||nucleus||transcription||regulation of transcription, DNA-dependent||development	transcription regulation [0006355]	Danio rerio mRNA for Hoxb3 protein.	sp:P14651		PROTGI=123268; PROTID=sp:P14651; PCT=64.80; ALN=417	sp:P09026		PROTGI=1708353; PROTID=sp:P09026; PCT=66.07; ALN=417	Hs.171806||Hs.232416	Transcribed locus, strongly similar to NP_002137.3 homeo box B3; homeo box 2G; homeobox protein Hox-B3 [Homo sapiens]||Homeo box B3	Mm.342481	Homeo box B3	30339	homeo box B3a	LG 3
BI889079	Dr.18200	Zgc:92871	zgc:92871	biological process unknown||molecular function unknown||cellular component unknown	Unknown [-]	ZF637-2-000834 Zebrafish shield stage whole embryo cDNA library MPMGp637 Danio rerio cDNA clone MPMGp637_22G10;MPMGp637G1022 5', mRNA sequence.				ref:NP_543027.1		PROTGI=18250288; PROTID=ref:NP_543027.1; PCT=58.39; ALN=134	Hs.465645	Chromosome 19 open reading frame 10	Mm.294870	DNA segment, Chr 17, Wayne State University 104, expressed	436753	zgc:92871
BG729232	Dr.25547	Developmentally regulated GTP binding protein 1	drg1	GTP binding	Unknown [-]	fp10d09.x1 zebrafish gridded kidney Danio rerio cDNA clone 4729025 3' similar to SW:DRG_XENLA P43690 DEVELOPMENTALLY REGULATED GTP-BINDING PROTEIN DRG ;, mRNA sequence.	ref:NP_004138.1		PROTGI=4758796; PROTID=ref:NP_004138.1; PCT=92.88; ALN=365	sp:P32233		PROTGI=416914; PROTID=sp:P32233; PCT=93.11; ALN=363	Hs.115242	Developmentally regulated GTP binding protein 1	Mm.3250	Developmentally regulated GTP binding protein 1	336823	developmentally regulated GTP binding protein 1	LG 10
BI890048	Dr.13362	Replication factor C (activator 1) 3	rfc3	nucleotide binding||DNA binding||DNA replication||nucleoside-triphosphatase activity||protein complex	Unknown [-]	ZF637-2-001803 Zebrafish shield stage whole embryo cDNA library MPMGp637 Danio rerio cDNA clone MPMGP637_4N3;MPMGP637N034 5', mRNA sequence.	ref:NP_002906.1		PROTGI=4506489; PROTID=ref:NP_002906.1; PCT=85.39; ALN=356	ref:NP_064406.1		PROTGI=11177922; PROTID=ref:NP_064406.1; PCT=31.25; ALN=224	Hs.115474	Replication factor C (activator 1) 3, 38kDa	Mm.12553	Replication factor C (activator 1) 3	259256	replication factor C (activator 1) 3
BI983351	Dr.16678	Zgc:76887	zgc:76887	protein phosphatase type 2A complex||signal transduction||protein phosphatase type 2A regulator activity	Unknown [-]	ft70f01.x1 Gong zebrafish ovary Danio rerio cDNA clone 5158777 3' similar to SW:2ABA_RAT P36876 PROTEIN PHOSPHATASE PP2A, 55 KDA REGULATORY SUBUNIT, ALPHA ISOFORM ;, mRNA sequence.	pir:A38351		PROTGI=107299; PROTID=pir:A38351; PCT=90.38; ALN=447				Hs.146339||Hs.193825||Hs.380372	Protein phosphatase 2 (formerly 2A), regulatory subunit B (PR 52), alpha isoform||Protein phosphatase 2 (formerly 2A), regulatory subunit B (PR 52), beta isoform||Protein phosphatase 2, regulatory subunit B, delta isoform	Mm.26134||Mm.26381||Mm.258739||Mm.273997||Mm.373770	Protein phosphatase 2 (formerly 2A), regulatory subunit B (PR 52), beta isoform||Salvador homolog 1 (Drosophila)||Protein phosphatase 2, regulatory subunit B, delta isoform||Protein phosphatase 2 (formerly 2A), regulatory subunit B (PR 52), alpha isoform|	405816	zgc:76887
BG985671	Dr.34925	Id:ibd2010	id:ibd2010		Unknown [-]	2010 NICHD Zebrafish normalized I Danio rerio cDNA clone 2010, mRNA sequence.							Hs.479491	Putative NFkB activating protein 373	Mm.6766	RIKEN cDNA 5031439A09 gene	338311	id:ibd2010
AW153440					Unknown [-]	fi20f12.y1 Sugano Kawakami zebrafish DRA Danio rerio cDNA clone 2601743 5', mRNA sequence.
AW170991	Dr.7724	Wu:fi35b06	wu:fi35b06		Unknown [-]	fi35b06.x1 Sugano Kawakami zebrafish DRA Danio rerio cDNA clone 2639603 3', mRNA sequence.	pir:T12546		PROTGI=7512916; PROTID=pir:T12546; PCT=61.72; ALN=249	ref:NP_033758.1		PROTGI=6752990; PROTID=ref:NP_033758.1; PCT=63.56; ALN=231	Hs.293736	Activity-dependent neuroprotector	Mm.201322||Mm.278275	Activity-dependent neuroprotective protein||Transcribed locus, weakly similar to XP_543051.1 PREDICTED: similar to activity-dependent neuroprotector [Canis familiaris]	334186	wu:fi35b06	LG 11
AW420396	Dr.30252	Wu:fc56c11	wu:fc56c11		Unknown [-]	fj81a12.x1 zebrafish gridded kidney Danio rerio cDNA 3', mRNA sequence.	pir:A38219		PROTGI=420044; PROTID=pir:A38219; PCT=57.14; ALN=70	pir:I49140		PROTGI=2137619; PROTID=pir:I49140; PCT=58.57; ALN=70	Hs.445893	KH domain containing, RNA binding, signal transduction associated 1	Mm.8256||Mm.349946	KH domain containing, RNA binding, signal transduction associated 1||Similar to src associated in mitosis, 68 kDa	325139	wu:fc56c11	LG 19
AF030282	Dr.617	Sine oculis homeobox homolog 7	six7	DNA binding||transcription factor activity||nucleus||regulation of transcription, DNA-dependent||development||regulation of transcription	transcription regulation [0006355]	Danio rerio homeobox protein Six7 (six7) mRNA, complete cds.	ref:NP_005404.1		PROTGI=4885597; PROTID=ref:NP_005404.1; PCT=68.20; ALN=254	sp:Q62233		PROTGI=6175034; PROTID=sp:Q62233; PCT=68.20; ALN=254	Hs.194756	Sine oculis homeobox homolog 6 (Drosophila)	Mm.57138	Sine oculis-related homeobox 6 homolog (Drosophila)	30625	sine oculis homeobox homolog 7	LG 7
BG883648	Dr.38091	Wu:fj36f04	wu:fj36f04		Unknown [-]	fp13b09.x1 zebrafish gridded kidney Danio rerio cDNA clone 4729312 3' similar to SW:ODBB_RAT P35738 2-OXOISOVALERATE DEHYDROGENASE BETA SUBUNIT, MITOCHONDRIAL PRECURSOR ;, mRNA sequence.	pir:A37157		PROTGI=105120; PROTID=pir:A37157; PCT=83.65; ALN=159	pir:S39807		PROTGI=481864; PROTID=pir:S39807; PCT=86.16; ALN=159					335908	wu:fj36f04	LG 16
BI979263	Dr.16830	Transcribed locus			Unknown [-]	ft85b10.y1 Gong zebrafish ovary Danio rerio cDNA clone 5160138 5', mRNA sequence.
BF717676	Dr.17480	Zgc:56488	zgc:56488	biological process unknown||molecular function unknown||cellular component unknown	Unknown [-]	fd50e03.y1 Zebrafish WashU MPIMG EST Danio rerio cDNA clone IMAGE:3733180 5' similar to WP:ZK1236.7 CE00384 ;, mRNA sequence.	ref:NP_076424.1		PROTGI=13027602; PROTID=ref:NP_076424.1; PCT=57.53; ALN=287	ref:NP_057901.1		PROTGI=7710040; PROTID=ref:NP_057901.1; PCT=28.42; ALN=181	Hs.471975	Chromosome 20 open reading frame 116	Mm.188669	RIKEN cDNA 2600009E05 gene	393263	zgc:56488
AW078462	Dr.22283	Calponin 3, acidic	cnn3	actin binding||smooth muscle contraction	Unknown [-]	fe49h10.y1 Zebrafish WashU MPIMG EST Danio rerio cDNA clone IMAGE:3742243 5' similar to SW:CLPA_RAT P37397 CALPONIN, ACIDIC ISOFORM ;, mRNA sequence.	pir:JC4501		PROTGI=2119339; PROTID=pir:JC4501; PCT=82.78; ALN=329	pir:S31485		PROTGI=346663; PROTID=pir:S31485; PCT=65.38; ALN=307	Hs.483454||Hs.550903	Calponin 3, acidic||Transcribed locus, weakly similar to NP_082320.1 calponin 3, acidic [Mus musculus]	Mm.275555||Mm.343190	Calponin 3, acidic||CDNA, clone:Y0G0110C23, strand:plus, reference:ENSEMBL:Mouse-Transcript-ENST:ENSMUST00000054495, based on BLAT search	326931	calponin 3, acidic	LG 24
BE605721	Dr.140	RAE1 RNA export 1 homolog (S. pombe)	rae1		Unknown [-]	fl17e08.x1 Zebrafish Research Genetics C32 fin Danio rerio cDNA 3' similar to SW:RA1L_HUMAN P78406 MRNA-ASSOCIATED PROTEIN MRNP 41 ;, mRNA sequence.	sp:P78406		PROTGI=3122666; PROTID=sp:P78406; PCT=90.76; ALN=368	sp:Q9WVA3		PROTGI=7387559; PROTID=sp:Q9WVA3; PCT=36.09; ALN=336	Hs.371698	RAE1 RNA export 1 homolog (S. pombe)	Mm.4113	RAE1 RNA export 1 homolog (S. pombe)	393973	RAE1 RNA export 1 homolog (S. pombe)
AF286374	Dr.10343	ATPase, Na+/K+ transporting, alpha 1a.2 polypeptide	atp1a1a.2	catalytic activity||ATP binding||cation transport||metabolism||monovalent inorganic cation transporter activity||ATPase activity, coupled to transmembrane movement of ions, phosphorylative mechanism||monovalent inorganic cation transport||membrane||integr	cation transport [0006812]	Danio rerio Na+/K+ ATPase alpha subunit isoform 3 (atp1a1a.2) mRNA, complete cds.	sp:P05023		PROTGI=114374; PROTID=sp:P05023; PCT=79.47; ALN=1023	sp:Q9WV27		PROTGI=18203577; PROTID=sp:Q9WV27; PCT=71.53; ALN=1020	Hs.34114||Hs.371889	ATPase, Na+/K+ transporting, alpha 2 (+) polypeptide||ATPase, Na+/K+ transporting, alpha 1 polypeptide	Mm.207432||Mm.280103||Mm.337950||Mm.361092	ATPase, Na+/K+ transporting, alpha 2 polypeptide||ATPase, Na+/K+ transporting, alpha 1 polypeptide||ATPase, Na+/K+ transporting, alpha 4 polypeptide||Mus musculus, Similar to ATPase, Na+/K+ transporting, alpha 1 polypeptide, clone IMAGE:5364125, mRNA	64613	ATPase, Na+/K+ transporting, alpha 1a.2 polypeptide	LG 1
AW280724	Dr.40424	Transcribed locus, moderately similar to XP_418787.1 PREDICTED: similar to DnaJ (Hsp40) homolog, subfamily C, member 13; RME8 protein [Gallus gallus]			Unknown [-]	fj44h10.y1 zebrafish adult brain Danio rerio cDNA 5' similar to TR:O75165 O75165 KIAA0678 PROTEIN ;contains element TAR1 repetitive element ;, mRNA sequence.	pir:T00361		PROTGI=7513063; PROTID=pir:T00361; PCT=73; ALN=188	sp:Q9QYJ0		PROTGI=14916553; PROTID=sp:Q9QYJ0; PCT=42; ALN=57	Hs.12707||Hs.518262||Hs.548085||Hs.548841||Hs.548842	DnaJ (Hsp40) homolog, subfamily C, member 13||Transcribed locus, moderately similar to XP_135146.5 DnaJ (Hsp40) homolog, subfamily C, member 13 [Mus musculus]||Transcribed locus, strongly similar to XP_418787.1 PREDICTED: similar to DnaJ (Hsp40) homolog,	Mm.217256||Mm.356273	DnaJ (Hsp40) homolog, subfamily C, member 13||DnaJ (Hsp40) homolog, subfamily C, member 13
BM104186	Dr.17378	Zgc:56676	zgc:56676	translation initiation factor activity||protein biosynthesis||translational initiation||cellular component unknown	Unknown [-]	fv48a12.x1 Sugano SJD adult male Danio rerio cDNA clone 5411615 3' similar to SW:GC20_HUMAN O60739 PROTEIN TRANSLATION FACTOR SUI1 HOMOLOG GC20. [1] ;, mRNA sequence.	sp:O60739		PROTGI=12644074; PROTID=sp:O60739; PCT=96.46; ALN=113	sp:P48024		PROTGI=7404466; PROTID=sp:P48024; PCT=91.15; ALN=113	Hs.150580||Hs.315230||Hs.451856	Putative translation initiation factor||Translation factor sui1 homolog||Similar to Eukaryotic translation initiation factor 1 (eIF1) (Protein translation factor SUI1 homolog) (Sui1iso1)	Mm.13886||Mm.28753||Mm.236413||Mm.304996||Mm.324918||Mm.347888||Mm.359107||Mm.363894||Mm.363920	Suppressor of initiator codon mutations, related sequence 1 (S. cerevisiae)||RIKEN cDNA 1500010M16 gene||RIKEN cDNA 4930563I02 gene||PREDICTED: Mus musculus similar to Eukaryotic translation initiation factor 1 (eIF1) (Protein translation factor SUI1 homo	393273	zgc:56676
BI886811					Unknown [-]	ZF637-1-001066 Zebrafish shield stage whole embryo cDNA library MPMGp637 Danio rerio cDNA clone MPMGp637_25G1;MPMGp637G0125 5', mRNA sequence.
BI840494	Dr.4077	Wu:fs74g09	wu:fs74g09		Unknown [-]	fs74g09.y1 Zebrafish SJD day 8 fin regeneration Danio rerio cDNA clone 5075536 5' similar to SW:CA36_CHICK P15989 COLLAGEN ALPHA 3(VI) CHAIN PRECURSOR. ;, mRNA sequence.	ref:NP_004360.1		PROTGI=4758028; PROTID=ref:NP_004360.1; PCT=47.96; ALN=82	sp:Q07456		PROTGI=2497696; PROTID=sp:Q07456; PCT=33.09; ALN=139	Hs.516578	Tissue factor pathway inhibitor (lipoprotein-associated coagulation inhibitor)	Mm.124316||Mm.234248	Tissue factor pathway inhibitor||Transcribed locus, weakly similar to NP_507993.1 papilin (5V147) [Caenorhabditis elegans]	335315	wu:fs74g09	LG 9
BM185447	Dr.41746	Transcribed locus, moderately similar to NP_056258.1 hypothetical protein LOC284058 [Homo sapiens]			Unknown [-]	fv71c12.y1 zebrafish adult brain Danio rerio cDNA clone 5414014 5', mRNA sequence.	pir:T46385		PROTGI=11360074; PROTID=pir:T46385; PCT=43.42; ALN=212				Hs.405514	Hypothetical protein LOC284058	Mm.136418	RIKEN cDNA D030002E05 gene
BI878863	Dr.29014	Wu:fl83h06	wu:fl83h06		Unknown [-]	fl83h06.x1 Sugano Kawakami zebrafish DRA Danio rerio cDNA clone 3820643 3' similar to SW:NUOM_HUMAN P56181 NADH-UBIQUINONE OXIDOREDUCTASE 9 KD SUBUNIT PRECURSOR ;, mRNA sequence.							Hs.473937	NADH dehydrogenase (ubiquinone) flavoprotein 3, 10kDa	Mm.28349	RIKEN cDNA 1500032D16 gene	334568	wu:fl83h06	LG 9
BI889332	Dr.35892	Wu:fc06d05	wu:fc06d05		Unknown [-]	ZF637-2-001087 Zebrafish shield stage whole embryo cDNA library MPMGp637 Danio rerio cDNA clone MPMGp637_23I3;MPMGp637I0323 5', mRNA sequence.	ref:NP_004225.2		PROTGI=12056482; PROTID=ref:NP_004225.2; PCT=41.38; ALN=116	ref:NP_064325.1		PROTGI=9910608; PROTID=ref:NP_064325.1; PCT=41.38; ALN=116	Hs.438555	Zinc finger protein 484	Mm.155595	Zinc finger protein 371	323660	wu:fc06d05	LG 13
BI890361	Dr.31112	Zgc:86889	zgc:86889	purine-nucleoside phosphorylase activity||nucleobase, nucleoside, nucleotide and nucleic acid metabolism||cellular component unknown||transferase activity||transferase activity, transferring glycosyl groups||transferase activity, transferring pentosyl gro	Unknown [-]	ZF637-2-002116 Zebrafish shield stage whole embryo cDNA library MPMGp637 Danio rerio cDNA clone MPMGp637_7M1;MPMGp637M017 5', mRNA sequence.	sp:P00491		PROTGI=130377; PROTID=sp:P00491; PCT=62.23; ALN=278	sp:P23492		PROTGI=1346738; PROTID=sp:P23492; PCT=60.78; ALN=283	Hs.75514	Nucleoside phosphorylase	Mm.17932	Purine-nucleoside phosphorylase	415192	zgc:86889
BI840300	Dr.42482	Transcribed locus			Unknown [-]	fs72b12.y1 Zebrafish SJD day 8 fin regeneration Danio rerio cDNA clone 5075278 5', mRNA sequence.
AI793761	Dr.4572	Thrombospondin 4	thbs4	structural molecule activity||calcium ion binding||protein binding||extracellular region||cell adhesion	Unknown [-]	fc52f06.x1 Zebrafish WashU MPIMG EST Danio rerio cDNA clone IMAGE:3725027 3' similar to gb:Z19585 THROMBOSPONDIN 4 PRECURSOR (HUMAN);, mRNA sequence.	pir:TSHUP4		PROTGI=1070642; PROTID=pir:TSHUP4; PCT=68.70; ALN=929	ref:NP_035712.1		PROTGI=6755781; PROTID=ref:NP_035712.1; PCT=70.07; ALN=926	Hs.211426||Hs.256874	Thrombospondin 4||Transcribed locus, strongly similar to NP_035712.1 thrombospondin 4 [Mus musculus]	Mm.20865||Mm.45071	Thrombospondin 4||Cartilage oligomeric matrix protein	252850	thrombospondin 4
AB036784	Dr.6511	B-cell translocation gene 2	btg2		DNA damage response, activation of p53 [0006976]	Danio rerio btg-b mRNA for anti-proliferative cofactor, complete cds.	sp:P78543		PROTGI=3023409; PROTID=sp:P78543; PCT=58.79; ALN=165	sp:Q04211		PROTGI=464969; PROTID=sp:Q04211; PCT=58.18; ALN=165	Hs.519162	BTG family, member 2	Mm.239605	B-cell translocation gene 2, anti-proliferative	30079	B-cell translocation gene 2	LG 22
BG892360	Dr.40343	Transcribed locus			Unknown [-]	fp75c09.y1 Zebrafish adult retina cDNA Danio rerio cDNA clone 4787728 5' similar to SW:THYB_MOUSE P35459 THYMOCYTE B CELL ANTIGEN PRECURSOR ;, mRNA sequence.				pir:I54553		PROTGI=2118925; PROTID=pir:I54553; PCT=37; ALN=128	Hs.415762	Lymphocyte antigen 6 complex, locus D	Mm.878	Lymphocyte antigen 6 complex, locus D
AI558451					Unknown [-]	fb79c04.x1 Zebrafish WashU MPIMG EST Danio rerio cDNA clone IMAGE:3718086 3' similar to SW:RL37_HUMAN P02403 60S RIBOSOMAL PROTEIN L37 ;, mRNA sequence.
AW202826	Dr.10477	Zgc:56334	zgc:56334	intracellular	Unknown [-]	fj22f11.y1 Zebrafish adult olfactory Danio rerio cDNA 5' similar to TR:O95478 O95478 HYPOTHETICAL 30.1 KD PROTEIN. ;, mRNA sequence.	ref:NP_055701.1		PROTGI=7662677; PROTID=ref:NP_055701.1; PCT=94.23; ALN=260	ref:NP_067527.1		PROTGI=10946994; PROTID=ref:NP_067527.1; PCT=96.00; ALN=200	Hs.482526	TGF beta-inducible nuclear protein 1	Mm.27796||Mm.313236	RIKEN cDNA 5730427N09 gene||RIKEN cDNA 5730427N09 gene	321769	zgc:56334	LG 21
BI888755	Dr.15549	Zgc:92129	zgc:92129	biological process unknown||molecular function unknown||cellular component unknown	Unknown [-]	ZF637-2-000510 Zebrafish shield stage whole embryo cDNA library MPMGp637 Danio rerio cDNA clone MPMGp637_21N13;MPMGp637N1321 5', mRNA sequence.				ref:NP_080765.1		PROTGI=13385974; PROTID=ref:NP_080765.1; PCT=45.21; ALN=320	Hs.298312	HORMA domain containing 1	Mm.159592||Mm.179050	HORMA domain containing 2||HORMA domain containing 1	436630	zgc:92129
U57656	Dr.20185	Lipoprotein lipase	lpl	catalytic activity||lipoprotein lipase activity||lipid transporter activity||lipid metabolism||heparin binding||lipid catabolism||hydrolase activity||chylomicron	lipid metabolism [0006629]	Danio rerio lipoprotein lipase mRNA, partial cds.	sp:P06858		PROTGI=126314; PROTID=sp:P06858; PCT=60.98; ALN=468	sp:P11152		PROTGI=417255; PROTID=sp:P11152; PCT=63.35; ALN=439	Hs.180878	Lipoprotein lipase	Mm.1514	Lipoprotein lipase	30354	lipoprotein lipase	LG 22
BI887522	Dr.31440	Zgc:86902	zgc:86902	molecular function unknown||protein modification||cellular component unknown	Unknown [-]	ZF637-1-001777 Zebrafish shield stage whole embryo cDNA library MPMGp637 Danio rerio cDNA clone MPMGp637_9D2;MPMGp637D029 5', mRNA sequence.	ref:NP_008867.1		PROTGI=5902096; PROTID=ref:NP_008867.1; PCT=95.65; ALN=92	ref:NP_064313.1		PROTGI=9910556; PROTID=ref:NP_064313.1; PCT=97.85; ALN=93	Hs.380973||Hs.407031||Hs.448324||Hs.474005||Hs.485023||Hs.546298||Hs.551219	SMT3 suppressor of mif two 3 homolog 2 (yeast)||Transcribed locus, moderately similar to NP_705789.1 nudix (nucleoside diphosphate linked moiety X)-type motif 6 [Mus musculus]||Similar to SMT3 suppressor of mif two 3 homolog 2||SMT3 suppressor of mif two	Mm.24433||Mm.301373||Mm.319169||Mm.372194	SMT3 suppressor of mif two 3 homolog 3 (yeast)||SMT3 suppressor of mif two 3 homolog 2 (yeast)||Gene model 1930, (NCBI)||Transcribed locus	436950	zgc:86902
BG306392	Dr.9841	Phosphodiesterase 6C, cGMP-specific, cone, alpha prime	pde6c	catalytic activity||3',5'-cyclic-nucleotide phosphodiesterase activity||signal transduction	Unknown [-]	fm58e04.x1 Zebrafish adult retina cDNA Danio rerio cDNA clone 4199527 3', mRNA sequence.	prf:2207224A		PROTGI=1587698; PROTID=prf:2207224A; PCT=70.44; ALN=844	ref:NP_291092.1		PROTGI=15809036; PROTID=ref:NP_291092.1; PCT=67.64; ALN=846	Hs.93173	Phosphodiesterase 6C, cGMP-specific, cone, alpha prime	Mm.196971	Phosphodiesterase 6C, cGMP specific, cone, alpha prime	393845	phosphodiesterase 6C, cGMP-specific, cone, alpha prime	LG 12
X70299	Dr.16	Nuclear receptor subfamily 2, group F, member 1	nr2f1	DNA binding||transcription factor activity||steroid hormone receptor activity||receptor activity||ligand-dependent nuclear receptor activity||nucleus||transcription||regulation of transcription, DNA-dependent||sensory perception||visual perception||metal	signal transduction [0007165]	B.rerio svp 44 mRNA for steroid receptor homologue.	sp:P10589		PROTGI=116959; PROTID=sp:P10589; PCT=94.06; ALN=411	pir:I48305		PROTGI=2137329; PROTID=pir:I48305; PCT=94.29; ALN=411	Hs.519445	Nuclear receptor subfamily 2, group F, member 1	Mm.14297	Nuclear receptor subfamily 2, group F, member 1	30418	nuclear receptor subfamily 2, group F, member 1	LG 21
BI891699	Dr.28691	Wu:fb96a03	wu:fb96a03		Unknown [-]	ZF637-3-000954 Zebrafish shield stage whole embryo cDNA library MPMGp637 Danio rerio cDNA clone MPMGp637_15C22;MPMGp637C2215 5', mRNA sequence.	ref:NP_055491.1		PROTGI=13491166; PROTID=ref:NP_055491.1; PCT=94.54; ALN=238	ref:NP_109647.1		PROTGI=13507676; PROTID=ref:NP_109647.1; PCT=94.54; ALN=238	Hs.467824||Hs.547466	Vacuolar protein sorting 35 (yeast)||Transcribed locus, moderately similar to NP_055491.1 pumilio homolog 1; pumilio (Drosophila) homolog 1 [Homo sapiens]	Mm.341243	Pumilio 2 (Drosophila)	323352	wu:fb96a03	LG 10
BI980199	Dr.15018	Transcribed locus, moderately similar to NP_038925.1 translocase of inner mitochondrial membrane 8 homolog b [Mus musculus]			Unknown [-]	ft73d02.x1 Gong zebrafish ovary Danio rerio cDNA clone 5159066 3' similar to TR:Q9QUT4 Q9QUT4 SMALL ZINC FINGER-LIKE PROTEIN DDP2. ;, mRNA sequence.	ref:NP_036591.1		PROTGI=6912712; PROTID=ref:NP_036591.1; PCT=71.05; ALN=76	sp:Q9QUT4		PROTGI=12230165; PROTID=sp:Q9QUT4; PCT=72.37; ALN=76	Hs.279915||Hs.530373	Translocase of inner mitochondrial membrane 8 homolog B (yeast)||CDNA: FLJ21744 fis, clone COLF4965	Mm.341538||Mm.373553	Similar to small zinc finger-like protein DDP2||Translocase of inner mitochondrial membrane 8 homolog b (yeast)
AF200951	Dr.12	Platelet derived growth factor receptor alpha	pdgfra	protein kinase activity||protein serine/threonine kinase activity||protein-tyrosine kinase activity||transmembrane receptor protein tyrosine kinase activity||receptor activity||vascular endothelial growth factor receptor activity||ATP binding||protein ami	cell surface receptor linked signal transduction [0007166]	Danio rerio platelet-derived growth factor receptor alpha mRNA, complete cds.	sp:P16234		PROTGI=129892; PROTID=sp:P16234; PCT=61.44; ALN=1048	sp:P26618		PROTGI=2506800; PROTID=sp:P26618; PCT=62.38; ALN=1048	Hs.74615||Hs.548058	Platelet-derived growth factor receptor, alpha polypeptide||Transcribed locus, strongly similar to NP_006197.1 platelet-derived growth factor receptor alpha precursor [Homo sapiens]	Mm.221403	Platelet derived growth factor receptor, alpha polypeptide	30745	platelet derived growth factor receptor alpha	LG 20
BG985468	Dr.4111	Fructose-1,6-bisphosphatase 1	fbp1	carbohydrate metabolism||hydrolase activity||phosphoric ester hydrolase activity	Unknown [-]	1091t7 NICHD Zebrafish normalized I Danio rerio cDNA clone 1091, mRNA sequence.	sp:P09467		PROTGI=1352403; PROTID=sp:P09467; PCT=79.76; ALN=336	sp:Q9QXD6		PROTGI=14547989; PROTID=sp:Q9QXD6; PCT=76.42; ALN=335	Hs.61255||Hs.494496||Hs.535210	Fructose-1,6-bisphosphatase 2||Fructose-1,6-bisphosphatase 1||Similar to fructose-1,6-bisphosphatase 2; fructose-1,6-bisphosphatase isozyme 2; D-fructose-1,6-bisphosphate 1-phosphohydrolase; FBPase; muscle fructose-bisphosphatase; hexosediphosphatase	Mm.246512||Mm.289741	Fructose bisphosphatase 3||Fructose bisphosphatase 2	282672	fructose-1,6-bisphosphatase 1	LG 14
BI887733	Dr.30701	Zgc:103652	zgc:103652	cytoplasm||intracellular protein transport||protein transporter activity||membrane	Unknown [-]	ZF637-1-001988 Zebrafish shield stage whole embryo cDNA library MPMGp637 Danio rerio cDNA clone MPMGp637_9M16;MPMGp637M169 5', mRNA sequence.				ref:NP_067513.1		PROTGI=10946972; PROTID=ref:NP_067513.1; PCT=79.41; ALN=272	Hs.10326||Hs.547104	Coatomer protein complex, subunit epsilon||Homo sapiens, clone IMAGE:4823248, mRNA	Mm.28668	Coatomer protein complex, subunit epsilon	492492	zgc:103652
AW077258	Dr.22360	Zgc:85890	zgc:85890	transporter activity||transport||membrane||integral to membrane	Unknown [-]	fj33g04.y1 zebrafish adult brain Danio rerio cDNA 5' similar to SW:AQP1_MOUSE Q02013 AQUAPORIN-CHIP ;, mRNA sequence.	pir:A41616		PROTGI=106757; PROTID=pir:A41616; PCT=59.70; ALN=259	pir:B44499		PROTGI=346682; PROTID=pir:B44499; PCT=59.18; ALN=259	Hs.76152	Aquaporin 1 (channel-forming integral protein, 28kDa)	Mm.18625	Aquaporin 1	335821	zgc:85890	LG 2
BI890013	Dr.8	Zgc:77429	zgc:77429	translation initiation factor activity||translational initiation||cellular component unknown	Unknown [-]	ZF637-2-001768 Zebrafish shield stage whole embryo cDNA library MPMGp637 Danio rerio cDNA clone MPMGP637_4E1;MPMGP637E014 5', mRNA sequence.	sp:P10159		PROTGI=124229; PROTID=sp:P10159; PCT=78.57; ALN=154	sp:P10159		PROTGI=124229; PROTID=sp:P10159; PCT=78.57; ALN=154	Hs.164144||Hs.534314	Eukaryotic translation initiation factor 5A2||Eukaryotic translation initiation factor 5A	Mm.193670||Mm.196607	Eukaryotic translation initiation factor 5A2||Eukaryotic translation initiation factor 5A	406546	zgc:77429	LG 2
U18312	Dr.356	GATA-binding protein 2	gata2	transcription factor activity||nucleus||electron transport||regulation of transcription, DNA-dependent||heme binding||regulation of myeloid cell differentiation	transcription regulation [0006355]	Danio rerio zg2 mRNA, partial cds.	pir:A40815		PROTGI=88882; PROTID=pir:A40815; PCT=70.65; ALN=446	pir:B39794		PROTGI=109859; PROTID=pir:B39794; PCT=61.90; ALN=445	Hs.367725	GATA binding protein 2	Mm.272747	GATA binding protein 2	30480	GATA-binding protein 2	LG 11
BM103922	Dr.2860	Zgc:73293	zgc:73293	ATP synthesis coupled proton transport||membrane||proton-transporting two-sector ATPase complex||hydrogen-transporting ATP synthase activity, rotational mechanism||hydrogen-transporting ATPase activity, rotational mechanism	Unknown [-]	fv40f10.x1 Sugano SJD adult male Danio rerio cDNA clone 5411083 3' similar to SW:AT92_BOVIN P07926 ATP SYNTHASE LIPID-BINDING PROTEIN P2 PRECURSOR ;, mRNA sequence.	sp:Q06055		PROTGI=461592; PROTID=sp:Q06055; PCT=72.34; ALN=138	sp:P56384		PROTGI=3023368; PROTID=sp:P56384; PCT=74.47; ALN=138	Hs.429||Hs.487766||Hs.551974	ATP synthase, H+ transporting, mitochondrial F0 complex, subunit c (subunit 9) isoform 3||Transcribed locus, strongly similar to NP_001680.1 ATP synthase, H+ transporting, mitochondrial F0 complex, subunit c, isoform 3 precursor; ATP synthase, mitochondri	Mm.2966||Mm.180356	ATP synthase, H+ transporting, mitochondrial F0 complex, subunit c (subunit 9), isoform 3||Transcribed locus, strongly similar to NP_005167.1 ATP synthase, H+ transporting, mitochondrial F0 complex, subunit c isoform 2b precursor; ATP synthase lipid-bindi	406301	zgc:73293	LG 3
AI958820	Dr.4579	Zgc:103497	zgc:103497	nuclear mRNA splicing, via spliceosome||nucleic acid binding||mRNA processing||cellular component unknown	Unknown [-]	fd22e12.y1 Zebrafish WashU MPIMG EST Danio rerio cDNA 5', mRNA sequence.	pir:S59043		PROTGI=2136195; PROTID=pir:S59043; PCT=79.68; ALN=246	sp:O35326		PROTGI=3929369; PROTID=sp:O35326; PCT=51.95; ALN=244	Hs.76122||Hs.469970	Splicing factor, arginine/serine-rich 4||Splicing factor, arginine/serine-rich 4	Mm.2478	Splicing factor, arginine/serine-rich 4 (SRp75)	494133	zgc:103497
BI705669	Dr.31938	Im:6895556		biological process unknown||molecular function unknown||cellular component unknown	Unknown [-]	fp14e05.x3 zebrafish gridded kidney Danio rerio cDNA clone 4729449 3' similar to SW:G6PT_MOUSE P35576 GLUCOSE-6-PHOSPHATASE ;, mRNA sequence.	pir:A48251		PROTGI=1082395; PROTID=pir:A48251; PCT=63.22; ALN=323	pir:A48589		PROTGI=539822; PROTID=pir:A48589; PCT=63.11; ALN=322	Hs.212293	Glucose-6-phosphatase, catalytic (glycogen storage disease type I, von Gierke disease)	Mm.18064	Glucose-6-phosphatase, catalytic	503887	im:6895556
BI709805	Dr.19468	Zgc:66100	zgc:66100	biological process unknown||molecular function unknown||cellular component unknown	Unknown [-]	ft48h07.x1 Gong zebrafish ovary Danio rerio cDNA clone 5153917 3' similar to TR:Q9Y4X0 Q9Y4X0 AMMECR1 PROTEIN. ;, mRNA sequence.	ref:NP_056180.1		PROTGI=7669554; PROTID=ref:NP_056180.1; PCT=73.73; ALN=309	ref:NP_062369.1		PROTGI=9506383; PROTID=ref:NP_062369.1; PCT=72.25; ALN=309	Hs.211021||Hs.546449	Hypothetical protein LOC286505||Hypothetical protein MGC4268	Mm.143724||Mm.290804	Alport syndrome, mental retardation, midface hypoplasia and elliptocytosis chromosomal region gene 1 homolog (human)||RIKEN cDNA E230022H04 gene	393553	zgc:66100
AI626599	Dr.24948	SEC14-like 1 (S. cerevisiae)	zgc:55783	biological process unknown||molecular function unknown||cellular component unknown	Unknown [-]	fc05c07.x1 Zebrafish WashU MPIMG EST Danio rerio cDNA clone IMAGE:3720492 3' similar to SW:SC14_HUMAN Q92503 SEC14-LIKE PROTEIN. ;, mRNA sequence.	sp:Q92503		PROTGI=2842708; PROTID=sp:Q92503; PCT=75.80; ALN=697				Hs.464184	SEC14-like 1 (S. cerevisiae)	Mm.272312	SEC14-like 1 (S. cerevisiae)	394073	SEC14-like 1 (S. cerevisiae)
AF305882	Dr.10644	Fragile X mental retardation 1	fmr1	nucleic acid binding||RNA binding||nucleus	nucleocytoplasmic transport [0006913]	Danio rerio KH domain containing RNA-binding protein FMR1 mRNA, complete cds.	pir:S55330		PROTGI=1362799; PROTID=pir:S55330; PCT=57.81; ALN=568	ref:NP_032079.1		PROTGI=17998694; PROTID=ref:NP_032079.1; PCT=58.20; ALN=571	Hs.478407	Fragile X mental retardation, autosomal homolog 1	Mm.259021	Fragile X mental retardation gene 1, autosomal homolog	259191	fragile X mental retardation 1	LG 14
AI601781	Dr.33066	Wu:fc11g03	wu:fc11g03		Unknown [-]	fc11g03.x1 Zebrafish WashU MPIMG EST Danio rerio cDNA clone IMAGE:3721108 3', mRNA sequence.	sp:Q9NWB1		PROTGI=12643820; PROTID=sp:Q9NWB1; PCT=47.78; ALN=64	ref:NP_067452.1		PROTGI=10946878; PROTID=ref:NP_067452.1; PCT=47.78; ALN=64	Hs.135229||Hs.527984	Similar to ataxin 2-binding protein 1 isoform 4; hexaribonucleotide binding protein 1||Ataxin 2-binding protein 1	Mm.370334	Ataxin 2 binding protein 1	323846	wu:fc11g03	LG 16
BI887231	Dr.280	Zgc:77758	zgc:77758	structural constituent of ribosome||intracellular||ribosome||protein biosynthesis||small ribosomal subunit	Unknown [-]	ZF637-1-001486 Zebrafish shield stage whole embryo cDNA library MPMGp637 Danio rerio cDNA clone MPMGP637_2P6;MPMGP637P062 5', mRNA sequence.	prf:0512543A		PROTGI=223151; PROTID=prf:0512543A; PCT=65.00; ALN=220	prf:0806162D		PROTGI=223440; PROTID=prf:0806162D; PCT=66.52; ALN=227	Hs.8102||Hs.512057||Hs.513256	Ribosomal protein S20||Similar to 40S ribosomal protein S20||Transcribed locus, moderately similar to XP_519766.1 PREDICTED: similar to 40S ribosomal protein S20 [Pan troglodytes]	Mm.21938||Mm.37987||Mm.316975||Mm.328529||Mm.373654	Ribosomal protein S20||MRNA similar to ribosomal protein S20 (cDNA clone MGC:6876 IMAGE:2651405), complete cds||Ribosomal protein S20||Similar to 40S ribosomal protein S20||Similar to ribosomal protein S20	406485	zgc:77758	LG 7
BM025209	Dr.14729	Zgc:113405		phosphogluconate dehydrogenase (decarboxylating) activity||cellular component unknown||pentose-phosphate shunt, oxidative branch||oxygen transport||heme binding||NADP binding	Unknown [-]	fu65e02.y1 zebrafish adult brain Danio rerio cDNA clone 5334243 5' similar to TR:O75998 O75998 DJ774I24.2 ;, mRNA sequence.	sp:O14525		PROTGI=12643539; PROTID=sp:O14525; PCT=80.43; ALN=184	sp:Q61137		PROTGI=10719907; PROTID=sp:Q61137; PCT=79.35; ALN=184	Hs.495897	Astrotactin	Mm.329586	Astrotactin 1	541436	zgc:113405
BE201712					Unknown [-]	fk97e03.x1 Zebrafish Research Genetics C32 fin Danio rerio cDNA 3', mRNA sequence.											335258	wu:fk97e03
BI473391	Dr.42916	Zgc:112520		biological process unknown||cellular component unknown||oxidoreductase activity	Unknown [-]	fp44d06.y3 zebrafish gridded kidney Danio rerio cDNA clone 4759355 5' similar to SW:NUGM_BOVIN P23709 NADH-UBIQUINONE OXIDOREDUCTASE 30 KD SUBUNIT PRECURSOR ;, mRNA sequence.	ref:NP_004542.1		PROTGI=4758788; PROTID=ref:NP_004542.1; PCT=78; ALN=177				Hs.502528	NADH dehydrogenase (ubiquinone) Fe-S protein 3, 30kDa (NADH-coenzyme Q reductase)	Mm.30113||Mm.340095	Similar to NADH-ubiquinone oxidoreductase 30 kDa subunit, mitochondrial precursor (Complex I-30KD) (CI-30KD)||NADH dehydrogenase (ubiquinone) Fe-S protein 3	550451	zgc:112520
U57974	Dr.604	Notch homolog 2	notch2	liver development||receptor activity||calcium ion binding||membrane||cell differentiation	neurogenesis [0007399]	Danio rerio Notch homologue 2 mRNA, complete cds.	pir:A40043		PROTGI=107215; PROTID=pir:A40043; PCT=50.90; ALN=751	pir:A49175		PROTGI=477532; PROTID=pir:A49175; PCT=53.03; ALN=752	Hs.502564||Hs.533717||Hs.549056	Notch homolog 2 (Drosophila) N-terminal like||Delta-like 1 homolog (Drosophila)||Notch homolog 2 (Drosophila)	Mm.254017	Notch gene homolog 2 (Drosophila)	58065	notch homolog 2	LG 8
BI888926	Dr.301	CDNA clone IMAGE:6909392			Unknown [-]	ZF637-2-000681 Zebrafish shield stage whole embryo cDNA library MPMGp637 Danio rerio cDNA clone MPMGp637_21M24;MPMGp637M2421 5', mRNA sequence.							Hs.91747||Hs.130590	Profilin 2||Transcribed locus	Mm.271744	Profilin 2
AW279908	Dr.28302	Phospholipase C, gamma 1	plcg1	phosphoinositide phospholipase C activity||phospholipase C activity||calcium ion binding||lipid metabolism||signal transduction||intracellular signaling cascade	Unknown [-]	fj46f04.x1 zebrafish adult brain Danio rerio cDNA 3', mRNA sequence.	pir:A36466		PROTGI=105096; PROTID=pir:A36466; PCT=74.51; ALN=1311	sp:Q62077		PROTGI=3024409; PROTID=sp:Q62077; PCT=74.88; ALN=206	Hs.268177	Phospholipase C, gamma 1	Mm.44463||Mm.375870	Phospholipase C, gamma 1||Transcribed locus, strongly similar to XP_514650.1 PREDICTED: hypothetical protein XP_514650 [Pan troglodytes]	373867	phospholipase C, gamma 1	LG 23
BI983014	Dr.14752	Zgc:92858	zgc:92858	biological process unknown||molecular function unknown||cellular component unknown	Unknown [-]	fu42b07.x1 zebrafish adult brain Danio rerio cDNA clone 5332164 3', mRNA sequence.							Hs.514500	Hypothetical protein MGC29814	Mm.258466||Mm.322692	RIKEN cDNA 1110014K08 gene||Similar to RIKEN cDNA 1110014K08 gene	436761	zgc:92858
BM104357	Dr.14744	Zgc:63588	zgc:63588	biological process unknown||molecular function unknown||cellular component unknown	Unknown [-]	fv50d03.x1 Sugano SJD adult male Danio rerio cDNA clone 5411765 3' similar to SW:GPS2_HUMAN Q13227 G PROTEIN PATHWAY SUPPRESSOR 2 ;, mRNA sequence.	ref:NP_116329.1		PROTGI=14270481; PROTID=ref:NP_116329.1; PCT=55.92; ALN=358						Mm.18026	G protein pathway suppressor 2	393948	zgc:63588
AW232296	Dr.29736	Zgc:77767	zgc:77767	DNA binding||cellular component unknown	Unknown [-]	fj17c12.x1 Zebrafish adult olfactory Danio rerio cDNA 3' similar to SW:BAF_HUMAN O75531 BARRIER-TO-AUTOINTEGRATION FACTOR ;, mRNA sequence.	sp:O75531		PROTGI=5921173; PROTID=sp:O75531; PCT=82.95; ALN=88	sp:O54962		PROTGI=5915763; PROTID=sp:O54962; PCT=81.82; ALN=88	Hs.433759	Barrier to autointegration factor 1	Mm.358649	Barrier to autointegration factor 1	334717	zgc:77767	LG 21
BM157063	Dr.1141	Wu:fb01d11	wu:fb01d11		Unknown [-]	fv43h05.y1 Sugano SJD adult male Danio rerio cDNA clone 5411552 5' similar to SW:COXR_BOVIN P14622 CYTOCHROME C OXIDASE POLYPEPTIDE VIII-LIVER PRECURSOR ;, mRNA sequence.							Hs.369252	Solute carrier family 22 (organic anion transporter), member 6	Mm.30090	Solute carrier family 22 (organic anion transporter), member 6	337192	wu:fb01d11	LG 21
AF376049	Dr.12173	Myeloid ecotropic viral integration site 4.1a	meis4.1a	DNA binding||transcription factor activity||nucleus||transcription||regulation of transcription, DNA-dependent||regulation of transcription	transcription regulation [0006355]	Danio rerio transcription factor Meis4.1a (meis4.1a) mRNA, complete cds.	sp:O00470		PROTGI=3024112; PROTID=sp:O00470; PCT=75.70; ALN=380	sp:Q60954		PROTGI=2495285; PROTID=sp:Q60954; PCT=75.70; ALN=380	Hs.526754||Hs.529713||Hs.532534||Hs.535600||Hs.553989	Meis1, myeloid ecotropic viral integration site 1 homolog (mouse)||LOC441033||Transcribed locus||Transcribed locus||Transcribed locus, weakly similar to XP_496270.1 PREDICTED: similar to FLJ46363 protein [Homo sapiens]	Mm.329532	Hypothetical gene supported by AK036329	170455	myeloid ecotropic viral integration site 4.1a
AF231014				protein binding||signal transduction	Unknown [0000000]	Danio rerio Tradd (tradd) gene, complete cds., product = Tradd, gene = tradd, location = 1..882, protein_id = AAF66959.1, codon_start = 1, db_xref = GI:7673630, note = death domain-containing adaptor molecule, name = CDS											58130	tnfrsf1a-associated via death domain
BI887789					Unknown [-]	ZF637-1-002044 Zebrafish shield stage whole embryo cDNA library MPMGp637 Danio rerio cDNA clone MPMGp637_9F20;MPMGp637F209 5', mRNA sequence.
BE557308	Dr.134	Chaperonin containing TCP1, subunit 7 (eta)	cct7	protein binding||ATP binding||protein folding||cellular protein metabolism||unfolded protein binding	Unknown [-]	fk98e06.y1 Zebrafish Research Genetics C32 fin Danio rerio cDNA 5' similar to SW:TCPH_HUMAN Q99832 T-COMPLEX PROTEIN 1, ETA SUBUNIT ;, mRNA sequence.	ref:NP_006420.1		PROTGI=5453607; PROTID=ref:NP_006420.1; PCT=88.21; ALN=543	sp:P80313		PROTGI=549060; PROTID=sp:P80313; PCT=87.64; ALN=542	Hs.368149	Chaperonin containing TCP1, subunit 7 (eta)	Mm.289900	Chaperonin subunit 7 (eta)	192324	chaperonin containing TCP1, subunit 7 (eta)	LG 12
AW154375	Dr.2363	Transgelin 2	tagln2	cellular morphogenesis||actin binding||muscle development||actin cytoskeleton||actin cytoskeleton organization and biogenesis||smooth muscle contractile fiber	Unknown [-]	fi27b02.x1 Sugano Kawakami zebrafish DRA Danio rerio cDNA clone 2602347 3' similar to SW:SM2H_HUMAN P37802 SM22-ALPHA HOMOLOG ;, mRNA sequence.	ref:NP_003555.1		PROTGI=4507357; PROTID=ref:NP_003555.1; PCT=69.35; ALN=198	ref:NP_062728.1		PROTGI=9790125; PROTID=ref:NP_062728.1; PCT=67.84; ALN=198	Hs.356055||Hs.517168	CDNA FLJ35491 fis, clone SMINT2008625, moderately similar to GLYCINE CLEAVAGE SYSTEM H PROTEIN PRECURSOR||Transgelin 2	Mm.24183||Mm.271711	Transgelin 3||Transgelin 2	259183	transgelin 2	LG 5
AW115759	Dr.23967	Zgc:66439	zgc:66439	biological process unknown||receptor activity||calcium ion binding||sugar binding||cellular component unknown	Unknown [-]	fi03a12.x1 Sugano Kawakami zebrafish DRA Danio rerio cDNA clone 2600062 3', mRNA sequence.	ref:NP_036204.1		PROTGI=6912282; PROTID=ref:NP_036204.1; PCT=27.92; ALN=138	ref:NP_034870.1		PROTGI=6754578; PROTID=ref:NP_034870.1; PCT=25.32; ALN=138	Hs.332708||Hs.519294	Fibulin 5||Fibrillin 2 (congenital contractural arachnodactyly)	Mm.20271	RIKEN cDNA D330023I04 gene	327325	zgc:66439	LG 17
BG305824	Dr.25868	Zgc:64133	zgc:64133	L-lactate dehydrogenase activity||glycolysis||tricarboxylic acid cycle intermediate metabolism||malate metabolism||cellular component unknown||oxidoreductase activity||malate dehydrogenase activity||L-malate dehydrogenase activity	Unknown [-]	fm54e06.x1 Zebrafish adult retina cDNA Danio rerio cDNA clone 4199147 3' similar to SW:MDHM_HUMAN P40926 MALATE DEHYDROGENASE, MITOCHONDRIAL PRECURSOR ;, mRNA sequence.	sp:P40926		PROTGI=6648067; PROTID=sp:P40926; PCT=84.62; ALN=337	pir:DEMSMM		PROTGI=319830; PROTID=pir:DEMSMM; PCT=84.62; ALN=337	Hs.520967	Malate dehydrogenase 2, NAD (mitochondrial)	Mm.297096	Malate dehydrogenase 2, NAD (mitochondrial)	406405	zgc:64133	LG 10
AI957745	Dr.1193	Zgc:101709	zgc:101709	biological process unknown||molecular function unknown||cellular component unknown	Unknown [-]	fd05b01.x1 Zebrafish WashU MPIMG EST Danio rerio cDNA clone IMAGE:3729961 3', mRNA sequence.	ref:NP_115720.1		PROTGI=14150137; PROTID=ref:NP_115720.1; PCT=46.83; ALN=328				Hs.549212	Hypothetical protein MGC13045	Mm.49041	RIKEN cDNA 0610006K04 gene	450049	zgc:101709
AW171471	Dr.7972	GTP binding protein 4	gtpbp4	GTP binding||small GTPase mediated signal transduction	Unknown [-]	fi42b02.x1 Sugano Kawakami zebrafish DRA Danio rerio cDNA clone 2640267 3' similar to TR:O95446 O95446 GTP-BINDING PROTEIN NGB. ;, mRNA sequence.	sp:Q9BZE4		PROTGI=17368711; PROTID=sp:Q9BZE4; PCT=82.49; ALN=631	sp:Q99ME9		PROTGI=17368619; PROTID=sp:Q99ME9; PCT=82.02; ALN=631	Hs.215766	GTP binding protein 4	Mm.41800	GTP binding protein 4	334050	GTP binding protein 4	LG 2
AI964296	Dr.8594	Zgc:100919	zgc:100919	binding||transport||lipid binding||integral to membrane	Unknown [-]	EST269410 zebrafish TO297, Steve Ekker Danio rerio cDNA clone RZBBA12, mRNA sequence.	sp:O60637		PROTGI=11135123; PROTID=sp:O60637; PCT=42.62; ALN=234	sp:Q9QY33		PROTGI=11135332; PROTID=sp:Q9QY33; PCT=42.62; ALN=234			Mm.28484	Tetraspanin 3	437021	zgc:100919
AA542546	Dr.230	Transcribed locus			Unknown [-]	fa07g04.s1 Zebrafish ICRFzfls Danio rerio cDNA clone 6K1 3', mRNA sequence.
S80425	Dr.12584	GATA-binding protein 3	gata3	DNA binding||transcription factor activity||nucleus||transcription||regulation of transcription, DNA-dependent||metal ion binding	transcription regulation [0006355]	gta3=transcription factor [zebrafishes, neurula-stage embryos, mRNA, 2576 nt].	pir:A39794		PROTGI=106075; PROTID=pir:A39794; PCT=78.62; ALN=438	pir:B39794		PROTGI=109859; PROTID=pir:B39794; PCT=77.95; ALN=438	Hs.524134	GATA binding protein 3	Mm.313866	GATA binding protein 3	30458	GATA-binding protein 3
AY034614	Dr.256	SEC61, beta subunit	sec61b	endoplasmic reticulum||protein targeting||transport||protein secretion||protein transport||protein translocase activity||membrane||integral to membrane	intracellular protein traffic [0006886]	Danio rerio Sec61 alpha form B mRNA, complete cds.	sp:P38378		PROTGI=585959; PROTID=sp:P38378; PCT=96.01; ALN=476	sp:P38378		PROTGI=585959; PROTID=sp:P38378; PCT=96.01; ALN=476	Hs.112955||Hs.518236	Sec61 alpha 2 subunit (S. cerevisiae)||Sec61 alpha 1 subunit (S. cerevisiae)	Mm.21435||Mm.28375	Sec61, alpha subunit 2 (S. cerevisiae)||Sec61 alpha 1 subunit (S. cerevisiae)	266796	SEC61, beta subunit	LG 6
AW059098	Dr.1357	Chaperonin containing TCP1, subunit 8 (theta)	cct8	aspartic-type endopeptidase activity||protein binding||ATP binding||protein folding||proteolysis and peptidolysis||cellular component unknown||cellular protein metabolism||unfolded protein binding	Unknown [-]	fe25b05.x1 Zebrafish WashU MPIMG EST Danio rerio cDNA clone IMAGE:3739857 3' similar to SW:TCPQ_MOUSE P42932 T-COMPLEX PROTEIN 1, THETA SUBUNIT ;, mRNA sequence.	sp:P50990		PROTGI=9988062; PROTID=sp:P50990; PCT=85.53; ALN=546	pir:JC4073		PROTGI=1083259; PROTID=pir:JC4073; PCT=84.25; ALN=546	Hs.125113	Chaperonin containing TCP1, subunit 8 (theta)	Mm.328673	Chaperonin subunit 8 (theta)	394037	chaperonin containing TCP1, subunit 8 (theta)	LG 10
BI890897	Dr.7695	Sb:cb294	sb:cb294	intracellular protein transport||protein carrier activity||membrane||integral to membrane	Unknown [-]	ZF637-3-000152 Zebrafish shield stage whole embryo cDNA library MPMGp637 Danio rerio cDNA clone MPMGp637_24C17;MPMGp637C1724 5', mRNA sequence.	sp:P49755		PROTGI=3915893; PROTID=sp:P49755; PCT=30.80; ALN=221	ref:NP_080487.1		PROTGI=13385718; PROTID=ref:NP_080487.1; PCT=90.06; ALN=161	Hs.279929||Hs.510745	Transmembrane emp24 protein transport domain containing 9||Transmembrane emp24 protein transport domain containing 4	Mm.45233||Mm.254495	Transmembrane emp24 protein transport domain containing 9||Transmembrane emp24 protein transport domain containing 4	368330	zgc:110656	LG 14
AW171157	Dr.29885	Zgc:112364		biological process unknown||molecular function unknown||cellular component unknown	Unknown [-]	fi38b02.x1 Sugano Kawakami zebrafish DRA Danio rerio cDNA clone 2639883 3', mRNA sequence.	ref:NP_065937.1		PROTGI=16507200; PROTID=ref:NP_065937.1; PCT=35.37; ALN=136	ref:NP_570949.1		PROTGI=18700016; PROTID=ref:NP_570949.1; PCT=77.23; ALN=219					554111	zgc:112364
BI673452	Dr.13604	Glycogenin	gyg	carbohydrate biosynthesis||transferase activity, transferring hexosyl groups	Unknown [-]	ft43b11.x1 Gong zebrafish ovary Danio rerio cDNA clone 5153252 3' similar to SW:GLYG_HUMAN P46976 GLYCOGENIN-1 ;, mRNA sequence.	pir:JC4695		PROTGI=2135280; PROTID=pir:JC4695; PCT=62.46; ALN=329	sp:Q9R062		PROTGI=13431556; PROTID=sp:Q9R062; PCT=60.06; ALN=329	Hs.477892	Glycogenin	Mm.6375	Glycogenin 1	406831	glycogenin	LG 13
BI891631	Dr.18038	Zgc:101648	zgc:101648	two-component signal transduction system (phosphorelay)||DNA binding||GTP binding||regulation of transcription, DNA-dependent||intracellular protein transport||small GTPase mediated signal transduction||cellular component unknown||protein transport	Unknown [-]	ZF637-3-000886 Zebrafish shield stage whole embryo cDNA library MPMGp637 Danio rerio cDNA clone MPMGp637_15F18;MPMGp637F1815 5', mRNA sequence.	sp:P57735		PROTGI=12230517; PROTID=sp:P57735; PCT=69.08; ALN=206	sp:Q9WTL2		PROTGI=12230539; PROTID=sp:Q9WTL2; PCT=69.90; ALN=205	Hs.491308	RAB25, member RAS oncogene family	Mm.26994	RAB25, member RAS oncogene family	494098	zgc:101648
BI888810	Dr.3218	Wu:fb36b09	wu:fb36b09		Unknown [-]	ZF637-2-000565 Zebrafish shield stage whole embryo cDNA library MPMGp637 Danio rerio cDNA clone MPMGp637_21A17;MPMGp637A1721 5', mRNA sequence.											321813	wu:fb36b09	LG 19
AI878102	Dr.5288	Wu:fc57e02	wu:fc57e02		Unknown [-]	fc57e02.y1 Zebrafish WashU MPIMG EST Danio rerio cDNA clone IMAGE:3725498 5', mRNA sequence.											325173	wu:fc57e02	LG 5
BI886872	Dr.25900	Wu:fb13e09	wu:fb13e09		Unknown [-]	ZF637-1-001127 Zebrafish shield stage whole embryo cDNA library MPMGp637 Danio rerio cDNA clone MPMGp637_25L5;MPMGp637L0525 5', mRNA sequence.											336554	wu:fb13e09	LG 7
AF392993	Dr.12593	Kruppel-like factor 12	klf12	nucleic acid binding||nucleus||zinc ion binding||metal ion binding	developmental processes [0007275]	Danio rerio kruppel like factor 12 (klf12) mRNA, complete cds.	sp:P57682		PROTGI=12644533; PROTID=sp:P57682; PCT=44.97; ALN=287	sp:Q60980		PROTGI=12229864; PROTID=sp:Q60980; PCT=45.17; ALN=287	Hs.298658	Kruppel-like factor 3 (basic)	Mm.319499	Kruppel-like factor 3 (basic)	117603	Kruppel-like factor 12	LG 1
BG799059	Dr.41345	Transcribed locus			Unknown [-]	fp17e06.y1 zebrafish gridded kidney Danio rerio cDNA clone 4729834 5', mRNA sequence.
AF246171					Unknown [0000000]	Danio rerio isolate 24_3 T-cell receptor alpha variable region gene, partial cds., product = T-cell receptor alpha variable region, location = <1..>291, protein_id = AAG31707.1, codon_start = 1, db_xref = GI:11139452, name = CDS
AI444293	Dr.33340	Wu:fb47e08	wu:fb47e08		Unknown [-]	fb47e08.y1 Zebrafish WashU MPIMG EST Danio rerio cDNA clone IMAGE:3715046 5', mRNA sequence.											322039	wu:fb47e08	LG 3
AI545065	Dr.7466	Zgc:64135	zgc:64135	adenylate kinase activity||ATP binding||nucleobase, nucleoside, nucleotide and nucleic acid metabolism||cellular component unknown||phosphotransferase activity, phosphate group as acceptor||nucleotide kinase activity	Unknown [-]	fb70c08.y1 Zebrafish WashU MPIMG EST Danio rerio cDNA clone IMAGE:3717230 5', mRNA sequence.	pir:KIHUA3		PROTGI=1070480; PROTID=pir:KIHUA3; PCT=60.48; ALN=210	sp:Q9WUR9		PROTGI=6707708; PROTID=sp:Q9WUR9; PCT=58.57; ALN=210	Hs.10862||Hs.493362||Hs.505172	Adenylate kinase 3-like 1||Adenylate kinase 3||Transcribed locus, weakly similar to XP_513462.1 PREDICTED: similar to Adenylate kinase isoenzyme 4, mitochondrial (ATP-AMP transphosphorylase) [Pan troglodytes]	Mm.42040||Mm.196067||Mm.314621	Adenylate kinase 3 alpha-like 1||Adenylate kinase 3||Adenylate kinase 3-like 2	406404	zgc:64135
AI878520	Dr.28810	Wu:fc60b09	wu:fc60b09		Unknown [-]	fc60b09.x1 Zebrafish WashU MPIMG EST Danio rerio cDNA clone IMAGE:3725753 3', mRNA sequence.											325220	wu:fc60b09	LG 21
BE557263	Dr.4932	Annexin A4	anxa4	calcium ion binding||calcium-dependent phospholipid binding	Unknown [-]	fk97g09.y1 Zebrafish Research Genetics C32 fin Danio rerio cDNA 5' similar to TR:O93444 O93444 ANNEXIN MAX1. ;, mRNA sequence.	pir:A42077		PROTGI=280762; PROTID=pir:A42077; PCT=63.75; ALN=320	sp:P97429		PROTGI=2492905; PROTID=sp:P97429; PCT=63.58; ALN=313	Hs.412117||Hs.422986||Hs.463110||Hs.535306	Annexin A6||Annexin A4||Annexin A8||(xs22) mRNA, 445bp	Mm.3267||Mm.259702||Mm.265347	Annexin A8||Annexin A4||Annexin A6	353362	annexin A4	LG 10
BI889526	Dr.43326	Transcribed locus			Unknown [-]	ZF637-2-001281 Zebrafish shield stage whole embryo cDNA library MPMGp637 Danio rerio cDNA clone MPMGp637_23G15;MPMGp637G1523 5', mRNA sequence.
AW076666	Dr.32669	Zgc:92464	zgc:92464	nucleotide binding||ATP binding||nucleus||cytoplasm||hydrolase activity||nucleoside-triphosphatase activity||protein catabolism	Unknown [-]	fj03b02.x1 Zebrafish adult olfactory Danio rerio cDNA 3' similar to TR:O43208 O43208 CLONE 23598. ;, mRNA sequence.	prf:2111282A		PROTGI=1096205; PROTID=prf:2111282A; PCT=97.78; ALN=406	pir:S61923		PROTGI=2137798; PROTID=pir:S61923; PCT=98.03; ALN=406	Hs.79387	Proteasome (prosome, macropain) 26S subunit, ATPase, 5	Mm.272361	Protease (prosome, macropain) 26S subunit, ATPase 5	445285	zgc:92464
AF195851	Dr.8283	Muscle-specific beta 1 integrin binding protein	mibp	kinase activity	myoblast fusion [0007520]	Danio rerio uridine kinase mRNA, complete cds.	ref:NP_055261.1		PROTGI=7657331; PROTID=ref:NP_055261.1; PCT=67.83; ALN=115				Hs.135458	Integrin beta 1 binding protein 3	Mm.81562	Integrin beta 1 binding protein 3	64674	muscle-specific beta 1 integrin binding protein
AF389401	Dr.1442	Amyloid beta (A4) precursor protein a	appa	serine-type endopeptidase inhibitor activity||binding||integral to membrane	circulation [0008015]	Danio rerio amyloid precursor protein (app) mRNA, complete cds.	prf:1403400A		PROTGI=225936; PROTID=prf:1403400A; PCT=71.30; ALN=733	ref:NP_031497.1		PROTGI=6680708; PROTID=ref:NP_031497.1; PCT=65.83; ALN=733	Hs.434980	Amyloid beta (A4) precursor protein (protease nexin-II, Alzheimer disease)	Mm.277585	Amyloid beta (A4) precursor protein	58083	amyloid beta (A4) precursor protein a	LG 1
BI984364	Dr.3347	Fibrillarin	fbl	RNA binding||nucleus||rRNA processing	Unknown [-]	fu13c01.x3 Campbell zebrafish ovary Danio rerio cDNA clone 5304961 3', mRNA sequence.	pir:A38712		PROTGI=105987; PROTID=pir:A38712; PCT=80.49; ALN=316	pir:S38342		PROTGI=481220; PROTID=pir:S38342; PCT=81.35; ALN=316	Hs.299002	Fibrillarin	Mm.189222	Similar to fibrillarin	406275	fibrillarin
BI889190	Dr.25123	Wu:fb51h11	wu:fb51h11		Unknown [-]	ZF637-2-000945 Zebrafish shield stage whole embryo cDNA library MPMGp637 Danio rerio cDNA clone MPMGp637_22L17;MPMGp637L1722 5', mRNA sequence.							Hs.514728	Epsin 2	Mm.139695	Epsin 2	322163	wu:fb51h11	LG 3
BI878946	Dr.3590	PWP2 periodic tryptophan protein homolog (yeast)	pwp2h	copper, zinc superoxide dismutase activity||superoxide metabolism||metal ion binding	Unknown [-]	fl85f05.x1 Sugano Kawakami zebrafish DRA Danio rerio cDNA clone 3820569 3' similar to SW:PWP2_HUMAN Q15269 PERIODIC TRYPTOPHAN PROTEIN 2 HOMOLOG. ;, mRNA sequence.	sp:Q15269		PROTGI=2494898; PROTID=sp:Q15269; PCT=67.51; ALN=911	ref:NP_038653.1		PROTGI=7305363; PROTID=ref:NP_038653.1; PCT=23.68; ALN=354					266990	PWP2 periodic tryptophan protein homolog (yeast)	LG 9
BE200918					Unknown [-]	fk83e08.y1 Zebrafish Research Genetics C32 fin Danio rerio cDNA 5', mRNA sequence.
AF060118	Dr.8083	Nuclear oncoprotein skib	skib	nucleus	signal transduction [0007165]	Danio rerio nuclear oncoprotein (skiB) mRNA, complete cds.	sp:P12755		PROTGI=134517; PROTID=sp:P12755; PCT=59.36; ALN=677	sp:Q60698		PROTGI=2498917; PROTID=sp:Q60698; PCT=71.71; ALN=285	Hs.467529	KIAA0508 protein	Mm.28520	Sloan-Kettering viral oncogene homolog	30113	nuclear oncoprotein skib	LG 11
AI958412	Dr.860	Zgc:55620	zgc:55620	biological process unknown||molecular function unknown	Unknown [-]	fd04d11.y1 Zebrafish WashU MPIMG EST Danio rerio cDNA clone IMAGE:3729909 5' similar to SW:CKAP_HUMAN Q99426 CYTOSKELETON-ASSOCIATED PROTEIN CKAPI ;, mRNA sequence.	sp:Q99426		PROTGI=3023518; PROTID=sp:Q99426; PCT=62.40; ALN=242	ref:NP_079824.1		PROTGI=13384976; PROTID=ref:NP_079824.1; PCT=63.64; ALN=242	Hs.31053	Cytoskeleton associated protein 1	Mm.27947	Cytoskeleton-associated protein 1	337350	zgc:55620	LG 18
BI882446	Dr.4186	Tumor protein D52-like 2	tpd52l2		Unknown [-]	fm93f05.x1 Zebrafish Research Genetics C32 fin Danio rerio cDNA clone 4468376 3', mRNA sequence.	ref:NP_003279.1		PROTGI=4507643; PROTID=ref:NP_003279.1; PCT=61.06; ALN=185	sp:Q62393		PROTGI=12585369; PROTID=sp:Q62393; PCT=67.86; ALN=140	Hs.473296	Tumor protein D52-like 2	Mm.136648	Tumor protein D52-like 2	322103	tumor protein D52-like 2	LG 23
BI326282	Dr.45972	Transcribed locus			Unknown [-]	fr08e11.y1 zebrafish fin day3 regeneration Danio rerio cDNA clone 4927581 4927581 5', mRNA sequence.
BI672949	Dr.14110	Zgc:73262	zgc:73262	structural constituent of ribosome||intracellular||ribosome||protein biosynthesis||ribonucleoprotein complex||metal ion binding	Unknown [-]	ft39h04.y1 Gong zebrafish testis Danio rerio cDNA clone 5153142 5' similar to SW:RS27_XENLA P47904 40S RIBOSOMAL PROTEIN S27. ;, mRNA sequence.	pir:A48045		PROTGI=1082420; PROTID=pir:A48045; PCT=97.62; ALN=84	ref:NP_080743.1		PROTGI=13385958; PROTID=ref:NP_080743.1; PCT=94.05; ALN=84	Hs.487596||Hs.546291||Hs.552313	Transcribed locus, moderately similar to NP_446049.1 ribosomal protein S27 [Rattus norvegicus]||Ribosomal protein S27 (metallopanstimulin 1)||Transcribed locus, strongly similar to XP_507717.1 PREDICTED: similar to chromosome 10 open reading frame 48 [Pan	Mm.325823||Mm.371611	Transcribed locus, moderately similar to XP_371630.2 PREDICTED: similar to ribosomal protein S27 [Homo sapiens]||Ribosomal protein S27	393738	zgc:73262
BI673772	Dr.14551	S-phase kinase-associated protein 1A	skp1a	kinase activity	Unknown [-]	ft32c06.x1 Gong zebrafish testis Danio rerio cDNA clone 5152139 3' similar to SW:SKP1_HUMAN P34991 CYCLIN A/CDK2-ASSOCIATED PROTEIN P19 ;, mRNA sequence.	sp:P34991		PROTGI=1351070; PROTID=sp:P34991; PCT=98.77; ALN=163	prf:2120310B		PROTGI=1583224; PROTID=prf:2120310B; PCT=98.16; ALN=163	Hs.171626||Hs.448718||Hs.488433	S-phase kinase-associated protein 1A (p19A)||Similar to S-phase kinase-associated protein 1A isoform b; organ of Corti protein 2; transcription elongation factor B (SIII), polypeptide 1-like; RNA polymerase II elongation factor-like protein OCP2; cyclin A	Mm.42944||Mm.371782	S-phase kinase-associated protein 1A||PREDICTED: Mus musculus similar to S-phase kinase-associated protein 1A; transcription elongation factor B (SIII), polypeptide 1 (15 kDa),-like; transcription elongation factor B (SIII), polypeptide 1-like (LOC433767)	393716	S-phase kinase-associated protein 1A
AI794373	Dr.2636	IMP (inosine monophosphate) dehydrogenase 2	impdh2	catalytic activity||IMP dehydrogenase activity||GMP biosynthesis	Unknown [-]	fc43f09.y1 Zebrafish WashU MPIMG EST Danio rerio cDNA clone IMAGE:3724169 5' similar to gb:J04208 INOSINE-5'-MONOPHOSPHATE DEHYDROGENASE 2 (HUMAN);, mRNA sequence.	sp:P12268		PROTGI=124419; PROTID=sp:P12268; PCT=91.25; ALN=514	pir:JT0565		PROTGI=110569; PROTID=pir:JT0565; PCT=91.05; ALN=514	Hs.372680||Hs.476231	U87HG mRNA, complete sequence||IMP (inosine monophosphate) dehydrogenase 2	Mm.6065||Mm.324672	Inosine 5&apos;-phosphate dehydrogenase 2||Transcribed locus, strongly similar to XP_533835.1 PREDICTED: similar to inosine 5-phosphate dehydrogenase 2 [Canis familiaris]	317745	IMP (inosine monophosphate) dehydrogenase 2	LG 22
BG306866	Dr.2506	Transcribed locus, strongly similar to NP_003750.1 solute carrier family 4, sodium bicarbonate cotransporter, member 4; sodium bicarbonate cotransporter 1 (sodium bicarbonate cotransporter, kidney; sodium bicarbonate cotransporter, pancreas); solute carri			Unknown [-]	fm08b02.y1 Zebrafish adult retina cDNA Danio rerio cDNA clone 4145595 5', mRNA sequence.	ref:NP_003750.1		PROTGI=4507025; PROTID=ref:NP_003750.1; PCT=90.78; ALN=141	pir:T14031		PROTGI=7513829; PROTID=pir:T14031; PCT=90.78; ALN=141	Hs.333958||Hs.370636	Solute carrier family 4, sodium bicarbonate transporter-like, member 10||Solute carrier family 4, sodium bicarbonate cotransporter, member 8	Mm.209856||Mm.314497	Solute carrier family 4 (anion exchanger), member 8||Solute carrier family 4, sodium bicarbonate cotransporter-like, member 10
AF308597	Dr.10708	ATPase, Na+/K+ transporting, beta 1b polypeptide	atp1b1b	sodium:potassium-exchanging ATPase activity||potassium ion transport||sodium ion transport||membrane	potassium transport [0006813]	Danio rerio Na+/K+ ATPase beta subunit isoform 1b (atp1b1b) mRNA, complete cds.	sp:P05026		PROTGI=114392; PROTID=sp:P05026; PCT=59.60; ALN=295	pir:S09601		PROTGI=110736; PROTID=pir:S09601; PCT=57.91; ALN=295	Hs.291196	ATPase, Na+/K+ transporting, beta 1 polypeptide	Mm.4550	ATPase, Na+/K+ transporting, beta 1 polypeptide	64273	ATPase, Na+/K+ transporting, beta 1b polypeptide	LG 1
AW343840	Dr.36968	Si:ch211-240j22.1	im:6909884	biological process unknown||molecular function unknown||cellular component unknown	Unknown [-]	fi68c05.x1 Sugano Kawakami zebrafish DRA Danio rerio cDNA clone 2642792 3', mRNA sequence.	ref:NP_116231.1		PROTGI=14249558; PROTID=ref:NP_116231.1; PCT=55.99; ALN=276				Hs.267245	Hypothetical protein FLJ14803	Mm.45418	RIKEN cDNA 2700094F01 gene	448886	si:ch211-240j22.1
AW019030	Dr.26431	Zgc:63829	zgc:63829	metabolism||cellular component unknown||oxidoreductase activity	Unknown [-]	fd58g05.x1 Zebrafish WashU MPIMG EST Danio rerio cDNA clone IMAGE:3733976 3' similar to WP:T11F9.11 CE06423 3-OXOACYL-[ACYL-CARRIER PROTEIN] REDUCTASE ;, mRNA sequence.	ref:NP_057329.1		PROTGI=7705905; PROTID=ref:NP_057329.1; PCT=51.07; ALN=280	ref:NP_444492.1		PROTGI=16716597; PROTID=ref:NP_444492.1; PCT=48.57; ALN=280	Hs.104920||Hs.170673	Similar to retinal short chain dehydrogenase reductase; short chain dehydrogenase reductase 9||Epidermal retinal dehydrogenase 2	Mm.98096||Mm.298546	Retinal short chain dehydrogenase reductase 2||RIKEN cDNA 4833413O15 gene	406799	zgc:63829	LG 7
BG985504	Dr.4351	Striatin, calmodulin binding protein 3	strn3		Unknown [-]	1241t3 NICHD Zebrafish normalized I Danio rerio cDNA clone 1241, mRNA sequence.	pir:JC2522		PROTGI=1082650; PROTID=pir:JC2522; PCT=77.86; ALN=280	ref:NP_443205.1		PROTGI=16418469; PROTID=ref:NP_443205.1; PCT=78.21; ALN=280	Hs.401843	Striatin, calmodulin binding protein 3	Mm.65979	RIKEN cDNA 5730526G10 gene	368853	striatin, calmodulin binding protein 3	LG 17
AI626619	Dr.2604	Transcribed locus			Unknown [-]	fc05f01.x1 Zebrafish WashU MPIMG EST Danio rerio cDNA clone IMAGE:3720505 3', mRNA sequence.
BI429509	Dr.11330	LSM4 homolog, U6 small nuclear RNA associated (S. cerevisiae)	lsm4	molecular function unknown||nucleus||small nucleolar ribonucleoprotein complex||mRNA processing||ribonucleoprotein complex	Unknown [-]	fr70g09.y1 zebrafish adult brain Danio rerio cDNA clone 4966097 5' similar to TR:Q9Y4Z0 Q9Y4Z0 LSM4 PROTEIN. ;, mRNA sequence.	sp:Q9Y4Z0		PROTGI=10720082; PROTID=sp:Q9Y4Z0; PCT=85.92; ALN=141	sp:Q9QXA5		PROTGI=10720074; PROTID=sp:Q9QXA5; PCT=80.99; ALN=141	Hs.515255	LSM4 homolog, U6 small nuclear RNA associated (S. cerevisiae)	Mm.248188	LSM4 homolog, U6 small nuclear RNA associated (S. cerevisiae)	393669	LSM4 homolog, U6 small nuclear RNA associated (S. cerevisiae)
BI889720					Unknown [-]	ZF637-2-001475 Zebrafish shield stage whole embryo cDNA library MPMGp637 Danio rerio cDNA clone MPMGP637_3F4;MPMGP637F043 5', mRNA sequence.
BI877561	Dr.15954	Zgc:113313		biological process unknown||molecular function unknown||cellular component unknown	Unknown [-]	fl73f06.x1 Sugano Kawakami zebrafish DRA Danio rerio cDNA clone 3819419 3', mRNA sequence.	ref:NP_037433.1		PROTGI=9558743; PROTID=ref:NP_037433.1; PCT=48.21; ALN=111				Hs.82482	Protein predicted by clone 23882	Mm.347600	CDNA sequence BC018462	503526	zgc:113313
AF136456	Dr.8108	Transcription factor 7-like 1b (T-cell specific, HMG-box)	tcf7l1b	DNA binding||regulation of transcription, DNA-dependent||embryonic pattern specification||hindbrain development||brain segmentation	transcription regulation [0006355]	Danio rerio transcription factor Tcf3b (tcf3b) mRNA, partial cds.	ref:NP_112573.1		PROTGI=13786123; PROTID=ref:NP_112573.1; PCT=72.01; ALN=544	ref:NP_033358.1		PROTGI=6678247; PROTID=ref:NP_033358.1; PCT=69.43; ALN=550	Hs.516297	Transcription factor 7-like 1 (T-cell specific, HMG-box)	Mm.321330	Transcription factor 3	30556	transcription factor 7-like 1b (T-cell specific, HMG-box)	LG 15
AW058706	Dr.38054	Ubiquitin-like, containing PHD and RING finger domains, 1	uhrf1	ubiquitin ligase complex||DNA binding||ubiquitin-protein ligase activity||regulation of transcription, DNA-dependent||protein modification||zinc ion binding||protein ubiquitination	Unknown [-]	fe50e07.y1 Zebrafish WashU MPIMG EST Danio rerio cDNA clone IMAGE:3742308 5', mRNA sequence.	ref:NP_037414.2		PROTGI=16507204; PROTID=ref:NP_037414.2; PCT=66.38; ALN=774	ref:NP_035844.1		PROTGI=6755993; PROTID=ref:NP_035844.1; PCT=35.16; ALN=80	Hs.108106	Ubiquitin-like, containing PHD and RING finger domains, 1	Mm.42196||Mm.291311||Mm.359518	Ubiquitin-like, containing PHD and RING finger domains, 1||Gene model 1861, (NCBI)||PREDICTED: Mus musculus similar to Ubiquitin-like, containing PHD and RING finger domains, 1 (LOC434907), mRNA	406350	ubiquitin-like, containing PHD and RING finger domains, 1
AF211852	Dr.18282	KH domain containing, RNA binding, signal transduction associated 1	khdrbs1	nucleic acid binding	cell proliferation [0008283]	Danio rerio GAP-associated phosphoprotein p62 mRNA, partial cds.	pir:A38219		PROTGI=420044; PROTID=pir:A38219; PCT=60.43; ALN=370	pir:I49140		PROTGI=2137619; PROTID=pir:I49140; PCT=58.22; ALN=370	Hs.445893	KH domain containing, RNA binding, signal transduction associated 1	Mm.8256||Mm.349946	KH domain containing, RNA binding, signal transduction associated 1||Similar to src associated in mitosis, 68 kDa	30082	KH domain containing, RNA binding, signal transduction associated 1
D32215	Dr.278	Empty spiracles homeobox 2	emx2	DNA binding||transcription factor activity||nucleus||regulation of transcription, DNA-dependent||development||brain development||regulation of transcription	transcription regulation [0006355]	Brachydanio rerio emx2 mRNA for emx2 homeoprotein, complete cds.	ref:NP_004089.1		PROTGI=14149611; PROTID=ref:NP_004089.1; PCT=92.86; ALN=247	ref:NP_036042.1		PROTGI=6755957; PROTID=ref:NP_036042.1; PCT=51.19; ALN=81	Hs.202095	Empty spiracles homolog 2 (Drosophila)	Mm.245394	Empty spiracles homolog 2 (Drosophila)	30537	empty spiracles homeobox 2
AI558502	Dr.31908	Wu:fb97a12	wu:fb97a12		Unknown [-]	fb73a05.y1 Zebrafish WashU MPIMG EST Danio rerio cDNA clone IMAGE:3717488 5' similar to contains MSR1.t2 MSR1 repetitive element ;, mRNA sequence.	ref:NP_057371.1		PROTGI=7705417; PROTID=ref:NP_057371.1; PCT=54.22; ALN=208				Hs.142442	HP1-BP74	Mm.354643	Heterochromatin protein 1, binding protein 3	323393	wu:fb97a12	LG 11
BI430340	Dr.10249	Wu:fk49e04	wu:fk49e04		Unknown [-]	fr86g07.x1 zebrafish adult brain Danio rerio cDNA clone 4967629 3' similar to SW:UCRY_BOVIN P07552 UBIQUINOL-CYTOCHROME C REDUCTASE COMPLEX 6.4 KD PROTEIN ;, mRNA sequence.	sp:O14957		PROTGI=3915179; PROTID=sp:O14957; PCT=55.36; ALN=56	ref:NP_079926.1		PROTGI=13385112; PROTID=ref:NP_079926.1; PCT=58.93; ALN=56	Hs.8372	Ubiquinol-cytochrome c reductase, 6.4kDa subunit	Mm.43162||Mm.337888	Ubiquinol-cytochrome c reductase (6.4kD) subunit||Transcribed locus	334674	wu:fk49e04	LG 2
BI476591					Unknown [-]	fq26h08.y3 zebrafish adult brain Danio rerio cDNA clone 4832870 5', mRNA sequence.
AI353094	Dr.15175	NADH dehydrogenase (ubiquinone) 1 beta subcomplex 5	ndufb5	biological process unknown||molecular function unknown||cellular component unknown	Unknown [-]	zeh0024.seq.F Zebrafish Embryonic Heart cDNA Library Danio rerio cDNA 5', mRNA sequence.	ref:NP_002483.1		PROTGI=4505363; PROTID=ref:NP_002483.1; PCT=56.54; ALN=186				Hs.518424||Hs.547230	NADH dehydrogenase (ubiquinone) 1 beta subcomplex, 5, 16kDa||Transcribed locus, strongly similar to NP_079592.2 NADH dehydrogenase (ubiquinone) 1 beta subcomplex, 5; NADH dehydrogenase (ubiquinone) 1 beta subcomplex 5 [Mus musculus]	Mm.28058	NADH dehydrogenase (ubiquinone) 1 beta subcomplex, 5	116714	NADH dehydrogenase (ubiquinone) 1 beta subcomplex 5	LG 6
BI890050	Dr.12411	Zgc:85649	zgc:85649		Unknown [-]	ZF637-2-001805 Zebrafish shield stage whole embryo cDNA library MPMGp637 Danio rerio cDNA clone MPMGP637_4D3;MPMGP637D034 5', mRNA sequence.	sp:P43487		PROTGI=1172837; PROTID=sp:P43487; PCT=73.13; ALN=197	sp:P34022		PROTGI=464544; PROTID=sp:P34022; PCT=73.27; ALN=199	Hs.24763||Hs.199561	RAN binding protein 1||RAN binding protein 2	Mm.3752||Mm.142730	RAN binding protein 1||RAN binding protein 2	337046	zgc:85649	LG 5
AI942500	Dr.1818	Wu:fc72a10	wu:fc72a10		Unknown [-]	fc72a10.y1 Zebrafish WashU MPIMG EST Danio rerio cDNA clone IMAGE:3726906 5', mRNA sequence.											325377	wu:fc72a10	LG 11
BI885994	Dr.13288	Zgc:92615	zgc:92615	biological process unknown||molecular function unknown||cellular component unknown	Unknown [-]	ZF637-1-000249 Zebrafish shield stage whole embryo cDNA library MPMGp637 Danio rerio cDNA clone MPMGp637_6B18;MPMGp637B186 5', mRNA sequence.	pir:I38191		PROTGI=7513213; PROTID=pir:I38191; PCT=77.85; ALN=158				Hs.54649	Putative nucleic acid binding protein RY-1	Mm.182650	RIKEN cDNA 2610209M04 gene	436976	zgc:92615
BI890131	Dr.29345	Transcribed locus			Unknown [-]	ZF637-2-001886 Zebrafish shield stage whole embryo cDNA library MPMGp637 Danio rerio cDNA clone MPMGP637_4F9;MPMGP637F094 5', mRNA sequence.
BI845725	Dr.14100	Transcribed locus			Unknown [-]	fs96a07.x1 Zebrafish neuronal Danio rerio cDNA clone 5077524 3', mRNA sequence.
BM082411	Dr.343	Archain 1 like	arcn1l	intracellular protein transport||clathrin vesicle coat	Unknown [-]	fu23c08.x1 Campbell zebrafish ovary Danio rerio cDNA clone 5306103 3' similar to SW:COPD_HUMAN P48444 COATOMER DELTA SUBUNIT ;, mRNA sequence.	pir:A56750		PROTGI=1082227; PROTID=pir:A56750; PCT=81.29; ALN=512				Hs.33642	Archain 1	Mm.261786||Mm.371682	Transcribed locus||Archain 1	399661	archain 1 like	LG 15
AW116584					Unknown [-]	fi17d05.x1 Sugano Kawakami zebrafish DRA Danio rerio cDNA clone 2601417 3', mRNA sequence.
BI981135	Dr.19236	LIM domain only 4, like	lmo4l	zinc ion binding||metal ion binding	Unknown [-]	fu40b11.x1 zebrafish adult brain Danio rerio cDNA clone 5331812 3', mRNA sequence.	ref:NP_006760.1		PROTGI=5803072; PROTID=ref:NP_006760.1; PCT=95.76; ALN=165	ref:NP_034853.1		PROTGI=6754560; PROTID=ref:NP_034853.1; PCT=95.76; ALN=165	Hs.436792	LIM domain only 4	Mm.29187	LIM domain only 4	324849	LIM domain only 4, like
BI878442	Dr.4907	Fibrinogen, gamma polypeptide	zgc:56023	molecular function unknown||fibrinogen complex||signal transduction||platelet activation||protein polymerization	Unknown [-]	fl78a06.x1 Sugano Kawakami zebrafish DRA Danio rerio cDNA clone 3819922 3' similar to SW:FIBG_XENLA P17634 FIBRINOGEN GAMMA CHAIN PRECURSOR. ;, mRNA sequence.	pir:FGHUG		PROTGI=71827; PROTID=pir:FGHUG; PCT=59.55; ALN=397	sp:Q9R045		PROTGI=13626116; PROTID=sp:Q9R045; PCT=40.76; ALN=238	Hs.546255	Fibrinogen, gamma polypeptide	Mm.16422||Mm.331096	Fibrinogen, gamma polypeptide||Transcribed locus	406327	fibrinogen, gamma polypeptide	LG 20
BI841461	Dr.13870	Si:ch211-132p20.1	si:ch211-132p20.1		Unknown [-]	fq56d01.x1 Zebrafish adult olfactory Danio rerio cDNA clone 4879920 3', mRNA sequence.											334379	si:ch211-132p20.1	LG 4
AW281618	Dr.5985	Wu:fj54e12	wu:fj54e12		Unknown [-]	fj54e12.x1 zebrafish adult brain Danio rerio cDNA 3' similar to contains element MER33 repetitive element ;, mRNA sequence.											336186	wu:fj54e12	LG 16
AW058802	Dr.28566	Wu:fe48a10	wu:fe48a10		Unknown [-]	fe48a10.x1 Zebrafish WashU MPIMG EST Danio rerio cDNA clone IMAGE:3742074 3' similar to TR:O15147 O15147 E3B1. [1] ;, mRNA sequence.	ref:NP_005461.1		PROTGI=4885611; PROTID=ref:NP_005461.1; PCT=90.00; ALN=185	ref:NP_031406.1		PROTGI=6671499; PROTID=ref:NP_031406.1; PCT=92.00; ALN=100	Hs.508148	Abl-interactor 1	Mm.205647||Mm.370500	Abl-interactor 1||Abl-interactor 1	326909	wu:fe48a10	LG 2
BI888693	Dr.6081	Zgc:66438	zgc:66438	biological process unknown||molecular function unknown||cellular component unknown	Unknown [-]	ZF637-2-000448 Zebrafish shield stage whole embryo cDNA library MPMGp637 Danio rerio cDNA clone MPMGp637_21M9;MPMGp637M0921 5', mRNA sequence.	ref:NP_061972.1		PROTGI=9506861; PROTID=ref:NP_061972.1; PCT=63.83; ALN=47				Hs.86674	Similar to RIKEN cDNA 6530418L21	Mm.76166	RIKEN cDNA 6230427J02 gene	327328	zgc:66438	LG 6
BI533195	Dr.9288	Wu:fc21h08	wu:fc21h08	hormone activity||extracellular region||physiological process	Unknown [-]	fq97g09.y3 zebrafish fin day3 regeneration Danio rerio cDNA clone 4926545 4926545 5', mRNA sequence.	sp:P01344		PROTGI=124255; PROTID=sp:P01344; PCT=54.71; ALN=167	sp:P09535		PROTGI=124256; PROTID=sp:P09535; PCT=61.07; ALN=149	Hs.549043	Insulin-like growth factor 2 (somatomedin A)	Mm.3862	Insulin-like growth factor 2	324215	wu:fc21h08	LG 25
BM095902	Dr.15490	Im:7139999	im:7139999	biological process unknown||molecular function unknown||cellular component unknown	Unknown [-]	fv28b09.x1 Sugano SJD adult male Danio rerio cDNA clone 5409737 3' similar to TR:Q9Y108 Q9Y108 BCDNA:GH11110 PROTEIN. ;, mRNA sequence.	ref:NP_073605.1		PROTGI=12232445; PROTID=ref:NP_073605.1; PCT=72.46; ALN=254	ref:NP_062737.1		PROTGI=9790035; PROTID=ref:NP_062737.1; PCT=36.36; ALN=121	Hs.435947	RNA binding motif protein 15	Mm.27966	RNA binding motif protein 15	449932	im:7139999
AF369381	Dr.12401	Epha4b	epha4b	protein kinase activity||protein-tyrosine kinase activity||receptor activity||ephrin receptor activity||ATP binding||protein amino acid phosphorylation||transmembrane receptor protein tyrosine kinase signaling pathway||membrane	electron transport [0006118]	Danio rerio Eph receptor EphA4b (RTK2) mRNA, complete cds.	sp:P54764		PROTGI=1711371; PROTID=sp:P54764; PCT=66.87; ALN=962	sp:Q03137		PROTGI=585374; PROTID=sp:Q03137; PCT=66.84; ALN=964	Hs.476967	EPH receptor A6	Mm.353171	Eph receptor A6	64270	epha4b	LG 2
BG307383	Dr.3126	Transcribed locus, weakly similar to NP_150597.1 mitochondrial ribosomal protein S36 [Homo sapiens]			Unknown [-]	fm03e02.y1 Zebrafish adult retina cDNA Danio rerio cDNA clone 4145354 5', mRNA sequence.	ref:NP_150597.1		PROTGI=15150811; PROTID=ref:NP_150597.1; PCT=47; ALN=109	ref:NP_079645.1		PROTGI=13384742; PROTID=ref:NP_079645.1; PCT=44; ALN=109	Hs.369901	Mitochondrial ribosomal protein S36	Mm.233440||Mm.306173	Transcribed locus||Mitochondrial ribosomal protein S36
BM036802	Dr.14995	Transcribed locus, moderately similar to XP_419764.1 PREDICTED: similar to minichromosome maintenance protein domain containing 1 [Gallus gallus]			Unknown [-]	fu83a01.x1 Gong zebrafish ovary Danio rerio cDNA clone 5377417 3' similar to TR:Q9ZPT4 Q9ZPT4 PUTATIVE DNA REPLICATION LICENSING FACTOR WITH AN MCM FAMILY DOMAIN ;contains Alu repetitive element;, mRNA sequence.	sp:Q14566		PROTGI=2497824; PROTID=sp:Q14566; PCT=50.86; ALN=172	sp:P97311		PROTGI=2497825; PROTID=sp:P97311; PCT=50.86; ALN=172	Hs.477481	MCM2 minichromosome maintenance deficient 2, mitotin (S. cerevisiae)	Mm.16711	Minichromosome maintenance deficient 2 mitotin (S. cerevisiae)
BI865055	Dr.13464	Transcribed locus			Unknown [-]	ft19e06.y1 Zebrafish neuronal Danio rerio cDNA clone 5081962 5', mRNA sequence.
AI884045	Dr.21837	Transcribed locus			Unknown [-]	fc72f12.x1 Zebrafish WashU MPIMG EST Danio rerio cDNA clone IMAGE:3726959 3', mRNA sequence.
AI397291	Dr.27275	Si:ch211-200o3.1	wu:fb09d12		Unknown [-]	fb09d12.x1 zebrafish fin day0 regeneration Danio rerio cDNA 3', mRNA sequence.											336402	si:ch211-200o3.1	LG 18
BM004977	Dr.16886	Zgc:65851	zgc:65851	biological process unknown||structural molecule activity||intermediate filament	Unknown [-]	fu62d10.x1 zebrafish adult brain Danio rerio cDNA clone 5334186 3' similar to TR:P79933 P79933 XEFILTIN. ;, mRNA sequence.	pir:S07144		PROTGI=107182; PROTID=pir:S07144; PCT=47.56; ALN=545	sp:P08551		PROTGI=417355; PROTID=sp:P08551; PCT=49.46; ALN=532	Hs.521461	Neurofilament, light polypeptide 68kDa	Mm.1956	Neurofilament, light polypeptide	321113	zgc:65851
AF071256				DNA binding||transcription factor activity||nucleus||transcription||regulation of transcription, DNA-dependent||development||transcriptional activator activity	transcription regulation [0006355]	Danio rerio homeobox protein (hoxb9a) gene, complete cds., product = homeobox protein, gene = hoxb9a, location = join(126..657,2059..2294), protein_id = AAD15949.1, codon_start = 1, db_xref = GI:4322080, name = CDS											30344	homeo box B9a
BG308438	Dr.28548	Wu:fb38g03	wu:fb38g03		Unknown [-]	fl92w90.x1 Zebrafish adult retina cDNA Danio rerio cDNA clone 4144032 3', mRNA sequence.											321935	wu:fb38g03	LG 22
BI864018	Dr.13408	Transcribed locus			Unknown [-]	ft13b07.y1 Zebrafish neuronal Danio rerio cDNA clone 5081412 5', mRNA sequence.
BI888883	Dr.17237	Im:7150907		biological process unknown||molecular function unknown||cellular component unknown	Unknown [-]	ZF637-2-000638 Zebrafish shield stage whole embryo cDNA library MPMGp637 Danio rerio cDNA clone MPMGp637_21H21;MPMGp637H2121 5', mRNA sequence.	sp:P28838		PROTGI=12643394; PROTID=sp:P28838; PCT=74.33; ALN=374	ref:NP_077754.1		PROTGI=13277356; PROTID=ref:NP_077754.1; PCT=74.60; ALN=374					504033	im:7150907
BI840985	Dr.38156	CD99 antigen-like 2	cd99l2		Unknown [-]	fq41e11.x1 zebrafish adult brain Danio rerio cDNA clone 4833909 3', mRNA sequence.	sp:P14209		PROTGI=119049; PROTID=sp:P14209; PCT=32.74; ALN=212				Hs.522805	CD99 antigen-like 2	Mm.283879	Cd99 antigen-like 2	323266	CD99 antigen-like 2	LG 7
BI704344	Dr.369	Splicing factor proline/glutamine rich (polypyrimidine tract binding protein associated)	sfpq	nuclear mRNA splicing, via spliceosome||nucleic acid binding||mRNA processing	Unknown [-]	zfshTARAMA000174 Zebrafish shield stage whole embryo cDNA library MPMGp637 Danio rerio cDNA clone MPMGp637F013 5', mRNA sequence.	pir:A46302		PROTGI=423054; PROTID=pir:A46302; PCT=56.14; ALN=638	pir:A54691		PROTGI=1083440; PROTID=pir:A54691; PCT=56.48; ALN=458					406564	splicing factor proline/glutamine rich (polypyrimidine tract binding protein associated)
AI641505	Dr.27932	Wu:fc16e07	wu:fc16e07		Unknown [-]	fc16e07.x1 Zebrafish WashU MPIMG EST Danio rerio cDNA clone IMAGE:3721572 3', mRNA sequence.											324002	wu:fc16e07	LG 25
BM037469	Dr.14988	Small nuclear ribonucleoprotein D3 polypeptide	snrpd3	molecular function unknown||nucleus||small nucleolar ribonucleoprotein complex||mRNA processing||ribonucleoprotein complex	Unknown [-]	ft70g03.y3 Gong zebrafish ovary Danio rerio cDNA clone 5158829 5' similar to SW:SMD3_HUMAN P43331 SMALL NUCLEAR RIBONUCLEOPROTEIN SM D3 ;, mRNA sequence.	sp:P43331		PROTGI=1173456; PROTID=sp:P43331; PCT=93.70; ALN=127	ref:NP_080371.1		PROTGI=13385598; PROTID=ref:NP_080371.1; PCT=93.70; ALN=127	Hs.356549	Small nuclear ribonucleoprotein D3 polypeptide 18kDa	Mm.45151	Small nuclear ribonucleoprotein D3	415171	small nuclear ribonucleoprotein D3 polypeptide
BF717398	Dr.36690	Transcribed locus, moderately similar to NP_942131.1 acetyl-Coenzyme A carboxylase alpha isoform 1; acetyl-CoA carboxylase 1; ACC-alpha [Homo sapiens]			Unknown [-]	fd42b11.y1 Zebrafish WashU MPIMG EST Danio rerio cDNA clone IMAGE:3732381 5', mRNA sequence.	prf:2111499A		PROTGI=1096587; PROTID=prf:2111499A; PCT=70.18; ALN=57						Mm.31374||Mm.352014	Hypothetical protein E130101M22||Acetyl-CoA carboxylase
BG305279					Unknown [-]	fm11b01.x1 Zebrafish adult retina cDNA Danio rerio cDNA clone 4145976 3', mRNA sequence.
BM071208	Dr.31596	Zgc:73290	zgc:73290	cellular component unknown	Unknown [-]	fv04d07.x1 zebrafish adult brain Danio rerio cDNA clone 5385637 3', mRNA sequence.	pir:T12543		PROTGI=7512658; PROTID=pir:T12543; PCT=49.88; ALN=398				Hs.179260||Hs.551489	Chromosome 14 open reading frame 4||Transcribed locus, strongly similar to NP_665835.1 RIKEN cDNA 6430527G18; polyglutamine-containing protein [Mus musculus]	Mm.248358||Mm.362132	RIKEN cDNA 6430527G18 gene||Transcribed locus	324723	zgc:73290	LG 17
AI588288	Dr.21282	Wu:fb98h04	wu:fb98h04		Unknown [-]	fb98h04.x1 Zebrafish WashU MPIMG EST Danio rerio cDNA clone IMAGE:3719959 3', mRNA sequence.											323451	wu:fb98h04	LG 17
BM071318	Dr.14800	SRY-box containing gene 21 b	sox21b	DNA binding||regulation of transcription, DNA-dependent	Unknown [-]	fv06a10.x1 zebrafish adult brain Danio rerio cDNA clone 5385523 3', mRNA sequence.	ref:NP_009015.1		PROTGI=5902108; PROTID=ref:NP_009015.1; PCT=75.36; ALN=245	sp:P53784		PROTGI=1711466; PROTID=sp:P53784; PCT=67.88; ALN=137	Hs.187577	SRY (sex determining region Y)-box 21	Mm.70950	SRY-box containing gene 21	406246	SRY-box containing gene 21 b
AY007304	Dr.33922	Replication protein A2	rpa2	nucleic acid binding||DNA binding||single-stranded DNA binding||nucleus||DNA replication||nucleotide-excision repair	DNA dependent DNA replication [0006261]	Danio rerio replication protein A (rpa) mRNA, complete cds.	sp:P15927		PROTGI=132474; PROTID=sp:P15927; PCT=55.80; ALN=271	pir:S28682		PROTGI=285008; PROTID=pir:S28682; PCT=52.88; ALN=271	Hs.79411||Hs.534452	Replication protein A2, 32kDa||Replication protein A4, 34kDa	Mm.2870	Replication protein A2	65226	replication protein A2
BI886249	Dr.13168	Nuclear cap binding protein subunit 2	ncbp2	nuclear mRNA splicing, via spliceosome||nucleic acid binding||mRNA processing||cellular component unknown	Unknown [-]	ZF637-1-000504 Zebrafish shield stage whole embryo cDNA library MPMGp637 Danio rerio cDNA clone MPMGp637_12K11;MPMGp637K1112 5', mRNA sequence.	prf:2118330A		PROTGI=1582342; PROTID=prf:2118330A; PCT=81.21; ALN=149	ref:NP_080830.1		PROTGI=13386056; PROTID=ref:NP_080830.1; PCT=80.00; ALN=150	Hs.240770	Nuclear cap binding protein subunit 2, 20kDa	Mm.290027	Nuclear cap binding protein subunit 2	192325	nuclear cap binding protein subunit 2	LG 22
AI943195	Dr.5439	Zgc:101636	zgc:101636	biological process unknown	Unknown [-]	fc86c01.x1 Zebrafish WashU MPIMG EST Danio rerio cDNA clone IMAGE:3728256 3' similar to TR:O35987 O35987 P47, COMPLETE CDS. ;, mRNA sequence.	pir:B40970		PROTGI=88973; PROTID=pir:B40970; PCT=37.34; ALN=158	ref:NP_080810.1		PROTGI=13386036; PROTID=ref:NP_080810.1; PCT=47.94; ALN=340	Hs.12865	NSFL1 (p97) cofactor (p47)	Mm.297814||Mm.319417	NSFL1 (p97) cofactor (p47)||Similar to p47 protein	492805	zgc:101636
BG738899	Dr.4181	Zgc:56297	zgc:56297	molecular function unknown||intracellular protein transport||cellular component unknown	Unknown [-]	fp64d03.y1 Zebrafish adult retina cDNA Danio rerio cDNA clone 4786613 5' similar to TR:O46088 O46088 EG:63B12.8 PROTEIN ;, mRNA sequence.	ref:NP_443107.1		PROTGI=16418381; PROTID=ref:NP_443107.1; PCT=88.96; ALN=317	pir:A44882		PROTGI=346725; PROTID=pir:A44882; PCT=69.42; ALN=325	Hs.334684||Hs.499925	Hypothetical protein MGC10485||Vacuolar protein sorting 26 (yeast)	Mm.218717||Mm.260703	RIKEN cDNA 2310075A12 gene||Vacuolar protein sorting 26 (yeast)	406684	zgc:56297	LG 15
AA658585	Dr.36368	Tumor necrosis factor receptor superfamily, member 21	tnfrsf21	receptor activity||protein binding||signal transduction	Unknown [-]	fa55e01.s1 zebrafish gridded kidney Danio rerio cDNA clone zbr1393 3', mRNA sequence.	ref:NP_055267.1		PROTGI=7657039; PROTID=ref:NP_055267.1; PCT=70.87; ALN=198	ref:NP_443207.1		PROTGI=16418471; PROTID=ref:NP_443207.1; PCT=71.36; ALN=198	Hs.443577	Tumor necrosis factor receptor superfamily, member 21	Mm.200792	Tumor necrosis factor receptor superfamily, member 21	334039	tumor necrosis factor receptor superfamily, member 21	LG 20
AF248042	Dr.11729	Cytochrome P450, subfamily IIJ (arachidonic acid epoxygenase) polypeptide a	cyp2ja	monooxygenase activity||electron transport||membrane||oxidoreductase activity||oxidoreductase activity, acting on paired donors, with incorporation or reduction of molecular oxygen, reduced flavin or flavoprotein as one donor, and incorporation of one ato	electron transport [0006118]	Danio rerio cytochrome P450 mRNA, complete cds.	ref:NP_000766.2		PROTGI=18491008; PROTID=ref:NP_000766.2; PCT=50; ALN=468	sp:O54750		PROTGI=3913342; PROTID=sp:O54750; PCT=47; ALN=490	Hs.72913||Hs.363140	Transcribed locus, weakly similar to XP_286199.3 similar to Cyp2a4 protein [Mus musculus]||Cytochrome P450, family 2, subfamily F, polypeptide 1	Mm.4515	Cytochrome P450, family 2, subfamily f, polypeptide 2	259306	cytochrome P450, subfamily IIJ (arachidonic acid epoxygenase) polypeptide a	LG 20
BI881679	Dr.13138	Transcribed locus			Unknown [-]	fn05f12.x1 Zebrafish Research Genetics C32 fin Danio rerio cDNA clone 4469519 3', mRNA sequence.
BG799399					Unknown [-]	fm96e04.y1 Zebrafish Research Genetics C32 fin Danio rerio cDNA clone 4468687 5', mRNA sequence.
AW115688	Dr.6229	Wu:fb74g08	wu:fb74g08		Unknown [-]	fj99b09.x1 Sugano Kawakami zebrafish DRA Danio rerio cDNA clone 2599769 3', mRNA sequence.											322844	wu:fb74g08	LG 4
AW115946	Dr.8996	Vesicle docking protein p115	zgc:55298	binding||cytoplasm||intracellular protein transport||protein transporter activity||membrane	Unknown [-]	fi05d03.x1 Sugano Kawakami zebrafish DRA Danio rerio cDNA clone 2600261 3' similar to TR:O60763 O60763 P115. ;, mRNA sequence.	sp:O60763		PROTGI=13431957; PROTID=sp:O60763; PCT=73.68; ALN=950	sp:Q9Z1Z0		PROTGI=13431959; PROTID=sp:Q9Z1Z0; PCT=73.34; ALN=934	Hs.292689	Vesicle docking protein p115	Mm.15868	Ribosomal protein L13	393124	vesicle docking protein p115
AI959374	Dr.29982	Wu:fd08g06	wu:fd08g06		Unknown [-]	fd08g06.y1 Zebrafish WashU MPIMG EST Danio rerio cDNA clone IMAGE:3730330 5', mRNA sequence.	ref:NP_060282.1		PROTGI=8923390; PROTID=ref:NP_060282.1; PCT=45.45; ALN=88				Hs.131434	Coiled-coil-helix-coiled-coil-helix domain containing 3	Mm.21501	RIKEN cDNA C030041B07 gene	325751	wu:fd08g06	LG 25
AW281249	Dr.8073	Developing brain homeobox 2	dbx2	DNA binding||transcription factor activity||nucleus||regulation of transcription, DNA-dependent||development||regulation of transcription	Unknown [-]	fj52c11.y1 zebrafish adult brain Danio rerio cDNA 5', mRNA sequence.	pir:A55180		PROTGI=1082462; PROTID=pir:A55180; PCT=59.32; ALN=59	sp:P52950		PROTGI=1706313; PROTID=sp:P52950; PCT=46.92; ALN=109	Hs.302764	Developing brain homeobox 2	Mm.152937	Developing brain homeobox 2	30417	developing brain homeobox 2	LG 25
BM095932	Dr.17093	Wu:fa08d08	wu:fa08d08		Unknown [-]	fv28e09.x1 Sugano SJD adult male Danio rerio cDNA clone 5409881 3', mRNA sequence.							Hs.323489	FLJ20758 protein	Mm.30256	RIKEN cDNA 2810422B04 gene	334909	wu:fa08d08	LG 14
BI890430					Unknown [-]	ZF637-2-002185 Zebrafish shield stage whole embryo cDNA library MPMGp637 Danio rerio cDNA clone MPMGp637_7G6;MPMGp637G067 5', mRNA sequence.
BI670920	Dr.11072	Zgc:73075	zgc:73075	biological process unknown||receptor activity||calcium ion binding||cellular component unknown	Unknown [-]	fp58b08.x1 Zebrafish adult retina cDNA Danio rerio cDNA clone 4786119 3', mRNA sequence.	pir:JC1227		PROTGI=107566; PROTID=pir:JC1227; PCT=59.79; ALN=189	pir:S21155		PROTGI=109502; PROTID=pir:S21155; PCT=60.85; ALN=189	Hs.80539	Recoverin	Mm.235863	Recoverin	393798	zgc:73075
BG799070					Unknown [-]	fp17f09.y1 zebrafish gridded kidney Danio rerio cDNA clone 4729888 5' similar to SW:MAL_HUMAN P21145 MYELIN AND LYMPHOCYTE PROTEIN ;, mRNA sequence.
BM154039	Dr.24321	Zgc:56639	zgc:56639	biological process unknown||molecular function unknown||cellular component unknown	Unknown [-]	fv39d10.y1 Sugano SJD adult male Danio rerio cDNA clone 5410986 5' similar to TR:Q9W1X9 Q9W1X9 CG13533 PROTEIN. ;, mRNA sequence.	ref:NP_060300.1		PROTGI=8923427; PROTID=ref:NP_060300.1; PCT=48.33; ALN=240	ref:NP_075918.1		PROTGI=12963675; PROTID=ref:NP_075918.1; PCT=47.50; ALN=240	Hs.518750	OCIA domain containing 1	Mm.247039	OCIA domain containing 1	393272	zgc:56639
BM183907	Dr.6086	Wu:fi06g08	wu:fi06g08		Unknown [-]	fv65c05.x1 Sugano SJD adult male Danio rerio cDNA clone 5413256 3' similar to TR:Q9VR55 Q9VR55 CG14613 PROTEIN. ;contains element LTR9 repetitive element ;, mRNA sequence.	ref:NP_543011.1		PROTGI=18201878; PROTID=ref:NP_543011.1; PCT=30.40; ALN=125				Hs.13034	Chromosome 18 open reading frame 19	Mm.347379	RIKEN cDNA 4933403F05 gene	327416	wu:fi06g08	LG 19
BI887742	Dr.28258	Splicing factor, arginine/serine-rich 5	sfrs5	nuclear mRNA splicing, via spliceosome||nucleic acid binding||mRNA processing	Unknown [-]	ZF637-1-001997 Zebrafish shield stage whole embryo cDNA library MPMGp637 Danio rerio cDNA clone MPMGp637_9P16;MPMGp637P169 5', mRNA sequence.	pir:S59042		PROTGI=2136193; PROTID=pir:S59042; PCT=65.77; ALN=257	sp:O35326		PROTGI=3929369; PROTID=sp:O35326; PCT=61.24; ALN=257	Hs.166975	Splicing factor, arginine/serine-rich 5	Mm.43331||Mm.346181||Mm.375716	Splicing factor, arginine/serine-rich 5 (SRp40, HRS)||Transcribed locus, strongly similar to XP_547876.1 PREDICTED: similar to Splicing factor, arginine/serine-rich 5 (Pre-mRNA splicing factor SRP40) (Insulin-induced growth response protein CL-4) (Delayed	335396	splicing factor, arginine/serine-rich 5	LG 13
BI866308	Dr.24916	Methyl-CpG binding domain protein 3b	mbd3b	DNA binding	Unknown [-]	fq43d07.x1 zebrafish adult brain Danio rerio cDNA clone 4834213 3', mRNA sequence.	ref:NP_003917.1		PROTGI=4505119; PROTID=ref:NP_003917.1; PCT=85.17; ALN=236	ref:NP_038623.1		PROTGI=7305261; PROTID=ref:NP_038623.1; PCT=84.32; ALN=236	Hs.178728	Methyl-CpG binding domain protein 3	Mm.7142	Methyl-CpG binding domain protein 3	321217	methyl-CpG binding domain protein 3b	LG 22
AW154771	Dr.10563	Musashi homolog 2 (Drosophila)	msi2	nuclear mRNA splicing, via spliceosome||nucleic acid binding||mRNA processing	Unknown [-]	fi32d12.x1 Sugano Kawakami zebrafish DRA Danio rerio cDNA clone 2639351 3' similar to contains element PTR5 repetitive element ;, mRNA sequence.	ref:NP_002433.1		PROTGI=4505255; PROTID=ref:NP_002433.1; PCT=61.65; ALN=388	ref:NP_473384.1		PROTGI=17157989; PROTID=ref:NP_473384.1; PCT=79.64; ALN=388	Hs.158311	Musashi homolog 1 (Drosophila)	Mm.5077	Musashi homolog 1(Drosophila)	373098	musashi homolog 2 (Drosophila)	LG 10
AI943154	Dr.32860	Wu:fc85c10	wu:fc85c10		Unknown [-]	fc85c10.x1 Zebrafish WashU MPIMG EST Danio rerio cDNA clone IMAGE:3728178 3' similar to SW:PRSX_SPETR P49719 26S PROTEASE REGULATORY SUBUNIT S10B ;, mRNA sequence.	sp:Q92524		PROTGI=17865671; PROTID=sp:Q92524; PCT=62.50; ALN=136	sp:Q92524		PROTGI=17865671; PROTID=sp:Q92524; PCT=62.50; ALN=136	Hs.156171||Hs.491779	Proteasome (prosome, macropain) 26S subunit, ATPase, 6||Proteasome (prosome, macropain) 26S subunit, ATPase, 6	Mm.18472	Proteasome (prosome, macropain) 26S subunit, ATPase, 6	325538	wu:fc85c10	LG 20
BI885890	Dr.4300	Wu:fe11h11	wu:fe11h11		Unknown [-]	ZF637-1-000145 Zebrafish shield stage whole embryo cDNA library MPMGp637 Danio rerio cDNA clone MPMGp637_6L10;MPMGp637L106 5', mRNA sequence.	ref:NP_075059.1		PROTGI=12597653; PROTID=ref:NP_075059.1; PCT=76.45; ALN=242				Hs.84753	Hypothetical protein FLJ12442	Mm.261681	RIKEN cDNA B930019K04 gene	326742	wu:fe11h11
BI885882	Dr.2901	Coronin, actin binding protein, 1C	coro1c		Unknown [-]	ZF637-1-000137 Zebrafish shield stage whole embryo cDNA library MPMGp637 Danio rerio cDNA clone MPMGp637_6F10;MPMGp637F106 5', mRNA sequence.	pir:T47172		PROTGI=11346452; PROTID=pir:T47172; PCT=81.65; ALN=473	sp:Q9WUM4		PROTGI=12229770; PROTID=sp:Q9WUM4; PCT=82.59; ALN=470	Hs.6191||Hs.330384||Hs.415067	Coronin, actin binding protein, 1B||Coronin, actin binding protein, 1C||Coronin, actin binding protein, 1A	Mm.260158||Mm.276859||Mm.290482	Coronin, actin binding protein 1C||Coronin, actin binding protein 1B||Coronin, actin binding protein 1A	317741	coronin, actin binding protein, 1C	LG 5
AF430840	Dr.14662	Transcription factor 2, hepatic	tcf2	DNA binding||DNA binding||transcription factor activity||transcription factor activity||subtilase activity||nucleus||nucleus||regulation of transcription, DNA-dependent||proteolysis and peptidolysis||anterior/posterior pattern formation||anterior/posterio	transcription regulation [0006355]	Danio rerio variant hepatic nuclear factor 1 mRNA, complete cds.	pir:S34412		PROTGI=422866; PROTID=pir:S34412; PCT=80.82; ALN=555	pir:A39633		PROTGI=2118501; PROTID=pir:A39633; PCT=80.14; ALN=555	Hs.191144	Transcription factor 2, hepatic; LF-B3; variant hepatic nuclear factor	Mm.7226	Transcription factor 2	140745	transcription factor 2, hepatic	LG 15
BG304234	Dr.12675	Ubiquitin specific protease 14 (tRNA-guanine transglycosylase)	usp14	cysteine-type endopeptidase activity||ubiquitin thiolesterase activity||protein modification||ubiquitin-dependent protein catabolism||peptidase activity	Unknown [-]	fl33c09.x1 Sugano Kawakami zebrafish DRA Danio rerio cDNA clone 3815441 3' similar to SW:TGT_HUMAN P54578 QUEUINE TRNA-RIBOSYLTRANSFERASE ;, mRNA sequence.	sp:P54578		PROTGI=1729927; PROTID=sp:P54578; PCT=82.24; ALN=489				Hs.464416	Ubiquitin specific protease 14 (tRNA-guanine transglycosylase)	Mm.329277	Ubiquitin specific protease 14	335736	ubiquitin specific protease 14 (tRNA-guanine transglycosylase)	LG 2
BI979220	Dr.16605	Wu:fk65b10	wu:fk65b10		Unknown [-]	ft88f09.x1 Gong zebrafish ovary Danio rerio cDNA clone 5160353 3' similar to TR:Q9Y399 Q9Y399 CGI-91 PROTEIN. ;contains element MER35 repetitive element ;, mRNA sequence.	ref:NP_057118.1		PROTGI=7705805; PROTID=ref:NP_057118.1; PCT=64.91; ALN=228				Hs.382044	Mitochondrial ribosomal protein S2	Mm.294951	Mitochondrial ribosomal protein S2	335077	wu:fk65b10	LG 21
AI353193	Dr.36664	Ventricular myosin heavy chain	vmhc		Unknown [-]	zeh0155.seq.F Zebrafish Embryonic Heart cDNA Library Danio rerio cDNA 5', mRNA sequence.	pir:A37102		PROTGI=107137; PROTID=pir:A37102; PCT=87.50; ALN=208	pir:I49464		PROTGI=2119306; PROTID=pir:I49464; PCT=88.04; ALN=209			Mm.340132	Myosin, heavy polypeptide 1, skeletal muscle, adult	553262	Myh1 protein	LG 2
BI890444	Dr.1241	RNA terminal phosphate cyclase domain 1	rtcd1	RNA-3'-phosphate cyclase activity	Unknown [-]	ZF637-2-002199 Zebrafish shield stage whole embryo cDNA library MPMGp637 Danio rerio cDNA clone MPMGp637_7G7;MPMGp637G077 5', mRNA sequence.	pir:T48844		PROTGI=11280306; PROTID=pir:T48844; PCT=74.32; ALN=363	sp:Q9D7H3		PROTGI=13878767; PROTID=sp:Q9D7H3; PCT=70.22; ALN=363	Hs.484222	RNA terminal phosphate cyclase domain 1	Mm.251228	RNA terminal phosphate cyclase domain 1	321129	RNA terminal phosphate cyclase domain 1	LG 22
AI384833	Dr.27269	Wu:fb08h06	wu:fb08h06		Unknown [-]	fb08h06.y1 zebrafish fin day0 regeneration Danio rerio cDNA 5', mRNA sequence.											336379	wu:fb08h06	LG 3
AY029403	Dr.12598	Neural cell adhesion molecule 2	ncam2	vascular endothelial growth factor receptor activity||ATP binding||protein amino acid phosphorylation||cell adhesion||membrane	cell adhesion [0007155]	Danio rerio cell adhesion molecule OCAM mRNA, complete cds.	sp:O15394		PROTGI=3334268; PROTID=sp:O15394; PCT=60.55; ALN=787	sp:O35136		PROTGI=3334269; PROTID=sp:O35136; PCT=59.83; ALN=787	Hs.473450	Neural cell adhesion molecule 2	Mm.258759	Neural cell adhesion molecule 2	114441	neural cell adhesion molecule 2
BM025348	Dr.43414	Transcribed locus, moderately similar to XP_419151.1 PREDICTED: similar to corneal epithelial Rho-associated-ser/thr kinase; ROCK-I [Gallus gallus]			Unknown [-]	fs77d03.y1 Zebrafish SJD day 8 fin regeneration Danio rerio cDNA clone 5075741 5' similar to TR:O77819 O77819 CORNEAL EPITHELIAL RHO-ASSOCIATED-SER/THR KINASE. ;, mRNA sequence.	pir:S69211		PROTGI=2136146; PROTID=pir:S69211; PCT=80; ALN=164	ref:NP_033097.1		PROTGI=6677759; PROTID=ref:NP_033097.1; PCT=81; ALN=164	Hs.306307	Rho-associated, coiled-coil containing protein kinase 1	Mm.6710||Mm.305322	Rho-associated coiled-coil forming kinase 1||Similar to Rho-associated kinase beta
BG306838	Dr.36429	Zgc:92470	zgc:92470	transporter activity||binding||calcium ion binding||mitochondrion||mitochondrial inner membrane||transport||membrane||integral to membrane||inner membrane	Unknown [-]	fm07f12.y1 Zebrafish adult retina cDNA Danio rerio cDNA clone 4145806 5' similar to TR:O18757 O18757 PEROXISOMAL CA-DEPENDENT SOLUTE CARRIER. ;, mRNA sequence.	ref:NP_077008.1		PROTGI=13430868; PROTID=ref:NP_077008.1; PCT=57.72; ALN=399	sp:P51881		PROTGI=1703188; PROTID=sp:P51881; PCT=31.29; ALN=258	Hs.5476||Hs.132553	Solute carrier family 25 (mitochondrial carrier; phosphate carrier), member 25||Solute carrier family 25 (mitochondrial carrier; phosphate carrier), member 24	Mm.33574||Mm.37395	Solute carrier family 25 (mitochondrial carrier, phosphate carrier), member 24||Solute carrier family 25 (mitochondrial carrier, phosphate carrier), member 25	447867	zgc:92470
AF115772	Dr.8196	Atonal homolog 2a	atoh2a	nucleus||transcription regulator activity||regulation of transcription||positive regulation of neurogenesis	neurogenesis [0007399]	Danio rerio basic helix-loop-helix transcription factor Ndr1a (ndr1a) mRNA, complete cds.	pir:G02668		PROTGI=7513203; PROTID=pir:G02668; PCT=48.49; ALN=300	sp:P48986		PROTGI=1346598; PROTID=sp:P48986; PCT=59.77; ALN=325	Hs.45152	Neurogenic differentiation 6	Mm.5106	Neurogenic differentiation 6	114414	atonal homolog 2a
AF375871	Dr.3336	Myeloid ecotropic viral integration 1	meis1	DNA binding||transcription factor activity||nucleus||transcription||regulation of transcription, DNA-dependent||regulation of transcription	transcription regulation [0006355]	Danio rerio transcription factor Meis1.1 (meis1.1) mRNA, complete cds, alternatively spliced.	sp:O00470		PROTGI=3024112; PROTID=sp:O00470; PCT=95.38; ALN=388	sp:Q60954		PROTGI=2495285; PROTID=sp:Q60954; PCT=95.13; ALN=388	Hs.526754||Hs.529713||Hs.532534||Hs.535600||Hs.553989	Meis1, myeloid ecotropic viral integration site 1 homolog (mouse)||LOC441033||Transcribed locus||Transcribed locus||Transcribed locus, weakly similar to XP_496270.1 PREDICTED: similar to FLJ46363 protein [Homo sapiens]	Mm.329532	Hypothetical gene supported by AK036329	170446	myeloid ecotropic viral integration 1	LG 13
U84615	Dr.981	ETS-related factor1	ef1	DNA binding||transcription factor activity||nucleus||regulation of transcription, DNA-dependent	transcription regulation [0006355]	Danio rerio E74-like factor-1 (ZEF1) mRNA, complete cds.	pir:A43361		PROTGI=280779; PROTID=pir:A43361; PCT=57.38; ALN=296	sp:Q60775		PROTGI=3023698; PROTID=sp:Q60775; PCT=57.70; ALN=296	Hs.271940	E74-like factor 4 (ets domain transcription factor)	Mm.36808	E74-like factor 4 (ets domain transcription factor)	30396	ETS-related factor1	LG 14
BI896260	Dr.11596	Wu:fb62b10	wu:fb62b10		Unknown [-]	fb62b10.y1 Zebrafish WashU MPIMG EST Danio rerio cDNA clone 3716443 5' similar to SW:T23O_HUMAN P48775 TRYPTOPHAN 2,3-DIOXYGENASE ;, mRNA sequence.	sp:P48775		PROTGI=1351188; PROTID=sp:P48775; PCT=76.57; ALN=175	sp:P48776		PROTGI=1351189; PROTID=sp:P48776; PCT=74.58; ALN=177	Hs.183671	Tryptophan 2,3-dioxygenase	Mm.258622	Tryptophan 2,3-dioxygenase	322467	wu:fb62b10	LG 14
AI722564	Dr.20369	Wu:fd19h03	wu:fd19h03		Unknown [-]	fd19h03.x1 Sugano Kawakami zebrafish DRA Danio rerio cDNA clone 2352053 3', mRNA sequence.											327269	wu:fd19h03	LG 2
AF097478	Dr.20939	Protein tyrosine phosphatase, non-receptor type 11 (Noonan syndrome 1)	ptpn11	phosphoprotein phosphatase activity||protein tyrosine phosphatase activity||receptor activity||protein amino acid dephosphorylation||intracellular signaling cascade||hydrolase activity	protein amino acid dephosphorylation [0006470]	Danio rerio protein tyrosine phosphatase SH-PTP2 mRNA, partial cds.	sp:Q06124		PROTGI=464494; PROTID=sp:Q06124; PCT=91.41; ALN=594	ref:NP_035332.1		PROTGI=6755228; PROTID=ref:NP_035332.1; PCT=90.64; ALN=594	Hs.506852	Protein tyrosine phosphatase, non-receptor type 11 (Noonan syndrome 1)	Mm.8681	Protein tyrosine phosphatase, non-receptor type 11	333979	protein tyrosine phosphatase, non-receptor type 11 (Noonan syndrome 1)	LG 10
BI888861	Dr.14067	Zgc:101832	zgc:101832	biological process unknown||molecular function unknown||cellular component unknown	Unknown [-]	ZF637-2-000616 Zebrafish shield stage whole embryo cDNA library MPMGp637 Danio rerio cDNA clone MPMGp637_21J20;MPMGp637J2021 5', mRNA sequence.	pdb:1A9N		PROTGI=3659935; PROTID=pdb:1A9N; PCT=84; ALN=174	ref:NP_067311.1		PROTGI=10946648; PROTID=ref:NP_067311.1; PCT=86; ALN=168	Hs.511736||Hs.528763	Small nuclear ribonucleoprotein polypeptide A&apos; variant, clone: KAT01812||Small nuclear ribonucleoprotein polypeptide A&apos;	Mm.821	Small nuclear ribonucleoprotein polypeptide A&apos;	492511	zgc:101832
BI983614	Dr.11713	Zgc:77421	zgc:77421	biological process unknown||molecular function unknown||cellular component unknown	Unknown [-]	ft85g12.x1 Gong zebrafish ovary Danio rerio cDNA clone 5160382 3' similar to TR:Q9VRQ1 Q9VRQ1 CG5537 PROTEIN. ;, mRNA sequence.	ref:NP_060329.1		PROTGI=8923487; PROTID=ref:NP_060329.1; PCT=41.74; ALN=208				Hs.91612	Hypothetical protein MGC23937 similar to CG4798	Mm.336200	Gene model 774, (NCBI)	404623	zgc:77421
AW232073	Dr.5489	Eukaryotic translation initiation factor 4E binding protein 2	eif4ebp2	translation initiation factor activity||eukaryotic initiation factor 4E binding||negative regulation of translational initiation	Unknown [-]	fj13c04.x1 Zebrafish adult olfactory Danio rerio cDNA 3', mRNA sequence.	prf:2021415B		PROTGI=1091783; PROTID=prf:2021415B; PCT=70.59; ALN=116	ref:NP_034254.1		PROTGI=6753742; PROTID=ref:NP_034254.1; PCT=68.07; ALN=116	Hs.522995	Eukaryotic translation initiation factor 4E binding protein 2	Mm.250329	Eukaryotic translation initiation factor 4E binding protein 2	386945	eukaryotic translation initiation factor 4E binding protein 2	LG 23
AI106503					Unknown [-]	ab01g12_t3 ZF adult heart library Danio rerio cDNA 5 prime similar to mitochondrial aspartate aminotransferase, mRNA sequence.
AW018526					Unknown [-]	fd48a11.y1 Zebrafish WashU MPIMG EST Danio rerio cDNA clone IMAGE:3732956 5', mRNA sequence.
AY050507	Dr.9876	Guanine nucleotide binding protein (G protein), gamma transducing activity polypeptide 2	gngt2	signal transducer activity||heterotrimeric G-protein complex||G-protein coupled receptor protein signaling pathway	G-protein coupled receptor protein signaling pathway [0007186]	Danio rerio cone transducin gamma subunit mRNA, partial cds.	ref:NP_113686.1		PROTGI=14589849; PROTID=ref:NP_113686.1; PCT=73.91; ALN=69	ref:NP_079607.1		PROTGI=13384698; PROTID=ref:NP_079607.1; PCT=62.69; ALN=67	Hs.181781	Guanine nucleotide binding protein (G protein), gamma transducing activity polypeptide 2	Mm.46299	Guanine nucleotide binding protein (G protein), gamma transducing activity polypeptide 2	335655	guanine nucleotide binding protein (G protein), gamma transducing activity polypeptide 2	LG 3
AI958755	Dr.4174	ATP synthase, H+ transporting, mitochondrial F1 complex, gamma polypeptide 1	atp5c1	ATP synthesis coupled proton transport||membrane||proton-transporting two-sector ATPase complex||hydrogen-transporting ATP synthase activity, rotational mechanism||hydrogen-transporting ATPase activity, rotational mechanism	Unknown [-]	fc96f08.y1 Zebrafish WashU MPIMG EST Danio rerio cDNA clone IMAGE:3729255 5' similar to gb:S66915_cds1 ATP SYNTHASE GAMMA CHAIN , MITOCHONDRIAL PRECURSOR (HUMAN);, mRNA sequence.	pir:A49108		PROTGI=542767; PROTID=pir:A49108; PCT=79.31; ALN=290	ref:NP_065640.1		PROTGI=11602916; PROTID=ref:NP_065640.1; PCT=76.77; ALN=292	Hs.271135||Hs.554565	ATP synthase, H+ transporting, mitochondrial F1 complex, gamma polypeptide 1||Transcribed locus, strongly similar to NP_065640.1 ATP synthase, H+ transporting, mitochondrial F1 complex, gamma subunit; ATP synthase gamma-subunit gene encoding a mitochondri	Mm.12677||Mm.363999	ATP synthase, H+ transporting, mitochondrial F1 complex, gamma polypeptide 1||Transcribed locus	336957	ATP synthase, H+ transporting, mitochondrial F1 complex, gamma polypeptide 1	LG 19
BI889228	Dr.15589	Zgc:92628	zgc:92628	molecular function unknown||mitochondrial outer membrane translocase complex||protein targeting||intracellular protein transport	Unknown [-]	ZF637-2-000983 Zebrafish shield stage whole embryo cDNA library MPMGp637 Danio rerio cDNA clone MPMGp637_22N20;MPMGp637N2022 5', mRNA sequence.	pir:S68215		PROTGI=2135752; PROTID=pir:S68215; PCT=86.90; ALN=145	ref:NP_077176.1		PROTGI=13324686; PROTID=ref:NP_077176.1; PCT=87.59; ALN=145	Hs.512250||Hs.515716||Hs.533192||Hs.546699||Hs.547122	Similar to Mitochondrial import receptor subunit TOM20 homolog (Mitochondrial 20 kDa outer membrane protein) (Outer mitochondrial membrane receptor Tom20)||Similar to Translocase of outer mitochondrial membrane 20 homolog||Translocase of outer mitochondri	Mm.6932||Mm.305451||Mm.371829||Mm.373863	Translocase of outer mitochondrial membrane 20 homolog (yeast)||Transcribed locus||Similar to Translocase of outer mitochondrial membrane 20 homolog||Transcribed locus, strongly similar to XP_423972.1 PREDICTED: similar to Mitochondrial import receptor su	436971	zgc:92628
BM102623	Dr.30118	Si:xx-184l24.4	si:xx-184l24.4	nucleic acid binding	Unknown [-]	fu30c03.y1 Campbell zebrafish ovary Danio rerio cDNA clone 5306860 5' similar to TR:Q9Y3H3 Q9Y3H3 DJ126A5.2.2 ;, mRNA sequence.	ref:NP_060575.1		PROTGI=8922446; PROTID=ref:NP_060575.1; PCT=52; ALN=81	ref:NP_080056.1		PROTGI=13385250; PROTID=ref:NP_080056.1; PCT=44; ALN=81	Hs.502208	Hypothetical protein FLJ38968	Mm.268092||Mm.371803	RIKEN cDNA 2700007P21 gene||Similar to RIKEN cDNA 2700007P21	368689	si:xx-184l24.4
Y14548	Dr.47110	Homeo box D4a	hoxd4a	DNA binding||transcription factor activity||nucleus||transcription||regulation of transcription, DNA-dependent||development	transcription regulation [0006355]	Danio rerio mRNA for Hoxd4 protein.	pir:WJHU4B		PROTGI=72235; PROTID=pir:WJHU4B; PCT=60.39; ALN=236	ref:NP_034599.1		PROTGI=6754238; PROTID=ref:NP_034599.1; PCT=62.80; ALN=236	Hs.386365	Homeo box D4	Mm.1214	Homeo box D4	30329	homeo box D4a	LG 9
AW078266	Dr.28650	Zgc:92074	ARAF	protein kinase activity||protein serine/threonine kinase activity||protein-tyrosine kinase activity||receptor signaling protein activity||ATP binding||protein amino acid phosphorylation||signal transduction||intracellular signaling cascade||cellular compo	Unknown [-]	fe47c07.y1 Zebrafish WashU MPIMG EST Danio rerio cDNA clone IMAGE:3741996 5', mRNA sequence.	sp:P10398		PROTGI=1730068; PROTID=sp:P10398; PCT=67.83; ALN=589	ref:NP_084056.1		PROTGI=18497290; PROTID=ref:NP_084056.1; PCT=61.05; ALN=589	Hs.446641||Hs.471601	V-raf murine sarcoma 3611 viral oncogene homolog||Transcribed locus, moderately similar to NP_001645.1 v-raf murine sarcoma 3611 viral oncogene homolog 1; Oncogene ARAF1 [Homo sapiens]	Mm.220946	V-raf murine sarcoma 3611 viral oncogene homolog	403063	zgc:92074
AI558845	Dr.15836	Lyric-like	lyricl		Unknown [-]	fb67b07.y1 Zebrafish WashU MPIMG EST Danio rerio cDNA clone IMAGE:3716917 5', mRNA sequence.	pir:QFHUH		PROTGI=71549; PROTID=pir:QFHUH; PCT=23.27; ALN=456	prf:1601423A		PROTGI=226537; PROTID=prf:1601423A; PCT=23.16; ALN=470	Hs.128352||Hs.131249||Hs.377155	Transcribed locus, weakly similar to NP_848927.1 LYRIC/3D3; astrocyte elevated gene-1; metadherin; metastasis adhesion protein [Homo sapiens]||Transcribed locus, weakly similar to NP_848927.1 LYRIC/3D3; astrocyte elevated gene-1; metadherin; metastasis ad	Mm.130883	Metadherin	368910	lyric-like	LG 19
AJ005936	Dr.8055	Lamin B2	lmnb2	structural molecule activity	cell shape and cell size control [0007148]	Danio rerio mRNA for lamin B2.	sp:P20700		PROTGI=125953; PROTID=sp:P20700; PCT=59.46; ALN=583	prf:1807162A		PROTGI=228591; PROTID=prf:1807162A; PCT=64.11; ALN=583	Hs.515042	Lamin B2	Mm.7362	Lamin B2	30196	lamin B2
BI892406	Dr.34331	Zgc:103629	zgc:103629	phosphogluconate dehydrogenase (decarboxylating) activity||pentose-phosphate shunt||cellular component unknown	Unknown [-]	ZF637-3-001661 Zebrafish shield stage whole embryo cDNA library MPMGp637 Danio rerio cDNA clone MPMGp637_20K21;MPMGp637K2120 5', mRNA sequence.	sp:P31937		PROTGI=12643395; PROTID=sp:P31937; PCT=25.19; ALN=131				Hs.387255	Cytokine-like nuclear factor n-pac	Mm.21652	RIKEN cDNA 3930401K13 gene	493611	zgc:103629
AW420843	Dr.9560	Wu:fj87g04	wu:fj87g04		Unknown [-]	fj87g04.x1 zebrafish gridded kidney Danio rerio cDNA 3', mRNA sequence.	pir:I61354		PROTGI=2135912; PROTID=pir:I61354; PCT=78.18; ALN=271	ref:NP_062814.1		PROTGI=9790151; PROTID=ref:NP_062814.1; PCT=78.55; ALN=271	Hs.117545||Hs.198072	Phosphodiesterase 4D, cAMP-specific (phosphodiesterase E3 dunce homolog, Drosophila)||Phosphodiesterase 4B, cAMP-specific (phosphodiesterase E4 dunce homolog, Drosophila)	Mm.20181||Mm.331737||Mm.373622	Phosphodiesterase 4B, cAMP specific||Transcribed locus, strongly similar to NP_002591.2 phosphodiesterase 4B, cAMP-specific (phosphodiesterase E4 dunce homolog, Drosophila); Phosphodiesterase-4B, cAMP-specific (dunce (Drosophila)-homolog; phosphodiesteras	337624	wu:fj87g04	LG 6
AW305549	Dr.22815	Wu:fj60c12	wu:fj60c12		Unknown [-]	fj60c12.y1 zebrafish adult brain Danio rerio cDNA 5' similar to TR:Q9Z175 Q9Z175 LYSYL OXIDASE-RELATED PROTEIN 2. ;, mRNA sequence.	ref:NP_115992.1		PROTGI=14211943; PROTID=ref:NP_115992.1; PCT=79.61; ALN=205	sp:Q9Z175		PROTGI=13878586; PROTID=sp:Q9Z175; PCT=80.10; ALN=205	Hs.469045	Lysyl oxidase-like 3	Mm.272012	Lysyl oxidase-like 3	336266	wu:fj60c12	LG 13
AW232589	Dr.6433	Zgc:103492	zgc:103492	dihydroorotate dehydrogenase activity||dihydroorotate oxidase activity||'de novo' pyrimidine base biosynthesis||membrane	Unknown [-]	fj07d10.x1 Zebrafish adult olfactory Danio rerio cDNA 3' similar to SW:PYRD_HUMAN Q02127 DIHYDROOROTATE DEHYDROGENASE PRECURSOR ;, mRNA sequence.	sp:Q02127		PROTGI=2507279; PROTID=sp:Q02127; PCT=65.90; ALN=217	sp:O35435		PROTGI=17367962; PROTID=sp:O35435; PCT=67.89; ALN=218	Hs.405639	Dihydroorotate dehydrogenase	Mm.23894	Dihydroorotate dehydrogenase	494065	zgc:103492
Y12236	Dr.20938	Superoxide dismutase 1, soluble	sod1	superoxide dismutase activity||copper, zinc superoxide dismutase activity||superoxide metabolism||antioxidant activity||oxidoreductase activity||metal ion binding	superoxide metabolism [0006801]	D.rerio mRNA for Cu/Zn-superoxide dismutase.	sp:P00441		PROTGI=134611; PROTID=sp:P00441; PCT=70.13; ALN=154	sp:P08228		PROTGI=134614; PROTID=sp:P08228; PCT=71.43; ALN=154	Hs.207457||Hs.443914||Hs.551623	Transcribed locus, strongly similar to NP_035564.1 superoxide dismutase 1, soluble; Cu(2+)-Zn2+ superoxide dismutase [Mus musculus]||Superoxide dismutase 1, soluble (amyotrophic lateral sclerosis 1 (adult))||Similar to Cu/Zn-superoxide dismutase	Mm.97399||Mm.276325	Transcribed locus, weakly similar to XP_311594.1 ENSANGP00000016164 [Anopheles gambiae]||Superoxide dismutase 1, soluble	30553	superoxide dismutase 1, soluble
AF071245	Dr.38191	Homeo box A3a	hoxa3a	DNA binding||transcription factor activity||nucleus||transcription||regulation of transcription, DNA-dependent||development	transcription regulation [0006355]	Danio rerio homeobox protein (hoxa3a) mRNA, complete cds.	ref:NP_109377.1		PROTGI=13562112; PROTID=ref:NP_109377.1; PCT=55.16; ALN=411	sp:P02831		PROTGI=2811092; PROTID=sp:P02831; PCT=55.48; ALN=411	Hs.533357	Homeo box A3	Mm.159945	Homeo box A3	58049	homeo box A3a	LG 19
BI850039	Dr.33937	Sb:cb102	sb:cb102		Unknown [-]	STR00115 segmentation stage cDNA library Danio rerio cDNA clone CB102 3', mRNA sequence.	ref:NP_001285.1		PROTGI=4502897; PROTID=ref:NP_001285.1; PCT=91.32; ALN=219	ref:NP_062623.1		PROTGI=9790063; PROTID=ref:NP_062623.1; PCT=82.14; ALN=112					321095	sb:cb102
BM186127	Dr.35601	Wu:fa30g02	wu:fa30g02		Unknown [-]	fv98c07.y1 Zebrafish SJD adult male II Danio rerio cDNA clone 5544973 5', mRNA sequence.				sp:P14873		PROTGI=126745; PROTID=sp:P14873; PCT=26.20; ALN=200	Hs.198760||Hs.552813	Neurofilament, heavy polypeptide 200kDa||Transcribed locus	Mm.298283||Mm.359679	Neurofilament, heavy polypeptide||Similar to neurofilament, heavy polypeptide	327118	wu:fa30g02	LG 25
AB011826	Dr.8154	Bone morphogenetic protein receptor, type 1a	bmpr1a	protein kinase activity||protein serine/threonine kinase activity||transmembrane receptor protein serine/threonine kinase activity||receptor signaling protein serine/threonine kinase activity||receptor activity||transforming growth factor beta receptor ac	transmembrane receptor protein serine/threonine kinase signaling pathway [0007178]	Danio rerio BMPR-IA mRNA for type I serin/threonine kinase receptor, complete cds.	pir:I37163		PROTGI=2134722; PROTID=pir:I37163; PCT=75.66; ALN=523	pir:A56238		PROTGI=1363099; PROTID=pir:A56238; PCT=75.85; ALN=523	Hs.448651||Hs.480321	Similar to bone morphogenetic protein receptor, type IA precursor; activin A receptor, type II-like kinase 3||Bone morphogenetic protein receptor, type IB	Mm.39089	Bone morphogenetic protein receptor, type 1B	58145	bone morphogenetic protein receptor, type 1a	LG 13
BM104683	Dr.3953	Small nuclear ribonucleoprotein D3 polypeptide, like	zgc:56125	molecular function unknown||nucleus||small nucleolar ribonucleoprotein complex||mRNA processing||ribonucleoprotein complex	Unknown [-]	fv50b07.y1 Sugano SJD adult male Danio rerio cDNA clone 5411677 5' similar to SW:SMD3_HUMAN P43331 SMALL NUCLEAR RIBONUCLEOPROTEIN SM D3 ;, mRNA sequence.	sp:P43331		PROTGI=1173456; PROTID=sp:P43331; PCT=96.09; ALN=128	ref:NP_080371.1		PROTGI=13385598; PROTID=ref:NP_080371.1; PCT=96.09; ALN=128	Hs.356549	Small nuclear ribonucleoprotein D3 polypeptide 18kDa	Mm.45151	Small nuclear ribonucleoprotein D3	327011	small nuclear ribonucleoprotein D3 polypeptide, like	LG 21
AI626348	Dr.5670	Wu:fc04e05	wu:fc04e05		Unknown [-]	fc04e05.x1 Zebrafish WashU MPIMG EST Danio rerio cDNA clone IMAGE:3720416 3', mRNA sequence.	ref:NP_060664.1		PROTGI=8922621; PROTID=ref:NP_060664.1; PCT=26.90; ALN=142				Hs.476041	Chromosome 3 open reading frame 3	Mm.44195	RIKEN cDNA 1110011D13 gene	323605	wu:fc04e05	LG 24
BG985575	Dr.32240	Id:ibd5013	id:ibd5013		Unknown [-]	5013t3 NICHD Zebrafish normalized I Danio rerio cDNA clone 5013, mRNA sequence.											338315	id:ibd5013
AA658750	Dr.47235	CDNA clone IMAGE:7254992			Unknown [-]	fa66g05.s1 zebrafish fin day3 regeneration Danio rerio cDNA clone zbr2481 3' similar to SW:SYG_HUMAN P41250 GLYCYL-TRNA SYNTHETASE ;, mRNA sequence.	pir:A55314		PROTGI=1082407; PROTID=pir:A55314; PCT=84.12; ALN=276								337230	wu:fb02f03
AW116029	Dr.11434	Abhydrolase domain containing 2	abhd2	catalytic activity||hydrolase activity	Unknown [-]	fi06c12.x1 Sugano Kawakami zebrafish DRA Danio rerio cDNA clone 2600374 3' similar to SW:HPS1_HUMAN P08910 PROTEIN PHPS1-2. ;, mRNA sequence.	sp:P08910		PROTGI=123504; PROTID=sp:P08910; PCT=77.86; ALN=407	ref:NP_067279.2		PROTGI=15011864; PROTID=ref:NP_067279.2; PCT=27.68; ALN=349	Hs.549108	Abhydrolase domain containing 2	Mm.87337	Abhydrolase domain containing 2	393888	abhydrolase domain containing 2
AW420561	Dr.31390	Zgc:92082	zgc:92082	methylmalonate-semialdehyde dehydrogenase (acylating) activity||valine metabolism||metabolism||oxidoreductase activity	Unknown [-]	fj83b07.x1 zebrafish gridded kidney Danio rerio cDNA 3' similar to gb:M93405 METHYLMALONATE-SEMIALDEHYDE DEHYDROGENASE (HUMAN);, mRNA sequence.	ref:NP_005580.1		PROTGI=11095441; PROTID=ref:NP_005580.1; PCT=80.19; ALN=525	sp:P24549		PROTGI=14424446; PROTID=sp:P24549; PCT=32.78; ALN=473	Hs.293970	Aldehyde dehydrogenase 6 family, member A1	Mm.247510	Aldehyde dehydrogenase family 6, subfamily A1	436647	zgc:92082
BI890609	Dr.4759	Interferon gamma inducible protein 30	ifi30		Unknown [-]	ZF637-2-002364 Zebrafish shield stage whole embryo cDNA library MPMGp637 Danio rerio cDNA clone MPMGp637_7M20;MPMGp637M207 5', mRNA sequence.	sp:P13284		PROTGI=12643406; PROTID=sp:P13284; PCT=48.91; ALN=183	ref:NP_075552.1		PROTGI=15212492; PROTID=ref:NP_075552.1; PCT=44.18; ALN=246	Hs.14623	Interferon, gamma-inducible protein 30	Mm.30241	Interferon gamma inducible protein 30	336503	interferon gamma inducible protein 30	LG 2
BI428543	Dr.4943	Zgc:85781	zgc:85781	translation initiation factor activity||protein biosynthesis||translational initiation	Unknown [-]	fr85e04.y1 zebrafish adult brain Danio rerio cDNA clone 4967526 5' similar to SW:SUI1_MOUSE P48024 PROTEIN TRANSLATION FACTOR SUI1 HOMOLOG. [2] SW:SUI1_MOUSE ;, mRNA sequence.	sp:O60739		PROTGI=12644074; PROTID=sp:O60739; PCT=92.04; ALN=113	sp:P48024		PROTGI=7404466; PROTID=sp:P48024; PCT=92.04; ALN=113	Hs.150580||Hs.315230||Hs.451856	Putative translation initiation factor||Translation factor sui1 homolog||Similar to Eukaryotic translation initiation factor 1 (eIF1) (Protein translation factor SUI1 homolog) (Sui1iso1)	Mm.13886||Mm.28753||Mm.236413||Mm.304996||Mm.324918||Mm.347888||Mm.359107||Mm.363894||Mm.363920	Suppressor of initiator codon mutations, related sequence 1 (S. cerevisiae)||RIKEN cDNA 1500010M16 gene||RIKEN cDNA 4930563I02 gene||PREDICTED: Mus musculus similar to Eukaryotic translation initiation factor 1 (eIF1) (Protein translation factor SUI1 homo	322237	zgc:85781	LG 19
AF030031	Dr.30326	DeltaA	dla	calcium ion binding||protein binding||cell communication||Notch signaling pathway||development||embryonic pattern specification||membrane||integral to membrane	cell communication [0007154]	Danio rerio DeltaA (deltaA) mRNA, complete cds.	sp:O00548		PROTGI=3121982; PROTID=sp:O00548; PCT=64.60; ALN=713	pir:I48324		PROTGI=2137258; PROTID=pir:I48324; PCT=64.58; ALN=720	Hs.379912	Delta-like 1 (Drosophila)	Mm.4875	Hypothetical protein A930024N18	30131	deltaA	LG 1
BM072263	Dr.16724	Transcribed locus			Unknown [-]	fv07d08.x1 zebrafish adult brain Danio rerio cDNA clone 5386022 3', mRNA sequence.
BI866262	Dr.13569	Transcribed locus			Unknown [-]	fq42f03.x1 zebrafish adult brain Danio rerio cDNA clone 4834300 3' similar to contains element MER33 repetitive element ;, mRNA sequence.
AW279879	Dr.7424	COP9 constitutive photomorphogenic homolog subunit 5	zgc:73130	biological process unknown||nucleus||signalosome complex||peptidase activity||metallopeptidase activity||hydrolase activity||metal ion binding	Unknown [-]	fj46b10.x1 zebrafish adult brain Danio rerio cDNA 3' similar to TR:Q92905 Q92905 JUN ACTIVATION DOMAIN BINDING PROTEIN. [1] ;, mRNA sequence.	pir:S71820		PROTGI=7513098; PROTID=pir:S71820; PCT=95.51; ALN=334	ref:NP_038743.1		PROTGI=7304971; PROTID=ref:NP_038743.1; PCT=95.51; ALN=334			Mm.372453	Transcribed locus, strongly similar to XP_312032.1 ENSANGP00000018752 [Anopheles gambiae]	393698	COP9 constitutive photomorphogenic homolog subunit 5
L35586				protein binding||ATP binding||protein folding||response to unfolded protein||nitric-oxide synthase regulator activity||positive regulation of nitric oxide biosynthesis||unfolded protein binding	Unknown [0000000]	Danio rerio heat shock protein 90 (hsp90) gene, partial cds., product = heat shock protein 90, gene = hsp90, location = <1..>305, protein_id = AAA97518.1, codon_start = 1, db_xref = GI:555573, name = CDS											30591	heat shock protein 90-alpha
BI890196	Dr.18579	Laminin, gamma 1	lamc1	structural molecule activity||protein binding||extracellular matrix (sensu Metazoa)||basement membrane||cell adhesion	Unknown [-]	ZF637-2-001964 Zebrafish shield stage whole embryo cDNA library MPMGp637 Danio rerio cDNA clone MPMGP637_4L14;MPMGP637L144 5', mRNA sequence.	ref:NP_002284.2		PROTGI=9845498; PROTID=ref:NP_002284.2; PCT=69.56; ALN=1580	sp:P02468		PROTGI=126370; PROTID=sp:P02468; PCT=68.70; ALN=1591	Hs.497039||Hs.524171	Laminin, gamma 1 (formerly LAMB2)||Clone A9A2BRB5 (CAC)n/(GTG)n repeat-containing mRNA	Mm.1249	Laminin, gamma 1	286832	laminin, gamma 1	LG 2
BI325924					Unknown [-]	fr06f10.y1 zebrafish fin day3 regeneration Danio rerio cDNA clone 4927267 4927267 5', mRNA sequence.
AI964352	Dr.28298	Chaperonin containing TCP1, subunit 3 (gamma)	cct3	protein binding||ATP binding||protein folding||cellular protein metabolism||negative regulation of retinal programmed cell death||embryonic eye morphogenesis||unfolded protein binding	Unknown [-]	EST269466 zebrafish TO297, Steve Ekker Danio rerio cDNA clone RZBBA47 similar to T-complex protein 1, gamma subunit, mRNA sequence.	pir:A38983		PROTGI=2136253; PROTID=pir:A38983; PCT=84.66; ALN=540	pir:S42723		PROTGI=631730; PROTID=pir:S42723; PCT=86.58; ALN=529	Hs.491494||Hs.553091	Chaperonin containing TCP1, subunit 3 (gamma)||Transcribed locus	Mm.256034	Chaperonin subunit 3 (gamma)	192327	chaperonin containing TCP1, subunit 3 (gamma)	LG 16
BI427833	Dr.13301	Zgc:110339		biological process unknown||cellular component unknown||oxidoreductase activity	Unknown [-]	fq93b11.y3 zebrafish fin day3 regeneration Danio rerio cDNA clone 4925925 4925925 5' similar to TR:Q9W3H4 Q9W3H4 CG10964 PROTEIN. ;, mRNA sequence.	sp:Q92781		PROTGI=2492753; PROTID=sp:Q92781; PCT=31.78; ALN=234	ref:NP_059501.1		PROTGI=8567342; PROTID=ref:NP_059501.1; PCT=28.43; ALN=204					550490	zgc:110339
AW595467	Dr.25688	Transcribed locus			Unknown [-]	fk31c02.y1 zebrafish fin day1 regeneration Danio rerio cDNA 5', mRNA sequence.
AW154466	Dr.20870	Zgc:66440	zgc:66440	ubiquitin ligase complex||ubiquitin-protein ligase activity||zinc ion binding||protein ubiquitination||metal ion binding	Unknown [-]	fi29c03.x1 Sugano Kawakami zebrafish DRA Danio rerio cDNA clone 2602564 3', mRNA sequence.	ref:NP_004407.1		PROTGI=4758202; PROTID=ref:NP_004407.1; PCT=34.24; ALN=243	ref:NP_109639.1		PROTGI=13507662; PROTID=ref:NP_109639.1; PCT=44.88; ALN=360	Hs.32374	Deltex 3 homolog (Drosophila)	Mm.271724	Deltex 3 homolog (Drosophila)	393500	zgc:66440
BI981137	Dr.46963	Transcribed locus			Unknown [-]	fu40c01.x1 zebrafish adult brain Danio rerio cDNA clone 5331840 3', mRNA sequence.
U49417				transmembrane receptor activity||non-G-protein coupled 7TM receptor activity||G-protein coupled receptor activity||cell surface receptor linked signal transduction||development||metabolism||membrane||oxidoreductase activity	Unknown [0000000]	Danio rerio Zg13 gene, partial cds., product = Zg13, gene = zg13, location = <1..>219, protein_id = AAB05910.1, codon_start = 1, db_xref = GI:1245208, note = putative transmembrane receptor, name = CDS											30412	frizzled homolog 7b
AI957758	Dr.45227	Wu:fd05d02	wu:fd05d02	biological process unknown||molecular function unknown||cellular component unknown	Unknown [-]	fd05d02.x1 Zebrafish WashU MPIMG EST Danio rerio cDNA clone IMAGE:3729987 3', mRNA sequence.							Hs.440263	TP53 regulating kinase	Mm.330785||Mm.330796	Similar to mNori-2p||TP53 regulating kinase	553571	zgc:110000	LG 11
AI353394	Dr.31823	Hm:zeh0438	hm:zeh0438		Unknown [-]	zeh0438.seq.F Zebrafish Embryonic Heart cDNA Library Danio rerio cDNA 5', mRNA sequence.	ref:NP_001853.2		PROTGI=17017988; PROTID=ref:NP_001853.2; PCT=57.58; ALN=98	pir:A39425		PROTGI=109770; PROTID=pir:A39425; PCT=57.58; ALN=98	Hs.1342||Hs.126980	Cytochrome c oxidase subunit Vb||Homo sapiens, clone IMAGE:5266948, mRNA	Mm.180182||Mm.277689||Mm.288128	Cytochrome c oxidase, subunit Vb||Transcribed locus||Transcribed locus, strongly similar to NP_446038.1 cytochrome c oxidase subunit Vb [Rattus norvegicus]	321396	hm:zeh0438	LG 10
AI943010	Dr.44061	Wu:fc83a06	wu:fc83a06		Unknown [-]	fc83a06.x1 Zebrafish WashU MPIMG EST Danio rerio cDNA clone IMAGE:3727954 3', mRNA sequence.	sp:Q9H334		PROTGI=14548062; PROTID=sp:Q9H334; PCT=84.27; ALN=247	ref:NP_444432.1		PROTGI=16716509; PROTID=ref:NP_444432.1; PCT=83.06; ALN=247	Hs.282787	Forkhead box P2	Mm.332919	Forkhead box P2	325478	wu:fc83a06	LG 6
AW175480	Dr.34706	Wu:fi25f06	wu:fi25f06		Unknown [-]	fi25f06.x1 Sugano Kawakami zebrafish DRA Danio rerio cDNA clone 2602211 3', mRNA sequence.	sp:Q14118		PROTGI=2498284; PROTID=sp:Q14118; PCT=41; ALN=113	pir:S59630		PROTGI=2137275; PROTID=pir:S59630; PCT=42; ALN=109					333993	wu:fi25f06	LG 22
BF718212	Dr.33974	Zgc:101001	zgc:101001	protein kinase activity||protein serine/threonine kinase activity||protein-tyrosine kinase activity||ATP binding||protein amino acid phosphorylation||cellular component unknown	Unknown [-]	fd57h08.y1 Zebrafish WashU MPIMG EST Danio rerio cDNA clone IMAGE:3733887 5' similar to TR:P97916 P97916 CALCIUM/CALMODULIN-DEPENDENT PROTEIN KINASE TYPE II DELTA CHAIN ISOFORM 3 ;, mRNA sequence.	pir:B46619		PROTGI=422769; PROTID=pir:B46619; PCT=79.07; ALN=474	ref:NP_076302.1		PROTGI=18158420; PROTID=ref:NP_076302.1; PCT=91.98; ALN=473	Hs.351887	Calcium/calmodulin-dependent protein kinase (CaM kinase) II beta	Mm.4857	Calcium/calmodulin-dependent protein kinase II, beta	445208	zgc:101001
BI706446	Dr.14986	Zgc:73139	zgc:73139		Unknown [-]	fq06b05.y1 Zebrafish adult retina cDNA Danio rerio cDNA clone 4790720 5' similar to TR:Q9Y6N0 Q9Y6N0 NADH:UBIQUINONE OXIDOREDUCTASE PGIV SUBUNIT. ;, mRNA sequence.	ref:NP_055037.1		PROTGI=7657369; PROTID=ref:NP_055037.1; PCT=74.71; ALN=170				Hs.495039||Hs.549002	NADH dehydrogenase (ubiquinone) 1 alpha subcomplex, 8, 19kDa||Transcribed locus, moderately similar to NP_055037.1 NADH dehydrogenase (ubiquinone) 1 alpha subcomplex, 8, 19kDa; NADH-ubiquinone oxidoreductase 19 kDa subunit; NADH:ubiquinone oxidoreductase	Mm.19834	NADH dehydrogenase (ubiquinone) 1 alpha subcomplex, 8	393700	zgc:73139
AI584292	Dr.3054	Proteasome (prosome, macropain) 26S subunit, ATPase, 4	zgc:63709	nucleotide binding||ATP binding||nucleus||cytoplasm||cytosol||hydrolase activity||nucleoside-triphosphatase activity||protein catabolism||protein complex	Unknown [-]	fb83f05.x1 Zebrafish WashU MPIMG EST Danio rerio cDNA clone IMAGE:3718497 3' similar to SW:PRS6_HUMAN P43686 26S PROTEASE REGULATORY SUBUNIT 6 ;, mRNA sequence.	ref:NP_006494.1		PROTGI=5729991; PROTID=ref:NP_006494.1; PCT=96.41; ALN=418	sp:P54775		PROTGI=1709797; PROTID=sp:P54775; PCT=94.74; ALN=418	Hs.211594	Proteasome (prosome, macropain) 26S subunit, ATPase, 4	Mm.29582	Proteasome (prosome, macropain) 26S subunit, ATPase, 4	326884	proteasome (prosome, macropain) 26S subunit, ATPase, 4	LG 16
AW019276	Dr.3459	Cd63 antigen	cd163	integral to membrane	Unknown [-]	fd51b03.x1 Zebrafish WashU MPIMG EST Danio rerio cDNA clone IMAGE:3733229 3' similar to SW:CD63_RABIT Q28709 CD63 ANTIGEN. ;, mRNA sequence.	sp:P08962		PROTGI=116026; PROTID=sp:P08962; PCT=45.42; ALN=237	sp:P41731		PROTGI=1168849; PROTID=sp:P41731; PCT=43.33; ALN=237	Hs.445570||Hs.542742	CD63 antigen (melanoma 1 antigen)||Transcribed locus, strongly similar to NP_031679.1 Cd63 antigen; melanoma 1 antigen [Mus musculus]	Mm.371552	Cd63 antigen	321461	Cd63 antigen	LG 23
AW422249	Dr.4765	Thioredoxin domain containing 9	zgc:55522	electron transporter activity||electron transport||cellular component unknown	Unknown [-]	fi60a12.y1 Sugano Kawakami zebrafish DRA Danio rerio cDNA clone 2642014 5' similar to SW:14P_HUMAN O14530 PROTEIN 1-4. ;, mRNA sequence.	ref:NP_005774.2		PROTGI=18104959; PROTID=ref:NP_005774.2; PCT=75.45; ALN=223	ref:NP_075997.1		PROTGI=13937367; PROTID=ref:NP_075997.1; PCT=28.29; ALN=253					336625	thioredoxin domain containing 9	LG 9
BG892200	Dr.5711	Zgc:65966	zgc:65966	biological process unknown||Rho GDP-dissociation inhibitor activity||cytoplasm	Unknown [-]	fq92f02.y1 zebrafish fin day3 regeneration Danio rerio cDNA clone 4926098 4926098 5' similar to SW:GDIS_MOUSE Q61599 RHO GDP-DISSOCIATION INHIBITOR 2 ;, mRNA sequence.	ref:NP_001166.1		PROTGI=10835002; PROTID=ref:NP_001166.1; PCT=72.36; ALN=196	pir:I49687		PROTGI=2137319; PROTID=pir:I49687; PCT=73.23; ALN=196	Hs.159161||Hs.512505||Hs.534303||Hs.552341	Rho GDP dissociation inhibitor (GDI) alpha||Transcribed locus, weakly similar to NP_001167.1 Rho GDP dissociation inhibitor (GDI) gamma; RhoGDI gamma [Homo sapiens]||Rho GDP dissociation inhibitor (GDI) gamma||Transcribed locus, strongly similar to NP_598	Mm.1383||Mm.30016	Rho GDP dissociation inhibitor (GDI) gamma||Rho GDP dissociation inhibitor (GDI) alpha	394132	zgc:65966
BI889465	Dr.15151	Zgc:111984		biological process unknown||molecular function unknown||cellular component unknown	Unknown [-]	ZF637-2-001220 Zebrafish shield stage whole embryo cDNA library MPMGp637 Danio rerio cDNA clone MPMGp637_23L11;MPMGp637L1123 5', mRNA sequence.	sp:P10768		PROTGI=544254; PROTID=sp:P10768; PCT=79.35; ALN=276	ref:NP_058599.1		PROTGI=13937355; PROTID=ref:NP_058599.1; PCT=78.26; ALN=276	Hs.432491	Esterase D/formylglutathione hydrolase	Mm.38055||Mm.350503||Mm.377952	Esterase D/formylglutathione hydrolase||Transcribed locus||PREDICTED: Mus musculus similar to esterase D/formylglutathione hydrolase; esterase 10 (LOC432817), mRNA	550494	zgc:111984
AF099738	Dr.24827	Junction plakoglobin	jup	binding||nucleus||cell-cell adherens junction||cell adhesion||catenin complex||desmosome	cell adhesion [0007155]	Danio rerio cell-adhesion protein plakoglobin mRNA, complete cds.	ref:NP_068831.1		PROTGI=12056468; PROTID=ref:NP_068831.1; PCT=70; ALN=710	sp:Q02248		PROTGI=399310; PROTID=sp:Q02248; PCT=66; ALN=719	Hs.514174	Junction plakoglobin	Mm.26769||Mm.299774	Similar to junction plakoglobin; gamma-catenin (plakoglobin)||Junction plakoglobin	30415	junction plakoglobin	LG 11
AI657900	Dr.18354	Transcribed locus			Unknown [-]	fc14h10.y1 Zebrafish WashU MPIMG EST Danio rerio cDNA clone IMAGE:3721411 5', mRNA sequence.
BI326217	Dr.33629	Wu:fc48a01	wu:fc48a01		Unknown [-]	fr29d12.y1 zebrafish fin day1 regeneration Danio rerio cDNA clone 4929478 4929478 5', mRNA sequence.													LG 8
AW116888	Dr.253	Wu:fb70h02	wu:fb70h02		Unknown [-]	fi21b04.x1 Sugano Kawakami zebrafish DRA Danio rerio cDNA clone 2601775 3', mRNA sequence.											322697	wu:fb70h02	LG 6
AW115587	Dr.36764	Transcribed locus			Unknown [-]	fj97f07.x1 Sugano Kawakami zebrafish DRA Danio rerio cDNA clone 2599621 3' similar to contains MER20.t1 MER20 repetitive element ;, mRNA sequence.
AI883323	Dr.8694	Zgc:55764	zgc:55764	nicotinate phosphoribosyltransferase activity||cellular component unknown||pyridine nucleotide biosynthesis	Unknown [-]	fc60d09.y1 Zebrafish WashU MPIMG EST Danio rerio cDNA clone IMAGE:3725777 5', mRNA sequence.	pir:A55927		PROTGI=1082712; PROTID=pir:A55927; PCT=61.12; ALN=469	ref:NP_067499.1		PROTGI=10946948; PROTID=ref:NP_067499.1; PCT=60.08; ALN=473	Hs.489615||Hs.548102	Pre-B-cell colony enhancing factor 1||Transcribed locus, strongly similar to NP_005737.1 pre-B-cell colony enhancing factor 1 isoform a; pre-B-cell colony-enhancing factor; 1110035O14Rik [Homo sapiens]	Mm.202727	Pre-B-cell colony-enhancing factor 1	324211	zgc:55764	LG 11
BI709455	Dr.5123	Zgc:92094	zgc:92094	biological process unknown||protein binding||cellular component unknown	Unknown [-]	ft50d03.x1 Gong zebrafish ovary Danio rerio cDNA clone 5154077 3' similar to TR:Q9YHV2 Q9YHV2 TIGHT JUNCTION PROTEIN. ;, mRNA sequence.	pir:I54378		PROTGI=2135255; PROTID=pir:I54378; PCT=51.12; ALN=361	sp:Q9Z0U1		PROTGI=13634078; PROTID=sp:Q9Z0U1; PCT=51.38; ALN=357	Hs.50382	Tight junction protein 2 (zona occludens 2)	Mm.104744	Tight junction protein 2	436639	zgc:92094
BI891279	Dr.2902	Wu:fb24g06	wu:fb24g06		Unknown [-]	ZF637-3-000534 Zebrafish shield stage whole embryo cDNA library MPMGp637 Danio rerio cDNA clone MPMGp637_13F19;MPMGp637F1913 5', mRNA sequence.	sp:P01034		PROTGI=118183; PROTID=sp:P01034; PCT=33.58; ALN=123	pir:A36163		PROTGI=109759; PROTID=pir:A36163; PCT=31.30; ALN=129					321654	wu:fb24g06	LG 13
BM184317	Dr.26631	Phosphorylase, glycogen; brain	pygb	phosphorylase activity||carbohydrate metabolism||transferase activity||transferase activity, transferring glycosyl groups	Unknown [-]	fv70h10.x1 Sugano SJD adult male Danio rerio cDNA clone 5413891 3' similar to SW:PHS3_HUMAN P11216 GLYCOGEN PHOSPHORYLASE, BRAIN FORM ;, mRNA sequence.	pir:A40138		PROTGI=106138; PROTID=pir:A40138; PCT=86.71; ALN=843	sp:Q9WUB3		PROTGI=14916635; PROTID=sp:Q9WUB3; PCT=83.33; ALN=840	Hs.282417||Hs.368157	Phosphorylase, glycogen; liver (Hers disease, glycogen storage disease type VI)||Phosphorylase, glycogen; brain	Mm.222584||Mm.256926	Brain glycogen phosphorylase||Liver glycogen phosphorylase	403051	phosphorylase, glycogen; brain
AI794204	Dr.14289	Small EDRK-rich factor 2	serf2		Unknown [-]	fc41f03.y1 Zebrafish WashU MPIMG EST Danio rerio cDNA clone IMAGE:3723965 5' similar to TR:O75918 O75918 4F5REL. ;, mRNA sequence.	ref:NP_068802.1		PROTGI=11415046; PROTID=ref:NP_068802.1; PCT=50.77; ALN=65	ref:NP_035484.1		PROTGI=6755472; PROTID=ref:NP_035484.1; PCT=87.50; ALN=56					492322	small EDRK-rich factor 2
BG303312	Dr.30129	Wu:fb60b03	wu:fb60b03		Unknown [-]	fl51c10.x1 Sugano Kawakami zebrafish DRA Danio rerio cDNA clone 3817339 3' similar to TR:Q9UFI2 Q9UFI2 HYPOTHETICAL 28.7 KD PROTEIN ;, mRNA sequence.	sp:Q9NZM5		PROTGI=18203331; PROTID=sp:Q9NZM5; PCT=54.15; ALN=244				Hs.421907||Hs.547436	Glioma tumor suppressor candidate region gene 2||Transcribed locus, strongly similar to NP_056525.1 glioma tumor suppressor candidate region gene 2 [Homo sapiens]	Mm.277634||Mm.302470	Glioma tumor suppressor candidate region gene 2||Transcribed locus	322404	wu:fb60b03	LG 15
AI657777	Dr.17965	Wu:fc17d03	wu:fc17d03		Unknown [-]	fc17d03.y1 Zebrafish WashU MPIMG EST Danio rerio cDNA clone IMAGE:3721637 5', mRNA sequence.	pir:T44500		PROTGI=11287305; PROTID=pir:T44500; PCT=39.72; ALN=212				Hs.113019	Fls485	Mm.122653||Mm.378500	RIKEN cDNA D630042P16 gene||Transcribed locus	324037	wu:fc17d03	LG 14
BM095374	Dr.2665	Wu:fc58h12	wu:fc58h12		Unknown [-]	fv33h12.x1 Sugano SJD adult male Danio rerio cDNA clone 5410438 3', mRNA sequence.											325194	wu:fc58h12	LG 23
U51268	Dr.389	Wingless-type MMTV integration site family, member 5a	wnt5a	skeletal development||signal transducer activity||extracellular region||frizzled-2 signaling pathway||development||embryonic body morphogenesis||Wnt receptor signaling pathway||secretory pathway	developmental processes [0007275]	Danio rerio Wnt5 (Wnt5) mRNA, complete cds.	pir:A48914		PROTGI=1071933; PROTID=pir:A48914; PCT=81.67; ALN=359	pir:E36470		PROTGI=111253; PROTID=pir:E36470; PCT=82.77; ALN=354	Hs.152213	Wingless-type MMTV integration site family, member 5A	Mm.287544	Wingless-related MMTV integration site 5A	30105	wingless-type MMTV integration site family, member 5a	LG 4
AI723210	Dr.4500	Wu:fc34a11	wu:fc34a11		Unknown [-]	fc34a11.x1 Zebrafish WashU MPIMG EST Danio rerio cDNA clone IMAGE:3723260 3', mRNA sequence.											324601	wu:fc34a11	LG 1
BI325778	Dr.9714	Zgc:100908	zgc:100908	biological process unknown||molecular function unknown||cellular component unknown	Unknown [-]	fr04h07.y1 zebrafish fin day3 regeneration Danio rerio cDNA clone 4927333 4927333 5' similar to SW:NI9M_HUMAN O95167 NADH-UBIQUINONE OXIDOREDUCTASE B9 SUBUNIT ;, mRNA sequence.	ref:NP_004533.1		PROTGI=4758772; PROTID=ref:NP_004533.1; PCT=68.29; ALN=82				Hs.198269	NADH dehydrogenase (ubiquinone) 1 alpha subcomplex, 3, 9kDa	Mm.17851||Mm.370060	NADH dehydrogenase (ubiquinone) 1 alpha subcomplex, 3||Transcribed locus, strongly similar to NP_004533.1 NADH dehydrogenase (ubiquinone) 1 alpha subcomplex, 3, 9kDa; NADH dehydrogenase (ubiquinone) 1 alpha subcomplex, 3 (9kD, B9) [Homo sapiens]	445122	zgc:100908
AW594871	Dr.12759	Zgc:73198	zgc:73198	mitochondrial electron transport, NADH to ubiquinone||NADH dehydrogenase (ubiquinone) activity||cellular component unknown	Unknown [-]	fk25e09.y1 zebrafish fin day1 regeneration Danio rerio cDNA 5' similar to gb:M22538 NADH-UBIQUINONE DEHYDROGENASE 24 KD SUBUNIT PRECURSOR (HUMAN);, mRNA sequence.	ref:NP_066552.1		PROTGI=10835025; PROTID=ref:NP_066552.1; PCT=79.52; ALN=244				Hs.464572||Hs.549929	NADH dehydrogenase (ubiquinone) flavoprotein 2, 24kDa||Transcribed locus, strongly similar to NP_066552.1 NADH dehydrogenase (ubiquinone) flavoprotein 2, 24kDa; NADH dehydrogenase (ubiquinone) flavoprotein 2 (24kD) [Homo sapiens]	Mm.2206||Mm.363118	NADH dehydrogenase (ubiquinone) flavoprotein 2||Transcribed locus, moderately similar to XP_537328.1 PREDICTED: similar to NADH2 dehydrogenase (ubiquinone) (EC 1.6.5.3) 24K chain precursor - bovine [Canis familiaris]	393720	zgc:73198
AW305632	Dr.36924	Wu:fj61f03	wu:fj61f03		Unknown [-]	fj61f03.y1 zebrafish adult brain Danio rerio cDNA 5' similar to SW:HCD2_BOVIN O02691 3-HYDROXYACYL-COA DEHYDROGENASE TYPE II ;, mRNA sequence.	sp:Q99714		PROTGI=2492759; PROTID=sp:Q99714; PCT=72.57; ALN=226	sp:O08756		PROTGI=3183025; PROTID=sp:O08756; PCT=69.60; ALN=227	Hs.171280	Hydroxyacyl-Coenzyme A dehydrogenase, type II	Mm.6994	Hydroxyacyl-Coenzyme A dehydrogenase type II	336288	wu:fj61f03	LG 23
BI429216	Dr.1361	Wu:fa98f12	wu:fa98f12		Unknown [-]	fr74e06.y1 zebrafish adult brain Danio rerio cDNA clone 4966379 5' similar to TR:O97624 O97624 KERATIN 17 ;contains element MSR1 repetitive element ;, mRNA sequence.	pir:KRHU9		PROTGI=1070608; PROTID=pir:KRHU9; PCT=58.41; ALN=214	pir:I49595		PROTGI=2119207; PROTID=pir:I49595; PCT=59.81; ALN=213	Hs.59736||Hs.80342||Hs.514167	Keratin 25D||Keratin 15||Keratin 19	Mm.180256||Mm.375008	Keratin 25D||Transcribed locus, moderately similar to XP_523631.1 PREDICTED: similar to keratin 25D; type I inner root sheath specific keratin 25 irs4 [Pan troglodytes]	337134	wu:fa98f12	LG 11
AI588515	Dr.2974	Zgc:77218	zgc:77218	biological process unknown||cellular component unknown	Unknown [-]	fb96b07.y1 Zebrafish WashU MPIMG EST Danio rerio cDNA clone IMAGE:3719701 5' similar to WP:C52E12.4 CE06969 ;, mRNA sequence.	pir:T17242		PROTGI=7512850; PROTID=pir:T17242; PCT=65.40; ALN=1311	pir:A56956		PROTGI=1363143; PROTID=pir:A56956; PCT=72.38; ALN=178	Hs.118166	Hypothetical protein MGC24039	Mm.257342	RIKEN cDNA D030011O10 gene	323528	zgc:77218	LG 4
AI793690	Dr.18845	Diencephalon/mesencephalon homeobox 1	otx3	DNA binding||transcription factor activity||nucleus||transcription||regulation of transcription, DNA-dependent||development||regulation of transcription	Unknown [-]	fc51f10.x1 Zebrafish WashU MPIMG EST Danio rerio cDNA clone IMAGE:3724939 3', mRNA sequence.	sp:P32242		PROTGI=417425; PROTID=sp:P32242; PCT=42; ALN=139	ref:NP_570935.1		PROTGI=18700006; PROTID=ref:NP_570935.1; PCT=68; ALN=388	Hs.375623	Diencephalon/mesencephalon homeobox 1	Mm.213206	Orthodenticle homolog 3 (Drosophila)	142987	diencephalon/mesencephalon homeobox 1
BI886473	Dr.31385	Zgc:92863	zgc:92863	biological process unknown||molecular function unknown||cellular component unknown	Unknown [-]	ZF637-1-000728 Zebrafish shield stage whole embryo cDNA library MPMGp637 Danio rerio cDNA clone MPMGp637_16I3;MPMGp637I0316 5', mRNA sequence.	ref:NP_116024.1		PROTGI=14249166; PROTID=ref:NP_116024.1; PCT=78.03; ALN=223				Hs.9234	Seven transmembrane domain protein	Mm.27499	RIKEN cDNA 5033425B17 gene	436757	zgc:92863
AW116147	Dr.1943	ATP-binding cassette, sub-family E (OABP), member 1	abce1	nucleotide binding||electron transporter activity||iron ion binding||ATP binding||electron transport||ATPase activity||nucleoside-triphosphatase activity	Unknown [-]	fi09g07.x1 Sugano Kawakami zebrafish DRA Danio rerio cDNA clone 2600700 3' similar to TR:O88793 O88793 RNASE L INHIBITOR. ;, mRNA sequence.	prf:2207222A		PROTGI=1587696; PROTID=prf:2207222A; PCT=90.32; ALN=599	pir:JC6555		PROTGI=7445550; PROTID=pir:JC6555; PCT=89.98; ALN=599	Hs.12013||Hs.511927	ATP-binding cassette, sub-family E (OABP), member 1||Transcribed locus, strongly similar to NP_056566.1 ATP-binding cassette, subfamily E, member 1; ribonuclease L (2&apos;, 5&apos;-oligoisoadenylate synthetase-dependent) inhibitor; RNS4l (Eye) [Mus muscu	Mm.5831	ATP-binding cassette, sub-family E (OABP), member 1	406324	ATP-binding cassette, sub-family E (OABP), member 1	LG 23
BM101748	Dr.7978	Wu:fe36f10	wu:fe36f10		Unknown [-]	fv35g07.y1 Sugano SJD adult male Danio rerio cDNA clone 5410740 5', mRNA sequence.											326862	wu:fe36f10	LG 19
AI522628	Dr.45302	Wu:fb60e09	wu:fb60e09		Unknown [-]	fb60e09.x1 Zebrafish WashU MPIMG EST Danio rerio cDNA clone IMAGE:3716296 3', mRNA sequence.									Mm.235537	Aquaporin 12	322416	wu:fb60e09	LG 22
BG882978	Dr.16613	Signal transducing adaptor molecule (SH3 domain and ITAM motif) 1	stam	intracellular protein transport	Unknown [-]	fp32d04.x1 zebrafish gridded kidney Danio rerio cDNA clone 4744759 3', mRNA sequence.	pir:JC4916		PROTGI=2136157; PROTID=pir:JC4916; PCT=74.46; ALN=482	pir:JC4917		PROTGI=2137778; PROTID=pir:JC4917; PCT=75.00; ALN=483	Hs.17200||Hs.441498	Signal transducing adaptor molecule (SH3 domain and ITAM motif) 2||Signal transducing adaptor molecule (SH3 domain and ITAM motif) 1	Mm.263639||Mm.273174||Mm.376749	Signal transducing adaptor molecule (SH3 domain and ITAM motif) 2||Signal transducing adaptor molecule (SH3 domain and ITAM motif) 1||Transcribed locus, weakly similar to XP_422164.1 PREDICTED: similar to EAST protein [Gallus gallus]	386967	signal transducing adaptor molecule (SH3 domain and ITAM motif) 1	LG 10
AW116556	Dr.31799	Wu:fi16b02	wu:fi16b02		Unknown [-]	fi16b02.x1 Sugano Kawakami zebrafish DRA Danio rerio cDNA clone 2601291 3', mRNA sequence.									Mm.288151||Mm.314749||Mm.330352||Mm.330353||Mm.372658	CDNA sequence BC003993||Transcribed locus||Transcribed locus||Transcribed locus||CDNA sequence BC003993	327535	wu:fi16b02	LG 9
BM156809	Dr.11641	General transcription factor IIF, polypeptide 1	gtf2f1	DNA binding||translation initiation factor activity||nucleus||transcriptional activator activity||positive regulation of transcription	Unknown [-]	fv56c04.x1 Sugano SJD adult male Danio rerio cDNA clone 5412463 3' similar to SW:T2FA_XENLA Q04870 TRANSCRIPTION INITIATION FACTOR IIF , ALPHA SUBUNIT ;, mRNA sequence.	prf:1804353A		PROTGI=228483; PROTID=prf:1804353A; PCT=56.84; ALN=440				Hs.68257	General transcription factor IIF, polypeptide 1, 74kDa	Mm.24632	General transcription factor IIF, polypeptide 1	325832	general transcription factor IIF, polypeptide 1	LG 3
BM104048	Dr.3971	Zgc:66469	zgc:66469	DNA binding||regulation of transcription, DNA-dependent||cellular component unknown	Unknown [-]	fv42d02.x1 Sugano SJD adult male Danio rerio cDNA clone 5410995 3', mRNA sequence.	ref:NP_077273.1		PROTGI=13236520; PROTID=ref:NP_077273.1; PCT=37.55; ALN=182				Hs.534483	Hypothetical protein MGC2941	Mm.20805	RIKEN cDNA 2410141M05 gene	333963	zgc:66469	LG 7
BG727510	Dr.2901	Coronin, actin binding protein, 1C	coro1c		Unknown [-]	fo77b06.x1 zebrafish gridded kidney Danio rerio cDNA clone 4725851 3' similar to TR:Q9WUM4 Q9WUM4 CORONIN-3. ;, mRNA sequence.	pir:T47172		PROTGI=11346452; PROTID=pir:T47172; PCT=81.65; ALN=473	sp:Q9WUM4		PROTGI=12229770; PROTID=sp:Q9WUM4; PCT=82.59; ALN=470	Hs.6191||Hs.330384||Hs.415067	Coronin, actin binding protein, 1B||Coronin, actin binding protein, 1C||Coronin, actin binding protein, 1A	Mm.260158||Mm.276859||Mm.290482	Coronin, actin binding protein 1C||Coronin, actin binding protein 1B||Coronin, actin binding protein 1A	317741	coronin, actin binding protein, 1C	LG 5
BI890612					Unknown [-]	ZF637-2-002367 Zebrafish shield stage whole embryo cDNA library MPMGp637 Danio rerio cDNA clone MPMGp637_7K20;MPMGp637K207 5', mRNA sequence.
AI437190	Dr.13268	Transcribed locus			Unknown [-]	fb38g07.y1 Zebrafish WashU MPIMG EST Danio rerio cDNA clone IMAGE:3714204 5', mRNA sequence.
AW279667	Dr.22700	Wu:fj43a03	wu:fj43a03		Unknown [-]	fj43a03.x1 zebrafish adult brain Danio rerio cDNA 3', mRNA sequence.											336006	wu:fj43a03	LG 17
BI885942	Dr.22923	Zgc:110355	wu:fc22a07	transporter activity||transport||synaptic vesicle||membrane	Unknown [-]	ZF637-1-000197 Zebrafish shield stage whole embryo cDNA library MPMGp637 Danio rerio cDNA clone MPMGp637_6D14;MPMGp637D146 5', mRNA sequence.	pir:I53171		PROTGI=2135883; PROTID=pir:I53171; PCT=48.59; ALN=244	ref:NP_032622.1		PROTGI=6678874; PROTID=ref:NP_032622.1; PCT=50.00; ALN=222	Hs.441275||Hs.506383	Synaptoporin||Transcribed locus, strongly similar to NP_082328.2 synaptoporin; synaptorin [Mus musculus]	Mm.317515	Synaptoporin	324220	zgc:110355
BI672089	Dr.14498	Transcribed locus, moderately similar to XP_226467.1 PREDICTED: similar to Thioredoxin-like protein 4B (Dim1-like protein) [Rattus norvegicus]			Unknown [-]	ft34c11.x1 Gong zebrafish testis Danio rerio cDNA clone 5152509 3' similar to SW:DIM1_SCHPO P87215 MITOSIS PROTEIN DIM1. ;, mRNA sequence.	ref:NP_060323.1		PROTGI=8923475; PROTID=ref:NP_060323.1; PCT=83.89; ALN=149	ref:NP_079575.1		PROTGI=13384656; PROTID=ref:NP_079575.1; PCT=37.04; ALN=135	Hs.134406	Thioredoxin-like 4B	Mm.37667	Thioredoxin-like 4B
BI878400	Dr.11824	Eukaryotic translation initiation factor 4A, isoform 1B	eif4a1b	nucleic acid binding||translation initiation factor activity||helicase activity||ATP binding||ATP-dependent helicase activity||hydrolase activity	Unknown [-]	fl77d08.x1 Sugano Kawakami zebrafish DRA Danio rerio cDNA clone 3819711 3', mRNA sequence.	sp:P04765		PROTGI=417180; PROTID=sp:P04765; PCT=89.41; ALN=406	sp:P04765		PROTGI=417180; PROTID=sp:P04765; PCT=89.41; ALN=406	Hs.129673||Hs.448694||Hs.449513||Hs.464743||Hs.478553	Eukaryotic translation initiation factor 4A, isoform 1||Transcribed locus, strongly similar to XP_511961.1 PREDICTED: hypothetical protein XP_511961 [Pan troglodytes]||Similar to Eukaryotic initiation factor 4A-II (eIF4A-II) (eIF-4A-II)||Transcribed locus	Mm.260084||Mm.279821||Mm.309539||Mm.313157||Mm.363933||Mm.371557||Mm.371775	Eukaryotic translation initiation factor 4A2||Eukaryotic translation initiation factor 4A1||Similar to Eukaryotic initiation factor 4A-II (eIF4A-II) (eIF-4A-II)||Similar to eukaryotic translation initiation factor 4A, isoform 1||Transcribed locus, moderat	399484	eukaryotic translation initiation factor 4A, isoform 1B
BM026051	Dr.9920	Wu:fk63e10	wu:fk63e10	DNA binding||nucleus||regulation of transcription, DNA-dependent	Unknown [-]	fu77f12.x1 Gong zebrafish testis Danio rerio cDNA clone 5376935 3', mRNA sequence.	ref:NP_005375.1		PROTGI=4885517; PROTID=ref:NP_005375.1; PCT=52.23; ALN=157	ref:NP_059069.1		PROTGI=8393832; PROTID=ref:NP_059069.1; PCT=46.46; ALN=198	Hs.79334||Hs.132394	Nuclear factor, interleukin 3 regulated||Transcribed locus, strongly similar to XP_520125.1 PREDICTED: similar to Nuclear factor, interleukin 3 regulated [Pan troglodytes]	Mm.136604	Nuclear factor, interleukin 3, regulated	335737	wu:fk63e10	LG 6
BG737957	Dr.17809	Transcribed locus			Unknown [-]	fp03g11.y1 zebrafish gridded kidney Danio rerio cDNA clone 4728764 5', mRNA sequence.
AB042248	Dr.10329	Cryptochrome 1a	cry1a	DNA photolyase activity||transcription factor complex||DNA repair||transcriptional repressor activity	Unknown [0000000]	Danio rerio zcry1a mRNA for cryptochrome 1a, complete cds.	ref:NP_004066.1		PROTGI=4758072; PROTID=ref:NP_004066.1; PCT=88.29; ALN=538	ref:NP_031797.1		PROTGI=6681031; PROTID=ref:NP_031797.1; PCT=90.98; ALN=510	Hs.151573||Hs.532491	Cryptochrome 1 (photolyase-like)||Cryptochrome 2 (photolyase-like)	Mm.26237||Mm.254181||Mm.314932||Mm.371968||Mm.371969	Cryptochrome 1 (photolyase-like)||Transcribed locus||Cryptochrome 2 (photolyase-like)||Transcribed locus||Transcribed locus, strongly similar to NP_989575.1 cryptochrome 2 (photolyase-like) [Gallus gallus]	83777	cryptochrome 1a
AA658796	Dr.29738	Zgc:77139	zgc:77139	endopeptidase activity||threonine endopeptidase activity||cytosol||proteasome core complex (sensu Eukaryota)||ubiquitin-dependent protein catabolism||peptidase activity||hydrolase activity||protein complex	Unknown [-]	fa66c07.s1 zebrafish fin day3 regeneration Danio rerio cDNA clone zbr2437 3' similar to SW:PRC6_RAT P48004 PROTEASOME SUBUNIT RC6-1 ;, mRNA sequence.	sp:O14818		PROTGI=12643540; PROTID=sp:O14818; PCT=89.47; ALN=247	sp:Q9Z2U0		PROTGI=12229952; PROTID=sp:Q9Z2U0; PCT=89.88; ALN=247	Hs.233952	Proteasome (prosome, macropain) subunit, alpha type, 7	Mm.21728	Proteasome (prosome, macropain) subunit, alpha type 7	406445	zgc:77139
AF071249				DNA binding||transcription factor activity||nucleus||transcription||regulation of transcription, DNA-dependent||development||transcriptional activator activity	Unknown [0000000]	Danio rerio homeobox protein (hoxa9b) gene, complete cds., product = homeobox protein, gene = hoxa9b, location = join(39..576,1333..1571), protein_id = AAD15942.1, codon_start = 1, db_xref = GI:4322066, name = CDS											58048	homeo box A9b
BI430353	Dr.231	Sp8 transcription factor	sp8	nucleic acid binding||nucleus||zinc ion binding||metal ion binding	Unknown [-]	fq90a01.y3 zebrafish fin day3 regeneration Danio rerio cDNA clone 4925832 4925832 5', mRNA sequence.	pir:S26638		PROTGI=284120; PROTID=pir:S26638; PCT=66.91; ALN=136	ref:NP_569725.1		PROTGI=18485518; PROTID=ref:NP_569725.1; PCT=44.16; ALN=394	Hs.195922	Sp8 transcription factor	Mm.51682||Mm.348753	Trans-acting transcription factor 8||Transcribed locus, weakly similar to NP_572579.2 CG1343-PA [Drosophila melanogaster]	321264	sp8 transcription factor	LG 19
BM070938	Dr.582	Gap junction protein, alpha 1	cx43	gap junction||connexon complex||cell communication||connexon channel activity||integral to membrane||embryonic heart tube development||caudal fin morphogenesis||embryonic hemopoiesis	Unknown [-]	fv02d10.x1 zebrafish adult brain Danio rerio cDNA clone 5385283 3', mRNA sequence.	pir:A35853		PROTGI=106064; PROTID=pir:A35853; PCT=80.42; ALN=381	pir:A39802		PROTGI=109858; PROTID=pir:A39802; PCT=80.42; ALN=381	Hs.74471||Hs.549656	Gap junction protein, alpha 1, 43kDa (connexin 43)||Transcribed locus, strongly similar to NP_000156.1 connexin 43; oculodentodigital dysplasia (syndactyly type III) [Homo sapiens]	Mm.338720	Nucleophosmin 1	30236	connexin 43	LG 20
BI890693	Dr.13371	Hypoxia-inducible factor 1, alpha subunit inhibitor	hif1an	peptide-aspartate beta-dioxygenase activity||nucleus||transcription||regulation of transcription, DNA-dependent||oxidoreductase activity||oxidoreductase activity, acting on single donors with incorporation of molecular oxygen, incorporation of two atoms o	Unknown [-]	ZF637-2-002448 Zebrafish shield stage whole embryo cDNA library MPMGp637 Danio rerio cDNA clone MPMGp637_24L2;MPMGp637L0224 5', mRNA sequence.	ref:NP_060372.1		PROTGI=8923569; PROTID=ref:NP_060372.1; PCT=83.69; ALN=325				Hs.500788	Hypoxia-inducible factor 1, alpha subunit inhibitor	Mm.145278	Hypoxia-inducible factor 1, alpha subunit inhibitor	373126	hypoxia-inducible factor 1, alpha subunit inhibitor
BI887570	Dr.23479	Wu:fe01f03	wu:fe01f03		Unknown [-]	ZF637-1-001825 Zebrafish shield stage whole embryo cDNA library MPMGp637 Danio rerio cDNA clone MPMGp637_9G5;MPMGp637G059 5', mRNA sequence.											326654	wu:fe01f03	LG 3
X70300	Dr.22	Nuclear receptor subfamily 2, group F, member 5	nr2f5	DNA binding||transcription factor activity||steroid hormone receptor activity||receptor activity||ligand-dependent nuclear receptor activity||nucleus||transcription||regulation of transcription, DNA-dependent||sensory perception||visual perception||metal	transcription regulation [0006355]	B.rerio svp 46 mRNA for steroid receptor homologue.	pir:A37133		PROTGI=105357; PROTID=pir:A37133; PCT=75.60; ALN=389	pir:I48975		PROTGI=2137150; PROTID=pir:I48975; PCT=75.60; ALN=389	Hs.519445	Nuclear receptor subfamily 2, group F, member 1	Mm.14297	Nuclear receptor subfamily 2, group F, member 1	30427	nuclear receptor subfamily 2, group F, member 5	LG 16
BI886008	Dr.40134	Zgc:110580		biological process unknown||nucleotide binding||ATP binding||mitochondrion||integral to membrane||nucleoside-triphosphatase activity	Unknown [-]	ZF637-1-000263 Zebrafish shield stage whole embryo cDNA library MPMGp637 Danio rerio cDNA clone MPMGp637_6A19;MPMGp637A196 5', mRNA sequence.	ref:NP_008975.1		PROTGI=5901990; PROTID=ref:NP_008975.1; PCT=78.86; ALN=174	ref:NP_035965.1		PROTGI=6754410; PROTID=ref:NP_035965.1; PCT=78.29; ALN=174	Hs.131838	Katanin p60 (ATPase-containing) subunit A 1	Mm.28127	Katanin p60 (ATPase-containing) subunit A1	553631	zgc:110580
BI889140	Dr.804	Ubiquitin-like 1 (sentrin) activating enzyme E1A	zgc:86633	catalytic activity||ubiquitin activating enzyme activity||protein modification||ubiquitin cycle||cellular component unknown	Unknown [-]	ZF637-2-000895 Zebrafish shield stage whole embryo cDNA library MPMGp637 Danio rerio cDNA clone MPMGp637_22N14;MPMGp637N1422 5', mRNA sequence.	ref:NP_005491.1		PROTGI=4885585; PROTID=ref:NP_005491.1; PCT=69.36; ALN=344	ref:NP_062722.1		PROTGI=9790247; PROTID=ref:NP_062722.1; PCT=70.18; ALN=332	Hs.515500	SUMO-1 activating enzyme subunit 1	Mm.258530	Ubiquitin-like 1 (sentrin) activating enzyme E1A	415148	ubiquitin-like 1 (sentrin) activating enzyme E1A
AF195881	Dr.8124	Crestin	crestin	biological process unknown||molecular function unknown||cellular component unknown	developmental processes [0007275]	Danio rerio tissue-type neural crest crestin mRNA, complete cds.							Hs.246344	Centrosomal protein 1	Mm.231332	Centrosomal protein 1	30186	crestin
BI890773	Dr.20552	Zgc:85640	zgc:85640		Unknown [-]	ZF637-3-000028 Zebrafish shield stage whole embryo cDNA library MPMGp637 Danio rerio cDNA clone MPMGp637_24D8;MPMGp637D0824 5', mRNA sequence.	sp:P26038		PROTGI=127234; PROTID=sp:P26038; PCT=84.28; ALN=579	sp:P26041		PROTGI=462608; PROTID=sp:P26041; PCT=84.46; ALN=579	Hs.87752||Hs.263671||Hs.445705	Moesin||Radixin||Transcribed locus, strongly similar to NP_002897.1 radixin [Homo sapiens]	Mm.138876||Mm.245746	Moesin||Radixin	286739	radixin
BG303969	Dr.6190	Zgc:77665	zgc:77665	GTP binding||Golgi stack||transport||intracellular protein transport||small GTPase mediated signal transduction||protein transport	Unknown [-]	fl28c12.x1 Sugano Kawakami zebrafish DRA Danio rerio cDNA clone 3815062 3' similar to SW:ARF6_CHICK P26990 ADP-RIBOSYLATION FACTOR 6. ;, mRNA sequence.	pir:B23741		PROTGI=105231; PROTID=pir:B23741; PCT=98.86; ALN=175	sp:P26438		PROTGI=114129; PROTID=sp:P26438; PCT=98.86; ALN=175	Hs.525330	ADP-ribosylation factor 6	Mm.27308	ADP-ribosylation factor 6	336063	zgc:77665	LG 20
BI897409	Dr.14262	Zgc:66253	zgc:66253	catalytic activity||fumarate hydratase activity||mitochondrion||tricarboxylic acid cycle||fumarate metabolism||lyase activity||tricarboxylic acid cycle enzyme complex	Unknown [-]	fl74g07.x1 Sugano Kawakami zebrafish DRA Danio rerio cDNA clone 3819828 3' similar to SW:FUMH_HUMAN P07954 FUMARATE HYDRATASE, MITOCHONDRIAL PRECURSOR ;, mRNA sequence.	sp:P07954		PROTGI=1730117; PROTID=sp:P07954; PCT=82.55; ALN=509								393938	zgc:66253
BI851025	Dr.28653	Elongation of very long chain fatty acids (FEN1/Elo2, SUR4/Elo3, yeast)-like 4	elovl4	integral to membrane	Unknown [-]	imageqc_10_2000/sma424bdff41.x1 Zebrafish adult retina cDNA Danio rerio cDNA clone IMAGE:4145139 3', mRNA sequence.	ref:NP_073563.1		PROTGI=12232379; PROTID=ref:NP_073563.1; PCT=67.43; ALN=305	ref:NP_062296.1		PROTGI=9507147; PROTID=ref:NP_062296.1; PCT=46.57; ALN=277	Hs.101915||Hs.126869	Elongation of very long chain fatty acids (FEN1/Elo2, SUR4/Elo3, yeast)-like 4||Transcribed locus	Mm.83949	Elongation of very long chain fatty acids (FEN1/Elo2, SUR4/Elo3, yeast)-like 4	335732	elongation of very long chain fatty acids (FEN1/Elo2, SUR4/Elo3, yeast)-like 4	LG 23
AF398516	Dr.12605	Cyclin-dependent kinase inhibitor 1b (p27, kip1)	cdkn1b	cyclin-dependent protein kinase inhibitor activity||nucleus||cell cycle arrest||kinase activity	regulation of CDK activity [0000079]	Danio rerio P27-like cyclin-dependent kinase inhibitor mRNA, complete cds.	pir:I52718		PROTGI=2135228; PROTID=pir:I52718; PCT=40.50; ALN=172	sp:P46414		PROTGI=1168872; PROTID=sp:P46414; PCT=40.21; ALN=167	Hs.238990	Cyclin-dependent kinase inhibitor 1B (p27, Kip1)	Mm.2958	Cyclin-dependent kinase inhibitor 1B (P27)	368329	cyclin-dependent kinase inhibitor 1b (p27, kip1)	LG 25
AW115712	Dr.10441	Cryptochrome 3	cry3	DNA photolyase activity||transcription factor complex||DNA repair||transcriptional repressor activity	Unknown [-]	fj99d12.x1 Sugano Kawakami zebrafish DRA Danio rerio cDNA clone 2599799 3', mRNA sequence.	ref:NP_004066.1		PROTGI=4758072; PROTID=ref:NP_004066.1; PCT=77.43; ALN=505	ref:NP_031797.1		PROTGI=6681031; PROTID=ref:NP_031797.1; PCT=77.43; ALN=505	Hs.151573||Hs.532491	Cryptochrome 1 (photolyase-like)||Cryptochrome 2 (photolyase-like)	Mm.26237||Mm.254181||Mm.314932||Mm.371968||Mm.371969	Cryptochrome 1 (photolyase-like)||Transcribed locus||Cryptochrome 2 (photolyase-like)||Transcribed locus||Transcribed locus, strongly similar to NP_989575.1 cryptochrome 2 (photolyase-like) [Gallus gallus]	83774	cryptochrome 3	LG 25
AI354055	Dr.22620	Zgc:65964	zgc:65964	biological process unknown||cellular component unknown||transferase activity	Unknown [-]	zeh1337.seq.F Zebrafish Embryonic Heart cDNA Library Danio rerio cDNA 5', mRNA sequence.	pir:S44358		PROTGI=1085316; PROTID=pir:S44358; PCT=48.76; ALN=242	sp:Q64471		PROTGI=2495109; PROTID=sp:Q64471; PCT=51.60; ALN=219	Hs.129850||Hs.452160||Hs.517392	Hypothetical protein HS322B1A||Similar to RIKEN cDNA 4930583C14||Similar to RIKEN cDNA 4930583C14	Mm.268996	RIKEN cDNA 4930583C14 gene	393556	zgc:65964
BI892099	Dr.4594	5-nucleotidase, cytosolic II	nt5c2		Unknown [-]	ZF637-3-001354 Zebrafish shield stage whole embryo cDNA library MPMGp637 Danio rerio cDNA clone MPMGp637_19H24;MPMGp637H2419 5', mRNA sequence.	pir:JC2436		PROTGI=1079484; PROTID=pir:JC2436; PCT=89.20; ALN=389				Hs.158209||Hs.434250	5&apos;-nucleotidase, cytosolic II||Hypothetical protein LOC284958	Mm.248652	5&apos;-nucleotidase, cytosolic II	324845	5'-nucleotidase, cytosolic II	LG 13
BI891349	Dr.3992	Protein phosphatase 4 (formerly X), catalytic subunit	zgc:56413	biological process unknown||cellular component unknown||hydrolase activity	Unknown [-]	ZF637-3-000604 Zebrafish shield stage whole embryo cDNA library MPMGp637 Danio rerio cDNA clone MPMGp637_13H23;MPMGp637H2313 5', mRNA sequence.	ref:NP_002711.1		PROTGI=4506027; PROTID=ref:NP_002711.1; PCT=94.79; ALN=307	ref:NP_062648.1		PROTGI=9790175; PROTID=ref:NP_062648.1; PCT=94.79; ALN=307	Hs.534338	Protein phosphatase 4 (formerly X), catalytic subunit	Mm.41998||Mm.361793	Protein phosphatase 4, catalytic subunit||Transcribed locus, moderately similar to XP_510919.1 PREDICTED: similar to protein phosphatase X [Pan troglodytes]	325708	protein phosphatase 4 (formerly X), catalytic subunit	LG 3
AW115648	Dr.26549	Zgc:63466	zgc:63466	zinc ion binding||cellular component unknown	Unknown [-]	fj98e09.x1 Sugano Kawakami zebrafish DRA Danio rerio cDNA clone 2599720 3', mRNA sequence.	ref:NP_057382.1		PROTGI=7706493; PROTID=ref:NP_057382.1; PCT=38.44; ALN=332				Hs.421095	F-box protein 30	Mm.276229||Mm.368787	F-box protein 30||Transcribed locus	393404	zgc:63466
BE200731	Dr.2377	Keratin like	krtl		Unknown [-]	fk90c05.x1 Zebrafish Research Genetics C32 fin Danio rerio cDNA 3' similar to TR:Q07426 Q07426 KERATIN. ;, mRNA sequence.	pir:KRHU9		PROTGI=1070608; PROTID=pir:KRHU9; PCT=48.66; ALN=250	sp:P19001		PROTGI=125088; PROTID=sp:P19001; PCT=49.62; ALN=250	Hs.59736||Hs.80342||Hs.514167	Keratin 25D||Keratin 15||Keratin 19	Mm.180256||Mm.375008	Keratin 25D||Transcribed locus, moderately similar to XP_523631.1 PREDICTED: similar to keratin 25D; type I inner root sheath specific keratin 25 irs4 [Pan troglodytes]
BI885786	Dr.186	ATPase, H+ transporting, lysosomal, V1 subunit B, member a	atp6v1ba	ATP binding||cytoplasm||ATP biosynthesis||hydrogen-exporting ATPase activity, phosphorylative mechanism||ATP synthesis coupled proton transport||energy coupled proton transport, against electrochemical gradient||proton-transporting two-sector ATPase compl	Unknown [-]	ZF637-1-000041 Zebrafish shield stage whole embryo cDNA library MPMGp637 Danio rerio cDNA clone MPMGp637_6K3;MPMGp637K036 5', mRNA sequence.	sp:P21281		PROTGI=12643271; PROTID=sp:P21281; PCT=93.90; ALN=492	sp:P50517		PROTGI=12643430; PROTID=sp:P50517; PCT=93.90; ALN=492	Hs.295917	ATPase, H+ transporting, lysosomal 56/58kDa, V1 subunit B, isoform 2	Mm.249096	ATPase, H+ transporting, V1 subunit B, isoform 2	359839	ATPase, H+ transporting, lysosomal, V1 subunit B, member a	LG 17
BI890294	Dr.4019	Hypothetical protein LOC553506			Unknown [-]	ZF637-2-002049 Zebrafish shield stage whole embryo cDNA library MPMGp637 Danio rerio cDNA clone MPMGP637_4K20;MPMGP637K204 5', mRNA sequence.	pir:A35804		PROTGI=107222; PROTID=pir:A35804; PCT=23.28; ALN=183	ref:NP_057919.1		PROTGI=7710074; PROTID=ref:NP_057919.1; PCT=25.10; ALN=229	Hs.213061	Nuclear ubiquitous casein kinase and cyclin-dependent kinase substrate	Mm.246869	RIKEN cDNA 8430423A01 gene	553506	hypothetical protein LOC553506
BI865600	Dr.13501	Transcribed locus			Unknown [-]	ft22f04.y1 Zebrafish neuronal Danio rerio cDNA clone 5082367 5' similar to contains element MER32 MER32 repetitive element ;, mRNA sequence.
BG306156	Dr.24245	Staphylococcal nuclease domain containing 1	snd1	nucleic acid binding||nuclease activity||cytoplasm	Unknown [-]	fm53a04.x1 Zebrafish adult retina cDNA Danio rerio cDNA clone 4198950 3', mRNA sequence.	pir:I38968		PROTGI=7512259; PROTID=pir:I38968; PCT=85.14; ALN=888	ref:NP_062750.1		PROTGI=9790067; PROTID=ref:NP_062750.1; PCT=84.75; ALN=885	Hs.122523	Staphylococcal nuclease domain containing 1	Mm.29827	Expressed sequence AL033314	324404	staphylococcal nuclease domain containing 1	LG 4
AW232003	Dr.7361	Transcribed locus			Unknown [-]	fj12a02.x1 Zebrafish adult olfactory Danio rerio cDNA 3', mRNA sequence.
BI867389	Dr.11480	Rap2 interacting protein	rap2ip		Unknown [-]	ft55e01.x1 Gong zebrafish ovary Danio rerio cDNA clone 5154528 3', mRNA sequence.	ref:NP_006686.1		PROTGI=5730015; PROTID=ref:NP_006686.1; PCT=72.21; ALN=368	ref:NP_058039.1		PROTGI=7949125; PROTID=ref:NP_058039.1; PCT=70.40; ALN=428	Hs.500197	RaP2 interacting protein 8	Mm.2560	Rap2 interacting protein	393118	Rap2 interacting protein
AB006324	Dr.10733	V-maf musculoaponeurotic fibrosarcoma (avian) oncogene family, protein L	mafl	DNA binding||nucleus||regulation of transcription, DNA-dependent	transcription regulation [0006355]	Danio rerio mRNA for transcription factor SMaf1, complete cds.	ref:NP_005351.2		PROTGI=5453736; PROTID=ref:NP_005351.2; PCT=46.35; ALN=311	sp:P54841		PROTGI=1708910; PROTID=sp:P54841; PCT=51.27; ALN=302	Hs.521914	V-maf musculoaponeurotic fibrosarcoma oncogene homolog A (avian)	Mm.309589	V-maf musculoaponeurotic fibrosarcoma oncogene family, protein A (avian)	114468	v-maf musculoaponeurotic fibrosarcoma (avian) oncogene family, protein L
AI793835	Dr.35767	Wu:fc54g11	wu:fc54g11		Unknown [-]	fc54g11.x1 Zebrafish WashU MPIMG EST Danio rerio cDNA clone IMAGE:3725252 3', mRNA sequence.											325087	wu:fc54g11
BF717406	Dr.28011	Zgc:101569	zgc:101569	catalytic activity||metabolism	Unknown [-]	fd42c10.y1 Zebrafish WashU MPIMG EST Danio rerio cDNA clone IMAGE:3732402 5' similar to TR:O53783 O53783 PUTATIVE ENOYL COA-HYDRATASE. ;, mRNA sequence.	ref:NP_004083.2		PROTGI=12707570; PROTID=ref:NP_004083.2; PCT=31.88; ALN=225	ref:NP_057918.1		PROTGI=7709988; PROTID=ref:NP_057918.1; PCT=33.19; ALN=231					449822	zgc:101569
BI890755	Dr.4828	ADP-ribosylation factor 1	arf1	GTP binding||Golgi stack||transport||small GTPase mediated signal transduction||protein transport	Unknown [-]	ZF637-3-000010 Zebrafish shield stage whole embryo cDNA library MPMGp637 Danio rerio cDNA clone MPMGp637_24N7;MPMGp637N0724 5', mRNA sequence.	pir:A33283		PROTGI=105223; PROTID=pir:A33283; PCT=97.79; ALN=180	pir:JC4945		PROTGI=2137126; PROTID=pir:JC4945; PCT=97.79; ALN=180	Hs.119177||Hs.286221||Hs.437549||Hs.549159	ADP-ribosylation factor 3||ADP-ribosylation factor 1||Neighbor of BRCA1 gene 2||ADP-ribosylation factor-like	Mm.5061||Mm.221298||Mm.297597||Mm.367923||Mm.371546	ADP-ribosylation factor 2||ADP-ribosylation factor 3||Similar to ADP-ribosylation factor 1||Transcribed locus, strongly similar to XP_311973.1 ENSANGP00000011061 [Anopheles gambiae]||ADP-ribosylation factor 1	114428	ADP-ribosylation factor 1	LG 2
AW170954	Dr.19893	Zinc finger protein 503	znf503	nucleic acid binding||protein binding||nucleus||nucleus||zinc ion binding||transcriptional repressor activity||hindbrain development||metal ion binding	Unknown [-]	fi34f11.x1 Sugano Kawakami zebrafish DRA Danio rerio cDNA clone 2639565 3' similar to TR:Q24423 Q24423 ZINC FINGER PROTEIN. ;, mRNA sequence.	ref:NP_079345.1		PROTGI=13376611; PROTID=ref:NP_079345.1; PCT=52.62; ALN=546				Hs.192997||Hs.195710||Hs.449783	Transcribed locus||Zinc finger protein 503||Transcribed locus	Mm.292401	Zinc finger protein 503	324913	zinc finger protein 503	LG 13
BI841308	Dr.16351	Transcribed locus			Unknown [-]	fq54b03.x1 Zebrafish adult olfactory Danio rerio cDNA clone 4879804 3', mRNA sequence.							Hs.481296	Storkhead box 2	Mm.23973	RIKEN cDNA 4933409N07 gene
AI353083	Dr.1450	Hemoglobin alpha embryonic-3	hbae3	oxygen transporter activity||binding||hemoglobin complex||transport||oxygen transport||oxygen binding||heme binding||metal ion binding	Unknown [-]	zeh0012.seq.F Zebrafish Embryonic Heart cDNA Library Danio rerio cDNA 5', mRNA sequence.	sp:P02008		PROTGI=122335; PROTID=sp:P02008; PCT=42.66; ALN=123	sp:P01942		PROTGI=122441; PROTID=sp:P01942; PCT=50.00; ALN=112	Hs.106124||Hs.247921||Hs.398636||Hs.449630||Hs.549515||Hs.551006	Full length insert cDNA clone YA77F06||Hemoglobin, theta 1||Hemoglobin, alpha 2||Hemoglobin, alpha 1||Transcribed locus, strongly similar to NP_000508.1 alpha 2 globin; alpha globin; alpha-2 globin [Homo sapiens]||Transcribed locus, strongly similar to NP	Mm.196110||Mm.338474||Mm.338482||Mm.363642||Mm.373649	Hemoglobin alpha, adult chain 1||Transcribed locus||Hemoglobin, theta 1||Transcribed locus, moderately similar to XP_220266.2 PREDICTED: similar to Hemoglobin theta-1 chain [Rattus norvegicus]||Similar to hemoglobin alpha chain - slender loris	30601	hemoglobin alpha embryonic-3	LG 12
BI883018	Dr.13090	Transcribed locus			Unknown [-]	fn02d02.x1 Zebrafish Research Genetics C32 fin Danio rerio cDNA clone 4469042 3', mRNA sequence.
AW778248	Dr.24214	Sulfotransferase family, cytosolic sulfotransferase 1	sult1st1	catecholamine metabolism||xenobiotic metabolism||sulfotransferase activity||transferase activity	Unknown [-]	fk46b09.y1 Zebrafish 15-19hr embryonic cDNA Danio rerio cDNA 5' similar to TR:Q9Z2T0 Q9Z2T0 SULFOTRANSFERASE. ;, mRNA sequence.	pir:S52794		PROTGI=1082232; PROTID=pir:S52794; PCT=49.32; ALN=290	pir:JE0197		PROTGI=7434968; PROTID=pir:JE0197; PCT=50.00; ALN=288	Hs.142||Hs.460558||Hs.460587||Hs.546304	Sulfotransferase family, cytosolic, 1A, phenol-preferring, member 1||Sulfotransferase family, cytosolic, 1A, phenol-preferring, member 4||Sulfotransferase family, cytosolic, 1A, phenol-preferring, member 3||Sulfotransferase family, cytosolic, 1A, phenol-p	Mm.6824||Mm.17339||Mm.362556	Sulfotransferase family 1D, member 1||Sulfotransferase family 1A, phenol-preferring, member 1||Transcribed locus, weakly similar to XP_526598.1 PREDICTED: similar to sulfotransferase family, cytosolic, 1B, member 1; thyroid hormone sulfotransferase; sulfo	323424	sulfotransferase family, cytosolic sulfotransferase 1	LG 8
AW116486	Dr.2414	SWI/SNF related, matrix associated, actin dependent regulator of chromatin, subfamily a, member 4	smarca4	nucleic acid binding||DNA binding||helicase activity||ATP binding	Unknown [-]	fi15c10.x1 Sugano Kawakami zebrafish DRA Danio rerio cDNA clone 2601234 3' similar to TR:Q90755 Q90755 BRM PROTEIN. ;, mRNA sequence.	sp:P51532		PROTGI=1711407; PROTID=sp:P51532; PCT=85.68; ALN=1627	prf:2020285A		PROTGI=1091012; PROTID=prf:2020285A; PCT=89.51; ALN=286	Hs.327527	SWI/SNF related, matrix associated, actin dependent regulator of chromatin, subfamily a, member 4	Mm.286593	SWI/SNF related, matrix associated, actin dependent regulator of chromatin, subfamily a, member 4	353295	SWI/SNF related, matrix associated, actin dependent regulator of chromatin, subfamily a, member 4
BI896489	Dr.7484	Peptidylprolyl isomerase A, like	ppial	peptidyl-prolyl cis-trans isomerase activity||protein folding||cellular component unknown||isomerase activity	Unknown [-]	fe14a08.x1 Zebrafish WashU MPIMG EST Danio rerio cDNA clone 3738806 3' similar to TR:Q9XZZ5 Q9XZZ5 CYCLOPHILIN A ;, mRNA sequence.	pdb:2RMA		PROTGI=1000015; PROTID=pdb:2RMA; PCT=75.61; ALN=164	sp:P17742		PROTGI=118105; PROTID=sp:P17742; PCT=74.39; ALN=164	Hs.534708||Hs.550344||Hs.551605	Similar to peptidyl-Pro cis trans isomerase||Transcribed locus, moderately similar to NP_005720.1 peptidylprolyl isomerase F precursor; peptidyl-prolyl cis-trans isomerase, mitochondral; cyclophilin F; cyclophilin 3; PPIase; rotamase [Homo sapiens]||Simil			335519	peptidylprolyl isomerase A, like	LG 10
BI534285	Dr.14608	Transcribed locus			Unknown [-]	fr88g05.x1 zebrafish adult brain Danio rerio cDNA clone 4967985 3', mRNA sequence.
BG306404	Dr.761	Zgc:92701	zgc:92701	biological process unknown||molecular function unknown||cellular component unknown	Unknown [-]	fm58f08.x1 Zebrafish adult retina cDNA Danio rerio cDNA clone 4199583 3', mRNA sequence.	ref:NP_009206.1		PROTGI=6005760; PROTID=ref:NP_009206.1; PCT=66.36; ALN=110	sp:Q9WVF8		PROTGI=7531124; PROTID=sp:Q9WVF8; PCT=67.27; ALN=110	Hs.517981	Tumor suppressor candidate 2	Mm.21739||Mm.375208	Tumor suppressor candidate 2||Transcribed locus	436675	zgc:92701
BI983268	Dr.16631	Zgc:101119	zgc:101119	biological process unknown||cellular component unknown||transcription regulator activity	Unknown [-]	ft69d12.x1 Gong zebrafish ovary Danio rerio cDNA clone 5158702 3' similar to TR:Q9Y3E2 Q9Y3E2 CGI-143 PROTEIN. ;, mRNA sequence.	ref:NP_057158.1		PROTGI=7705638; PROTID=ref:NP_057158.1; PCT=64.36; ALN=101				Hs.13880	CGI-143 protein	Mm.104531||Mm.365604	RIKEN cDNA 1810037G04 gene||Transcribed locus	445163	zgc:101119
AW184676	Dr.32550	Wu:fj17e06	wu:fj17e06		Unknown [-]	fj17e06.y1 Zebrafish adult olfactory Danio rerio cDNA 5', mRNA sequence.											335500	wu:fj17e06	LG 3
AI353121	Dr.12844	Transcribed locus			Unknown [-]	zeh0061.seq.F Zebrafish Embryonic Heart cDNA Library Danio rerio cDNA 5', mRNA sequence.
BI886167	Dr.29055	Ribosomal protein L19	rpl19	structural constituent of ribosome||intracellular||ribosome||protein biosynthesis||ribonucleoprotein complex	Unknown [-]	ZF637-1-000422 Zebrafish shield stage whole embryo cDNA library MPMGp637 Danio rerio cDNA clone MPMGp637_12E6;MPMGp637E0612 5', mRNA sequence.	pir:C56205		PROTGI=1362998; PROTID=pir:C56205; PCT=80.51; ALN=236	ref:NP_258437.1		PROTGI=15628025; PROTID=ref:NP_258437.1; PCT=80.08; ALN=236	Hs.447062||Hs.528374||Hs.534749	Similar to 60S ribosomal protein L19||Similar to hypothetical protein||Similar to hypothetical protein	Mm.30806||Mm.295734||Mm.298824||Mm.301185||Mm.323361||Mm.359638||Mm.368135	Transcribed locus||Transcribed locus, moderately similar to XP_498399.1 PREDICTED: similar to hypothetical protein [Homo sapiens]||PREDICTED: Mus musculus similar to 60S ribosomal protein L19 (LOC208428), mRNA||Similar to hypothetical protein||RIKEN cDNA	406489	ribosomal protein L19	LG 20
AW171190	Dr.195	Casein kinase 2 alpha 1	ck2a1	protein kinase activity||protein serine/threonine kinase activity||ATP binding||protein amino acid phosphorylation||kinase activity||transferase activity	Unknown [-]	fi38e04.x1 Sugano Kawakami zebrafish DRA Danio rerio cDNA clone 2639934 3', mRNA sequence.	sp:P19138		PROTGI=125257; PROTID=sp:P19138; PCT=87.85; ALN=394	pir:I49141		PROTGI=2117793; PROTID=pir:I49141; PCT=87.31; ALN=394	Hs.82201	Casein kinase 2, alpha prime polypeptide	Mm.51136||Mm.370033	Casein kinase II, alpha 2, polypeptide||Transcribed locus, strongly similar to NP_001887.1 casein kinase 2, alpha prime polypeptide [Homo sapiens]	30502	casein kinase 2 alpha 1	LG 16
AF071267				DNA binding||transcription factor activity||nucleus||transcription||regulation of transcription, DNA-dependent||development||transcriptional activator activity	transcription regulation [0006355]	Danio rerio homeobox protein (hoxc9a) gene, complete cds., product = homeobox protein, gene = hoxc9a, location = join(114..651,1711..1955), protein_id = AAD15960.1, codon_start = 1, db_xref = GI:4322102, name = CDS											58043	homeo box C9a
BI889151	Dr.5030	RAB5C, member RAS oncogene family	rab5c	GTP binding||small GTPase mediated signal transduction||protein transport	Unknown [-]	ZF637-2-000906 Zebrafish shield stage whole embryo cDNA library MPMGp637 Danio rerio cDNA clone MPMGp637_22F15;MPMGp637F1522 5', mRNA sequence.	sp:P51148		PROTGI=1710028; PROTID=sp:P51148; PCT=89.40; ALN=217	ref:NP_080163.1		PROTGI=13385374; PROTID=ref:NP_080163.1; PCT=84.33; ALN=217	Hs.77690||Hs.475663||Hs.514182	RAB5B, member RAS oncogene family||RAB5A, member RAS oncogene family||RAB5C, member RAS oncogene family	Mm.12815||Mm.29829||Mm.329123||Mm.354237	RAB5B, member RAS oncogene family||RAB5C, member RAS oncogene family||RAB5A, member RAS oncogene family||CDNA, clone:Y0G0135P06, strand:minus, reference:ENSEMBL:Mouse-Transcript-ENST:ENSMUST00000000727, based on BLAT search	386807	RAB5C, member RAS oncogene family	LG 3
BI886261	Dr.42926	Transcribed locus			Unknown [-]	ZF637-1-000516 Zebrafish shield stage whole embryo cDNA library MPMGp637 Danio rerio cDNA clone MPMGp637_12G12;MPMGp637G1212 5', mRNA sequence.
AW422278	Dr.1267	Zgc:55868	zgc:55868	phosphoinositide phospholipase C activity||phospholipase C activity||calcium ion binding||lipid metabolism||signal transduction||intracellular signaling cascade||cellular component unknown	Unknown [-]	fi60d08.y1 Sugano Kawakami zebrafish DRA Danio rerio cDNA clone 2642031 5' similar to TR:Q91423 Q91423 PHOSPHOINOSITIDE-SPECIFIC PHOSPHOLIPASE C ;, mRNA sequence.	pir:A55943		PROTGI=1082691; PROTID=pir:A55943; PCT=54.50; ALN=736	ref:NP_062650.1		PROTGI=9790167; PROTID=ref:NP_062650.1; PCT=55.30; ALN=736	Hs.80776	Phospholipase C, delta 1	Mm.23963	Phospholipase C, delta 1	337489	zgc:55868	LG 2
AW076508	Dr.7872	RAB14, member RAS oncogene family	rab14	GTP binding||small GTPase mediated signal transduction||protein transport	Unknown [-]	fj68a01.x1 zebrafish gridded kidney Danio rerio cDNA 3', mRNA sequence.	pir:T47160		PROTGI=11274539; PROTID=pir:T47160; PCT=96.28; ALN=215	ref:NP_080973.1		PROTGI=18390323; PROTID=ref:NP_080973.1; PCT=96.28; ALN=215	Hs.371563	RAB14, member RAS oncogene family	Mm.198264	RAB14, member RAS oncogene family	373104	RAB14, member RAS oncogene family	LG 5
BG304114	Dr.94	Microtubule-associated protein, RP/EB family, member 1	mapre1	microtubule binding	Unknown [-]	fl30e09.x1 Sugano Kawakami zebrafish DRA Danio rerio cDNA clone 3815512 3', mRNA sequence.	pir:I52726		PROTGI=2135057; PROTID=pir:I52726; PCT=75.75; ALN=258	ref:NP_031922.1		PROTGI=7106301; PROTID=ref:NP_031922.1; PCT=76.12; ALN=258	Hs.472437||Hs.532824	Microtubule-associated protein, RP/EB family, member 1||Microtubule-associated protein, RP/EB family, member 2	Mm.132237||Mm.143877||Mm.359604	Microtubule-associated protein, RP/EB family, member 2||Microtubule-associated protein, RP/EB family, member 1||Similar to Mapre1 protein	334728	microtubule-associated protein, RP/EB family, member 1	LG 23
AI437239	Dr.6928	Chaperonin containing TCP1, subunit 6A (zeta 1)	cct6a	protein binding||ATP binding||protein folding||cellular protein metabolism||unfolded protein binding	Unknown [-]	fb39c10.y1 Zebrafish WashU MPIMG EST Danio rerio cDNA clone IMAGE:3714258 5', mRNA sequence.	ref:NP_001753.1		PROTGI=4502643; PROTID=ref:NP_001753.1; PCT=87.57; ALN=531	sp:P80317		PROTGI=549061; PROTID=sp:P80317; PCT=87.76; ALN=531	Hs.73072||Hs.82916||Hs.488399||Hs.510847	Chaperonin containing TCP1, subunit 6B (zeta 2)||Chaperonin containing TCP1, subunit 6A (zeta 1)||Chaperonin containing TCP1, subunit 6A-like||Chaperonin containing TCP1, subunit 6A (zeta 1)-like	Mm.4126||Mm.153159||Mm.360232	Chaperonin subunit 6b (zeta)||Chaperonin subunit 6a (zeta)||Chaperonin subunit 6a (zeta)	116994	chaperonin containing TCP1, subunit 6A (zeta 1)	LG 21
BI326318	Dr.37669	Im:7142300	im:7142300	biological process unknown||molecular function unknown||cellular component unknown	Unknown [-]	fr09a07.y1 zebrafish fin day3 regeneration Danio rerio cDNA clone 4927404 4927404 5' similar to SW:NIDO_HUMAN P14543 NIDOGEN PRECURSOR ;, mRNA sequence.	sp:P14543		PROTGI=128199; PROTID=sp:P14543; PCT=56.17; ALN=226	sp:P10493		PROTGI=128200; PROTID=sp:P10493; PCT=54.08; ALN=225	Hs.356624	Nidogen (enactin)	Mm.4691	Nidogen 1	449976	im:7142300
U41081	Dr.10259	Catenin (cadherin-associated protein), beta 1	ctnnb	embryonic axis specification||binding||nucleus||microvillus||cell-cell adherens junction||cell cortex||cell adhesion||membrane||catenin complex||desmosome||cadherin binding	cell adhesion [0007155]	Danio rerio b-catenin mRNA, complete cds.	prf:2208332A		PROTGI=1588316; PROTID=prf:2208332A; PCT=97.06; ALN=780	sp:Q02248		PROTGI=399310; PROTID=sp:Q02248; PCT=96.93; ALN=780	Hs.514174	Junction plakoglobin	Mm.26769||Mm.299774	Similar to junction plakoglobin; gamma-catenin (plakoglobin)||Junction plakoglobin	30265	catenin (cadherin-associated protein), beta 1	LG 16
BG303805	Dr.11510	Transcribed locus, strongly similar to XP_418997.1 PREDICTED: similar to Etohi2 protein [Gallus gallus]			Unknown [-]	fl26c09.x1 Sugano Kawakami zebrafish DRA Danio rerio cDNA clone 3815032 3' similar to TR:Q9Y2V9 Q9Y2V9 PUTATIVE RIBONUCLEASE III. ;contains L1.t3 L1 repetitive element ;, mRNA sequence.							Hs.97997||Hs.548887	Nuclear RNase III Drosha||Transcribed locus, strongly similar to NP_037367.2 nuclear RNase III Drosha; putative ribonuclease III; putative protein p241 which interacts with transcription factor Sp1 [Homo sapiens]	Mm.293142	Ethanol induced 2
BI891773	Dr.493	Enthoprotin	enth		Unknown [-]	ZF637-3-001028 Zebrafish shield stage whole embryo cDNA library MPMGp637 Danio rerio cDNA clone MPMGp637_19I3;MPMGp637I0319 5', mRNA sequence.	ref:NP_055481.1		PROTGI=7661968; PROTID=ref:NP_055481.1; PCT=62.88; ALN=633	sp:Q61548		PROTGI=2492687; PROTID=sp:Q61548; PCT=25.00; ALN=270	Hs.132853	Enthoprotin	Mm.169673	RIKEN cDNA C530049I24 gene	323870	enthoprotin	LG 14
BI981548	Dr.30503	Plexin A4	plxna4	branching morphogenesis||receptor activity||development||axon guidance||axonal defasciculation||membrane||integral to membrane	Unknown [-]	fu43b10.y1 zebrafish adult brain Danio rerio cDNA clone 5332171 5', mRNA sequence.	sp:P51805		PROTGI=1711384; PROTID=sp:P51805; PCT=59.38; ALN=1890	pir:JC4975		PROTGI=2137645; PROTID=pir:JC4975; PCT=67.51; ALN=1864	Hs.511454||Hs.548929	Plexin A4||Transcribed locus, strongly similar to NP_786926.1 plexin A4 [Mus musculus]	Mm.242174||Mm.357936	Plexin A4||Transcribed locus	325938	plexin A4	LG 4
L42547	Dr.451	LIM homeobox 5	lhx5	DNA binding||transcription factor activity||nucleus||transcription||regulation of transcription, DNA-dependent||development||zinc ion binding||regulation of transcription||metal ion binding	transcription regulation [0006355]	Danio rerio LIM class homeodomain protein (lim5) mRNA, complete cds.	ref:NP_071758.1		PROTGI=11641283; PROTID=ref:NP_071758.1; PCT=77.92; ALN=399	sp:P50459		PROTGI=1708827; PROTID=sp:P50459; PCT=77.67; ALN=399	Hs.302029||Hs.443727	LIM homeobox 5||LIM homeobox 1	Mm.4965||Mm.5151	LIM homeobox protein 1||LIM homeobox protein 5	30465	LIM homeobox 5	LG 21
BI704422	Dr.5452	Pre-mRNA processing factor 8	prpf8		Unknown [-]	zfshTARAMA000252 Zebrafish shield stage whole embryo cDNA library MPMGp637 Danio rerio cDNA clone MPMGp637D0914 5', mRNA sequence.	ref:NP_006436.2		PROTGI=17999537; PROTID=ref:NP_006436.2; PCT=96.81; ALN=251				Hs.181368	PRP8 pre-mRNA processing factor 8 homolog (yeast)	Mm.3757	Pre-mRNA processing factor 8	321858	pre-mRNA processing factor 8	LG 15
BM024064	Dr.41048	Transcribed locus			Unknown [-]	fu69d01.y1 zebrafish adult brain Danio rerio cDNA clone 5334577 5', mRNA sequence.
BM024812	Dr.12561	Calcium/calmodulin-dependent protein kinase (CaM kinase) II delta	zgc:92792	protein kinase activity||protein serine/threonine kinase activity||protein-tyrosine kinase activity||ATP binding||protein amino acid phosphorylation||cellular component unknown||kinase activity	Unknown [-]	fu73c12.x1 zebrafish adult brain Danio rerio cDNA clone 5334935 3' similar to TR:P97916 P97916 CALCIUM/CALMODULIN-DEPENDENT PROTEIN KINASE TYPE II DELTA CHAIN ISOFORM 3 ;, mRNA sequence.	pir:B46619		PROTGI=422769; PROTID=pir:B46619; PCT=83.95; ALN=487	ref:NP_076302.1		PROTGI=18158420; PROTID=ref:NP_076302.1; PCT=90.82; ALN=490	Hs.351887	Calcium/calmodulin-dependent protein kinase (CaM kinase) II beta	Mm.4857	Calcium/calmodulin-dependent protein kinase II, beta	436815	calcium/calmodulin-dependent protein kinase (CaM kinase) II delta
AW231983	Dr.27823	Transcribed locus			Unknown [-]	fj11c03.x1 Zebrafish adult olfactory Danio rerio cDNA 3', mRNA sequence.
BM036798	Dr.14779	Zgc:112362		biological process unknown||molecular function unknown||cellular component unknown	Unknown [-]	fu82h09.x1 Gong zebrafish ovary Danio rerio cDNA clone 5377768 3' similar to TR:Q42246 Q42246 YML27. ;, mRNA sequence.							Hs.44017	Mitochondrial ribosomal protein L41	Mm.372282||Mm.376458	Transcribed locus, weakly similar to XP_216010.1 PREDICTED: similar to mitochondrial ribosomal protein L41 [Rattus norvegicus]||Transcribed locus, strongly similar to XP_216010.1 PREDICTED: similar to mitochondrial ribosomal protein L41 [Rattus norvegicus	553805	zgc:112362
L03399	Dr.305	Retinoic acid receptor, alpha b	rara2b	DNA binding||transcription factor activity||steroid hormone receptor activity||retinoic acid receptor activity||receptor activity||ligand-dependent nuclear receptor activity||nucleus||transcription||regulation of transcription, DNA-dependent||metal ion bi	signal transduction [0007165]	Zebrafish retinoic acid receptor alpha 2.B (RAR-alpha-2.B) mRNA, complete cds.	sp:P10276		PROTGI=133483; PROTID=sp:P10276; PCT=86.10; ALN=403	sp:P11416		PROTGI=133484; PROTID=sp:P11416; PCT=85.61; ALN=403	Hs.535499	Retinoic acid receptor, alpha	Mm.103336	Retinoic acid receptor, alpha	30673	retinoic acid receptor, alpha b	LG 3
BG302583	Dr.11394	Calreticulin, like 2	calrl2	calcium ion binding||sugar binding||endoplasmic reticulum||protein folding||metal ion binding||unfolded protein binding	Unknown [-]	fl37a09.x1 Sugano Kawakami zebrafish DRA Danio rerio cDNA clone 3815729 3', mRNA sequence.	sp:P27797		PROTGI=117501; PROTID=sp:P27797; PCT=74.52; ALN=416	sp:P14211		PROTGI=117502; PROTID=sp:P14211; PCT=73.80; ALN=416	Hs.257589||Hs.515162	CDNA FLJ30935 fis, clone FEBRA2007176||Calreticulin	Mm.1971||Mm.244537||Mm.318248	Calreticulin||CDNA, clone:Y0G0118M19, strand:minus, reference:ENSEMBL:Mouse-Transcript-ENST:ENSMUST00000003912, based on BLAT search||Calreticulin 4	325317	calreticulin, like 2	LG 8
Y15874	Dr.8174	Protein tyrosine phosphatase, receptor type, A	ptpra	phosphoprotein phosphatase activity||protein tyrosine phosphatase activity||protein amino acid dephosphorylation||hydrolase activity||regulation of protein kinase activity	transmembrane receptor protein tyrosine phosphatase signaling pathway [0007185]	Danio rerio mRNA for RPTP-alpha protein.	prf:1701300A		PROTGI=227294; PROTID=prf:1701300A; PCT=79.21; ALN=772	sp:P18052		PROTGI=1346903; PROTID=sp:P18052; PCT=75.43; ALN=772	Hs.269577	Protein tyrosine phosphatase, receptor type, A	Mm.224246||Mm.360064	Protein tyrosine phosphatase, receptor type, A||Transcribed locus, strongly similar to NP_002827.1 protein tyrosine phosphatase, receptor type, A isoform 1 precursor; protein tyrosine phosphatase, receptor type, alpha polypeptide; PTPase-alpha; Leukocyte	140818	protein tyrosine phosphatase, receptor type, A
BI891954	Dr.46774	Selenoprotein T, 2	2007-09-02		Unknown [-]	ZF637-3-001209 Zebrafish shield stage whole embryo cDNA library MPMGp637 Danio rerio cDNA clone MPMGp637_19I15;MPMGp637I1519 5', mRNA sequence.	sp:Q9NZJ3		PROTGI=17369333; PROTID=sp:Q9NZJ3; PCT=61.79; ALN=123	sp:Q9CZ45		PROTGI=17368829; PROTID=sp:Q9CZ45; PCT=61.79; ALN=123	Hs.369052||Hs.527469	Selenoprotein T||Transcribed locus, strongly similar to NP_057359.2 selenoprotein T [Homo sapiens]	Mm.270950	RIKEN cDNA 2810407C02 gene	352917	selenoprotein T, 2	LG 14
BI843165	Dr.13975	Zgc:66371	zgc:66371	biological process unknown||molecular function unknown||cellular component unknown	Unknown [-]	ft58b07.x1 Gong zebrafish ovary Danio rerio cDNA clone 5157445 3', mRNA sequence.							Hs.487510	LOC124491	Mm.345350	DNA segment, Chr 8, Brigham &amp; Women&apos;s Genetics 1414 expressed	393662	zgc:66371
BI896504	Dr.1345	Zgc:66306	zgc:66306	biological process unknown||acid phosphatase activity||cellular component unknown	Unknown [-]	fe48c02.y1 Zebrafish WashU MPIMG EST Danio rerio cDNA clone 3742082 5' similar to SW:RS23_HUMAN P39028 40S RIBOSOMAL PROTEIN S23. [1] ;, mRNA sequence.	pir:G02870		PROTGI=7513100; PROTID=pir:G02870; PCT=63.17; ALN=1176	ref:NP_067487.1		PROTGI=10946932; PROTID=ref:NP_067487.1; PCT=63.22; ALN=1176	Hs.372099	Nucleoporin 160kDa	Mm.24532	Nucleoporin 160	393635	zgc:66306
U93472				DNA binding||transcription factor activity||steroid hormone receptor activity||receptor activity||ligand-dependent nuclear receptor activity||nucleus||transcription||regulation of transcription, DNA-dependent||metal ion binding	Unknown [0000000]	Danio rerio PPARB gene, partial cds., product = PPARB, location = <1..>95, protein_id = AAB68749.1, codon_start = 1, db_xref = GI:2351985, note = nuclear receptor C domain, name = CDS											30754	peroxisome proliferator activated receptor beta 2
AI957519					Unknown [-]	fc92g12.x1 Zebrafish WashU MPIMG EST Danio rerio cDNA clone IMAGE:3728902 3' similar to TR:O54789 O54789 PROTEIN L ;contains element MER17 repetitive element ;, mRNA sequence.
AI588589	Dr.29112	Roundabout homolog 4	robo4	angiogenesis||molecular function unknown||integral to membrane	Unknown [-]	fb97a08.y1 Zebrafish WashU MPIMG EST Danio rerio cDNA clone IMAGE:3719798 5', mRNA sequence.	ref:NP_002932.1		PROTGI=4506569; PROTID=ref:NP_002932.1; PCT=50.00; ALN=292	pir:T30805		PROTGI=7513636; PROTID=pir:T30805; PCT=50.00; ALN=292	Hs.435621	Roundabout, axon guidance receptor, homolog 3 (Drosophila)	Mm.212826	Roundabout homolog 3 (Drosophila)	259253	roundabout homolog 4	LG 10
BI887338	Dr.3199	Transcribed locus, weakly similar to XP_418260.1 PREDICTED: similar to SR-related CTD associated factor 6 [Gallus gallus]			Unknown [-]	ZF637-1-001593 Zebrafish shield stage whole embryo cDNA library MPMGp637 Danio rerio cDNA clone MPMGP637_2A14;MPMGP637A142 5', mRNA sequence.	sp:Q04844		PROTGI=1168301; PROTID=sp:Q04844; PCT=64.10; ALN=78	sp:P20782		PROTGI=113093; PROTID=sp:P20782; PCT=65.38; ALN=78	Hs.386465	Calcium homeostasis endoplasmic reticulum protein	Mm.30136	Calcium homeostasis endoplasmic reticulum protein
AW154676	Dr.33791	3-oxoacid CoA transferase 1	oxct1	metabolism||CoA-transferase activity||transferase activity	Unknown [-]	fi31b09.x1 Sugano Kawakami zebrafish DRA Danio rerio cDNA clone 2639225 3' similar to SW:SCOT_HUMAN P55809 SUCCINYL-COA:3-KETOACID-COENZYME A TRANSFERASE PRECURSOR ;, mRNA sequence.	sp:P55809		PROTGI=2492998; PROTID=sp:P55809; PCT=81.34; ALN=493	ref:NP_077150.1		PROTGI=18266680; PROTID=ref:NP_077150.1; PCT=77.52; ALN=525	Hs.278277||Hs.472491	3-oxoacid CoA transferase 1||3-oxoacid CoA transferase 2	Mm.13445||Mm.189660||Mm.270287	3-oxoacid CoA transferase 1||3-oxoacid CoA transferase 2B||3-oxoacid CoA transferase 2A	442923	3-oxoacid CoA transferase 1
BM155426	Dr.9949	Transcribed locus			Unknown [-]	fw05a08.y1 SJD adult pectoral fin Danio rerio cDNA clone 5545623 5', mRNA sequence.
AI957754	Dr.8833	Cysteine dioxygenase, type I	cdo1	iron ion binding||oxidoreductase activity, acting on single donors with incorporation of molecular oxygen, incorporation of two atoms of oxygen||cysteine dioxygenase activity||L-cysteine metabolism	Unknown [-]	fd05c05.x1 Zebrafish WashU MPIMG EST Danio rerio cDNA clone IMAGE:3729992 3' similar to SW:CYDX_RAT P21816 CYSTEINE DIOXYGENASE ;contains element MER14 repetitive element ;, mRNA sequence.	pir:S50192		PROTGI=1082320; PROTID=pir:S50192; PCT=73.13; ALN=201	ref:NP_149026.1		PROTGI=14719434; PROTID=ref:NP_149026.1; PCT=73.13; ALN=201	Hs.442378	Cysteine dioxygenase, type I	Mm.241056	Cysteine dioxygenase 1, cytosolic	393714	cysteine dioxygenase, type I
BI890458					Unknown [-]	ZF637-2-002213 Zebrafish shield stage whole embryo cDNA library MPMGp637 Danio rerio cDNA clone MPMGp637_7G8;MPMGp637G087 5', mRNA sequence.
BI887554	Dr.4620	Zgc:55512	zgc:55512	ubiquitin conjugating enzyme activity||protein modification||ubiquitin cycle||cellular component unknown||ligase activity	Unknown [-]	ZF637-1-001809 Zebrafish shield stage whole embryo cDNA library MPMGp637 Danio rerio cDNA clone MPMGp637_9D4;MPMGp637D049 5', mRNA sequence.	pir:A41222		PROTGI=108016; PROTID=pir:A41222; PCT=98.68; ALN=151	ref:NP_062642.1		PROTGI=9790041; PROTID=ref:NP_062642.1; PCT=99.34; ALN=151	Hs.379466||Hs.385986	Ubiquitin-conjugating enzyme E2A (RAD6 homolog)||Ubiquitin-conjugating enzyme E2B (RAD6 homolog)	Mm.172835||Mm.280233	Ubiquitin-conjugating enzyme E2A, RAD6 homolog (S. cerevisiae)||RIKEN cDNA 5430406J06 gene	325470	zgc:55512	LG 9
BI473147					Unknown [-]	fr92g02.x1 zebrafish adult brain Danio rerio cDNA clone 4968363 3', mRNA sequence.
BI865553	Dr.13487	Zgc:100896	zgc:100896	biological process unknown||molecular function unknown||cellular component unknown	Unknown [-]	ft21c05.y1 Zebrafish neuronal Danio rerio cDNA clone 5082224 5' similar to TR:Q9WUZ7 Q9WUZ7 SH3BGR PROTEIN. ;, mRNA sequence.	sp:P55822		PROTGI=2498911; PROTID=sp:P55822; PCT=58.43; ALN=177	sp:Q9WUZ7		PROTGI=12230616; PROTID=sp:Q9WUZ7; PCT=55.79; ALN=189	Hs.46551||Hs.473847	Similar to Tryptophan-rich protein (Congenital heart disease 5 protein)||SH3 domain binding glutamic acid-rich protein			445130	zgc:100896
BI979906	Dr.9557	Zgc:101826	zgc:101826	protein folding||cellular component unknown	Unknown [-]	ft77d10.x1 Gong zebrafish ovary Danio rerio cDNA clone 5159466 3' similar to SW:FKB2_MOUSE P45878 FK506-BINDING PROTEIN PRECURSOR ;, mRNA sequence.	ref:NP_004461.2		PROTGI=17149842; PROTID=ref:NP_004461.2; PCT=76.92; ALN=126	sp:P45878		PROTGI=1169687; PROTID=sp:P45878; PCT=76.56; ALN=126					447939	zgc:101826
BM104258	Dr.33603	Wu:fd46f01	wu:fd46f01		Unknown [-]	fv49a05.x1 Sugano SJD adult male Danio rerio cDNA clone 5411624 3', mRNA sequence.											325925	wu:fd46f01	LG 2
BI879829	Dr.9836	Non-metastatic cells 2-like, protein (NM23B) expressed in	nme2l	nucleoside diphosphate kinase activity||ATP binding||GTP biosynthesis||UTP biosynthesis||CTP biosynthesis||cellular component unknown||kinase activity||transferase activity	Unknown [-]	fm66b04.x1 Zebrafish adult retina cDNA Danio rerio cDNA clone 4200151 3' similar to TR:O57560 O57560 NUCLEOSIDE DIPHOSPHATE KINASE. ;, mRNA sequence.	prf:1516349B		PROTGI=226527; PROTID=prf:1516349B; PCT=80.41; ALN=148	sp:Q01768		PROTGI=266608; PROTID=sp:Q01768; PCT=80.41; ALN=148	Hs.118638||Hs.463456||Hs.512009||Hs.539706	Non-metastatic cells 1, protein (NM23A) expressed in||Non-metastatic cells 2, protein (NM23B) expressed in||Transcribed locus, strongly similar to NP_937818.1 nucleoside-diphosphate kinase 1 isoform a [Homo sapiens]||B-cell neoplasia associated transcript	Mm.1260||Mm.219526||Mm.299813||Mm.325499||Mm.349863	Expressed in non-metastatic cells 2, protein||Mus musculus, clone IMAGE:5367221, mRNA, partial cds||Expressed in non-metastatic cells 1, protein||Down syndrome cell adhesion molecule-like 1||Transcribed locus, strongly similar to NP_937818.1 nucleoside-di	335716	non-metastatic cells 2-like, protein (NM23B) expressed in
AI384389	Dr.4942	Wu:fb50e02	wu:fb50e02	biological process unknown||molecular function unknown||cellular component unknown	Unknown [-]	fb11d09.y1 zebrafish fin day0 regeneration Danio rerio cDNA 5', mRNA sequence.	ref:NP_057246.1		PROTGI=7705861; PROTID=ref:NP_057246.1; PCT=81.27; ALN=250								322113	zgc:110619	LG 19
AI964960	Dr.14258	Wu:fc84h02	wu:fc84h02		Unknown [-]	fc84h02.y1 Zebrafish WashU MPIMG EST Danio rerio cDNA clone IMAGE:3728115 5', mRNA sequence.	sp:P52848		PROTGI=1708322; PROTID=sp:P52848; PCT=81.37; ALN=204	ref:NP_032332.1		PROTGI=6680313; PROTID=ref:NP_032332.1; PCT=80.39; ALN=204	Hs.222055	N-deacetylase/N-sulfotransferase (heparan glucosaminyl) 1	Mm.181862	N-deacetylase/N-sulfotransferase (heparan glucosaminyl) 1	325529	wu:fc84h02
BG308784	Dr.11366	Im:6899389		biological process unknown||molecular function unknown||cellular component unknown	Unknown [-]	fl88d04.x1 Zebrafish adult retina cDNA Danio rerio cDNA clone 4143798 4143798 3' similar to SW:T2D8_HUMAN Q12962 TRANSCRIPTION INITIATION FACTOR TFIID 30 KD SUBUNIT ;, mRNA sequence.	ref:NP_006275.1		PROTGI=5454106; PROTID=ref:NP_006275.1; PCT=80.41; ALN=148	ref:NP_064408.1		PROTGI=9910576; PROTID=ref:NP_064408.1; PCT=79.05; ALN=148	Hs.89657	TAF10 RNA polymerase II, TATA box binding protein (TBP)-associated factor, 30kDa	Mm.285771||Mm.300948	TAF10 RNA polymerase II, TATA box binding protein (TBP)-associated factor||Similar to TAF10 RNA polymerase II, TATA box binding protein (TBP)-associated factor	552953	im:6899389
BG306750					Unknown [-]	fm06e10.y1 Zebrafish adult retina cDNA Danio rerio cDNA clone 4145395 5', mRNA sequence.
AW116000	Dr.7640	Wu:fj33f02	wu:fj33f02		Unknown [-]	fi06a06.x1 Sugano Kawakami zebrafish DRA Danio rerio cDNA clone 2600338 3' similar to WP:T26A5.7 CE19602 TRX ;, mRNA sequence.	ref:NP_065115.2		PROTGI=15042945; PROTID=ref:NP_065115.2; PCT=66.31; ALN=187	pir:A48205		PROTGI=627837; PROTID=pir:A48205; PCT=34.51; ALN=113	Hs.443735||Hs.536369	PR/SET domain containing protein 8||PR/SET domain containing protein 8	Mm.137966	RIKEN cDNA 2410195B05 gene	335816	wu:fj33f02	LG 10
BI879589	Dr.12790	Transcribed locus, weakly similar to XP_415612.1 PREDICTED: similar to KIAA1582 protein [Gallus gallus]			Unknown [-]	fm62h04.x1 Zebrafish adult retina cDNA Danio rerio cDNA clone 4200055 3', mRNA sequence.							Hs.344609	Homo sapiens, clone IMAGE:5534210, mRNA
AI878204	Dr.4587	Zgc:55453	zgc:55453	actin binding||intracellular	Unknown [-]	fc58f12.y1 Zebrafish WashU MPIMG EST Danio rerio cDNA clone IMAGE:3725615 5' similar to WP:C33H5.7 CE04150 ;, mRNA sequence.	pir:T46362		PROTGI=11280653; PROTID=pir:T46362; PCT=63.26; ALN=296	ref:NP_036006.1		PROTGI=6755224; PROTID=ref:NP_036006.1; PCT=63.58; ALN=296	Hs.189075||Hs.436439||Hs.514761	PTK9 protein tyrosine kinase 9||PTK9L protein tyrosine kinase 9-like (A6-related protein)||PTK9 protein tyrosine kinase 9	Mm.38233||Mm.274346||Mm.309867	Similar to Twinfilin||Protein tyrosine kinase 9-like (A6-related protein)||Protein tyrosine kinase 9	321614	zgc:55453	LG 6
BI847093	Dr.8822	Wu:fc92g08	wu:fc92g08		Unknown [-]	fr57d08.x2 Zebrafish SJD day 8 fin regeneration Danio rerio cDNA clone 4961726 3' similar to TR:O60315 O60315 KIAA0569 PROTEIN. ;, mRNA sequence.	sp:O60315		PROTGI=13124503; PROTID=sp:O60315; PCT=64.66; ALN=257	sp:Q9R0G7		PROTGI=13124525; PROTID=sp:Q9R0G7; PCT=64.31; ALN=257	Hs.34871	Zinc finger homeobox 1b	Mm.259595	RIKEN cDNA 5830411K21 gene	325616	wu:fc92g08	LG 9
AW116806	Dr.4479	Wu:fc32e05	wu:fc32e05		Unknown [-]	fi20b04.x1 Sugano Kawakami zebrafish DRA Danio rerio cDNA clone 2601679 3', mRNA sequence.				pir:T30249		PROTGI=7513614; PROTID=pir:T30249; PCT=34.86; ALN=106	Hs.33366||Hs.551376	Cell division cycle associated 2||Transcribed locus, strongly similar to NP_689775.2 cell division cycle associated 2 [Homo sapiens]	Mm.33831||Mm.372350	Cell division cycle associated 2||Transcribed locus	324550	wu:fc32e05	LG 5
BI672289	Dr.8346	Zgc:92355	zgc:92355	biological process unknown||chromatin||DNA binding||nucleus	Unknown [-]	ft37f05.x1 Gong zebrafish testis Danio rerio cDNA clone 5153024 3', mRNA sequence.	sp:Q15651		PROTGI=2495254; PROTID=sp:Q15651; PCT=58.10; ALN=99	sp:P09602		PROTGI=123107; PROTID=sp:P09602; PCT=54.12; ALN=85	Hs.77558||Hs.88033	High mobility group nucleosomal binding domain 3||Transcribed locus, strongly similar to XP_518599.1 PREDICTED: similar to thyroid receptor interactor [Pan troglodytes]	Mm.200757||Mm.244426	Transcribed locus||High mobility group nucleosomal binding domain 3	492345	zgc:92355
BM102339	Dr.5632	Zgc:91847	zgc:91847	ubiquitin conjugating enzyme activity||protein modification||ubiquitin cycle||cellular component unknown||ligase activity	Unknown [-]	fv12d03.y1 zebrafish adult brain Danio rerio cDNA clone 5386397 5', mRNA sequence.	pir:A49630		PROTGI=2136341; PROTID=pir:A49630; PCT=84.85; ALN=231	ref:NP_080551.1		PROTGI=13385778; PROTID=ref:NP_080551.1; PCT=85.95; ALN=239	Hs.11184||Hs.514997	Ubiquitin-conjugating enzyme E2R 2||Cell division cycle 34	Mm.207678||Mm.344779	Ubiquitin-conjugating enzyme E2R 2||Cell division cycle 34 homolog (S. cerevisiae)	436961	zgc:91847
BI475648	Dr.12528	Zgc:92670	zgc:92670	biological process unknown||molecular function unknown||cellular component unknown	Unknown [-]	fq68f06.y3 Zebrafish adult olfactory Danio rerio cDNA clone 4881178 5', mRNA sequence.	ref:NP_110438.1		PROTGI=14269586; PROTID=ref:NP_110438.1; PCT=48.02; ALN=202				Hs.18946	Mitochondrial ribosomal protein S26	Mm.30057||Mm.359197	Mitochondrial ribosomal protein S26||Similar to serologically defined breast cancer antigen NY-BR-87	436691	zgc:92670
AW116360	Dr.941	Zgc:55902	zgc:55902	biological process unknown||molecular function unknown||cellular component unknown	Unknown [-]	fi14f06.x1 Sugano Kawakami zebrafish DRA Danio rerio cDNA clone 2601155 3' similar to SW:P137_MOUSE Q60865 GPI-ANCHORED PROTEIN P137. ;, mRNA sequence.	pir:A57352		PROTGI=2135305; PROTID=pir:A57352; PCT=58.75; ALN=586	sp:Q60865		PROTGI=2498734; PROTID=sp:Q60865; PCT=60.21; ALN=647	Hs.471818	Membrane component, chromosome 11, surface marker 1	Mm.254134	GPI-anchored membrane protein 1	406341	zgc:55902	LG 18
AI793616	Dr.32934	Wu:fc49e10	wu:fc49e10		Unknown [-]	fc49e10.x1 Zebrafish WashU MPIMG EST Danio rerio cDNA clone IMAGE:3724746 3', mRNA sequence.	pir:I38902		PROTGI=11384886; PROTID=pir:I38902; PCT=26.67; ALN=189				Hs.371823	PR domain containing 2, with ZNF domain	Mm.332020||Mm.361709	PR domain containing 2, with ZNF domain||Transcribed locus	324960	wu:fc49e10	LG 11
BI839722	Dr.10452	Mitogen-activated protein kinase 1	mapk1	protein kinase activity||protein serine/threonine kinase activity||MAP kinase activity||protein-tyrosine kinase activity||ATP binding||protein amino acid phosphorylation||kinase activity	Unknown [-]	fq42c04.y1 zebrafish adult brain Danio rerio cDNA clone 4834158 5' similar to SW:MK01_BOVIN P46196 MITOGEN-ACTIVATED PROTEIN KINASE 1 ;, mRNA sequence.	sp:P28482		PROTGI=119554; PROTID=sp:P28482; PCT=92.03; ALN=364	pir:S28184		PROTGI=346879; PROTID=pir:S28184; PCT=82.80; ALN=362			Mm.196581	Mitogen activated protein kinase 1	360144	mitogen-activated protein kinase 1
BI888024	Dr.4213	Zgc:111986		biological process unknown||molecular function unknown||cellular component unknown	Unknown [-]	ZF637-1-002279 Zebrafish shield stage whole embryo cDNA library MPMGp637 Danio rerio cDNA clone MPMGp637_10P11;MPMGp637P1110 5', mRNA sequence.	ref:NP_112201.1		PROTGI=13569909; PROTID=ref:NP_112201.1; PCT=86.67; ALN=195	ref:NP_077793.1		PROTGI=13277384; PROTID=ref:NP_077793.1; PCT=86.67; ALN=195	Hs.519930	Chromosome 6 open reading frame 62	Mm.266668	CDNA sequence BC005537	553664	zgc:111986
BI673379	Dr.1499	TAF9 RNA polymerase II, TATA box binding protein (TBP)-associated factor	taf9		Unknown [-]	ft42c11.x1 Gong zebrafish ovary Danio rerio cDNA clone 5153277 3' similar to SW:T2D7_HUMAN Q16594 TRANSCRIPTION INITIATION FACTOR TFIID 31 KD SUBUNIT ;, mRNA sequence.	pir:I39141		PROTGI=2136305; PROTID=pir:I39141; PCT=79.53; ALN=250	ref:NP_081415.1		PROTGI=18079237; PROTID=ref:NP_081415.1; PCT=80.16; ALN=250	Hs.171723||Hs.248941||Hs.532863	TAF9-like RNA polymerase II, TATA box binding protein (TBP)-associated factor, 31kDa||TAF9 RNA polymerase II, TATA box binding protein (TBP)-associated factor, 32kDa||Transcribed locus, moderately similar to NP_057059.2 TBP-associated factor 9L; neuronal	Mm.19440||Mm.301148||Mm.317584	CDNA sequence BC066223||TAF9 RNA polymerase II, TATA box binding protein (TBP)-associated factor||Similar to RNA polymerase II TATA box binding protein-associated factor G	321485	TAF9 RNA polymerase II, TATA box binding protein (TBP)-associated factor	LG 21
AF249266	Dr.8297	Wingless-type MMTV integration site family, member 11, related	wnt11r	signal transducer activity||extracellular region||frizzled-2 signaling pathway||development||heart development||Wnt receptor signaling pathway||cell migration during gastrulation	developmental processes [0007275]	Danio rerio Wnt11r protein (wnt11r) mRNA, complete cds.	ref:NP_004617.2		PROTGI=17017974; PROTID=ref:NP_004617.2; PCT=77.33; ALN=341	sp:P48615		PROTGI=1351424; PROTID=sp:P48615; PCT=76.74; ALN=341	Hs.108219	Wingless-type MMTV integration site family, member 11	Mm.22182||Mm.373378	Wingless-related MMTV integration site 11||Transcribed locus	30283	wingless-type MMTV integration site family, member 11, related	LG 10
BI878117	Dr.85	Nucleobindin 2a	nucb2a	calcium ion binding	Unknown [-]	fl72g07.x1 Sugano Kawakami zebrafish DRA Danio rerio cDNA clone 3819468 3', mRNA sequence.	pir:S55272		PROTGI=1363933; PROTID=pir:S55272; PCT=69.53; ALN=403	sp:P81117		PROTGI=17380456; PROTID=sp:P81117; PCT=65.08; ALN=398	Hs.128686	Nucleobindin 2	Mm.9901	Nucleobindin 2	373078	nucleobindin 2a	LG 7
BM182746	Dr.42678	Hypothetical protein LOC553374			Unknown [-]	fv61d04.y1 Sugano SJD adult male Danio rerio cDNA clone 5412918 5', mRNA sequence.	ref:NP_055719.1		PROTGI=7662394; PROTID=ref:NP_055719.1; PCT=58; ALN=123				Hs.173656||Hs.549457	RAB11 family interacting protein 2 (class I)||Transcribed locus, strongly similar to NP_055719.1 RAB11 family interacting protein 2 (class I); rab11-family interacting protein 2 [Homo sapiens]	Mm.24167	RAB11 family interacting protein 2 (class I)	553374	hypothetical protein LOC553374
BI865629					Unknown [-]	ft23c08.y1 Zebrafish neuronal Danio rerio cDNA clone 5082254 5', mRNA sequence.
AI964258	Dr.28312	Eukaryotic translation initiation factor 3, subunit 8	eif3s8	translation initiation factor activity||eukaryotic translation initiation factor 3 complex||translational initiation	Unknown [-]	EST269372 zebrafish T0315, Steve Ekker Danio rerio cDNA clone RZBDA51 similar to translation initiation factor eIF-3, p110 subunit, mRNA sequence.	ref:NP_003743.1		PROTGI=4503525; PROTID=ref:NP_003743.1; PCT=76.80; ALN=912	ref:NP_062620.1		PROTGI=9790119; PROTID=ref:NP_062620.1; PCT=84.18; ALN=315	Hs.192425	Eukaryotic translation initiation factor 3, subunit 8, 110kDa	Mm.22776	Eukaryotic translation initiation factor 3, subunit 8	334234	eukaryotic translation initiation factor 3, subunit 8	LG 12
AA606011	Dr.29852	Matrix metalloproteinase 14 (membrane-inserted) alpha	mmp14a	metalloendopeptidase activity||extracellular matrix (sensu Metazoa)||proteolysis and peptidolysis||metallopeptidase activity||metallopeptidase activity||zinc ion binding||zinc ion binding||anterior/posterior axis specification||cartilage development	Unknown [-]	fa14e10.s1 Appel Eisen zebrafish embryo 15 19hr Danio rerio cDNA clone 978474 3', mRNA sequence.	pir:I38028		PROTGI=2135620; PROTID=pir:I38028; PCT=67.07; ALN=572	sp:P53690		PROTGI=12643423; PROTID=sp:P53690; PCT=66.84; ALN=564	Hs.2399||Hs.546267	Matrix metalloproteinase 14 (membrane-inserted)||Matrix metalloproteinase 16 (membrane-inserted)	Mm.204820||Mm.280175	Matrix metalloproteinase 16||Matrix metalloproteinase 14 (membrane-inserted)	373882	matrix metalloproteinase 14 (membrane-inserted) alpha	LG 24
BI888225	Dr.30096	Transcribed locus			Unknown [-]	ZF637-1-002480 Zebrafish shield stage whole embryo cDNA library MPMGp637 Danio rerio cDNA clone MPMGp637_18E2;MPMGp637E0218 5', mRNA sequence.
AY057058	Dr.953	Baculoviral IAP repeat-containing 5B	birc5b	intracellular||anti-apoptosis	apoptosis [0006915]	Danio rerio survivin 2 (bir5b) mRNA, complete cds.	pdb:1F3H		PROTGI=12084648; PROTID=pdb:1F3H; PCT=51.16; ALN=129	sp:O70201		PROTGI=6647548; PROTID=sp:O70201; PCT=50.78; ALN=128	Hs.514527	Baculoviral IAP repeat-containing 5 (survivin)	Mm.8552	Baculoviral IAP repeat-containing 5	246726	baculoviral IAP repeat-containing 5B
AI793775	Dr.21763	Wu:fc52h08	wu:fc52h08		Unknown [-]	fc52h08.x1 Zebrafish WashU MPIMG EST Danio rerio cDNA clone IMAGE:3725055 3', mRNA sequence.											325054	wu:fc52h08	LG 22
AI877538	Dr.3345	Zgc:77675	zgc:77675	biological process unknown||molecular function unknown||cellular component unknown	Unknown [-]	fc48f03.y1 Zebrafish WashU MPIMG EST Danio rerio cDNA clone IMAGE:3724637 5' similar to TR:Q26544 Q26544 G PROTEIN BETA SUBUNIT-LIKE PROTEIN TRANS-SPLICED. ;, mRNA sequence.	ref:NP_079510.1		PROTGI=13376840; PROTID=ref:NP_079510.1; PCT=84.92; ALN=305	ref:NP_075680.1		PROTGI=13277350; PROTID=ref:NP_075680.1; PCT=83.93; ALN=305	Hs.513055	WD repeat domain 61	Mm.28437	RIKEN cDNA 2700038L12 gene	393827	zgc:77675
BI879914	Dr.12830	Transcribed locus			Unknown [-]	fm67b10.x1 Zebrafish adult retina cDNA Danio rerio cDNA clone 4200522 3', mRNA sequence.
AW116326	Dr.11076	Wu:fi14b07	wu:fi14b07		Unknown [-]	fi14b07.x1 Sugano Kawakami zebrafish DRA Danio rerio cDNA clone 2601109 3', mRNA sequence.											327490	wu:fi14b07	LG 19
BI886276	Dr.6271	Transcribed locus, strongly similar to NP_057143.1 peptidylprolyl isomerase-like 1; cyclophilin-related gene 1; rotamase [Homo sapiens]			Unknown [-]	ZF637-1-000531 Zebrafish shield stage whole embryo cDNA library MPMGp637 Danio rerio cDNA clone MPMGp637_12H13;MPMGp637H1312 5', mRNA sequence.	ref:NP_057143.1		PROTGI=7706339; PROTID=ref:NP_057143.1; PCT=90.77; ALN=130	pir:A56861		PROTGI=2118329; PROTID=pir:A56861; PCT=52.27; ALN=128	Hs.27693||Hs.509660	Peptidylprolyl isomerase (cyclophilin)-like 1||Transcribed locus, strongly similar to NP_057143.1 peptidylprolyl isomerase-like 1; cyclophilin-related gene 1; rotamase [Homo sapiens]	Mm.328928	Peptidylprolyl isomerase (cyclophilin)-like 1
BI886259	Dr.40158	Transcribed locus			Unknown [-]	ZF637-1-000514 Zebrafish shield stage whole embryo cDNA library MPMGp637 Danio rerio cDNA clone MPMGp637_12C12;MPMGp637C1212 5', mRNA sequence.
BG302752	Dr.31891	Putative DNA/chromatin binding motif	plu1		Unknown [-]	fl38c11.x1 Sugano Kawakami zebrafish DRA Danio rerio cDNA clone 3816188 3', mRNA sequence.	pir:T42697		PROTGI=11277002; PROTID=pir:T42697; PCT=57.89; ALN=151	pir:I48775		PROTGI=2143425; PROTID=pir:I48775; PCT=37.23; ALN=194					368259	putative DNA/chromatin binding motif
AW281193	Dr.28824	Transcribed locus			Unknown [-]	fj51e09.y1 zebrafish adult brain Danio rerio cDNA 5', mRNA sequence.	ref:NP_060927.1		PROTGI=8922157; PROTID=ref:NP_060927.1; PCT=41.92; ALN=165	pir:D29149		PROTGI=91206; PROTID=pir:D29149; PCT=35.71; ALN=124	Hs.15464||Hs.124863||Hs.137274||Hs.148569||Hs.187505||Hs.190988||Hs.191599||Hs.192799||Hs.250557||Hs.272065||Hs.306764||Hs.434707||Hs.436151||Hs.501770||Hs.514999||Hs.516383||Hs.525506||Hs.530201||Hs.530628||Hs.531504||Hs.532673||Hs.534752||Hs.534908||Hs.	CDNA: FLJ21351 fis, clone COL02762||Full length insert cDNA clone ZD77F06||Transcribed locus, strongly similar to XP_524032.1 PREDICTED: similar to ribosomal protein S15; rat insulinoma gene [Pan troglodytes]||Transcribed locus, weakly similar to NP_19970	Mm.34201||Mm.251445||Mm.354963||Mm.359309||Mm.360562||Mm.378565	Psoriasis susceptibility 1 candidate 2 (human)||LOC434337||Proline rich protein HaeIII subfamily 1||Similar to open reading frame 31||Transcribed locus, weakly similar to NP_193252.1 protease inhibitor/seed storage/lipid transfer protein (LTP) family prot
BI896231	Dr.6856	Wu:fc17c01	wu:fc17c01		Unknown [-]	fb48f04.x1 Zebrafish WashU MPIMG EST Danio rerio cDNA clone 3715135 3' similar to SW:IF39_HUMAN P55884 EUKARYOTIC TRANSLATION INITIATION FACTOR 3 SUBUNIT 9 ;, mRNA sequence.	sp:P55884		PROTGI=3123230; PROTID=sp:P55884; PCT=81.49; ALN=305				Hs.371001	Eukaryotic translation initiation factor 3, subunit 9 eta, 116kDa	Mm.21671	Eukaryotic translation initiation factor 3, subunit 9 (eta)	324028	wu:fc17c01	LG 3
AJ243250	Dr.21244	Uncoupling protein 2	ucp2	transporter activity||binding||mitochondrion||mitochondrial inner membrane||transport||mitochondrial transport||membrane||integral to membrane||inner membrane	ATP/ADP exchange [0006854]	Danio rerio mRNA for uncoupling protein 2 (ucp2 gene homologue).	ref:NP_003346.2		PROTGI=13259541; PROTID=ref:NP_003346.2; PCT=81.55; ALN=309	sp:P70406		PROTGI=2497982; PROTID=sp:P70406; PCT=81.23; ALN=309	Hs.80658	Uncoupling protein 2 (mitochondrial, proton carrier)	Mm.171378	Uncoupling protein 2 (mitochondrial, proton carrier)	30414	uncoupling protein 2
BI981058	Dr.15257	Regulating synaptic membrane exocytosis 2	rims2	hydrolase activity, hydrolyzing O-glycosyl compounds||carbohydrate metabolism	Unknown [-]	fu39a01.x1 zebrafish adult brain Danio rerio cDNA clone 5331721 3', mRNA sequence.	ref:NP_055492.1		PROTGI=7662286; PROTID=ref:NP_055492.1; PCT=87.92; ALN=239	ref:NP_444501.1		PROTGI=16716607; PROTID=ref:NP_444501.1; PCT=76.82; ALN=287	Hs.117767	Regulating synaptic membrane exocytosis 2	Mm.309296	Regulating synaptic membrane exocytosis 2	393672	regulating synaptic membrane exocytosis 2
AY017342	Dr.1164	Cytoplasmic FMR1 interacting protein 1	cyfip1	cytoplasm	proteolysis and peptidolysis [0006508]	Danio rerio Cyfip mRNA, complete cds.	pir:T46248		PROTGI=11280539; PROTID=pir:T46248; PCT=86.26; ALN=1252	ref:NP_035500.1		PROTGI=7242205; PROTID=ref:NP_035500.1; PCT=92.10; ALN=1253	Hs.26704||Hs.519702	Cytoplasmic FMR1 interacting protein 1||Cytoplasmic FMR1 interacting protein 2	Mm.37249||Mm.154358	Cytoplasmic FMR1 interacting protein 1||Hypothetical A830091E24	336613	cytoplasmic FMR1 interacting protein 1	LG 6
BI865912	Dr.3282	Endothelial differentiation, sphingolipid G-protein-coupled receptor, 1	edg1	rhodopsin-like receptor activity||lysosphingolipid and lysophosphatidic acid receptor activity||signal transducer activity||receptor activity||G-protein coupled receptor activity||signal transduction||G-protein coupled receptor protein signaling pathway||	Unknown [-]	ft26g07.y1 Zebrafish neuronal Danio rerio cDNA clone 5082805 5', mRNA sequence.	ref:NP_001391.2		PROTGI=13027636; PROTID=ref:NP_001391.2; PCT=70.60; ALN=360	sp:O08530		PROTGI=2495029; PROTID=sp:O08530; PCT=71.43; ALN=360	Hs.154210	Endothelial differentiation, sphingolipid G-protein-coupled receptor, 1	Mm.982	Endothelial differentiation sphingolipid G-protein-coupled receptor 1	64617	endothelial differentiation, sphingolipid G-protein-coupled receptor, 1	LG 22
BI709417	Dr.19449	Wu:fb59c09	wu:fb59c09		Unknown [-]	ft49f02.x1 Gong zebrafish ovary Danio rerio cDNA clone 5154170 3' similar to SW:TDXN_HUMAN Q13162 THIOREDOXIN PEROXIDASE AO372 ;, mRNA sequence.	sp:Q13162		PROTGI=3024727; PROTID=sp:Q13162; PCT=86.45; ALN=214	sp:O08807		PROTGI=3024715; PROTID=sp:O08807; PCT=86.92; ALN=214	Hs.83383	Peroxiredoxin 4	Mm.247542	Peroxiredoxin 4	322377	wu:fb59c09	LG 25
AI588307	Dr.4338	Wu:fb99b07	wu:fb99b07	calcium ion binding||sugar binding||hyaluronic acid binding||cell adhesion	Unknown [-]	fb99b07.x1 Zebrafish WashU MPIMG EST Danio rerio cDNA clone IMAGE:3719989 3', mRNA sequence.	sp:P13611		PROTGI=2506816; PROTID=sp:P13611; PCT=30.01; ALN=1194	pir:A55535		PROTGI=2137709; PROTID=pir:A55535; PCT=34.77; ALN=961	Hs.169047	Chondroitin sulfate proteoglycan 3 (neurocan)	Mm.268079	Chondroitin sulfate proteoglycan 3	323465	wu:fb99b07	LG 10
AI721414	Dr.3815	Wu:fc31h10	wu:fc31h10		Unknown [-]	fd20d12.x1 Sugano Kawakami zebrafish DRA Danio rerio cDNA clone 2352119 3' similar to TR:Q15022 Q15022 ORF ;, mRNA sequence.	ref:NP_056170.1		PROTGI=15149470; PROTID=ref:NP_056170.1; PCT=90.97; ALN=144				Hs.132741||Hs.462732	Similar to KIAA0160 gene product is novel||Suppressor of zeste 12 homolog (Drosophila)	Mm.283410	Suppressor of zeste 12 homolog (Drosophila)	324534	wu:fc31h10
AI384179	Dr.42758	LIM domain only 4	lmo4	biological process unknown||zinc ion binding||cellular component unknown||metal ion binding	Unknown [-]	fb17e06.y1 Zebrafish WashU MPIMG EST Danio rerio cDNA clone IMAGE:3712162 5', mRNA sequence.	ref:NP_006760.1		PROTGI=5803072; PROTID=ref:NP_006760.1; PCT=76.05; ALN=167	ref:NP_034853.1		PROTGI=6754560; PROTID=ref:NP_034853.1; PCT=76.05; ALN=167	Hs.436792	LIM domain only 4	Mm.29187	LIM domain only 4	114412	LIM domain only 4	LG 5
BE201195	Dr.3854	Sec23 homolog B (S. cerevisiae)	sec23b	protein binding||intracellular protein transport||ER to Golgi transport||COPII vesicle coat	Unknown [-]	fk87b07.y1 Zebrafish Research Genetics C32 fin Danio rerio cDNA 5', mRNA sequence.	ref:NP_116780.1		PROTGI=14591924; PROTID=ref:NP_116780.1; PCT=85.64; ALN=765	pir:I60247		PROTGI=2137751; PROTID=pir:I60247; PCT=66.78; ALN=568	Hs.272927||Hs.349092||Hs.369373	Sec23 homolog A (S. cerevisiae)||Hypothetical gene supported by AF147354||Sec23 homolog B (S. cerevisiae)	Mm.209207||Mm.248492	SEC23A (S. cerevisiae)||SEC23B (S. cerevisiae)	327268	Sec23 homolog B (S. cerevisiae)	LG 6
AF071264				DNA binding||transcription factor activity||nucleus||transcription||regulation of transcription, DNA-dependent||development	transcription regulation [0006355]	Danio rerio homeobox protein (hoxc4a) gene, complete cds., product = homeobox protein, gene = hoxc4a, location = join(426..858,1378..1751), protein_id = AAD15957.1, codon_start = 1, db_xref = GI:4322096, name = CDS											30345	homeo box C4a
BI979820	Dr.13912	Transcribed locus			Unknown [-]	ft76c02.y1 Gong zebrafish ovary Danio rerio cDNA clone 5159043 5', mRNA sequence.
BG304957	Dr.890	Zgc:77517	zgc:77517	biological process unknown||structural molecule activity||intermediate filament	Unknown [-]	fl93a01.y1 Zebrafish adult retina cDNA Danio rerio cDNA clone 4144033 5' similar to TR:O57607 O57607 TYPE I KERATIN S5. ;, mRNA sequence.	sp:P05783		PROTGI=125083; PROTID=sp:P05783; PCT=55.41; ALN=387	sp:P05784		PROTGI=3183535; PROTID=sp:P05784; PCT=52.04; ALN=390	Hs.59736||Hs.80342||Hs.514167	Keratin 25D||Keratin 15||Keratin 19	Mm.180256||Mm.375008	Keratin 25D||Transcribed locus, moderately similar to XP_523631.1 PREDICTED: similar to keratin 25D; type I inner root sheath specific keratin 25 irs4 [Pan troglodytes]	393540	zgc:77517
BI533239	Dr.7855	Zgc:64112	zgc:64112	biological process unknown||molecular function unknown||cellular component unknown	Unknown [-]	fr79d08.x1 zebrafish adult brain Danio rerio cDNA clone 4967078 3', mRNA sequence.	sp:Q9HC24		PROTGI=15214407; PROTID=sp:Q9HC24; PCT=65.03; ALN=183	sp:Q9DA39		PROTGI=15214406; PROTID=sp:Q9DA39; PCT=64.48; ALN=183	Hs.505934	CGI-119 protein	Mm.157426	RIKEN cDNA 0610007H07 gene	406412	zgc:64112	LG 7
BM185186	Dr.15005	Transcribed locus			Unknown [-]	fv43h10.x1 Sugano SJD adult male Danio rerio cDNA clone 5411562 3', mRNA sequence.	pir:S18735		PROTGI=105603; PROTID=pir:S18735; PCT=28.00; ALN=119	sp:P27790		PROTGI=116110; PROTID=sp:P27790; PCT=28.00; ALN=119	Hs.516855	Centromere protein B, 80kDa	Mm.347408	Centromere autoantigen B
BI879707	Dr.20094	Zgc:92697	zgc:92697	molecular function unknown||signal transduction||sensory perception||cellular component unknown	Unknown [-]	fm64e06.x1 Zebrafish adult retina cDNA Danio rerio cDNA clone 4200275 3' similar to TR:O42104 O42104 ARRESTIN. ;, mRNA sequence.	ref:NP_004303.1		PROTGI=4757776; PROTID=ref:NP_004303.1; PCT=59.12; ALN=360	sp:P20443		PROTGI=114218; PROTID=sp:P20443; PCT=53.82; ALN=353	Hs.308	Arrestin 3, retinal (X-arrestin)	Mm.95518||Mm.378863	Arrestin 3, retinal||Transcribed locus	436678	zgc:92697
BI888943	Dr.42339	Zgc:110304		biological process unknown||molecular function unknown||cellular component unknown	Unknown [-]	ZF637-2-000698 Zebrafish shield stage whole embryo cDNA library MPMGp637 Danio rerio cDNA clone MPMGp637_22N1;MPMGp637N0122 5', mRNA sequence.	sp:P16422		PROTGI=120749; PROTID=sp:P16422; PCT=38.96; ALN=225	pir:A46489		PROTGI=346910; PROTID=pir:A46489; PCT=38.24; ALN=222	Hs.692	Tumor-associated calcium signal transducer 1	Mm.4259	Tumor-associated calcium signal transducer 1	550255	zgc:110304
BI474934	Dr.43985	Transcribed locus			Unknown [-]	fp54h07.x3 zebrafish gridded kidney Danio rerio cDNA clone 4760677 3', mRNA sequence.
AW171195					Unknown [-]	fi38e09.x1 Sugano Kawakami zebrafish DRA Danio rerio cDNA clone 2639944 3', mRNA sequence.
AW422579	Dr.5525	Isocitrate dehydrogenase 2 (NADP+), mitochondrial	idh2	isocitrate dehydrogenase (NADP+) activity||main pathways of carbohydrate metabolism||metabolism||oxidoreductase activity	Unknown [-]	fi44b05.y1 Sugano Kawakami zebrafish DRA Danio rerio cDNA clone 2640465 5' similar to SW:IDHP_HUMAN P48735 ISOCITRATE DEHYDROGENASE [NADP], MITOCHONDRIAL PRECURSOR ;, mRNA sequence.	pir:S57499		PROTGI=1362844; PROTID=pir:S57499; PCT=84.04; ALN=449	prf:2211361A		PROTGI=1589591; PROTID=prf:2211361A; PCT=80.86; ALN=444	Hs.513141	Isocitrate dehydrogenase 2 (NADP+), mitochondrial	Mm.246432	Isocitrate dehydrogenase 2 (NADP+), mitochondrial	386951	isocitrate dehydrogenase 2 (NADP+), mitochondrial	LG 23
BE201681	Dr.23350	Oncomodulin A	ocma	calcium ion binding	Unknown [-]	fk97a03.x1 Zebrafish Research Genetics C32 fin Danio rerio cDNA 3' similar to SW:PRVU_CHICK P43305 PARVALBUMIN, THYMIC CPV3 ;, mRNA sequence.	sp:P32930		PROTGI=417401; PROTID=sp:P32930; PCT=60.55; ALN=109	sp:P51879		PROTGI=1709467; PROTID=sp:P51879; PCT=59.63; ALN=109	Hs.510456	Oncomodulin	Mm.270533	Oncomodulin	360208	oncomodulin A
AW018476	Dr.12437	Zgc:65831	zgc:65831	transcription factor activity||regulation of transcription, DNA-dependent||cellular component unknown	Unknown [-]	fd58e04.y1 Zebrafish WashU MPIMG EST Danio rerio cDNA clone IMAGE:3733950 5', mRNA sequence.	sp:Q99576		PROTGI=14195584; PROTID=sp:Q99576; PCT=81.40; ALN=129	sp:Q9Z2S7		PROTGI=14194765; PROTID=sp:Q9Z2S7; PCT=79.23; ALN=130	Hs.522074	TSC22 domain family 3	Mm.22216	TSC22 domain family 3	393541	zgc:65831
AY029577	Dr.12594	X-box binding protein 1	xbp1	DNA binding||nucleus||regulation of transcription, DNA-dependent	transcription regulation [0006355]	Danio rerio transcription factor Treb5 (treb5) mRNA, complete cds.	ref:NP_005071.2		PROTGI=14110395; PROTID=ref:NP_005071.2; PCT=55; ALN=263	ref:NP_038870.2		PROTGI=13775156; PROTID=ref:NP_038870.2; PCT=55; ALN=273	Hs.437638	X-box binding protein 1	Mm.22718	X-box binding protein 1	140614	X-box binding protein 1	LG 20
BI979882	Dr.15895	Zgc:101624	zgc:101624	biological process unknown||molecular function unknown||cellular component unknown	Unknown [-]	ft77a10.x1 Gong zebrafish ovary Danio rerio cDNA clone 5159322 3' similar to TR:Q9PU13 Q9PU13 P33 RINGO. ;, mRNA sequence.	pir:T46338		PROTGI=11359887; PROTID=pir:T46338; PCT=44.35; ALN=115				Hs.511956	Speedy homolog 1 (Drosophila)	Mm.374823	Speedy homolog 1 (Drosophila)	450071	zgc:101624
AW233688	Dr.944	Succinate-CoA ligase, GDP-forming, alpha subunit	zgc:103729	catalytic activity||tricarboxylic acid cycle||metabolism||ligase activity	Unknown [-]	fj40c10.x1 zebrafish adult brain Danio rerio cDNA 3' similar to TR:O19068 O19068 SUCCINYL-COA SYNTHETASE ALPHA SUBUNIT. ;, mRNA sequence.	ref:NP_003840.1		PROTGI=11321581; PROTID=ref:NP_003840.1; PCT=84.05; ALN=324	ref:NP_063932.1		PROTGI=9845299; PROTID=ref:NP_063932.1; PCT=83.13; ALN=324	Hs.270428	Succinate-CoA ligase, GDP-forming, alpha subunit	Mm.29845	Succinate-CoA ligase, GDP-forming, alpha subunit	436850	succinate-CoA ligase, GDP-forming, alpha subunit
AA542606	Dr.805	Wu:fc95a08	wu:fc95a08		Unknown [-]	fa08a02.r1 Zebrafish ICRFzfls Danio rerio cDNA clone 4P16 5' similar to contains element L1 repetitive element ;, mRNA sequence.											325640	wu:fc95a08	LG 2
BG985726	Dr.36410	Id:ibd2600	id:ibd2600		Unknown [-]	2600 NICHD Zebrafish normalized I Danio rerio cDNA clone 2600, mRNA sequence.											80928	id:ibd2600	LG 5
AI584411	Dr.8575	Transcribed locus, moderately similar to XP_537693.1 PREDICTED: similar to M-Septin [Canis familiaris]			Unknown [-]	fb93c07.x1 Zebrafish WashU MPIMG EST Danio rerio cDNA clone IMAGE:3719436 3' similar to SW:BH5_MOUSE P28661 BRAIN PROTEIN H5. ;, mRNA sequence.	sp:O43236		PROTGI=3287733; PROTID=sp:O43236; PCT=69.81; ALN=157	pir:S16867		PROTGI=109872; PROTID=pir:S16867; PCT=70.44; ALN=157	Hs.283743	Septin 5	Mm.20365	Septin 5
AI558673	Dr.26484	Zgc:63908	zgc:63908	DNA binding||transcription factor activity||nucleus||regulation of transcription, DNA-dependent||integral to membrane||regulation of transcription	Unknown [-]	fb79b03.y1 Zebrafish WashU MPIMG EST Danio rerio cDNA clone IMAGE:3718061 5', mRNA sequence.	ref:NP_078828.1		PROTGI=13375717; PROTID=ref:NP_078828.1; PCT=45.80; ALN=367	pir:B39364		PROTGI=109862; PROTID=pir:B39364; PCT=30.57; ALN=211	Hs.270525||Hs.506829	LAG1 longevity assurance homolog 5 (S. cerevisiae)||LAG1 longevity assurance homolog 6 (S. cerevisiae)	Mm.9550||Mm.222222	Longevity assurance homolog 5 (S. cerevisiae)||Longevity assurance homolog 6 (S. cerevisiae)	323020	zgc:63908	LG 22
AW116863	Dr.7502	Sb:cb36	sb:cb36		Unknown [-]	fi20g09.x1 Sugano Kawakami zebrafish DRA Danio rerio cDNA clone 2601760 3' similar to SW:MYPH_RAT O88599 MYOSIN-BINDING PROTEIN H ;, mRNA sequence.	ref:NP_002456.1		PROTGI=4505295; PROTID=ref:NP_002456.1; PCT=57.94; ALN=214	sp:P70402		PROTGI=6093458; PROTID=sp:P70402; PCT=52.51; ALN=256							LG 6
BI429638	Dr.4661	Wu:fc62a06	wu:fc62a06		Unknown [-]	fq50a11.x3 Zebrafish adult olfactory Danio rerio cDNA clone 4879388 3', mRNA sequence.	pir:T17215		PROTGI=7512604; PROTID=pir:T17215; PCT=48.52; ALN=158				Hs.525392	Spectrin repeat containing, nuclear envelope 2	Mm.83634||Mm.152530||Mm.311430||Mm.311434||Mm.341701||Mm.356577||Mm.370440||Mm.370441||Mm.371884||Mm.372923	Synaptic nuclear envelope 2||Transcribed locus, weakly similar to NP_055995.3 synaptic nuclei expressed gene 2 isoform a; nesprin 2; synaptic nuclei expressed gene 2; nucleus and actin connecting element [Homo sapiens]||Transcribed locus||Transcribed locu	325244	wu:fc62a06	LG 13
AI884211	Dr.15095	Zgc:63593	zgc:63593	biological process unknown||molecular function unknown||cellular component unknown	Unknown [-]	fc75e02.x1 Zebrafish WashU MPIMG EST Danio rerio cDNA clone IMAGE:3727226 3', mRNA sequence.	pir:T43443		PROTGI=11359899; PROTID=pir:T43443; PCT=58.57; ALN=66	ref:NP_062421.1		PROTGI=9507197; PROTID=ref:NP_062421.1; PCT=27.34; ALN=275	Hs.524750	Nucleoporin 98kDa	Mm.120839||Mm.215288||Mm.362581||Mm.373273	Nucleoporin 98||Nucleoporin 98||Transcribed locus||Transcribed locus	393658	zgc:63593
BI867819	Dr.12442	CDNA clone MGC:113452 IMAGE:7168700			Unknown [-]	ft64c03.y1 Gong zebrafish ovary Danio rerio cDNA clone 5157893 5' similar to SW:ZO20_XENLA P18744 OOCYTE ZINC FINGER PROTEIN XLCOF20 ;, mRNA sequence.	ref:NP_057528.1		PROTGI=7706781; PROTID=ref:NP_057528.1; PCT=35.00; ALN=96	sp:Q9Z1D8		PROTGI=11136156; PROTID=sp:Q9Z1D8; PCT=36.67; ALN=86					569975	similar to Gastrula zinc finger protein XLCGF26.1
AI666939	Dr.3625	Wu:fc06a09	wu:fc06a09		Unknown [-]	fc43b01.x1 Zebrafish WashU MPIMG EST Danio rerio cDNA clone IMAGE:3724105 3', mRNA sequence.											323646	wu:fc06a09	LG 23
BM036521	Dr.24325	Zgc:65780	zgc:65780	biological process unknown||molecular function unknown||cellular component unknown	Unknown [-]	fu78e11.y1 Gong zebrafish testis Danio rerio cDNA clone 5377244 5', mRNA sequence.	ref:NP_077007.1		PROTGI=13129110; PROTID=ref:NP_077007.1; PCT=51.54; ALN=324	ref:NP_033814.1		PROTGI=6857755; PROTID=ref:NP_033814.1; PCT=27.97; ALN=224	Hs.204773	Methylosome protein 50	Mm.5110	RIKEN cDNA 2610312E17 gene	393506	zgc:65780
BI672466	Dr.38703	Wu:fz74f10			Unknown [-]	ft40f04.x1 Gong zebrafish testis Danio rerio cDNA clone 5153047 3', mRNA sequence.											503822	wu:fz74f10
AW454173	Dr.35650	Mg:ab03d11	mg:ab03d11		Unknown [-]	zehl1036 Zebrafish Embryonic Heart cDNA Library Danio rerio cDNA 5', mRNA sequence.	pir:S55050		PROTGI=1082276; PROTID=pir:S55050; PCT=63.67; ALN=278	sp:O70468		PROTGI=6166595; PROTID=sp:O70468; PCT=62.95; ALN=278	Hs.524906	Myosin binding protein C, cardiac	Mm.10728	Myosin binding protein C, cardiac	326947	mg:ab03d11	LG 7
U84616	Dr.2328	E74-like factor 2 (ets domain transcription factor)	elf2	DNA binding||transcription factor activity||nucleus||regulation of transcription, DNA-dependent	transcription regulation [0006355]	Danio rerio E74-like factor-2 (ZEF-2) mRNA, complete cds.	ref:NP_006865.1		PROTGI=6857816; PROTID=ref:NP_006865.1; PCT=64.73; ALN=462	ref:NP_075991.1		PROTGI=12963705; PROTID=ref:NP_075991.1; PCT=63.82; ALN=443	Hs.244783||Hs.260903||Hs.448301	Similar to E74-like factor 2 (ets domain transcription factor) isoform 1; new Ets-related factor||Protein phosphatase 1, regulatory (inhibitor) subunit 14B||CDNA clone IMAGE:30390216	Mm.131038	E74-like factor 2	387534	E74-like factor 2 (ets domain transcription factor)	LG 1
AF001909	Dr.540	Retinal homeobox gene 3	rx3	eye development||DNA binding||transcription factor activity||nucleus||transcription||regulation of transcription, DNA-dependent||development||regulation of transcription	transcription regulation [0006355]	Danio rerio retinal homeobox protein (Rx3) mRNA, complete cds.	sp:Q9Y2V3		PROTGI=17380297; PROTID=sp:Q9Y2V3; PCT=51.02; ALN=292	sp:O35602		PROTGI=18202028; PROTID=sp:O35602; PCT=51.03; ALN=292	Hs.278957	Retina and anterior neural fold homeobox	Mm.275824	Retina and anterior neural fold homeobox	30474	retinal homeobox gene 3	LG 21
AI657827	Dr.3362	Matrin 3-like	matr3l	nucleic acid binding||nucleus||zinc ion binding	Unknown [-]	fc23e06.y1 Zebrafish WashU MPIMG EST Danio rerio cDNA clone IMAGE:3722242 5' similar to contains element L1 repetitive element ;, mRNA sequence.	sp:P43243		PROTGI=12643409; PROTID=sp:P43243; PCT=31.02; ALN=265	pir:JC4842		PROTGI=2137268; PROTID=pir:JC4842; PCT=24.54; ALN=243	Hs.268939||Hs.452583||Hs.456439	Matrin 3||Transcribed locus, strongly similar to NP_061322.2 matrin 3 [Homo sapiens]||Hypothetical gene supported by AK001388	Mm.215034	Matrin 3	368408	matrin 3-like	LG 14
BM172690	Dr.807	Adaptor-related protein complex 2, beta 1 subunit	ap2b1	binding||protein complex assembly||intracellular protein transport||clathrin coat of trans-Golgi network vesicle	Unknown [-]	imageqc_4_2001/smv355bdff41.x1 Zebrafish adult olfactory Danio rerio cDNA clone IMAGE:4881430 3', mRNA sequence.	pir:A35553		PROTGI=105423; PROTID=pir:A35553; PCT=93.17; ALN=951	ref:NP_031480.1		PROTGI=6671553; PROTID=ref:NP_031480.1; PCT=82.51; ALN=951	Hs.368794||Hs.447050||Hs.514819	Adaptor-related protein complex 1, beta 1 subunit||Transcribed locus, strongly similar to XP_525571.1 PREDICTED: similar to Adaptor protein complex AP-1, beta 1 subunit [Pan troglodytes]||Adaptor-related protein complex 2, beta 1 subunit	Mm.39053||Mm.274816||Mm.341676	Adaptor-related protein complex 2, beta 1 subunit||Adaptor protein complex AP-1, beta 1 subunit||Transcribed locus, weakly similar to NP_001273.1 adaptor-related protein complex 2, beta 1 subunit; adaptin, beta 2 (beta); clathrin-associated/assembly/adapt	334632	adaptor-related protein complex 2, beta 1 subunit	LG 5
BI876694	Dr.30610	Zgc:103532		biological process unknown||catalytic activity||membrane	Unknown [-]	fl75d11.y1 Sugano Kawakami zebrafish DRA Danio rerio cDNA clone 3819693 5' similar to SW:LMP2_MOUSE P17047 LYSOSOME-ASSOCIATED MEMBRANE GLYCOPROTEIN 2 PRECURSOR ;contains element MSR1 repetitive element ;, mRNA sequence.	pir:JC4317		PROTGI=2119602; PROTID=pir:JC4317; PCT=48.64; ALN=211	sp:P17047		PROTGI=126381; PROTID=sp:P17047; PCT=42.52; ALN=213	Hs.496684||Hs.537004	Lysosomal-associated membrane protein 2||CDNA clone IMAGE:4797120, partial cds	Mm.486	Lysosomal membrane glycoprotein 2	541406	zgc:103532
BI844075	Dr.11715	HLA-B associated transcript 5	bat5		Unknown [-]	fs33b11.x1 Zebrafish adult olfactory Danio rerio cDNA clone 5069517 3' similar to TR:O95870 O95870 NG26. ;, mRNA sequence.	ref:NP_066983.1		PROTGI=15100151; PROTID=ref:NP_066983.1; PCT=65.75; ALN=287				Hs.388188	HLA-B associated transcript 5	Mm.43745	HLA-B associated transcript 5			LG 16
BI864145	Dr.13424	Zgc:77820	zgc:77820	NADH dehydrogenase activity||mitochondrion||electron transport||NADH dehydrogenase (ubiquinone) activity	Unknown [-]	ft15f03.y1 Zebrafish neuronal Danio rerio cDNA clone 5081620 5' similar to TR:Q9UI16 Q9UI16 NADH-OXIDOREDUCTASE B18 SUBUNIT. ;, mRNA sequence.	ref:NP_004137.2		PROTGI=10764847; PROTID=ref:NP_004137.2; PCT=60.00; ALN=120	ref:NP_080119.1		PROTGI=13385322; PROTID=ref:NP_080119.1; PCT=62.28; ALN=114	Hs.532853	NADH dehydrogenase (ubiquinone) 1 beta subcomplex, 7, 18kDa	Mm.29683	NADH dehydrogenase (ubiquinone) 1 beta subcomplex, 7	393821	zgc:77820
AW154477	Dr.15101	Wu:fc38f06	wu:fc38f06		Unknown [-]	fi29d05.x1 Sugano Kawakami zebrafish DRA Danio rerio cDNA clone 2602569 3', mRNA sequence.	ref:NP_073612.1		PROTGI=12232459; PROTID=ref:NP_073612.1; PCT=89.22; ALN=232				Hs.533019	DiGeorge syndrome critical region gene 8	Mm.235287	DiGeorge syndrome critical region gene 8	324700	wu:fc38f06	LG 5
BI877974	Dr.7496	Synaptotagmin binding, cytoplasmic RNA interacting protein, like	zgc:55901	biological process unknown||nucleic acid binding||cellular component unknown	Unknown [-]	fl69c04.x1 Sugano Kawakami zebrafish DRA Danio rerio cDNA clone 3818887 3' similar to TR:Q9QYF4 Q9QYF4 SYNCRIP PROTEIN. ;, mRNA sequence.	sp:O43390		PROTGI=12230547; PROTID=sp:O43390; PCT=75.09; ALN=546	ref:NP_062640.1		PROTGI=13242328; PROTID=ref:NP_062640.1; PCT=82.83; ALN=555	Hs.373763||Hs.472056||Hs.485877||Hs.520251||Hs.527697	Heterogeneous nuclear ribonucleoprotein R||Synaptotagmin binding, cytoplasmic RNA interacting protein||Synaptotagmin binding, cytoplasmic RNA interacting protein||Synaptotagmin binding, cytoplasmic RNA interacting protein variant protein||Homo sapiens, cl	Mm.31051||Mm.260545	Heterogeneous nuclear ribonucleoprotein R||Synaptotagmin binding, cytoplasmic RNA interacting protein	324384	synaptotagmin binding, cytoplasmic RNA interacting protein, like	LG 17
AW115782	Dr.6619	Phosphogluconate hydrogenase	pgd	phosphogluconate dehydrogenase (decarboxylating) activity||pentose-phosphate shunt||pentose-phosphate shunt, oxidative branch||NADP binding	Unknown [-]	fi03d02.x1 Sugano Kawakami zebrafish DRA Danio rerio cDNA clone 2600067 3' similar to SW:6PGD_SHEEP P00349 6-PHOSPHOGLUCONATE DEHYDROGENASE, DECARBOXYLATING ;, mRNA sequence.	ref:NP_002622.1		PROTGI=4505759; PROTID=ref:NP_002622.1; PCT=87.37; ALN=483								406762	phosphogluconate hydrogenase	LG 23
BI671049	Dr.9881	Guanine nucleotide binding protein (G protein), alpha transducing activity polypeptide 2	gnat2	signal transducer activity||GTP binding||signal transduction||G-protein coupled receptor protein signaling pathway||visual perception, sensory transduction of light stimulus	Unknown [-]	fp60b03.x1 Zebrafish adult retina cDNA Danio rerio cDNA clone 4786133 3', mRNA sequence.	sp:P19087		PROTGI=232151; PROTID=sp:P19087; PCT=81.07; ALN=354	sp:P50149		PROTGI=1730235; PROTID=sp:P50149; PCT=80.51; ALN=354	Hs.36973||Hs.335049	Guanine nucleotide binding protein (G protein), alpha transducing activity polypeptide 2||Guanine nucleotide binding protein, alpha transducing 3	Mm.328557||Mm.332230||Mm.374791	Similar to Guanine nucleotide-binding protein G(t), alpha-2 subunit (Transducin alpha-2 chain)||Similar to Guanine nucleotide-binding protein G(t), alpha-3 subunit (Gustducin alpha-3 chain)||Guanine nucleotide binding protein, alpha transducing 2	140429	guanine nucleotide binding protein (G protein), alpha transducing activity polypeptide 2	LG 8
BM185263	Dr.31569	Zgc:110241		biological process unknown||molecular function unknown||cellular component unknown	Unknown [-]	fv44h12.x1 Sugano SJD adult male Danio rerio cDNA clone 5411567 3', mRNA sequence.	ref:NP_079047.1		PROTGI=13376119; PROTID=ref:NP_079047.1; PCT=83.26; ALN=227				Hs.523753	Hypothetical protein FLJ13848	Mm.329605	RIKEN cDNA 4931433E08 gene	550325	zgc:110241
AI584388	Dr.36437	Wu:fb75b09	wu:fb75b09		Unknown [-]	fb93a04.x1 Zebrafish WashU MPIMG EST Danio rerio cDNA clone IMAGE:3719406 3', mRNA sequence.	ref:NP_060832.1		PROTGI=8922944; PROTID=ref:NP_060832.1; PCT=94.32; ALN=176	ref:NP_035829.1		PROTGI=6755973; PROTID=ref:NP_035829.1; PCT=94.32; ALN=176	Hs.91393||Hs.221737	Lin-7 homolog C (C. elegans)||Lin-7 homolog B (C. elegans)	Mm.20472||Mm.235300	Lin 7 homolog b (C. elegans)||Lin 7 homolog c (C. elegans)	322856	wu:fb75b09	LG 7
BI840279					Unknown [-]	fs71h10.y1 Zebrafish SJD day 8 fin regeneration Danio rerio cDNA clone 5075203 5', mRNA sequence.
AI958426	Dr.30549	Transcribed locus, moderately similar to XP_507878.1 PREDICTED: similar to DC-TM4F2 precursor [Pan troglodytes]			Unknown [-]	fd04f05.y1 Zebrafish WashU MPIMG EST Danio rerio cDNA clone IMAGE:3729921 5', mRNA sequence.	ref:NP_112189.1		PROTGI=13569889; PROTID=ref:NP_112189.1; PCT=69.44; ALN=252	ref:NP_062517.1		PROTGI=9625045; PROTID=ref:NP_062517.1; PCT=59.92; ALN=247	Hs.310453	Tetraspanin 14	Mm.28876	Tetraspanin 14
AF364083	Dr.29006	Guanine nucleotide binding protein (G protein), gamma 3	gng3	signal transducer activity||heterotrimeric G-protein complex||G-protein coupled receptor protein signaling pathway	G-protein coupled receptor protein signaling pathway [0007186]	Danio rerio G-protein gamma 3 subunit mRNA, complete cds.	ref:NP_036334.1		PROTGI=6912394; PROTID=ref:NP_036334.1; PCT=93.33; ALN=75	pir:JC4340		PROTGI=1363968; PROTID=pir:JC4340; PCT=93.33; ALN=75	Hs.179915	Guanine nucleotide binding protein (G protein), gamma 3	Mm.329700	Guanine nucleotide binding protein (G protein), gamma 3 subunit	114462	guanine nucleotide binding protein (G protein), gamma 3	LG 21
AF231015				regulation of apoptosis	Unknown [0000000]	Danio rerio Bax (bax) gene, complete cds., product = Bax, gene = bax, location = 1..579, protein_id = AAF66960.1, codon_start = 1, db_xref = GI:7673632, name = CDS											58081	bcl2-associated X protein
AI588645	Dr.20329	Transcribed locus			Unknown [-]	fb97f12.y1 Zebrafish WashU MPIMG EST Danio rerio cDNA clone IMAGE:3719855 5', mRNA sequence.
BI672150	Dr.4607	Tyrosine 3-monooxygenase/tryptophan 5-monooxygenase activation protein, beta polypeptide like	ywhabl	protein domain specific binding	Unknown [-]	ft35c07.x1 Gong zebrafish testis Danio rerio cDNA clone 5152524 3', mRNA sequence.	sp:P31946		PROTGI=1345590; PROTID=sp:P31946; PCT=83.95; ALN=243	sp:Q9CQV8		PROTGI=18202836; PROTID=sp:Q9CQV8; PCT=84.36; ALN=243	Hs.74405||Hs.469863||Hs.492407||Hs.499038	Tyrosine 3-monooxygenase/tryptophan 5-monooxygenase activation protein, theta polypeptide||Transcribed locus, strongly similar to NP_663723.1 tyrosine 3/tryptophan 5 -monooxygenase activation protein, zeta polypeptide; protein kinase C inhibitor protein-1	Mm.3360||Mm.239976||Mm.258506||Mm.314974||Mm.317012||Mm.322555||Mm.358891||Mm.373812	Tyrosine 3-monooxygenase/tryptophan 5-monooxygenase activation protein, zeta polypeptide||Similar to 14-3-3 protein tau (14-3-3 protein theta)||Similar to 14-3-3 protein tau (14-3-3 protein theta)||Transcribed locus, weakly similar to NP_006133.1 stratifi	321729	tyrosine 3-monooxygenase/tryptophan 5-monooxygenase activation protein, beta polypeptide like	LG 16
AF373869	Dr.9827	Prominin-like 2	proml2	integral to membrane	phototransduction [0007602]	Danio rerio prominin-like 2 mRNA, complete cds.	sp:O43490		PROTGI=13124442; PROTID=sp:O43490; PCT=42.70; ALN=800	sp:O54990		PROTGI=13124464; PROTID=sp:O54990; PCT=41.32; ALN=800	Hs.479220	Prominin 1	Mm.6250	Prominin 1	378834	prominin-like 2
BI879753	Dr.31752	Wu:fc47h12	wu:fc47h12		Unknown [-]	fm65b05.x1 Zebrafish adult retina cDNA Danio rerio cDNA clone 4200152 3' similar to contains element MER30 repetitive element ;, mRNA sequence.	sp:P05217		PROTGI=135459; PROTID=sp:P05217; PCT=69.37; ALN=111	prf:1304282B		PROTGI=225481; PROTID=prf:1304282B; PCT=69.37; ALN=111	Hs.278489	Matrilin 4	Mm.29428	Matrilin 4	324915	wu:fc47h12	LG 12
AW059242	Dr.14292	Zgc:73351	zgc:73351	biological process unknown||DNA binding	Unknown [-]	fe12e10.y1 Zebrafish WashU MPIMG EST Danio rerio cDNA clone IMAGE:3738666 5' similar to TR:O23633 O23633 TRANSCRIPTION FACTOR. ;, mRNA sequence.	sp:P25208		PROTGI=399193; PROTID=sp:P25208; PCT=32.99; ALN=97	pir:F38245		PROTGI=111172; PROTID=pir:F38245; PCT=32.99; ALN=97	Hs.108112	Polymerase (DNA directed), epsilon 3 (p17 subunit)	Mm.27444	Polymerase (DNA directed), epsilon 3 (p17 subunit)	393774	zgc:73351
AI437226	Dr.44023	Collagen, type IV, alpha 5			Unknown [-]	fb39b09.y1 Zebrafish WashU MPIMG EST Danio rerio cDNA clone IMAGE:3714233 5', mRNA sequence.											554269	collagen, type IV, alpha 5
AW175388	Dr.39091	Wu:fi35e03	wu:fi35e03		Unknown [-]	fi35e03.y1 Sugano Kawakami zebrafish DRA Danio rerio cDNA clone 2639644 5' similar to SW:PPAL_RAT P20611 LYSOSOMAL ACID PHOSPHATASE PRECURSOR ;, mRNA sequence.	pir:S06167		PROTGI=86732; PROTID=pir:S06167; PCT=64; ALN=183	sp:P24638		PROTGI=130728; PROTID=sp:P24638; PCT=63; ALN=183	Hs.532492||Hs.541980	Acid phosphatase 2, lysosomal||Transcribed locus, weakly similar to NP_001601.1 lysosomal acid phosphatase 2 precursor [Homo sapiens]	Mm.45570	Acid phosphatase 2, lysosomal	334196	wu:fi35e03	LG 7
AI957933	Dr.44122	AHA1, activator of heat shock 90kDa protein ATPase homolog 1 (yeast)	ahsa1	protein folding||response to unfolded protein	Unknown [-]	fd08e04.x1 Zebrafish WashU MPIMG EST Danio rerio cDNA clone IMAGE:3730302 3', mRNA sequence.	sp:O95433		PROTGI=13124003; PROTID=sp:O95433; PCT=60.00; ALN=237				Hs.204041	AHA1, activator of heat shock 90kDa protein ATPase homolog 1 (yeast)	Mm.13148||Mm.22626	RIKEN cDNA 1110064P04 gene||AHA1, activator of heat shock 90kDa protein ATPase homolog 1 (yeast)	323149	AHA1, activator of heat shock 90kDa protein ATPase homolog 1 (yeast)	LG 20
AF032392	Dr.11843	Proteasome (prosome, macropain) subunit, beta type, 6	psmb6	endopeptidase activity||threonine endopeptidase activity||cytosol||proteasome core complex (sensu Eukaryota)||ubiquitin-dependent protein catabolism||peptidase activity||hydrolase activity||protein complex	ubiquitin-dependent protein degradation [0006511]	Danio rerio proteasome subunit Y mRNA, complete cds.	pir:B54589		PROTGI=1362909; PROTID=pir:B54589; PCT=79.43; ALN=209	sp:Q60692		PROTGI=17380261; PROTID=sp:Q60692; PCT=78.20; ALN=211	Hs.77060	Proteasome (prosome, macropain) subunit, beta type, 6	Mm.98	Proteasome (prosome, macropain) subunit, beta type 6	30388	proteasome (prosome, macropain) subunit, beta type, 6
AI942987	Dr.17892	Id:ibd2282	id:ibd2282		Unknown [-]	fc80e07.x1 Zebrafish WashU MPIMG EST Danio rerio cDNA clone IMAGE:3727716 3', mRNA sequence.											57963	id:ibd2282	LG 8
AW115756	Dr.830	V-crk sarcoma virus CT10 oncogene homolog (avian)-like	zgc:63469	molecular function unknown||intracellular signaling cascade||cellular component unknown	Unknown [-]	fi03a08.x1 Sugano Kawakami zebrafish DRA Danio rerio cDNA clone 2600054 3', mRNA sequence.	sp:P46109		PROTGI=1169094; PROTID=sp:P46109; PCT=81.82; ALN=305	sp:P47941		PROTGI=1345822; PROTID=sp:P47941; PCT=81.17; ALN=305	Hs.5613	V-crk sarcoma virus CT10 oncogene homolog (avian)-like	Mm.21048	V-crk sarcoma virus CT10 oncogene homolog (avian)-like	406859	v-crk sarcoma virus CT10 oncogene homolog (avian)-like	LG 21
AW117030	Dr.8023	Wu:fe25b02	wu:fe25b02		Unknown [-]	fe17b02.x1 Zebrafish WashU MPIMG EST Danio rerio cDNA clone IMAGE:3739083 3' similar to TR:O60606 O60606 RAS-GAP SH3 BINDING PROTEIN. [1] ;, mRNA sequence.	sp:Q9UN86		PROTGI=14916573; PROTID=sp:Q9UN86; PCT=76.80; ALN=193	sp:P97379		PROTGI=14916570; PROTID=sp:P97379; PCT=76.80; ALN=193	Hs.303676||Hs.495692	Ras-GTPase activating protein SH3 domain-binding protein 2||Transcribed locus, weakly similar to XP_496299.1 PREDICTED: hypothetical protein LOC148206 [Homo sapiens]	Mm.290530	RIKEN cDNA E430034L04 gene	326819	wu:fe25b02	LG 1
BI430145	Dr.46755	Transcribed locus			Unknown [-]	fr83g10.x1 zebrafish adult brain Danio rerio cDNA clone 4967610 3', mRNA sequence.
AI959108					Unknown [-]	fd24f02.y1 Zebrafish WashU MPIMG EST Danio rerio cDNA 5', mRNA sequence.
BM182396	Dr.24937	Chondroitin sulfate proteoglycan 6 (bamacan)	cspg6	protein binding||ATP binding||chromosome||transport||ATPase activity||chromosome organization and biogenesis	Unknown [-]	fv61c06.x1 Sugano SJD adult male Danio rerio cDNA clone 5412874 3', mRNA sequence.	ref:NP_005436.1		PROTGI=4885399; PROTID=ref:NP_005436.1; PCT=95.15; ALN=1216	ref:NP_062684.1		PROTGI=9790237; PROTID=ref:NP_062684.1; PCT=21.38; ALN=1187	Hs.24485	Chondroitin sulfate proteoglycan 6 (bamacan)	Mm.14910	Chondroitin sulfate proteoglycan 6	324475	chondroitin sulfate proteoglycan 6 (bamacan)	LG 22
AF395831	Dr.13574	POU domain, class 4, transcription factor 2	pou4f2	DNA binding||DNA binding||transcription factor activity||transcription factor activity||nucleus||regulation of transcription, DNA-dependent||brain development	eye morphogenesis [0007456]	Danio rerio Pou4f2 (pou4f2) mRNA, partial cds.	pir:I38502		PROTGI=2135175; PROTID=pir:I38502; PCT=82.64; ALN=382	sp:Q63934		PROTGI=2495301; PROTID=sp:Q63934; PCT=82.68; ALN=382	Hs.266	POU domain, class 4, transcription factor 2	Mm.234261	POU domain, class 4, transcription factor 2	402816	POU domain, class 4, transcription factor 2
BI889982	Dr.13925	Zgc:86903	zgc:86903		Unknown [-]	ZF637-2-001737 Zebrafish shield stage whole embryo cDNA library MPMGp637 Danio rerio cDNA clone MPMGP637_3E22;MPMGP637E223 5', mRNA sequence.							Hs.517792||Hs.532120	Chromosome 3 open reading frame 10||Transcribed locus, moderately similar to NP_060932.2 chromosome 3 open reading frame 10; uncharacterized hematopoietic stem/progenitor cells protein MDS027 [Homo sapiens]	Mm.28077	RIKEN cDNA 6720456B07 gene	415187	zgc:86903
AW058877	Dr.6328	Wu:fe49h01	wu:fe49h01		Unknown [-]	fe49h01.x1 Zebrafish WashU MPIMG EST Danio rerio cDNA clone IMAGE:3742225 3' similar to TR:Q63356 Q63356 MYOSIN I HEAVY CHAIN. ;, mRNA sequence.	pir:S53601		PROTGI=2135782; PROTID=pir:S53601; PCT=90.78; ALN=217	pir:A59300		PROTGI=11276965; PROTID=pir:A59300; PCT=82.95; ALN=217	Hs.553402	Transcribed locus, strongly similar to NP_036467.2 myosin IF; myosin-ID [Homo sapiens]			326928	wu:fe49h01	LG 7
AW421874	Dr.37706	CDNA clone MGC:114040 IMAGE:7292945			Unknown [-]	fi89h01.y1 Sugano Kawakami zebrafish DRA Danio rerio cDNA clone 2644849 5', mRNA sequence.											565058	hypothetical protein LOC565058
AF364084	Dr.1209	Signal sequence receptor, beta	ssr2	receptor activity||endoplasmic reticulum||integral to membrane	co-translational membrane targeting [0006613]	Danio rerio translocon-associated protein beta mRNA, complete cds.	pir:S41063		PROTGI=631473; PROTID=pir:S41063; PCT=86; ALN=183				Hs.74564	Signal sequence receptor, beta (translocon-associated protein beta)	Mm.7091	Signal sequence receptor, beta	83414	signal sequence receptor, beta	LG 13
BI864051	Dr.13412	Transcribed locus			Unknown [-]	ft13g10.y1 Zebrafish neuronal Danio rerio cDNA clone 5081658 5', mRNA sequence.
BI475283					Unknown [-]	fq30e05.y3 zebrafish adult brain Danio rerio cDNA clone 4833104 5' similar to contains element TAR1 repetitive element ;, mRNA sequence.
BI534059	Dr.29735	Nascent polypeptide-associated complex alpha polypeptide	naca	DNA binding||DNA topoisomerase (ATP-hydrolyzing) activity||ATP binding||DNA metabolism||DNA topological change	Unknown [-]	fr14g09.y3 zebrafish fin day1 regeneration Danio rerio cDNA clone 4928081 4928081 5' similar to TR:Q60817 Q60817 NASCENT POLYPEPTIDE-ASSOCIATED COMPLEX ALPHA POLYPEPTIDE ;, mRNA sequence.	pir:S49326		PROTGI=1082633; PROTID=pir:S49326; PCT=95.35; ALN=215	pir:T30827		PROTGI=7513741; PROTID=pir:T30827; PCT=95.81; ALN=215	Hs.447719||Hs.458400||Hs.505735||Hs.512195||Hs.535092	Similar to alpha NAC/1.9.2. protein||FKSG17||Nascent-polypeptide-associated complex alpha polypeptide||Alpha-NAC protein||Similar to alpha NAC/1.9.2. protein	Mm.3746||Mm.341955	Nascent polypeptide-associated complex alpha polypeptide||PREDICTED: Mus musculus similar to alpha NAC/1.9.2. protein (LOC432684), mRNA	195823	nascent polypeptide-associated complex alpha polypeptide	LG 23
AI618133	Dr.20928	Zgc:86939	zgc:86939	biological process unknown||calcium ion binding||cellular component unknown	Unknown [-]	zehp0191.seq.F Zebrafish Embryonic Heart cDNA Library Danio rerio cDNA 5', mRNA sequence.	sp:P20472		PROTGI=131100; PROTID=sp:P20472; PCT=55.14; ALN=107	pir:A37414		PROTGI=321277; PROTID=pir:A37414; PCT=57.01; ALN=107	Hs.295449	Parvalbumin	Mm.2766	Parvalbumin	402805	zgc:86939
BI475215	Dr.46950	Transcribed locus			Unknown [-]	fq33e05.x3 zebrafish adult brain Danio rerio cDNA clone 4833129 3', mRNA sequence.
BM186104	Dr.23315	Wu:fk81d06	wu:fk81d06		Unknown [-]	fv98a07.y1 Zebrafish SJD adult male II Danio rerio cDNA clone 5544877 5', mRNA sequence.											335160	wu:fk81d06	LG 1
AW281681	Dr.1448	Zgc:77231	zgc:77231	calcium ion binding	Unknown [-]	fj53a11.x1 zebrafish adult brain Danio rerio cDNA 3' similar to TR:Q90331 Q90331 FAST SKELETAL MYOSIN LIGHT CHAIN 1A. [1] ;, mRNA sequence.	sp:P05976		PROTGI=127128; PROTID=sp:P05976; PCT=63.40; ALN=190	sp:P05977		PROTGI=127129; PROTID=sp:P05977; PCT=63.16; ALN=190	Hs.463300	Myosin, light polypeptide 4, alkali; atrial, embryonic	Mm.247636	Myosin, light polypeptide 4	336165	zgc:77231	LG 9
AW232503	Dr.22603	Transcribed locus			Unknown [-]	fj20h11.x1 Zebrafish adult olfactory Danio rerio cDNA 3', mRNA sequence.
BI882032					Unknown [-]	fm88a07.x1 Zebrafish Research Genetics C32 fin Danio rerio cDNA clone 4467733 3', mRNA sequence.
AI437149	Dr.7858	Integral membrane protein 1	itm1	oligosaccharyl transferase activity||protein amino acid glycosylation||membrane	Unknown [-]	fb38c11.y1 Zebrafish WashU MPIMG EST Danio rerio cDNA clone IMAGE:3714164 5' similar to SW:STT3_MOUSE P46978 OLIGOSACCHARYL TRANSFERASE STT3 SUBUNIT HOMOLOG ;, mRNA sequence.	pir:S70029		PROTGI=7513277; PROTID=pir:S70029; PCT=96.17; ALN=705	prf:2208301A		PROTGI=1588285; PROTID=prf:2208301A; PCT=96.74; ALN=705	Hs.504237	Integral membrane protein 1	Mm.2863	Intergral membrane protein 1	266797	integral membrane protein 1	LG 10
BI877707	Dr.2485	Im:6901522		biological process unknown||molecular function unknown||cellular component unknown	Unknown [-]	fl63g01.x1 Sugano Kawakami zebrafish DRA Danio rerio cDNA clone 3818665 3' similar to TR:Q9VHQ5 Q9VHQ5 CG11737 PROTEIN. ;, mRNA sequence.	pir:A48251		PROTGI=1082395; PROTID=pir:A48251; PCT=58.33; ALN=84	pir:A48589		PROTGI=539822; PROTID=pir:A48589; PCT=60.67; ALN=89	Hs.188591	Hypothetical protein FLJ22104	Mm.208477	RIKEN cDNA 2810439K08 gene	552968	im:6901522
AW171143	Dr.1063	THO complex 1	thoc1	protein binding||signal transduction	Unknown [-]	fi37h10.x1 Sugano Kawakami zebrafish DRA Danio rerio cDNA clone 2639875 3' similar to TR:Q15219 Q15219 PROTEIN P84. ;, mRNA sequence.	ref:NP_005122.1		PROTGI=4826882; PROTID=ref:NP_005122.1; PCT=74.20; ALN=653				Hs.1540	THO complex 1	Mm.219648	THO complex 1	373077	THO complex 1
BM182172	Dr.37141	Zgc:103628	zgc:103628	DNA binding||DNA methylation||intracellular protein transport||N-methyltransferase activity||cellular component unknown	Unknown [-]	fv54d12.y1 Sugano SJD adult male Danio rerio cDNA clone 5412167 5' similar to TR:O75886 O75886 SIGNAL TRANSDUCING ADAPTOR MOLECULE 2A ;, mRNA sequence.	pir:T43437		PROTGI=11360180; PROTID=pir:T43437; PCT=70; ALN=166	pir:JC4917		PROTGI=2137778; PROTID=pir:JC4917; PCT=66; ALN=166	Hs.17200||Hs.441498	Signal transducing adaptor molecule (SH3 domain and ITAM motif) 2||Signal transducing adaptor molecule (SH3 domain and ITAM motif) 1	Mm.263639||Mm.273174||Mm.376749	Signal transducing adaptor molecule (SH3 domain and ITAM motif) 2||Signal transducing adaptor molecule (SH3 domain and ITAM motif) 1||Transcribed locus, weakly similar to XP_422164.1 PREDICTED: similar to EAST protein [Gallus gallus]	492497	zgc:103628
AF071252				DNA binding||transcription factor activity||nucleus||transcription||regulation of transcription, DNA-dependent||development	transcription regulation [0006355]	Danio rerio homeobox protein (hoxb4a) gene, complete cds., product = homeobox protein, function = transcription factor, gene = hoxb4a, location = join(196..619,1559..1875), protein_id = AAD15945.1, codon_start = 1, db_xref = GI:4322072, name = CDS											30340	homeo box B4a
AF359426	Dr.39192	Claudin b	cldnb	structural molecule activity||tight junction||membrane||integral to membrane	pathogenesis [0009405]	Danio rerio claudin b (cldnb) mRNA, complete cds.	ref:NP_001296.1		PROTGI=4502877; PROTID=ref:NP_001296.1; PCT=65.70; ALN=207	sp:O35054		PROTGI=6685275; PROTID=sp:O35054; PCT=65.70; ALN=207	Hs.520942	Claudin 4	Mm.7339||Mm.86652	Claudin 4||Claudin 13	81581	claudin b	LG 21
AW455046	Dr.12551	Im:6894873		biological process unknown||molecular function unknown||cellular component unknown	Unknown [-]	zehl2612 Zebrafish Embryonic Heart cDNA Library Danio rerio cDNA 5', mRNA sequence.	ref:NP_068702.1		PROTGI=11612670; PROTID=ref:NP_068702.1; PCT=44; ALN=68	ref:NP_062376.1		PROTGI=9506705; PROTID=ref:NP_062376.1; PCT=52; ALN=55	Hs.442498	FXYD domain containing ion transport regulator 1 (phospholemman)	Mm.1491	FXYD domain-containing ion transport regulator 1	503884	im:6894873
BI979165					Unknown [-]	ft87h01.x1 Gong zebrafish ovary Danio rerio cDNA clone 5160432 3' similar to contains Alu repetitive element;contains element MER30 MER30 repetitive element ;, mRNA sequence.
BI672393	Dr.19208	Transcribed locus			Unknown [-]	ft39e03.x1 Gong zebrafish testis Danio rerio cDNA clone 5152996 3', mRNA sequence.
AI558965	Dr.3652	Wu:fb78e09	wu:fb78e09		Unknown [-]	fb78e09.y1 Zebrafish WashU MPIMG EST Danio rerio cDNA clone IMAGE:3718024 5', mRNA sequence.											322994	wu:fb78e09	LG 25
AF124095	Dr.8282	Iroquois homeobox protein 3a	irx3a	DNA binding||transcription factor activity||nucleus||regulation of transcription, DNA-dependent||gastrulation||regulation of transcription	transcription regulation [0006355]	Danio rerio iroquois homeobox protein Ziro3 (Ziro3) mRNA, complete cds.	sp:P78413		PROTGI=12644347; PROTID=sp:P78413; PCT=38.26; ALN=315	sp:P81067		PROTGI=3024042; PROTID=sp:P81067; PCT=49.09; ALN=406	Hs.499205	Iroquois homeobox protein 3	Mm.238044	Iroquois related homeobox 3 (Drosophila)	30520	iroquois homeobox protein 3a	LG 7
BI846323	Dr.16724	Transcribed locus			Unknown [-]	fq81c12.y1 Zebrafish neuronal Danio rerio cDNA clone 4886423 5', mRNA sequence.
U55177	Dr.450	Carbonic anhydrase	cahz	carbonate dehydratase activity||one-carbon compound metabolism||zinc ion binding||lyase activity||metal ion binding	one-carbon compound metabolism [0006730]	Danio rerio carbonic anhydrase homolog CAH-Z mRNA, complete cds.	pir:CRHU2		PROTGI=1070514; PROTID=pir:CRHU2; PCT=63.46; ALN=260	pir:CRMS2		PROTGI=1070515; PROTID=pir:CRMS2; PCT=63.08; ALN=260	Hs.37014	Carbonic anhydrase VII	Mm.129265	Carbonic anhydrase 7	30331	carbonic anhydrase	LG 2
AI721593	Dr.30833	Zgc:91951	zgc:91951	structural constituent of ribosome||intracellular||ribosome||protein biosynthesis	Unknown [-]	fc29g07.x1 Zebrafish WashU MPIMG EST Danio rerio cDNA clone IMAGE:3722844 3' similar to TR:O46082 O46082 EG:63B12.2 PROTEIN. ;contains element MER22 MER22 repetitive element ;, mRNA sequence.	ref:NP_060310.1		PROTGI=8923448; PROTID=ref:NP_060310.1; PCT=56.00; ALN=225				Hs.530734	Mitochondrial ribosomal protein L16	Mm.203928	Mitochondrial ribosomal protein L16	493604	zgc:91951
BG985522	Dr.34358	Id:ibd1340	id:ibd1340		Unknown [-]	1340t3 NICHD Zebrafish normalized I Danio rerio cDNA clone 1340, mRNA sequence.	sp:Q14258		PROTGI=12585547; PROTID=sp:Q14258; PCT=39.89; ALN=180	sp:Q61510		PROTGI=12585549; PROTID=sp:Q61510; PCT=38.50; ALN=180	Hs.293660	Tripartite motif-containing 47	Mm.5510	Tripartite motif protein 47	338307	id:ibd1340
AF150107	Dr.8203	Translocase of inner mitochondrial membrane 9 homolog	timm9	protein-mitochondrial targeting||mitochondrial inner membrane protein insertion complex||mitochondrial inner membrane protein import	mitochondrial translocation [0006628]	Danio rerio small zinc finger-like protein mRNA, partial cds.	pir:T51191		PROTGI=11360325; PROTID=pir:T51191; PCT=93.42; ALN=76	pir:T51192		PROTGI=11360380; PROTID=pir:T51192; PCT=90.79; ALN=76	Hs.440525	Translocase of inner mitochondrial membrane 9 homolog (yeast)	Mm.207767	Translocase of inner mitochondrial membrane 10 homolog (yeast)	282678	translocase of inner mitochondrial membrane 9 homolog	LG 7
AF001907	Dr.538	Retinal homeobox gene 1	rx1	DNA binding||transcription factor activity||nucleus||transcription||regulation of transcription, DNA-dependent||development||regulation of transcription	transcription regulation [0006355]	Danio rerio retinal homeobox protein (rx1) mRNA, complete cds.	sp:Q9Y2V3		PROTGI=17380297; PROTID=sp:Q9Y2V3; PCT=47.60; ALN=308	sp:O35602		PROTGI=18202028; PROTID=sp:O35602; PCT=48.20; ALN=308	Hs.278957	Retina and anterior neural fold homeobox	Mm.275824	Retina and anterior neural fold homeobox	30472	retinal homeobox gene 1	LG 22
BI879475	Dr.11087	Secretogranin III	scg3		Unknown [-]	fm70g08.x1 Zebrafish adult retina cDNA Danio rerio cDNA clone 4200783 3', mRNA sequence.				sp:P47867		PROTGI=1351066; PROTID=sp:P47867; PCT=52.48; ALN=471	Hs.232618	Secretogranin III	Mm.2386	Secretogranin III	393730	secretogranin III
AI723126	Dr.47243	Zgc:77008	zgc:77008		Unknown [-]	fc25h07.y1 Zebrafish WashU MPIMG EST Danio rerio cDNA clone IMAGE:3722461 5', mRNA sequence.	sp:P00491		PROTGI=130377; PROTID=sp:P00491; PCT=64.52; ALN=279	ref:NP_038660.1		PROTGI=7305395; PROTID=ref:NP_038660.1; PCT=63.27; ALN=275	Hs.75514	Nucleoside phosphorylase	Mm.17932	Purine-nucleoside phosphorylase
BG304453	Dr.9681	Zgc:113197		biological process unknown||molecular function unknown||cellular component unknown	Unknown [-]	fl87d04.y1 Zebrafish adult retina cDNA Danio rerio cDNA clone 4143775 4143775 5' similar to SW:YC65_HUMAN Q9Y375 HYPOTHETICAL PROTEIN CGI-65. ;, mRNA sequence.	ref:NP_057097.1		PROTGI=7705779; PROTID=ref:NP_057097.1; PCT=61.34; ALN=238				Hs.106529||Hs.541308	NADH dehydrogenase (ubiquinone) 1 alpha subcomplex, assembly factor 1||Transcribed locus, strongly similar to NP_057097.1 NADH dehydrogenase (ubiquinone) 1 alpha subcomplex, assembly factor 1; CGI-65 protein [Homo sapiens]	Mm.5390	NADH dehydrogenase (ubiquinone) 1 alpha subcomplex, assembly factor 1	503714	zgc:113197
AW115690	Dr.10562	Olfactomedin 2	olfm2	membrane||latrotoxin receptor activity	Unknown [-]	fj99b12.x1 Sugano Kawakami zebrafish DRA Danio rerio cDNA clone 2599775 3' similar to TR:O95897 O95897 HUMAN NEURONAL OLFACTOMEDIN RELATED ER LOCALIZED PROTEIN. ;, mRNA sequence.	ref:NP_477512.1		PROTGI=17157993; PROTID=ref:NP_477512.1; PCT=77.52; ALN=436	sp:O88998		PROTGI=13124378; PROTID=sp:O88998; PCT=63.26; ALN=430	Hs.169743	Olfactomedin 2	Mm.293552	RIKEN cDNA A030009A06 gene	334035	olfactomedin 2
BG985523	Dr.1668	Hypoxanthine phosphoribosyltransferase 1	zgc:56221	magnesium ion binding||hypoxanthine phosphoribosyltransferase activity||cytoplasm||purine ribonucleoside salvage||nucleoside metabolism||transferase activity||transferase activity, transferring glycosyl groups||metal ion binding	Unknown [-]	1344t3 NICHD Zebrafish normalized I Danio rerio cDNA clone 1344, mRNA sequence.	sp:P00492		PROTGI=123497; PROTID=sp:P00492; PCT=91.28; ALN=218	sp:P00493		PROTGI=1708288; PROTID=sp:P00493; PCT=90.37; ALN=218	Hs.412707	Hypoxanthine phosphoribosyltransferase 1 (Lesch-Nyhan syndrome)	Mm.299381	Hypoxanthine guanine phosphoribosyl transferase 1	406259	hypoxanthine phosphoribosyltransferase 1	LG 7
AI588403	Dr.31727	Wu:fc01e02	wu:fc01e02		Unknown [-]	fc01e02.x1 Zebrafish WashU MPIMG EST Danio rerio cDNA clone IMAGE:3720122 3', mRNA sequence.											323519	wu:fc01e02	LG 21
BG308837	Dr.16658	F-box and leucine-rich repeat protein 3A	fbxl3a		Unknown [-]	fl90b03.x1 Zebrafish adult retina cDNA Danio rerio cDNA clone 4144060 3' similar to contains element MER30 repetitive element ;, mRNA sequence.	ref:NP_036290.1		PROTGI=16306584; PROTID=ref:NP_036290.1; PCT=85.78; ALN=421	ref:NP_038815.1		PROTGI=7949135; PROTID=ref:NP_038815.1; PCT=23.75; ALN=396	Hs.508284	F-box and leucine-rich repeat protein 3	Mm.214746	F-box and leucine-rich repeat protein 3	378451	F-box and leucine-rich repeat protein 3A	LG 2
AF075384	Dr.21022	Tyrosine hydroxylase	th	monooxygenase activity||tyrosine 3-monooxygenase activity||iron ion binding||aromatic amino acid family metabolism||catecholamine biosynthesis	dopamine biosynthesis, from tyrosine [0006585]	Danio rerio tyrosine hydroxylase (th) mRNA, partial cds.	sp:P07101		PROTGI=136574; PROTID=sp:P07101; PCT=63.64; ALN=110	sp:P24529		PROTGI=136575; PROTID=sp:P24529; PCT=64.55; ALN=110	Hs.435609	Tyrosine hydroxylase	Mm.1292	Tyrosine hydroxylase	30384	tyrosine hydroxylase
BI889074	Dr.9794	Zgc:56699	zgc:56699	cellular component unknown	Unknown [-]	ZF637-2-000816 Zebrafish shield stage whole embryo cDNA library MPMGp637 Danio rerio cDNA clone MPMGp637_22M9;MPMGp637M0922 5', mRNA sequence.				ref:NP_080906.1		PROTGI=13386118; PROTID=ref:NP_080906.1; PCT=37.50; ALN=72	Hs.524476	Hypothetical protein FLJ32942	Mm.325325||Mm.359948	RIKEN cDNA 1700006H03 gene||Transcribed locus, strongly similar to XP_128158.1 PREDICTED: hypothetical protein LOC74174 [Mus musculus]	405758	zgc:56699
AW281007	Dr.19063	Zgc:56665	zgc:56665	ubiquitin ligase complex||ubiquitin-protein ligase activity||zinc ion binding||protein ubiquitination||metal ion binding	Unknown [-]	fj48g02.y1 zebrafish adult brain Danio rerio cDNA 5' similar to WP:C16C10.5 CE01496 HYPOTHETICAL 47.6 KD PROTEIN C16C10.5 IN CHROMOSOME III ;, mRNA sequence.							Hs.388364	Ring finger protein 175			393278	zgc:56665
BM036509	Dr.14938	Transcribed locus			Unknown [-]	fu78c12.y1 Gong zebrafish testis Danio rerio cDNA clone 5377150 5', mRNA sequence.							Hs.44385	TFIIA-alpha/beta-like factor	Mm.35296	RIKEN cDNA 4921524J06 gene
AF210321	Dr.10489	Slit (Drosophila) homolog 2	slit2	branching morphogenesis||structural molecule activity||calcium ion binding||cell adhesion||axon guidance||axon guidance||axonal defasciculation	neurogenesis [0007399]	Danio rerio Slit2 (slit2) mRNA, complete cds.	ref:NP_004778.1		PROTGI=4759146; PROTID=ref:NP_004778.1; PCT=79.84; ALN=1512	pir:T42626		PROTGI=11360379; PROTID=pir:T42626; PCT=77.58; ALN=1025	Hs.500712	Slit homolog 1 (Drosophila)	Mm.40322	Slit homolog 1 (Drosophila)	80353	slit (Drosophila) homolog 2
AW115784	Dr.35571	Wu:fi03d07	wu:fi03d07		Unknown [-]	fi03d07.x1 Sugano Kawakami zebrafish DRA Danio rerio cDNA clone 2600077 3' similar to TR:Q03455 Q03455 HYPOTHETICAL 82.5 KD PROTEIN. ;, mRNA sequence.	ref:NP_067017.1		PROTGI=14141726; PROTID=ref:NP_067017.1; PCT=25.54; ALN=144	ref:NP_075023.1		PROTGI=12584976; PROTID=ref:NP_075023.1; PCT=78.06; ALN=155	Hs.548879	Transcribed locus, strongly similar to NP_075053.2 zinc transporter ZTL1; zinc transporter 5 [Homo sapiens]	Mm.359206	LOC432747	327334	wu:fi03d07	LG 5
BI896300	Dr.14687	Transcribed locus			Unknown [-]	fc01c07.x1 Zebrafish WashU MPIMG EST Danio rerio cDNA clone 3720108 3' similar to TR:O55029 O55029 BETA PRIME COATOMER PROTEIN ;, mRNA sequence.	pir:S35342		PROTGI=486784; PROTID=pir:S35342; PCT=37.59; ALN=136	sp:O55029		PROTGI=18266783; PROTID=sp:O55029; PCT=40.44; ALN=136	Hs.75724	Coatomer protein complex, subunit beta 2 (beta prime)	Mm.261735	Coatomer protein complex, subunit beta 2 (beta prime)
AF257519	Dr.5294	Eukaryotic translation initiation factor 4e 1a	eif4e1a	RNA 7-methylguanosine cap binding||RNA binding||translation initiation factor activity||translation initiation factor activity||nucleus||cytoplasm||protein biosynthesis||translational initiation||translational initiation||regulation of protein biosynthesi	protein synthesis initiation [0006413]	Danio rerio eukaryotic translation initiation factor eIF4E-1 mRNA, complete cds.	sp:P06730		PROTGI=1352435; PROTID=sp:P06730; PCT=82.49; ALN=215	pir:I49644		PROTGI=2119940; PROTID=pir:I49644; PCT=83.41; ALN=215	Hs.122081||Hs.249718	CDNA FLJ45087 fis, clone BRAWH3029254||Eukaryotic translation initiation factor 4E	Mm.3941||Mm.327808	Eukaryotic translation initiation factor 4E||PREDICTED: Mus musculus similar to Eukaryotic translation initiation factor 4E (eIF4E) (eIF-4E) (mRNA cap-binding protein) (eIF-4F 25 kDa subunit) (LOC434785), mRNA	79380	eukaryotic translation initiation factor 4e 1a
AW077755	Dr.2244	Wu:fj66b06	wu:fj66b06		Unknown [-]	fj66b06.x1 zebrafish gridded kidney Danio rerio cDNA 3' similar to TR:O60341 O60341 KIAA0601 PROTEIN ;, mRNA sequence.	pir:T47142		PROTGI=11360264; PROTID=pir:T47142; PCT=34.96; ALN=211	sp:O09046		PROTGI=3913652; PROTID=sp:O09046; PCT=28.71; ALN=195	Hs.549117	Amine oxidase (flavin containing) domain 2	Mm.28540	Amine oxidase (flavin containing) domain 2	337396	wu:fj66b06	LG 17
AW154540	Dr.10325	Zgc:77730	zgc:77730	nuclear mRNA splicing, via spliceosome||nucleic acid binding||mRNA processing||cellular component unknown	Unknown [-]	fi28d02.x1 Sugano Kawakami zebrafish DRA Danio rerio cDNA clone 2602467 3' similar to TR:Q91581 Q91581 POLYADENYLATION FACTOR 64 KDA SUBUNIT. ;, mRNA sequence.	pir:A40220		PROTGI=284047; PROTID=pir:A40220; PCT=46.54; ALN=263	ref:NP_112539.1		PROTGI=13752575; PROTID=ref:NP_112539.1; PCT=46.79; ALN=214	Hs.549122	Cleavage stimulation factor, 3&apos; pre-RNA, subunit 2, 64kDa, tau variant	Mm.22031	Cleavage stimulation factor, 3&apos; pre-RNA subunit 2, tau	386806	zgc:77730	LG 14
AI477305	Dr.20598	Eukaryotic translation initiation factor 3, subunit 7 zeta	eif3s7	translation initiation factor activity||translational initiation||cellular component unknown	Unknown [-]	fb51g07.x1 Zebrafish WashU MPIMG EST Danio rerio cDNA clone IMAGE:3715452 3' similar to TR:O15371 O15371 EIF3-P66. ;contains element KER repetitive element ;, mRNA sequence.	ref:NP_003744.1		PROTGI=4503523; PROTID=ref:NP_003744.1; PCT=90.55; ALN=550	sp:O70194		PROTGI=6685529; PROTID=sp:O70194; PCT=87.27; ALN=550	Hs.55682	Eukaryotic translation initiation factor 3, subunit 7 zeta, 66/67kDa	Mm.3955||Mm.372576	Eukaryotic translation initiation factor 3, subunit 7 (zeta)||Transcribed locus	336498	eukaryotic translation initiation factor 3, subunit 7 zeta	LG 3
AF359505	Dr.12613	Iroquois homeobox protein 1, a	irx1a	DNA binding||transcription factor activity||nucleus||regulation of transcription, DNA-dependent||neurogenesis||central nervous system development||embryonic eye development (sensu Actinopterygii)||embryonic pectoral fin morphogenesis||inner ear morphogene	transcription regulation [0006355]	Danio rerio iroquois homeobox protein Ziro1 (ziro1) mRNA, complete cds.	sp:P78413		PROTGI=12644347; PROTID=sp:P78413; PCT=34.23; ALN=329	sp:P81067		PROTGI=3024042; PROTID=sp:P81067; PCT=40.41; ALN=426	Hs.424156	Iroquois homeobox protein 1	Mm.316056	Iroquois related homeobox 1 (Drosophila)	403019	iroquois homeobox protein 1, a	LG 16
AI353506	Dr.27131	CD9 antigen (p24)	cd9	integral to membrane	Unknown [-]	zeh0604.seq.F Zebrafish Embryonic Heart cDNA Library Danio rerio cDNA 5', mRNA sequence.	pir:A40402		PROTGI=105588; PROTID=pir:A40402; PCT=59.39; ALN=227	pir:I49589		PROTGI=2119523; PROTID=pir:I49589; PCT=59.03; ALN=227	Hs.114286	CD9 antigen (p24)	Mm.210676||Mm.359668	CD9 antigen||Similar to antigen	322455	CD9 antigen (p24)
BG306394	Dr.47120	Transcribed locus			Unknown [-]	fm58e07.x1 Zebrafish adult retina cDNA Danio rerio cDNA clone 4199533 3' similar to contains Alu repetitive element;, mRNA sequence.
BI885978	Dr.17471	CDNA clone IMAGE:7159925			Unknown [-]	ZF637-1-000233 Zebrafish shield stage whole embryo cDNA library MPMGp637 Danio rerio cDNA clone MPMGp637_6O16;MPMGp637O166 5', mRNA sequence.	sp:O76095		PROTGI=6016408; PROTID=sp:O76095; PCT=52; ALN=118	sp:O88824		PROTGI=6016409; PROTID=sp:O88824; PCT=54; ALN=118	Hs.6396||Hs.541715	Jumping translocation breakpoint||Transcribed locus, moderately similar to NP_006685.1 jumping translocation breakpoint; PAR protein [Homo sapiens]	Mm.13912	Jumping translocation breakpoint
BI887324	Dr.11296	Solute carrier family 43, member 1	slc43a1		Unknown [-]	ZF637-1-001579 Zebrafish shield stage whole embryo cDNA library MPMGp637 Danio rerio cDNA clone MPMGP637_2E13;MPMGP637E132 5', mRNA sequence.	ref:NP_003618.1		PROTGI=4505971; PROTID=ref:NP_003618.1; PCT=60.20; ALN=363	ref:NP_067373.1		PROTGI=10946744; PROTID=ref:NP_067373.1; PCT=26.92; ALN=333	Hs.160550	Solute carrier family 43, member 2	Mm.11186	Solute carrier family 43, member 2	334395	solute carrier family 43, member 1	LG 14
BI888000	Dr.25493	Zgc:112182		biological process unknown||molecular function unknown||cellular component unknown	Unknown [-]	ZF637-1-002255 Zebrafish shield stage whole embryo cDNA library MPMGp637 Danio rerio cDNA clone MPMGp637_10N10;MPMGp637N1010 5', mRNA sequence.							Hs.391944	Hypothetical LOC55432	Mm.106553	RIKEN cDNA 9930028C20 gene	550411	zgc:112182
