# Supplementary material for: Genomewide Expression Analysis in Zebrafish mind bomb Alleles with Pancreas Defects of Different Severity Identifies Putative Notch Responsive Genes
Source: PLoS One. 2008 Jan 23;3(1):e1479. doi: 10.1371/journal.pone.0001479 (PMC2195453; doi:10.1371/journal.pone.0001479)
Supplement: Table S7 — List of significantly expressed genes (q = 0.0, score(d)>4.0) specific to tfi91 mutants at 72 hpf. (0.93 MB XLS) [file pone.0001479.s007.xls]

## Sheet: Sheet1
Table S7. List of significantly expressed genes (q=0.0, score(d)>4.0) specific to tfi91 mutants at 72 hpf.
Input ID	Unigene ID	Unigene Name	Gene symbol	Gene Ontology	Gene Ontology(Compugen)	Unigene Name(Compugen)	Human_prot_simil_id	Human_simil_descp	Human_prot_identity	Mouse_prot_simil_id	Mouse_simil_descp	Mouse_prot_identity	HomoloGene ID(Human)	HomoloGene Name(Human)	HomoloGene ID(Mouse)	HomoloGene Name(Mouse)	Entrez GeneID	Entrez Gene	Chromosome
Up-regulated genes
BG728176					Unknown [-]	fo86h09.y1 zebrafish gridded kidney Danio rerio cDNA clone 4727272 5', mRNA sequence.
AW567144	Dr.32355	Wu:fk34b10	wu:fk34b10		Unknown [-]	fk34b10.x1 zebrafish fin day1 regeneration Danio rerio cDNA 3', mRNA sequence.	sp:P13647		PROTGI=125105; PROTID=sp:P13647; PCT=90.00; ALN=40	sp:P50446		PROTGI=1708591; PROTID=sp:P50446; PCT=82.50; ALN=40			Mm.22657||Mm.377949	Keratin complex 2, basic, gene 5||Type II keratin Kb14	336956	wu:fk34b10	LG 19
BI865507	Dr.13516	Transcribed locus			Unknown [-]	ft24c07.x1 Zebrafish neuronal Danio rerio cDNA clone 5082253 3', mRNA sequence.
BI892352	Dr.18396	Thioredoxin interacting protein	txnip		Unknown [-]	ZF637-3-001607 Zebrafish shield stage whole embryo cDNA library MPMGp637 Danio rerio cDNA clone MPMGp637_20N17;MPMGp637N1720 5', mRNA sequence.	prf:2019235A		PROTGI=1090504; PROTID=prf:2019235A; PCT=60.00; ALN=386	ref:NP_076208.1		PROTGI=13994378; PROTID=ref:NP_076208.1; PCT=60.00; ALN=386	Hs.533977	Thioredoxin interacting protein	Mm.271877	Thioredoxin interacting protein	368359	thioredoxin interacting protein
AI588191	Dr.21268	Wu:fb97d06	wu:fb97d06		Unknown [-]	fb97d06.x1 Zebrafish WashU MPIMG EST Danio rerio cDNA clone IMAGE:3719819 3', mRNA sequence.											323402	wu:fb97d06	LG 16
BG305878	Dr.11181	Transcribed locus, moderately similar to XP_416416.1 PREDICTED: similar to cyclic nucleotide phosphodiesterase PDE3A [Gallus gallus]			Unknown [-]	fm13d06.x1 Zebrafish adult retina cDNA Danio rerio cDNA clone 4146106 3', mRNA sequence.	sp:Q14432		PROTGI=3182959; PROTID=sp:Q14432; PCT=55.06; ALN=89	ref:NP_061249.1		PROTGI=9055304; PROTID=ref:NP_061249.1; PCT=63.16; ALN=95	Hs.386791	Phosphodiesterase 3A, cGMP-inhibited	Mm.103728	Phosphodiesterase 3A, cGMP inhibited
BI474798	Dr.25211	Hypothetical protein LOC553285			Unknown [-]	fp52d07.x3 zebrafish gridded kidney Danio rerio cDNA clone 4760125 3', mRNA sequence.	ref:NP_116260.1		PROTGI=14249612; PROTID=ref:NP_116260.1; PCT=30.43; ALN=177				Hs.283378	Hypothetical protein LOC253981	Mm.243632||Mm.262593	Expressed sequence AA536743||Transcribed locus	553285	hypothetical protein LOC553285
BI534332	Dr.11316	Nucleosome assembly protein 1, like 1	nap1l1	nucleus||nucleosome assembly	Unknown [-]	fr89d12.x1 zebrafish adult brain Danio rerio cDNA clone 4967878 3', mRNA sequence.	sp:P55209		PROTGI=1709337; PROTID=sp:P55209; PCT=82.66; ALN=396	sp:P28656		PROTGI=1709338; PROTID=sp:P28656; PCT=83.17; ALN=396	Hs.501684||Hs.547401	Nucleosome assembly protein 1-like 4||Transcribed locus, moderately similar to XP_421019.1 PREDICTED: similar to Nucleosome assembly protein 1-like 4 (Nucleosome assembly protein 2) (NAP2) [Gallus gallus]	Mm.294625	Nucleosome assembly protein 1-like 4	368260	nucleosome assembly protein 1, like 1	LG 9
AW019482	Dr.19568	Transcribed locus			Unknown [-]	fd52b08.x1 Zebrafish WashU MPIMG EST Danio rerio cDNA clone IMAGE:3733335 3', mRNA sequence.	ref:NP_079268.1		PROTGI=13376496; PROTID=ref:NP_079268.1; PCT=38.78; ALN=93
BI705099	Dr.43399	Transcribed locus			Unknown [-]	fr63e12.y1 Zebrafish SJD day 8 fin regeneration Danio rerio cDNA clone 4962526 5', mRNA sequence.
BI673529	Dr.14493	Transcribed locus			Unknown [-]	ft44b09.x1 Gong zebrafish ovary Danio rerio cDNA clone 5153249 3', mRNA sequence.
BI885444	Dr.13270	Transcribed locus, weakly similar to NP_061972.1 hypothetical protein LOC55924 isoform 1; Novel human gene mapping to chomosome 1 [Homo sapiens]			Unknown [-]	fo71d03.x1 zebrafish gridded kidney Danio rerio cDNA clone 4725533 3', mRNA sequence.	ref:NP_061972.1		PROTGI=9506861; PROTID=ref:NP_061972.1; PCT=51.69; ALN=89				Hs.485810	Hypothetical protein LOC55924	Mm.212591	RIKEN cDNA 6530418L21 gene
AI959456	Dr.4910	NF-kappa B repressing factor	nrf	nucleic acid binding||double-stranded RNA binding||intracellular	Unknown [-]	fd10d05.y1 Zebrafish WashU MPIMG EST Danio rerio cDNA clone IMAGE:3730473 5' similar to SW:IBA4_HUMAN O15226 ITBA4 PROTEIN ;, mRNA sequence.	ref:NP_060014.1		PROTGI=8923944; PROTID=ref:NP_060014.1; PCT=49.55; ALN=217				Hs.437084	NF-kappaB repressing factor	Mm.21649||Mm.372118	RIKEN cDNA 9430034D17 gene||Transcribed locus	368431	NF-kappa B repressing factor	LG 14
AI793961	Dr.13084	Wu:fc56f08	wu:fc56f08		Unknown [-]	fc56f08.x1 Zebrafish WashU MPIMG EST Danio rerio cDNA clone IMAGE:3725415 3' similar to SW:Y288_HUMAN P56524 HYPOTHETICAL PROTEIN KIAA0288 ;, mRNA sequence.	sp:P56524		PROTGI=11182425; PROTID=sp:P56524; PCT=84.97; ALN=187	sp:Q9Z2V6		PROTGI=10720029; PROTID=sp:Q9Z2V6; PCT=59.59; ALN=181	Hs.20516	Histone deacetylase 4	Mm.318567	Histone deacetylase 4	325153	wu:fc56f08	LG 9
AF109732	Dr.8125	Thyroid hormone receptor beta	thrb	DNA binding||transcription factor activity||steroid hormone receptor activity||receptor activity||ligand-dependent nuclear receptor activity||thyroid hormone receptor activity||nucleus||transcription||regulation of transcription, DNA-dependent||metal ion	transcription regulation [0006355]	Danio rerio thyroid hormone receptor beta 1 mRNA, complete cds.	sp:P10828		PROTGI=586092; PROTID=sp:P10828; PCT=89.81; ALN=373	pir:A57035		PROTGI=1363245; PROTID=pir:A57035; PCT=89.22; ALN=371	Hs.187861	Thyroid hormone receptor, beta (erythroblastic leukemia viral (v-erb-a) oncogene homolog 2, avian)	Mm.376100	Thyroid hormone receptor beta	30607	thyroid hormone receptor beta	LG 19
BI845634					Unknown [-]	fs93c03.x1 Zebrafish neuronal Danio rerio cDNA clone 5077229 3' similar to contains element MIR repetitive element ;, mRNA sequence.
BI672045	Dr.14379	Transcribed locus, weakly similar to NP_872307.2 hypothetical protein MGC61716 [Homo sapiens]			Unknown [-]	ft33d08.x1 Gong zebrafish testis Danio rerio cDNA clone 5152550 3' similar to TR:Q9VQB5 Q9VQB5 CG15390 PROTEIN. ;contains element MIR repetitive element ;, mRNA sequence.							Hs.159556	Hypothetical protein MGC61716	Mm.52809	RIKEN cDNA 4933412H03 gene
AI522608	Dr.21098	Wu:fb60c02	wu:fb60c02		Unknown [-]	fb60c02.x1 Zebrafish WashU MPIMG EST Danio rerio cDNA clone IMAGE:3716258 3', mRNA sequence.											322409	wu:fb60c02	LG 6
AI558513	Dr.29799	Wu:fb73b06	wu:fb73b06		Unknown [-]	fb73b06.y1 Zebrafish WashU MPIMG EST Danio rerio cDNA clone IMAGE:3717491 5' similar to TR:O13870 O13870 HYPOTHETICAL 71.7 KD PROTEIN. ;, mRNA sequence.	ref:NP_055331.1		PROTGI=7657387; PROTID=ref:NP_055331.1; PCT=86.49; ALN=222				Hs.343571	CCR4-NOT transcription complex, subunit 3	Mm.207391||Mm.358883	Transcribed locus||CCR4-NOT transcription complex, subunit 3	322778	wu:fb73b06	LG 16
AW777691	Dr.31852	Replication factor C (activator 1) 4	rfc4	nucleotide binding||DNA binding||ATP binding||DNA replication||nucleoside-triphosphatase activity||protein complex	Unknown [-]	fk49c05.x1 Zebrafish 15-19hr embryonic cDNA Danio rerio cDNA 3' similar to SW:AC12_HUMAN P35249 ACTIVATOR 1 37 KD SUBUNIT ;, mRNA sequence.	ref:NP_002907.1		PROTGI=4506491; PROTID=ref:NP_002907.1; PCT=80.42; ALN=181	ref:NP_064406.1		PROTGI=11177922; PROTID=ref:NP_064406.1; PCT=50.00; ALN=176	Hs.518475	Replication factor C (activator 1) 4, 37kDa	Mm.370283	Replication factor C (activator 1) 4	406435	replication factor C (activator 1) 4
AW019023	Dr.7520	Transcribed locus			Unknown [-]	fd58f07.x1 Zebrafish WashU MPIMG EST Danio rerio cDNA clone IMAGE:3733957 3', mRNA sequence.
AI641396					Unknown [-]	fc14e01.x1 Zebrafish WashU MPIMG EST Danio rerio cDNA clone IMAGE:3721368 3' similar to WP:Y51A2C.1 CE16662 TRANSPOSABLE ELEMENT TCB1 TRANSPOSASE ;, mRNA sequence.
BI841756					Unknown [-]	ft01g02.y1 Zebrafish neuronal Danio rerio cDNA clone 5080490 5', mRNA sequence.
AW019715	Dr.27708	Si:dkey-177p2.10	si:dkey-177p2.10		Unknown [-]	fd56a12.x1 Zebrafish WashU MPIMG EST Danio rerio cDNA clone IMAGE:3733726 3', mRNA sequence.	ref:NP_004658.1		PROTGI=4758520; PROTID=ref:NP_004658.1; PCT=59.09; ALN=64	pir:T14346		PROTGI=7513677; PROTID=pir:T14346; PCT=57.58; ALN=64	Hs.434890||Hs.525748||Hs.531509||Hs.546850||Hs.548485||Hs.548486||Hs.549376	Hect domain and RLD 2||Transcribed locus, moderately similar to XP_416879.1 PREDICTED: similar to hect domain and RLD 2 [Gallus gallus]||Hypothetical LOC440248||Transcribed locus, strongly similar to XP_416879.1 PREDICTED: similar to hect domain and RLD 2	Mm.20929	Hect (homologous to the E6-AP (UBE3A) carboxyl terminus) domain and RCC1 (CHC1)-like domain (RLD) 2	325997	si:dkey-177p2.10	LG 20
AW421941	Dr.17360	Zgc:55621	zgc:55621	catalytic activity||lysosome||protein modification||palmitoyl-(protein) hydrolase activity||hydrolase activity	Unknown [-]	fi88e08.y1 Sugano Kawakami zebrafish DRA Danio rerio cDNA clone 2644742 5' similar to TR:O35448 O35448 PALMITOYL-PROTEIN THIOESTERASE 2. ;, mRNA sequence.	pir:T14739		PROTGI=7512793; PROTID=pir:T14739; PCT=54.48; ALN=281	pir:T09066		PROTGI=7513787; PROTID=pir:T09066; PCT=54.83; ALN=281	Hs.132416	Transcribed locus, weakly similar to XP_532090.1 PREDICTED: similar to palmitoyl-protein thioesterase 2 isoform a precursor [Canis familiaris]	Mm.358666	Palmitoyl-protein thioesterase 2	393135	zgc:55621
BG303243	Dr.1040	RNA-binding region (RNP1, RRM) containing 2	rnpc2	nucleic acid binding||transcription factor activity||RNA binding||intracellular||nucleus||regulation of transcription, DNA-dependent||mRNA processing	Unknown [-]	fl49h04.x1 Sugano Kawakami zebrafish DRA Danio rerio cDNA clone 3817207 3' similar to TR:Q14499 Q14499 SPLICING FACTOR. [1] ;, mRNA sequence.	pir:I55595		PROTGI=2136190; PROTID=pir:I55595; PCT=82.16; ALN=523	pir:S44138		PROTGI=631748; PROTID=pir:S44138; PCT=30.94; ALN=180	Hs.282901||Hs.449475	RNA-binding region (RNP1, RRM) containing 2||Transcribed locus, strongly similar to NP_573505.1 RNA-binding region containing protein 2; coactivator of activating protein-1 and estrogen receptors [Mus musculus]	Mm.153895	RIKEN cDNA B330012G18 gene	406251	RNA-binding region (RNP1, RRM) containing 2	LG 11
BE201519	Dr.14295	Transcribed locus			Unknown [-]	fk94b03.x1 Zebrafish Research Genetics C32 fin Danio rerio cDNA 3', mRNA sequence.
BM026466	Dr.17031	Transcribed locus			Unknown [-]	ft08g09.y3 Zebrafish neuronal Danio rerio cDNA clone 5080913 5', mRNA sequence.
BI326599	Dr.16297	Transcribed locus, weakly similar to NP_036745.1 natriuretic peptide receptor 1 [Rattus norvegicus]			Unknown [-]	fp37d02.x3 zebrafish gridded kidney Danio rerio cDNA clone 4758938 3', mRNA sequence.	sp:P16066		PROTGI=113912; PROTID=sp:P16066; PCT=55.56; ALN=45	pir:I57963		PROTGI=2118323; PROTID=pir:I57963; PCT=59.09; ALN=44	Hs.490330	Natriuretic peptide receptor A/guanylate cyclase A (atrionatriuretic peptide receptor A)	Mm.4627	Natriuretic peptide receptor 1
BI886016	Dr.1778	Syndecan binding protein (syntenin)	sdcbp	protein binding	Unknown [-]	ZF637-1-000271 Zebrafish shield stage whole embryo cDNA library MPMGp637 Danio rerio cDNA clone MPMGp637_6C19;MPMGp637C196 5', mRNA sequence.	pir:JC6537		PROTGI=7513143; PROTID=pir:JC6537; PCT=68.09; ALN=299	ref:NP_058087.1		PROTGI=7949150; PROTID=ref:NP_058087.1; PCT=65.68; ALN=299	Hs.200804||Hs.495969	Syndecan binding protein (syntenin)||Similar to Syntenin 1 (Syndecan binding protein 1) (Melanoma differentiation associated protein-9) (Mda-9) (Scaffold protein Pbp1) (Pro-TGF-alpha cytoplasmic domain-interacting protein 18) (TACIP18)	Mm.247473	Syndecan binding protein	325004	syndecan binding protein (syntenin)	LG 23
AW077477	Dr.22395	Wu:fj36f11	wu:fj36f11		Unknown [-]	fj36f11.x1 zebrafish adult brain Danio rerio cDNA 3', mRNA sequence.											335911	wu:fj36f11	LG 7
AI477462	Dr.27302	Wu:fb57g01	wu:fb57g01		Unknown [-]	fb57g01.y1 Zebrafish WashU MPIMG EST Danio rerio cDNA clone IMAGE:3716016 5', mRNA sequence.											322320	wu:fb57g01
AW175471	Dr.5307	Solute carrier family 20 (phosphate transporter), member 1	slc20a1	inorganic phosphate transporter activity||phosphate transport||membrane	Unknown [-]	fi25e09.x1 Sugano Kawakami zebrafish DRA Danio rerio cDNA clone 2602216 3', mRNA sequence.	pir:I52822		PROTGI=2135557; PROTID=pir:I52822; PCT=69.71; ALN=660	pir:S27868		PROTGI=284757; PROTID=pir:S27868; PCT=68.08; ALN=664	Hs.187946	Solute carrier family 20 (phosphate transporter), member 1	Mm.272675	Solute carrier family 20, member 1	321541	solute carrier family 20 (phosphate transporter), member 1	LG 10
BI865445	Dr.13503	Transcribed locus			Unknown [-]	ft22g05.x1 Zebrafish neuronal Danio rerio cDNA clone 5082417 3', mRNA sequence.
AW077148	Dr.7048	Calbindin 2, like	calb2l	calcium ion binding	Unknown [-]	fj34c10.x1 zebrafish adult brain Danio rerio cDNA 3' similar to SW:CART_CHICK P07090 CALRETININ ;, mRNA sequence.	pir:A60253		PROTGI=105497; PROTID=pir:A60253; PCT=77.32; ALN=269	sp:Q08331		PROTGI=13637964; PROTID=sp:Q08331; PCT=77.70; ALN=269	Hs.106857	Calbindin 2, 29kDa (calretinin)	Mm.2755||Mm.359614	Calbindin 2||Similar to Calretinin (CR)	393691	calbindin 2, like
AI959517					Unknown [-]	fd10b08.x1 Zebrafish WashU MPIMG EST Danio rerio cDNA clone IMAGE:3730455 3', mRNA sequence.
BM187424	Dr.43416	Transcribed locus			Unknown [-]	fw17g07.y1 SJD adult pectoral fin Danio rerio cDNA clone 5547061 5', mRNA sequence.
BI702716					Unknown [-]	fr58b06.y1 Zebrafish SJD day 8 fin regeneration Danio rerio cDNA clone 4961627 5', mRNA sequence.
BE201499	Dr.29926	Zgc:92637	zgc:92637	carrier activity||extracellular space||transport||integral to membrane	Unknown [-]	fk93g07.x1 Zebrafish Research Genetics C32 fin Danio rerio cDNA 3' similar to SW:C151_MOUSE O35566 PLATELET-ENDOTHELIAL TETRASPAN ANTIGEN 3 ;, mRNA sequence.	ref:NP_570139.1		PROTGI=18640752; PROTID=ref:NP_570139.1; PCT=72.18; ALN=246	sp:O35566		PROTGI=6226841; PROTID=sp:O35566; PCT=29.51; ALN=239	Hs.385634	Tetraspanin 18	Mm.274159||Mm.375119	RIKEN cDNA 2610042G18 gene||Transcribed locus	436712	zgc:92637
AW826727	Dr.28111	Wu:fk57b04	wu:fk57b04		Unknown [-]	fk57b04.x1 Zebrafish adult retina cDNA Danio rerio cDNA 3', mRNA sequence.											335693	wu:fk57b04	LG 22
BG308628	Dr.25549	Wu:fb55d12	wu:fb55d12		Unknown [-]	fl94d09.x1 Zebrafish adult retina cDNA Danio rerio cDNA clone 4144552 3', mRNA sequence.	ref:NP_002464.1		PROTGI=12667788; PROTID=ref:NP_002464.1; PCT=68.62; ALN=290	sp:O08638		PROTGI=13431676; PROTID=sp:O08638; PCT=58.28; ALN=290	Hs.16355||Hs.460109||Hs.474751	Myosin, heavy polypeptide 10, non-muscle||Myosin, heavy polypeptide 11, smooth muscle||Myosin, heavy polypeptide 9, non-muscle	Mm.29677||Mm.218233||Mm.250705	Myosin, heavy polypeptide 9, non-muscle||Myosin, heavy polypeptide 10, non-muscle||Myosin, heavy polypeptide 11, smooth muscle	322279	wu:fb55d12	LG 3
AI878068	Dr.31291	Ribosomal protein L14	rpl14	structural constituent of ribosome||intracellular||ribosome||protein biosynthesis	Unknown [-]	fc57a08.y1 Zebrafish WashU MPIMG EST Danio rerio cDNA clone IMAGE:3725462 5' similar to SW:RL14_RAT Q63507 60S RIBOSOMAL PROTEIN L14. ;, mRNA sequence.	sp:P50914		PROTGI=1710488; PROTID=sp:P50914; PCT=71.53; ALN=137	ref:NP_080250.1		PROTGI=13385472; PROTID=ref:NP_080250.1; PCT=71.53; ALN=137	Hs.446522||Hs.486117||Hs.495566||Hs.553064	Ribosomal protein L14||Transcribed locus, weakly similar to XP_528876.1 PREDICTED: similar to 60S ribosomal protein L14 (CAG-ISL 7) [Pan troglodytes]||Similar to ribosomal protein L14; 60S ribosomal protein L14||Transcribed locus, strongly similar to NP_0	Mm.289810	Ribosomal protein L14	323365	ribosomal protein L14	LG 18
BI845843	Dr.14156	Transcribed locus			Unknown [-]	fs99f05.x1 Zebrafish neuronal Danio rerio cDNA clone 5077785 3' similar to contains element LTR5 repetitive element ;, mRNA sequence.
AW232163	Dr.27833	Wu:fj15b05	wu:fj15b05		Unknown [-]	fj15b05.x1 Zebrafish adult olfactory Danio rerio cDNA 3' similar to contains element MER36 repetitive element ;, mRNA sequence.				prf:2022314A		PROTGI=1092097; PROTID=prf:2022314A; PCT=54.29; ALN=34					335465	wu:fj15b05	LG 19
BI703078	Dr.7783	Wu:fj19d10	wu:fj19d10		Unknown [-]	fr84e08.y1 zebrafish adult brain Danio rerio cDNA clone 4967511 5' similar to SW:NUKM_BOVIN P42026 NADH-UBIQUINONE OXIDOREDUCTASE 20 KD SUBUNIT PRECURSOR ;, mRNA sequence.	sp:O75251		PROTGI=8488995; PROTID=sp:O75251; PCT=63.50; ALN=137								335528	wu:fj19d10	LG 11
BG302478	Dr.15399	Zgc:56159	zgc:56159	biological process unknown||molecular function unknown||cellular component unknown	Unknown [-]	fl57w64.y1 Sugano Kawakami zebrafish DRA Danio rerio cDNA clone 3817987 5' similar to TR:Q9VZK1 Q9VZK1 CG14985 PROTEIN. ;, mRNA sequence.							Hs.14222	Hypothetical protein BC018453	Mm.63984	RIKEN cDNA 1500032H18 gene	393170	zgc:56159
AW595388	Dr.18064	Zgc:101075	zgc:101075	cytoplasm||phosphate transport	Unknown [-]	fk37c08.y1 zebrafish fin day1 regeneration Danio rerio cDNA 5', mRNA sequence.				pir:A45748		PROTGI=476846; PROTID=pir:A45748; PCT=55.32; ALN=47	Hs.405614	Collagen triple helix repeat containing 1	Mm.41556	Collagen triple helix repeat containing 1	445308	zgc:101075
BG727368					Unknown [-]	fo81d09.x1 zebrafish gridded kidney Danio rerio cDNA clone 4726337 3', mRNA sequence.
AI497382	Dr.1983	Wu:fb64g10	wu:fb64g10		Unknown [-]	fb64g10.y1 Zebrafish WashU MPIMG EST Danio rerio cDNA clone IMAGE:3716706 5', mRNA sequence.											322553	wu:fb64g10	LG 25
BE015690					Unknown [-]	fk63g08.x1 Zebrafish adult retina cDNA Danio rerio cDNA 3', mRNA sequence.											335741	wu:fk63g08
BI889658	Dr.18865	Wu:fi89e03	wu:fi89e03		Unknown [-]	ZF637-2-001413 Zebrafish shield stage whole embryo cDNA library MPMGp637 Danio rerio cDNA clone MPMGp637_23P23;MPMGp637P2323 5', mRNA sequence.							Hs.355753	Putative lysophosphatidic acid acyltransferase	Mm.200898	Expressed sequence AU041707	334492	wu:fi89e03	LG 10
BM104515	Dr.13960	S100 calcium binding protein A1	s100a1		Unknown [-]	fv48c08.y1 Sugano SJD adult male Danio rerio cDNA clone 5411703 5' similar to SW:S10A_RAT P35467 S-100 PROTEIN, ALPHA CHAIN. ;, mRNA sequence.	sp:P23297		PROTGI=134136; PROTID=sp:P23297; PCT=70.97; ALN=93	ref:NP_035439.1		PROTGI=6755386; PROTID=ref:NP_035439.1; PCT=68.82; ALN=93	Hs.482563	S100 calcium binding protein, zeta	Mm.291249	S100 calcium binding protein, zeta	448856	S100 calcium binding protein A1
AI477274	Dr.4837	Wu:fb51d03	wu:fb51d03		Unknown [-]	fb51d03.x1 Zebrafish WashU MPIMG EST Danio rerio cDNA clone IMAGE:3715397 3' similar to gb:J00068 ACTIN, ALPHA SKELETAL MUSCLE (HUMAN);, mRNA sequence.	sp:P02568		PROTGI=113287; PROTID=sp:P02568; PCT=67.57; ALN=138	sp:P02568		PROTGI=113287; PROTID=sp:P02568; PCT=67.57; ALN=138	Hs.430644||Hs.444128||Hs.465330||Hs.474108||Hs.534692||Hs.549410||Hs.553099	Transcribed locus, strongly similar to NP_005150.1 cardiac muscle alpha actin proprotein; smooth muscle actin [Homo sapiens]||CDNA clone IMAGE:5200118, partial cds||Transcribed locus, moderately similar to NP_005150.1 cardiac muscle alpha actin proprotein	Mm.686||Mm.296636||Mm.302056||Mm.321967||Mm.341579||Mm.359490||Mm.372911	Transcribed locus||Transcribed locus, strongly similar to NP_005150.1 cardiac muscle alpha actin proprotein; smooth muscle actin [Homo sapiens]||Gene model 1841, (NCBI)||Transcribed locus, strongly similar to NP_005150.1 cardiac muscle alpha actin proprot	386826	wu:fb51d03	LG 1
AW116422	Dr.6589	Wu:fe06f11	wu:fe06f11		Unknown [-]	fi16c08.x1 Sugano Kawakami zebrafish DRA Danio rerio cDNA clone 2601326 3', mRNA sequence.	ref:NP_057687.1		PROTGI=7706137; PROTID=ref:NP_057687.1; PCT=59.92; ALN=259				Hs.483473	Chromosome 5 open reading frame 5	Mm.292258	RIKEN cDNA 2610024E20 gene	326714	wu:fe06f11	LG 14
BM101556	Dr.12755	Danio rerio, clone IMAGE:5413379, mRNA			Unknown [-]	fv36c04.x1 Sugano SJD adult male Danio rerio cDNA clone 5410543 3', mRNA sequence.	sp:O43516		PROTGI=13124642; PROTID=sp:O43516; PCT=52.36; ALN=176	pir:C29149		PROTGI=91207; PROTID=pir:C29149; PCT=31.11; ALN=210	Hs.403715||Hs.421622	Homo sapiens, clone IMAGE:5259428, mRNA||WIRE protein	Mm.28661	RIKEN cDNA 5730509C05 gene
AI397353	Dr.27280	Wu:fb10d09	wu:fb10d09		Unknown [-]	fb10d09.x1 zebrafish fin day0 regeneration Danio rerio cDNA 3', mRNA sequence.											336434	wu:fb10d09	LG 6
BI880771	Dr.12935	Transcribed locus			Unknown [-]	fm79e01.x1 zebrafish gridded kidney Danio rerio cDNA clone 4234056 3', mRNA sequence.							Hs.128357	NOD3 protein	Mm.215994	RIKEN cDNA D230007K08 gene
BI474897					Unknown [-]	fp54b12.x3 zebrafish gridded kidney Danio rerio cDNA clone 4760399 3', mRNA sequence.
BI980728					Unknown [-]	ft84d04.x1 Gong zebrafish ovary Danio rerio cDNA clone 5159863 3', mRNA sequence.
BG728655	Dr.12306	Transcribed locus			Unknown [-]	fo97h02.x1 zebrafish gridded kidney Danio rerio cDNA clone 4728051 3', mRNA sequence.
AW019506	Dr.1568	Wu:fd52f12	wu:fd52f12		Unknown [-]	fd52f12.x1 Zebrafish WashU MPIMG EST Danio rerio cDNA clone IMAGE:3733391 3', mRNA sequence.							Hs.494757	GTPase, very large interferon inducible 1	Mm.97986||Mm.276370||Mm.300542||Mm.326520	GTPase, very large interferon inducible 1||Similar to very large inducible GTPase-1||Hypothetical protein A630026L20||Similar to very large inducible GTPase 1	325972	wu:fd52f12	LG 3
BG305602	Dr.9871	Recoverin	rcv1	calcium ion binding||calcium ion binding	Unknown [-]	fm06d02.x1 Zebrafish adult retina cDNA Danio rerio cDNA clone 4145331 3', mRNA sequence.	pir:JC1227		PROTGI=107566; PROTID=pir:JC1227; PCT=65.62; ALN=192	pir:S21155		PROTGI=109502; PROTID=pir:S21155; PCT=65.62; ALN=192	Hs.80539	Recoverin	Mm.235863	Recoverin	335650	recoverin	LG 16
BI673448					Unknown [-]	ft43b06.x1 Gong zebrafish ovary Danio rerio cDNA clone 5153242 3', mRNA sequence.
AW116925	Dr.7471	Wu:fc14e02	wu:fc14e02		Unknown [-]	fi21e08.x1 Sugano Kawakami zebrafish DRA Danio rerio cDNA clone 2601830 3', mRNA sequence.							Hs.446664	Similar to RIKEN cDNA A230078I05 gene	Mm.44401	RIKEN cDNA A230078I05 gene	323930	wu:fc14e02	LG 6
AW078304	Dr.33795	Zgc:92757	zgc:92757	two-component signal transduction system (phosphorelay)||DNA binding||GTP binding||regulation of transcription, DNA-dependent||intracellular protein transport||small GTPase mediated signal transduction||cellular component unknown||protein transport	Unknown [-]	fe47g09.y1 Zebrafish WashU MPIMG EST Danio rerio cDNA clone IMAGE:3742048 5' similar to SW:RAO1_DISOM P22127 RAS-RELATED PROTEIN ORA1. ;, mRNA sequence.	sp:O88386		PROTGI=6093898; PROTID=sp:O88386; PCT=96.50; ALN=200	sp:O88386		PROTGI=6093898; PROTID=sp:O88386; PCT=96.50; ALN=200	Hs.467960	RAB10, member RAS oncogene family	Mm.74596	RAB10, member RAS oncogene family	436839	zgc:92757
AW466862	Dr.5956	Wu:fk08g12	wu:fk08g12		Unknown [-]	fk08g12.x1 zebrafish fin day3 regeneration Danio rerio cDNA 3', mRNA sequence.											337276	wu:fk08g12	LG 20
BM181944	Dr.13748	Transcribed locus			Unknown [-]	fv51h04.y1 Sugano SJD adult male Danio rerio cDNA clone 5412318 5' similar to TR:O97949 O97949 BETA-MICROSEMINOPROTEIN PRECURSOR. ;, mRNA sequence.							Hs.255462	Microseminoprotein, beta-	Mm.2540	Beta-microseminoprotein
BI880006	Dr.29150	Zgc:55970	zgc:55970	ATP synthesis coupled proton transport||membrane||proton-transporting two-sector ATPase complex||hydrogen-transporting ATP synthase activity, rotational mechanism||hydrogen-transporting ATPase activity, rotational mechanism	Unknown [-]	fm68e03.x1 Zebrafish adult retina cDNA Danio rerio cDNA clone 4200653 3' similar to SW:AT92_BOVIN P07926 ATP SYNTHASE LIPID-BINDING PROTEIN P2 PRECURSOR ;, mRNA sequence.	sp:P48201		PROTGI=1352048; PROTID=sp:P48201; PCT=78.17; ALN=139	sp:P56384		PROTGI=3023368; PROTID=sp:P56384; PCT=78.01; ALN=139	Hs.429||Hs.487766||Hs.551974	ATP synthase, H+ transporting, mitochondrial F0 complex, subunit c (subunit 9) isoform 3||Transcribed locus, strongly similar to NP_001680.1 ATP synthase, H+ transporting, mitochondrial F0 complex, subunit c, isoform 3 precursor; ATP synthase, mitochondri	Mm.2966||Mm.180356	ATP synthase, H+ transporting, mitochondrial F0 complex, subunit c (subunit 9), isoform 3||Transcribed locus, strongly similar to NP_005167.1 ATP synthase, H+ transporting, mitochondrial F0 complex, subunit c isoform 2b precursor; ATP synthase lipid-bindi	394151	zgc:55970
BM187234	Dr.40856	Transcribed locus, weakly similar to NP_060241.2 PX domain containing serine/threonine kinase; PX serine/threonine kinase [Homo sapiens]			Unknown [-]	fw13e08.y1 SJD adult pectoral fin Danio rerio cDNA clone 5546583 5', mRNA sequence.							Hs.190544	PX domain containing serine/threonine kinase	Mm.29515	PX domain containing serine/threonine kinase
AW077599	Dr.5869	Wu:fj65b12	wu:fj65b12		Unknown [-]	fj65b12.x1 zebrafish gridded kidney Danio rerio cDNA 3', mRNA sequence.											337368	wu:fj65b12
BI880447	Dr.39547	Transcribed locus			Unknown [-]	fm72b06.x1 Zebrafish adult retina cDNA Danio rerio cDNA clone 4200899 3', mRNA sequence.
BI840271					Unknown [-]	fs71g11.y1 Zebrafish SJD day 8 fin regeneration Danio rerio cDNA clone 5075157 5', mRNA sequence.
BI983608	Dr.34299	Wu:fa10d10	wu:fa10d10		Unknown [-]	ft85g05.x1 Gong zebrafish ovary Danio rerio cDNA clone 5160368 3', mRNA sequence.	ref:NP_078981.1		PROTGI=13375997; PROTID=ref:NP_078981.1; PCT=68.63; ALN=153	ref:NP_076186.1		PROTGI=12963791; PROTID=ref:NP_076186.1; PCT=33.01; ALN=193	Hs.266728	Hypothetical protein FLJ13639					LG 16
BI705488	Dr.46641	Wu:fb65c06	wu:fb65c06		Unknown [-]	fl52a08.x1 Sugano Kawakami zebrafish DRA Danio rerio cDNA clone 3817262 3', mRNA sequence.											322563	wu:fb65c06
AJ245492	Dr.31248	Hypothetical protein, clone sd50			Unknown [0000000]	Danio rerio mRNA for hypothetical protein, clone sd50.	ref:NP_149124.1		PROTGI=14916481; PROTID=ref:NP_149124.1; PCT=47.87; ALN=205	pir:ESMS32		PROTGI=279547; PROTID=pir:ESMS32; PCT=46.45; ALN=205
AW116497	Dr.7646	Zgc:55343	zgc:55343	tubulin-tyrosine ligase activity||cytokine activity||extracellular space||protein modification	Unknown [-]	fi15d09.x1 Sugano Kawakami zebrafish DRA Danio rerio cDNA clone 2601233 3' similar to TR:Q14166 Q14166 KIAA0153 PROTEIN ;, mRNA sequence.	ref:NP_055955.1		PROTGI=11056036; PROTID=ref:NP_055955.1; PCT=62.86; ALN=625				Hs.517670	KIAA0153 protein	Mm.46778	CDNA sequence BC055368	393222	zgc:55343
AI331790	Dr.4868	Wu:fb63e03	wu:fb63e03		Unknown [-]	fb01h09.y1 zebrafish fin day3 regeneration Danio rerio cDNA 5', mRNA sequence.											322514	wu:fb63e03	LG 16
AI496863	Dr.29757	Zgc:103687	wu:fb63g02	cysteine protease inhibitor activity||structural molecule activity||microtubule||microtubule-based movement	Unknown [-]	fb64g02.x1 Zebrafish WashU MPIMG EST Danio rerio cDNA clone IMAGE:3716690 3', mRNA sequence.	sp:P02765		PROTGI=112910; PROTID=sp:P02765; PCT=33.33; ALN=259	pir:S21094		PROTGI=109829; PROTID=pir:S21094; PCT=32.58; ALN=252	Hs.324746	Alpha-2-HS-glycoprotein	Mm.197554	Alpha-2-HS-glycoprotein	322522	zgc:103687	LG 22
BI865762	Dr.46722	Transcribed locus			Unknown [-]	ft26f05.x1 Zebrafish neuronal Danio rerio cDNA clone 5082753 3' similar to SW:PEN3_ADE02 P03276 PENTON PROTEIN ;, mRNA sequence.
AW153491	Dr.35498	Wu:fi22c10	wu:fi22c10		Unknown [-]	fi22c10.y1 Sugano Kawakami zebrafish DRA Danio rerio cDNA clone 2601906 5', mRNA sequence.											333940	wu:fi22c10	LG 25
AI793367	Dr.29127	Pold3_predicted protein			Unknown [-]	fc45c12.x1 Zebrafish WashU MPIMG EST Danio rerio cDNA clone IMAGE:3724342 3' similar to SW:Y039_HUMAN Q15054 HYPOTHETICAL PROTEIN KIAA0039 ;, mRNA sequence.	sp:Q15054		PROTGI=17375506; PROTID=sp:Q15054; PCT=47.88; ALN=405	sp:Q9EQ28		PROTGI=17375622; PROTID=sp:Q9EQ28; PCT=46.22; ALN=431	Hs.82502	Polymerase (DNA-directed), delta 3, accessory subunit	Mm.37562	Polymerase (DNA-directed), delta 3, accessory subunit	553221	polymerase (DNA-directed), delta 3
BI709359					Unknown [-]	fs63f01.y1 Zebrafish SJD day 8 fin regeneration Danio rerio cDNA clone 5072401 5', mRNA sequence.
AW171072	Dr.35454	Wu:fi37a12	wu:fi37a12		Unknown [-]	fi37a12.x1 Sugano Kawakami zebrafish DRA Danio rerio cDNA clone 2639806 3', mRNA sequence.											334229	wu:fi37a12	LG 5
AW019628	Dr.22227	Wu:fd44g07	wu:fd44g07		Unknown [-]	fd44g07.x1 Zebrafish WashU MPIMG EST Danio rerio cDNA clone IMAGE:3732636 3', mRNA sequence.											325911	wu:fd44g07	LG 17
BI879979					Unknown [-]	fm68b10.x1 Zebrafish adult retina cDNA Danio rerio cDNA clone 4200523 3' similar to contains element MER1 repetitive element ;, mRNA sequence.
BE017842	Dr.3448	Zgc:110137		biological process unknown||molecular function unknown||cellular component unknown	Unknown [-]	fk85c07.x1 Zebrafish Research Genetics C32 fin Danio rerio cDNA 3' similar to SW:MA32_MOUSE O35658 COMPLEMENT COMPONENT 1, Q SUBCOMPONENT BINDING PROTEIN, MITOCHONDRIAL PRECURSOR ;, mRNA sequence.	prf:2207280A		PROTGI=1587800; PROTID=prf:2207280A; PCT=70.72; ALN=219	ref:NP_031599.1		PROTGI=6680816; PROTID=ref:NP_031599.1; PCT=74.75; ALN=200	Hs.553487	Complement component 1, q subcomponent binding protein	Mm.30049	Complement component 1, q subcomponent binding protein	550556	zgc:110137
BI428520	Dr.11057	Coiled-coil-helix-coiled-coil-helix domain containing 2	chchd2		Unknown [-]	fr85b07.y1 zebrafish adult brain Danio rerio cDNA clone 4967388 5' similar to TR:Q9Y6H1 Q9Y6H1 16.7KD PROTEIN. ;, mRNA sequence.	ref:NP_057223.1		PROTGI=7705851; PROTID=ref:NP_057223.1; PCT=60.00; ALN=139	ref:NP_077128.2		PROTGI=18079334; PROTID=ref:NP_077128.2; PCT=59.87; ALN=139	Hs.66915||Hs.532205	Chromosome 22 open reading frame 16||Transcribed locus, weakly similar to XP_534755.1 PREDICTED: similar to chromosome 22 open reading frame 16 [Canis familiaris]	Mm.333849	Nur77 downstream gene 2	393757	coiled-coil-helix-coiled-coil-helix domain containing 2
BI888729	Dr.3496	Wu:fb38g09	wu:fb38g09		Unknown [-]	ZF637-2-000484 Zebrafish shield stage whole embryo cDNA library MPMGp637 Danio rerio cDNA clone MPMGp637_21L11;MPMGp637L1121 5', mRNA sequence.	pir:S24168		PROTGI=106331; PROTID=pir:S24168; PCT=92.71; ALN=396	sp:Q9QX11		PROTGI=13124083; PROTID=sp:Q9QX11; PCT=91.46; ALN=396	Hs.487479	Pleckstrin homology, Sec7 and coiled-coil domains 3	Mm.281003	Pleckstrin homology, Sec7 and coiled-coil domains 3	321938	wu:fb38g09	LG 3
AI641678	Dr.15285	Wu:fc22d04	wu:fc22d04		Unknown [-]	fc22d04.x1 Zebrafish WashU MPIMG EST Danio rerio cDNA clone IMAGE:3722119 3', mRNA sequence.											324236	wu:fc22d04	LG 8
AI883110	Dr.38170	Wu:fd15d09	wu:fd15d09		Unknown [-]	fd15d09.y1 Sugano Kawakami zebrafish DRA Danio rerio cDNA clone 2351633 5' similar to TR:O51257 O51257 GLYCEROL KINASE ;, mRNA sequence.							Hs.409960	Hypothetical protein MGC40579	Mm.213651	RIKEN cDNA C330018K18 gene	327173	wu:fd15d09	LG 5
AW077162	Dr.27747	Wu:fj34e01	wu:fj34e01		Unknown [-]	fj34e01.x1 zebrafish adult brain Danio rerio cDNA 3', mRNA sequence.	sp:P13521		PROTGI=134464; PROTID=sp:P13521; PCT=39.23; ALN=195	pir:S27389		PROTGI=285014; PROTID=pir:S27389; PCT=35.08; ALN=230	Hs.516726	Secretogranin II (chromogranin C)	Mm.5038	Secretogranin II	335847	wu:fj34e01	LG 2
BE016203					Unknown [-]	fk68b08.x1 Zebrafish Research Genetics C32 fin Danio rerio cDNA 3', mRNA sequence.
BE015672					Unknown [-]	fk63e02.x1 Zebrafish adult retina cDNA Danio rerio cDNA 3', mRNA sequence.
BM184148	Dr.4166	Vacuolar protein sorting 29 (yeast)	zgc:56191	cellular component unknown||hydrolase activity	Unknown [-]	fv68f03.x1 Sugano SJD adult male Danio rerio cDNA clone 5413757 3' similar to TR:Q9QZ88 Q9QZ88 VACUOLAR SORTING PROTEIN VPS29. ;, mRNA sequence.	ref:NP_057310.1		PROTGI=7706441; PROTID=ref:NP_057310.1; PCT=96.69; ALN=181	ref:NP_062754.1		PROTGI=9790285; PROTID=ref:NP_062754.1; PCT=96.70; ALN=182	Hs.445394	Vacuolar protein sorting 29 (yeast)	Mm.216528	Vacuolar protein sorting 29 (S. pombe)	336820	vacuolar protein sorting 29 (yeast)	LG 21
AW281664	Dr.7862	Wu:fj55d04	wu:fj55d04		Unknown [-]	fj55d04.x1 zebrafish adult brain Danio rerio cDNA 3', mRNA sequence.											336199	wu:fj55d04	LG 8
AW154227	Dr.36337	Wu:fi24b06	wu:fi24b06		Unknown [-]	fi24b06.x1 Sugano Kawakami zebrafish DRA Danio rerio cDNA clone 2602067 3' similar to SW:TPTE_HUMAN P56180 PUTATIVE PROTEIN-TYROSINE PHOSPHATASE TPTE ;, mRNA sequence.	sp:P56180		PROTGI=6094508; PROTID=sp:P56180; PCT=63.64; ALN=253	sp:O08586		PROTGI=2811066; PROTID=sp:O08586; PCT=48.37; ALN=183	Hs.122986||Hs.247123||Hs.377488||Hs.474836||Hs.539790	Transmembrane phosphatase with tensin homology||Transcribed locus, weakly similar to NP_954863.1 TPTE and PTEN homologous inositol lipid phosphatase isoform gamma; TPTE and PTEN homologous inositol lipid phosphatase [Homo sapiens]||Transmembrane phosphoin	Mm.263019	Transmembrane phosphatase with tensin homology	327292	transmembrane phosphatase with tensin homology	LG 10
BI430048	Dr.16357	Transcribed locus			Unknown [-]	fs86f12.y1 Zebrafish neuronal Danio rerio cDNA clone 5076646 5', mRNA sequence.
U41419	Dr.251	Cadherin 11, osteoblast	cdh11	calcium ion binding||homophilic cell adhesion||membrane	cell adhesion [0007155]	Danio rerio ventral neural cadherin mRNA, partial cds.	ref:NP_001788.2		PROTGI=16306532; PROTID=ref:NP_001788.2; PCT=72.41; ALN=518	sp:P55288		PROTGI=1705549; PROTID=sp:P55288; PCT=71.84; ALN=518	Hs.116471	Cadherin 11, type 2, OB-cadherin (osteoblast)	Mm.1571||Mm.248865||Mm.303547||Mm.304303||Mm.326645||Mm.327497||Mm.350523||Mm.350531||Mm.350839||Mm.359054||Mm.359465||Mm.359688||Mm.360527||Mm.362036||Mm.362074||Mm.362165||Mm.374661	Cadherin 11||RIKEN cDNA 2310028O11 gene||RIKEN cDNA 2610005L07 gene||Similar to Cadherin-11 precursor (Osteoblast-cadherin) (OB-cadherin) (OSF-4)||RIKEN cDNA 2610005L07 gene||Transcribed locus||Transcribed locus, strongly similar to NP_001788.2 cadherin 1	30461	cadherin 11, osteoblast	LG 7
BG305816	Dr.7290	Wu:fi16c02	wu:fi16c02		Unknown [-]	fm54d06.x1 Zebrafish adult retina cDNA Danio rerio cDNA clone 4199099 3' similar to TR:O94951 O94951 KIAA0874 PROTEIN ;, mRNA sequence.	ref:NP_056023.1		PROTGI=14140238; PROTID=ref:NP_056023.1; PCT=88.10; ALN=252				Hs.464585	Ankyrin repeat domain 12	Mm.34706||Mm.374919	Expressed sequence AI447928||Ankyrin repeat domain 12	327537	wu:fi16c02	LG 2
BI882683					Unknown [-]	fm96c12.x1 Zebrafish Research Genetics C32 fin Danio rerio cDNA clone 4468607 3', mRNA sequence.
BM104037	Dr.17159	Transcribed locus, weakly similar to XP_541454.1 PREDICTED: similar to zinc finger protein 615 [Canis familiaris]			Unknown [-]	fv42b11.x1 Sugano SJD adult male Danio rerio cDNA clone 5410917 3' similar to TR:O14857 O14857 ZINC FINGER PROTEIN ;, mRNA sequence.	ref:NP_057620.1		PROTGI=8923787; PROTID=ref:NP_057620.1; PCT=40.20; ALN=196	sp:Q07230		PROTGI=3219985; PROTID=sp:Q07230; PCT=37.91; ALN=207	Hs.20369||Hs.148584||Hs.180257||Hs.185674||Hs.186970||Hs.293798||Hs.350875||Hs.406307||Hs.454754||Hs.513705||Hs.515372||Hs.515660||Hs.522885||Hs.531560	Zinc finger protein 565||Mesenchymal stem cell protein DSC43||Zinc finger protein 550||Zinc finger protein 331||FLJ45850 protein||Zinc finger protein 436||Zinc finger protein 570||Hypothetical protein LOC342892||Zinc finger protein 530||Zinc finger protei	Mm.1504||Mm.20263||Mm.26782||Mm.221270||Mm.289695||Mm.296071||Mm.306038||Mm.333801||Mm.347644||Mm.358812	Zinc finger protein 46||RIKEN cDNA 2610020C11 gene||Zinc finger protein 99||RIKEN cDNA 6430604K15 gene||RIKEN cDNA A230042K10 gene||Zinc finger protein 306||CDNA sequence BC005471||PREDICTED: Mus musculus similar to RIKEN cDNA 2810426N06 (LOC215208), mRNA
AI641052	Dr.23828	Transcribed locus			Unknown [-]	fc18d10.x1 Zebrafish WashU MPIMG EST Danio rerio cDNA clone IMAGE:3721747 3', mRNA sequence.													16
BI708341	Dr.31809	Zgc:112028		biological process unknown||cellular component unknown||metal ion binding	Unknown [-]	ft46c11.y1 Gong zebrafish ovary Danio rerio cDNA clone 5153661 5', mRNA sequence.	pir:A49656		PROTGI=542812; PROTID=pir:A49656; PCT=36; ALN=183	pir:I49642		PROTGI=2137285; PROTID=pir:I49642; PCT=37; ALN=174	Hs.293660	Tripartite motif-containing 47	Mm.5510	Tripartite motif protein 47	550365	zgc:112028
AW777426	Dr.23158	Transcribed locus			Unknown [-]	fk45b03.x1 Zebrafish 15-19hr embryonic cDNA Danio rerio cDNA 3', mRNA sequence.
BM104433	Dr.23435	Zona pellucida glycoprotein 2.2	zp2.2	viral envelope	Unknown [-]	fv47d05.y1 Sugano SJD adult male Danio rerio cDNA clone 5411744 5' similar to SW:PSSP_PIG O02826 PROSTATE SECRETED SEMINAL PLASMA PROTEIN PRECURSOR ;, mRNA sequence.	ref:NP_067009.1		PROTGI=10863987; PROTID=ref:NP_067009.1; PCT=39.56; ALN=354	prf:2202266A		PROTGI=1585933; PROTID=prf:2202266A; PCT=36.58; ALN=330	Hs.136241	Zona pellucida glycoprotein 4			114438	zona pellucida glycoprotein 2.2	LG 20
AW171254	Dr.6190	Zgc:77665	zgc:77665	GTP binding||Golgi stack||transport||intracellular protein transport||small GTPase mediated signal transduction||protein transport	Unknown [-]	fi40c05.x1 Sugano Kawakami zebrafish DRA Danio rerio cDNA clone 2640104 3', mRNA sequence.	pir:B23741		PROTGI=105231; PROTID=pir:B23741; PCT=98.86; ALN=175	sp:P26438		PROTGI=114129; PROTID=sp:P26438; PCT=98.86; ALN=175	Hs.525330	ADP-ribosylation factor 6	Mm.27308	ADP-ribosylation factor 6	336063	zgc:77665	LG 20
AW202838	Dr.22623	Wu:fj22h05	wu:fj22h05		Unknown [-]	fj22h05.y1 Zebrafish adult olfactory Danio rerio cDNA 5', mRNA sequence.											335580	wu:fj22h05	LG 18
BI892004	Dr.5074	Arrestin, beta 2	zgc:64007	molecular function unknown||signal transduction||muscle development||sensory perception||cellular component unknown||regulation of smoothened signaling pathway	Unknown [-]	ZF637-3-001259 Zebrafish shield stage whole embryo cDNA library MPMGp637 Danio rerio cDNA clone MPMGp637_19G18;MPMGp637G1819 5', mRNA sequence.	ref:NP_004304.1		PROTGI=4757780; PROTID=ref:NP_004304.1; PCT=84.15; ALN=408	sp:P20443		PROTGI=114218; PROTID=sp:P20443; PCT=51.58; ALN=395	Hs.435811	Arrestin, beta 2	Mm.203747	Arrestin, beta 2	394099	arrestin, beta 2
BM071894	Dr.14847	ATPase, H+ transporting, lysosomal, V1 subunit C, isoform 1, like	atp6v1c1l	ATP binding||ATP synthesis coupled proton transport||proton-transporting two-sector ATPase complex||hydrolase activity, acting on acid anhydrides, catalyzing transmembrane movement of substances	Unknown [-]	fu89c09.x1 Gong zebrafish ovary Danio rerio cDNA clone 5377937 3', mRNA sequence.	sp:P21283		PROTGI=401329; PROTID=sp:P21283; PCT=81.94; ALN=381	sp:Q9Z1G3		PROTGI=12585525; PROTID=sp:Q9Z1G3; PCT=82.20; ALN=381	Hs.372429	ATPase, H+ transporting, lysosomal 42kDa, V1 subunit C isoform 2	Mm.178798	ATPase, H+ transporting, V1 subunit C, isoform 2	449655	ATPase, H+ transporting, lysosomal, V1 subunit C, isoform 1, like
BI877998	Dr.5529	Zgc:55919	zgc:55919	Rab GDP-dissociation inhibitor activity||cellular component unknown||protein transport||regulation of GTPase activity	Unknown [-]	fl69f03.x1 Sugano Kawakami zebrafish DRA Danio rerio cDNA clone 3819029 3', mRNA sequence.	sp:P50395		PROTGI=13638228; PROTID=sp:P50395; PCT=89.19; ALN=444	sp:Q61598		PROTGI=13626886; PROTID=sp:Q61598; PCT=89.19; ALN=444	Hs.299055	GDP dissociation inhibitor 2	Mm.8070||Mm.153226	Guanosine diphosphate (GDP) dissociation inhibitor 2||Guanosine diphosphate (GDP) dissociation inhibitor 3	323765	GDP dissociation inhibitor 2	LG 4
AW419744	Dr.28639	Transcribed locus			Unknown [-]	fj82h03.y1 zebrafish gridded kidney Danio rerio cDNA 5', mRNA sequence.
BM185107	Dr.13791	Immunoglobulin superfamily, member 4d	zgc:66339	cellular component unknown	Unknown [-]	fv17g07.x2 zebrafish adult brain Danio rerio cDNA clone 5386956 3', mRNA sequence.	ref:NP_067012.1		PROTGI=11056046; PROTID=ref:NP_067012.1; PCT=50.80; ALN=369	ref:NP_444429.1		PROTGI=16716503; PROTID=ref:NP_444429.1; PCT=51.49; ALN=364	Hs.333991	Immunoglobulin superfamily, member 4D	Mm.310741	Immunoglobulin superfamily, member 4	393637	immunoglobulin superfamily, member 4d
BM035041	Dr.14898	Transcribed locus			Unknown [-]	fu16h06.x1 Campbell zebrafish ovary Danio rerio cDNA clone 5305594 3', mRNA sequence.
BI428147					Unknown [-]	fr78h09.y1 zebrafish adult brain Danio rerio cDNA clone 4966913 5', mRNA sequence.
AI722550	Dr.7497	Zgc:55839	zgc:55839	biological process unknown||molecular function unknown||cellular component unknown	Unknown [-]	fd19g01.x1 Sugano Kawakami zebrafish DRA Danio rerio cDNA clone 2352048 3' similar to TR:O60657 O60657 TPA INDUCIBLE PROTEIN. ;, mRNA sequence.	ref:NP_003473.1		PROTGI=4505197; PROTID=ref:NP_003473.1; PCT=27.65; ALN=479	ref:NP_291087.1		PROTGI=15809028; PROTID=ref:NP_291087.1; PCT=53.72; ALN=685	Hs.517421||Hs.548444	PC2 (positive cofactor 2, multiprotein complex) glutamine/Q-rich-associated protein||Transcribed locus	Mm.208970	Positive cofactor 2, multiprotein complex, glutamine/Q-rich-associated protein	406346	zgc:55839	LG 21
AI601758	Dr.27400	Transcribed locus			Unknown [-]	fc04d02.x1 Zebrafish WashU MPIMG EST Danio rerio cDNA clone IMAGE:3720387 3', mRNA sequence.
AI588172	Dr.208	Solute carrier family 11 (proton-coupled divalent metal ion transporters), member 2	slc11a2	transporter activity||iron ion transporter activity||transport||membrane||hemoglobin biosynthesis	Unknown [-]	fb97b06.x1 Zebrafish WashU MPIMG EST Danio rerio cDNA clone IMAGE:3719795 3', mRNA sequence.	ref:NP_000608.1		PROTGI=10835169; PROTID=ref:NP_000608.1; PCT=77.56; ALN=517	sp:P49282		PROTGI=1352524; PROTID=sp:P49282; PCT=76.82; ALN=522	Hs.505545	Solute carrier family 11 (proton-coupled divalent metal ion transporters), member 2	Mm.234608	Solute carrier family 11 (proton-coupled divalent metal ion transporters), member 2	280654	solute carrier family 11 (proton-coupled divalent metal ion transporters), member 2	LG 21
BI878324	Dr.18075	Zgc:112517		biological process unknown||molecular function unknown||cellular component unknown	Unknown [-]	fl97e01.x1 Zebrafish adult retina cDNA Danio rerio cDNA clone 4144609 3' similar to TR:Q9Y676 Q9Y676 PTD017. ;, mRNA sequence.	ref:NP_054765.1		PROTGI=7662645; PROTID=ref:NP_054765.1; PCT=47.71; ALN=213				Hs.274417	Mitochondrial ribosomal protein S18B	Mm.29484||Mm.304828||Mm.364856	Mitochondrial ribosomal protein S18B||Transcribed locus||Transcribed locus	550455	zgc:112517
BM187334					Unknown [-]	fw15f09.y1 SJD adult pectoral fin Danio rerio cDNA clone 5546657 5', mRNA sequence.
AB034246	Dr.8325	Mix-type homeobox gene 2	mxtx2	DNA binding||transcription factor activity||nucleus||regulation of transcription, DNA-dependent||cell migration during gastrulation||regulation of transcription	transcription regulation [0006355]	Danio rerio mRNA for Mtx2, complete cds.	pir:I38917		PROTGI=2135392; PROTID=pir:I38917; PCT=45.21; ALN=73	pir:A55882		PROTGI=1083360; PROTID=pir:A55882; PCT=40.91; ALN=88	Hs.274469||Hs.551043||Hs.553518	Double homeobox, 1||Homeobox-like mRNA||Double homeobox, 4			58078	mix-type homeobox gene 2
BG892109					Unknown [-]	fq91a07.y1 zebrafish fin day3 regeneration Danio rerio cDNA clone 4925845 4925845 5', mRNA sequence.
BI891877	Dr.28313	Nucleolar protein 5A	nol5a	DNA binding||tRNA ligase activity||ATP binding||electron transport||protein biosynthesis||aminoacyl-tRNA synthetase multienzyme complex||heme binding||regulation of transcription	Unknown [-]	ZF637-3-001132 Zebrafish shield stage whole embryo cDNA library MPMGp637 Danio rerio cDNA clone MPMGp637_19F10;MPMGp637F1019 5', mRNA sequence.	sp:Q9Y2X3		PROTGI=17380155; PROTID=sp:Q9Y2X3; PCT=39.88; ALN=478	ref:NP_061356.1		PROTGI=9256555; PROTID=ref:NP_061356.1; PCT=41.50; ALN=414	Hs.376064	Nucleolar protein 5A (56kDa with KKE/D repeat)	Mm.29363	Nucleolar protein 5A	394196	nucleolar protein 5A
BI878770	Dr.31877	Wu:fc21a03	wu:fc21a03		Unknown [-]	fl82f02.x1 Sugano Kawakami zebrafish DRA Danio rerio cDNA clone 3820538 3' similar to TR:O43663 O43663 PROTEIN REGULATING CYTOKINESIS 1. ;, mRNA sequence.	ref:NP_003972.1		PROTGI=4506039; PROTID=ref:NP_003972.1; PCT=52.47; ALN=159				Hs.459362||Hs.528460	Protein regulator of cytokinesis 1||Transcribed locus, strongly similar to NP_003972.1 protein regulator of cytokinesis 1 isoform 1; protein regulating cytokinesis 1 [Homo sapiens]	Mm.227274	Protein regulator of cytokinesis 1	324170	wu:fc21a03	LG 21
BI982345					Unknown [-]	fu60c10.y1 zebrafish adult brain Danio rerio cDNA clone 5333778 5', mRNA sequence.
AW422093	Dr.40400	Transcribed locus			Unknown [-]	fi54g02.y1 Sugano Kawakami zebrafish DRA Danio rerio cDNA clone 2641490 5', mRNA sequence.
BM181708	Dr.9471	C1q domain containing 1	c1qdc1		Unknown [-]	fv53a09.x1 Sugano SJD adult male Danio rerio cDNA clone 5412016 3', mRNA sequence.	ref:NP_112207.1		PROTGI=13569919; PROTID=ref:NP_112207.1; PCT=36.60; ALN=151	ref:NP_112150.1		PROTGI=13562098; PROTID=ref:NP_112150.1; PCT=36.60; ALN=151	Hs.234355	C1q domain containing 1	Mm.150568	C1q domain containing 1	407729	C1q domain containing 1	LG 4
AF197909	Dr.1434	Type II cytokeratin	ckii	structural molecule activity||intermediate filament	cell shape control [0008360]	Danio rerio type II cytokeratin (CKII) mRNA, complete cds.	sp:P13647		PROTGI=125105; PROTID=sp:P13647; PCT=58.66; ALN=537	ref:NP_034799.1		PROTGI=6754488; PROTID=ref:NP_034799.1; PCT=60.33; ALN=527	Hs.55278||Hs.55410||Hs.56255||Hs.145949||Hs.334989||Hs.367762||Hs.371139||Hs.433845||Hs.446417||Hs.448636||Hs.524438	Keratin 6 irs||Keratin 6 irs3||Keratin 6 irs4||Cytokeratin type II||Keratin 1B||Keratin 6A||Keratin 4||Keratin 5 (epidermolysis bullosa simplex, Dowling-Meara/Kobner/Weber-Cockayne types)||Keratin 6E||FLJ46111 protein||Keratin 6B	Mm.46425||Mm.105867||Mm.106868||Mm.289377||Mm.291498||Mm.292992||Mm.302399||Mm.358617||Mm.358677||Mm.359242	Keratin complex 2, basic, gene 4||RIKEN cDNA 4732456N10 gene||Keratinocyte associated protein 1||Keratin complex 2, basic, gene 7||Type II keratin Kb36||Keratin complex 2, basic, gene 39||Keratin complex 2, basic, gene 6a||Keratin complex 2, basic, gene 6	30392	type II cytokeratin	LG 23
AW154150	Dr.6801	ATPase, Ca++ transporting, cardiac muscle, slow twitch 2	zgc:55380	catalytic activity||calcium-transporting ATPase activity||ATP binding||cation transport||calcium ion transport||metabolism||ATPase activity, coupled to transmembrane movement of ions, phosphorylative mechanism||proton transport||membrane||integral to memb	Unknown [-]	fi23b11.x1 Sugano Kawakami zebrafish DRA Danio rerio cDNA clone 2601981 3' similar to TR:P79426 P79426 SERCA2B ISOFORM ;, mRNA sequence.	sp:P16615		PROTGI=114312; PROTID=sp:P16615; PCT=86.61; ALN=1015	sp:O55143		PROTGI=12643614; PROTID=sp:O55143; PCT=88.00; ALN=991	Hs.183075||Hs.506759	ATPase, Ca++ transporting, cardiac muscle, fast twitch 1||ATPase, Ca++ transporting, cardiac muscle, slow twitch 2	Mm.35134||Mm.227583	ATPase, Ca++ transporting, cardiac muscle, fast twitch 1||ATPase, Ca++ transporting, cardiac muscle, slow twitch 2	393940	ATPase, Ca++ transporting, cardiac muscle, slow twitch 2
AW233581	Dr.27858	Transcribed locus			Unknown [-]	fj38d02.x1 zebrafish adult brain Danio rerio cDNA 3', mRNA sequence.
BG799427					Unknown [-]	fm96h04.y1 Zebrafish Research Genetics C32 fin Danio rerio cDNA clone 4468831 5', mRNA sequence.
BI878753	Dr.4937	Wu:fb66a12	wu:fb66a12		Unknown [-]	fl82d02.x1 Sugano Kawakami zebrafish DRA Danio rerio cDNA clone 3820442 3' similar to TR:Q62827 Q62827 EBNERIN. ;, mRNA sequence.	ref:NP_004397.1		PROTGI=4758170; PROTID=ref:NP_004397.1; PCT=35.22; ALN=289	ref:NP_032437.2		PROTGI=11993941; PROTID=ref:NP_032437.2; PCT=38.03; ALN=278	Hs.209909	CUB and Sushi multiple domains 1	Mm.172991||Mm.358053	CUB and Sushi multiple domains 1||Transcribed locus	322575	wu:fb66a12	LG 17
AW116620	Dr.1618	KIAA0907 protein	kiaa0907		Unknown [-]	fi17g09.x1 Sugano Kawakami zebrafish DRA Danio rerio cDNA clone 2601472 3' similar to TR:O94981 O94981 KIAA0907 PROTEIN. ;contains element PTR5 repetitive element ;, mRNA sequence.	ref:NP_055764.1		PROTGI=7662372; PROTID=ref:NP_055764.1; PCT=60.92; ALN=468	pir:A60830		PROTGI=418883; PROTID=pir:A60830; PCT=36.54; ALN=99	Hs.24656	KIAA0907 protein	Mm.251800	RIKEN cDNA 2810403A07 gene	321686	KIAA0907 protein	LG 16
AA542460	Dr.211	Sb:cb454	sb:cb454		Unknown [-]	fa07c08.s1 Zebrafish ICRFzfls Danio rerio cDNA clone 6J13 3', mRNA sequence.				ref:NP_067541.1		PROTGI=10947010; PROTID=ref:NP_067541.1; PCT=31.58; ALN=204					321263	sb:cb454	LG 23
BM036355	Dr.14952	Transcribed locus, weakly similar to XP_415290.1 PREDICTED: similar to Nfrl [Gallus gallus]			Unknown [-]	fu79e06.x1 Gong zebrafish testis Danio rerio cDNA clone 5377235 3' similar to TR:O42346 O42346 TAMEGOLOH. ;, mRNA sequence.							Hs.163543	Hypothetical protein FLJ30473	Mm.40038	RIKEN cDNA 2810401C16 gene
BG985836	Dr.12380	Sal-like 1 (Drosophila)	sall1		Unknown [-]	5077T7 NICHD Zebrafish normalized I Danio rerio cDNA clone 5077, mRNA sequence.	ref:NP_002959.1		PROTGI=6997249; PROTID=ref:NP_002959.1; PCT=75.59; ALN=126	ref:NP_067365.1		PROTGI=11496251; PROTID=ref:NP_067365.1; PCT=74.80; ALN=126	Hs.135787	Sal-like 1 (Drosophila)	Mm.214361	Sal-like 1 (Drosophila)	338102	sal-like 1 (Drosophila)
AW059015	Dr.4418	Zgc:92235	zgc:92235	molecular function unknown||cellular component unknown	Unknown [-]	fe23e01.x1 Zebrafish WashU MPIMG EST Danio rerio cDNA clone IMAGE:3739704 3', mRNA sequence.	ref:NP_060156.1		PROTGI=8923143; PROTID=ref:NP_060156.1; PCT=73.65; ALN=499				Hs.310809	Ganglioside induced differentiation associated protein 2	Mm.279228	Ganglioside-induced differentiation-associated-protein 2	447824	zgc:92235
BI891260	Dr.47109	Transcribed locus			Unknown [-]	ZF637-3-000515 Zebrafish shield stage whole embryo cDNA library MPMGp637 Danio rerio cDNA clone MPMGp637_13O17;MPMGp637O1713 5', mRNA sequence.	pir:T00083		PROTGI=7513000; PROTID=pir:T00083; PCT=63.31; ALN=236						Mm.25504	RIKEN cDNA 5830434P21 gene
AF288409	Dr.30561	Suppressor of Ty 5 homolog (S. cerevisiae)	supt5h	transcriptional elongation regulator activity||regulation of transcription, DNA-dependent	transcription [0006350]	Danio rerio transcription elongation regulator FOGGY (foggy) mRNA, complete cds.	pir:S21054		PROTGI=105878; PROTID=pir:S21054; PCT=34.11; ALN=201	pir:T42204		PROTGI=7513615; PROTID=pir:T42204; PCT=87.74; ALN=1082	Hs.437056	Suppressor of Ty 5 homolog (S. cerevisiae)	Mm.285906	Suppressor of Ty 5 homolog (S. cerevisiae)	64275	suppressor of Ty 5 homolog (S. cerevisiae)	LG 15
AW019523	Dr.33558	Wu:fd43h07	wu:fd43h07		Unknown [-]	fd43h07.x1 Zebrafish WashU MPIMG EST Danio rerio cDNA clone IMAGE:3732541 3', mRNA sequence.											322890	wu:fb76a07	LG 15
BM186270	Dr.15266	Zgc:101010	zgc:101010	nicotinic acetylcholine-activated cation-selective channel activity||ion channel activity||extracellular ligand-gated ion channel activity||transport||ion transport||membrane||integral to membrane||neurotransmitter receptor activity||postsynaptic membrane	Unknown [-]	fv76e12.x1 zebrafish adult brain Danio rerio cDNA clone 5414495 3', mRNA sequence.	sp:P07510		PROTGI=113098; PROTID=sp:P07510; PCT=60.06; ALN=322	sp:P04760		PROTGI=113099; PROTID=sp:P04760; PCT=60.13; ALN=315	Hs.248101	Cholinergic receptor, nicotinic, gamma polypeptide	Mm.2810	Cholinergic receptor, nicotinic, gamma polypeptide	445315	zgc:101010
AI793776	Dr.4533	Wu:fc52h10	wu:fc52h10		Unknown [-]	fc52h10.x1 Zebrafish WashU MPIMG EST Danio rerio cDNA clone IMAGE:3725059 3', mRNA sequence.	sp:P13489		PROTGI=132573; PROTID=sp:P13489; PCT=40.49; ALN=163	ref:NP_113566.1		PROTGI=13878219; PROTID=ref:NP_113566.1; PCT=38.51; ALN=161	Hs.530687	Ribonuclease/angiogenin inhibitor	Mm.279485||Mm.360400	RIKEN cDNA 9430063H18 gene||Transcribed locus, weakly similar to XP_524396.1 PREDICTED: similar to hypothetical protein [Pan troglodytes]	368387	wu:fc52h10
BE016173	Dr.27651	Zgc:92116	zgc:92116	GTP binding||intracellular protein transport||small GTPase mediated signal transduction||cellular component unknown||protein transport	Unknown [-]	fk66e09.x1 Zebrafish Research Genetics C32 fin Danio rerio cDNA 3', mRNA sequence.	sp:P11233		PROTGI=131834; PROTID=sp:P11233; PCT=76.23; ALN=219	sp:P05810		PROTGI=131836; PROTID=sp:P05810; PCT=75.78; ALN=219	Hs.469820	V-ral simian leukemia viral oncogene homolog B (ras related; GTP binding protein)	Mm.27832	V-ral simian leukemia viral oncogene homolog B (ras related)	492355	zgc:92116	LG 2
AI793414	Dr.27515	Wu:fc47a02	wu:fc47a02		Unknown [-]	fc47a02.x1 Zebrafish WashU MPIMG EST Danio rerio cDNA clone IMAGE:3724490 3', mRNA sequence.											324890	wu:fc47a02	LG 21
BI879720	Dr.28186	Transcribed locus			Unknown [-]	fm64f11.x1 Zebrafish adult retina cDNA Danio rerio cDNA clone 4200333 3', mRNA sequence.
BM095814	Dr.5682	Zgc:56513	zgc:56513	biological process unknown||molecular function unknown||cellular component unknown	Unknown [-]	fv27a07.x1 Sugano SJD adult male Danio rerio cDNA clone 5409684 3' similar to TR:Q9VK46 Q9VK46 CG12404 PROTEIN. ;, mRNA sequence.	ref:NP_115688.1		PROTGI=14150076; PROTID=ref:NP_115688.1; PCT=28.24; ALN=165	ref:NP_075800.1		PROTGI=12963631; PROTID=ref:NP_075800.1; PCT=79.46; ALN=257	Hs.479649||Hs.547054	Hypothetical protein FLJ39576||Transcribed locus, moderately similar to XP_517174.1 PREDICTED: similar to YIP1B [Pan troglodytes]	Mm.154776	RIKEN cDNA 2310016N21 gene	393265	zgc:56513
BG306308	Dr.1960	Wu:fb55g09	wu:fb55g09		Unknown [-]	fm57c02.x1 Zebrafish adult retina cDNA Danio rerio cDNA clone 4199426 3', mRNA sequence.				ref:NP_080000.1		PROTGI=13385184; PROTID=ref:NP_080000.1; PCT=39.58; ALN=93	Hs.128574	Chromosome 12 open reading frame 12	Mm.56430	RIKEN cDNA 4921510H08 gene	322290	wu:fb55g09	LG 22
AI942923	Dr.4617	Wu:fc79b04	wu:fc79b04		Unknown [-]	fc79b04.x1 Zebrafish WashU MPIMG EST Danio rerio cDNA clone IMAGE:3727567 3', mRNA sequence.	pir:S60562		PROTGI=2135325; PROTID=pir:S60562; PCT=51; ALN=115	sp:P50518		PROTGI=1718091; PROTID=sp:P50518; PCT=49; ALN=115					325458	wu:fc79b04	LG 25
BI840692	Dr.1222	Im:7136639		biological process unknown||molecular function unknown||cellular component unknown	Unknown [-]	fq53h10.x1 Zebrafish adult olfactory Danio rerio cDNA clone 4879747 3', mRNA sequence.											497333	im:7136639
BI867572	Dr.9564	Wu:fj88f05	wu:fj88f05		Unknown [-]	ft56h09.x1 Gong zebrafish ovary Danio rerio cDNA clone 5154689 3', mRNA sequence.											337631	wu:fj88f05	LG 3
BI881477	Dr.3628	RAS related protein 1b	rap1b	GTP binding||small GTPase mediated signal transduction||protein transport	Unknown [-]	fm93b09.y1 Zebrafish Research Genetics C32 fin Danio rerio cDNA clone 4468192 5', mRNA sequence.	sp:P09526		PROTGI=131856; PROTID=sp:P09526; PCT=96.74; ALN=184	ref:NP_082988.1		PROTGI=13386338; PROTID=ref:NP_082988.1; PCT=61.96; ALN=184	Hs.190334||Hs.369920	RAP1A, member of RAS oncogene family||RAP1B, member of RAS oncogene family	Mm.233009||Mm.333868	RAS related protein 1b||RAS-related protein-1a	321107	RAS related protein 1b	LG 4
BI891835					Unknown [-]	ZF637-3-001090 Zebrafish shield stage whole embryo cDNA library MPMGp637 Danio rerio cDNA clone MPMGp637_19D7;MPMGp637D0719 5', mRNA sequence.
AI545277	Dr.129	Wu:fa02f10	wu:fa02f10		Unknown [-]	fb80b02.x1 Zebrafish WashU MPIMG EST Danio rerio cDNA clone IMAGE:3718155 3', mRNA sequence.											334746	wu:fa02f10	LG 7
BM023829	Dr.14600	Transcribed locus, moderately similar to XP_515097.1 PREDICTED: similar to tissue inhibitor of metalloproteinase 3; Tissue inhibitor of metalloproteinase-3; K222 expressed in degenerative retinas [Pan troglodytes]			Unknown [-]	fu69g09.x1 zebrafish adult brain Danio rerio cDNA clone 5334737 3' similar to SW:TIM3_XENLA O73746 METALLOPROTEINASE INHIBITOR 3 PRECURSOR ;contains element MIR repetitive element ;, mRNA sequence.	ref:NP_000353.1		PROTGI=4507513; PROTID=ref:NP_000353.1; PCT=72.41; ALN=174	pir:A53532		PROTGI=627944; PROTID=pir:A53532; PCT=72.41; ALN=174	Hs.297324	Tissue inhibitor of metalloproteinase 3 (Sorsby fundus dystrophy, pseudoinflammatory)	Mm.4871	Tissue inhibitor of metalloproteinase 3
AW170921	Dr.27125	Zgc:77057	zgc:77057	biological process unknown||molecular function unknown||cellular component unknown	Unknown [-]	fi34c08.x1 Sugano Kawakami zebrafish DRA Danio rerio cDNA clone 2639534 3', mRNA sequence.	pir:T17340		PROTGI=7512861; PROTID=pir:T17340; PCT=27.65; ALN=164				Hs.435080	Family with sequence similarity 43, member A	Mm.28244	CDNA sequence BC022623	334166	zgc:77057	LG 11
BG799370	Dr.13066	Transcribed locus, weakly similar to NP_002913.2 regulator of G-protein signalling 1 [Homo sapiens]			Unknown [-]	fm96a11.y1 Zebrafish Research Genetics C32 fin Danio rerio cDNA clone 4468509 5' similar to SW:RGS5_HUMAN O15539 REGULATOR OF G-PROTEIN SIGNALING 5 ;, mRNA sequence.	prf:2206475C		PROTGI=1587481; PROTID=prf:2206475C; PCT=48.85; ALN=131	sp:O08899		PROTGI=2500167; PROTID=sp:O08899; PCT=48.85; ALN=131	Hs.75256	Regulator of G-protein signalling 1	Mm.103701	Regulator of G-protein signaling 1
BI879847	Dr.9829	Phosphodiesterase 6G, cGMP-specific, rod, gamma	pde6g	cGMP-specific phosphodiesterase activity	Unknown [-]	fm66c11.x1 Zebrafish adult retina cDNA Danio rerio cDNA clone 4200213 3' similar to contains element MER36 repetitive element ;, mRNA sequence.	sp:P18545		PROTGI=116583; PROTID=sp:P18545; PCT=93.10; ALN=87	sp:P09174		PROTGI=116584; PROTID=sp:P09174; PCT=94.25; ALN=87	Hs.1857	Phosphodiesterase 6G, cGMP-specific, rod, gamma	Mm.39200	Phosphodiesterase 6G, cGMP-specific, rod, gamma	373876	phosphodiesterase 6G, cGMP-specific, rod, gamma	LG 12
BI430413	Dr.34566	Wu:fb64e03	wu:fb64e03		Unknown [-]	fq90h07.y3 zebrafish fin day3 regeneration Danio rerio cDNA clone 4926180 4926180 5', mRNA sequence.											322540	wu:fb64e03	LG 11
BM025117	Dr.15225	Transcribed locus			Unknown [-]	fu64a10.y1 zebrafish adult brain Danio rerio cDNA clone 5334066 5', mRNA sequence.
AI332223	Dr.23557	Wu:fa94a01	wu:fa94a01		Unknown [-]	fa94a01.x1 zebrafish fin day1 regeneration Danio rerio cDNA 3', mRNA sequence.											336728	wu:fa94a01	LG 15
BI840791	Dr.46823	Transcribed locus			Unknown [-]	fq38d12.x1 zebrafish adult brain Danio rerio cDNA clone 4833838 3', mRNA sequence.
AI666982	Dr.25629	Influenza virus NS1A binding protein a	ivns1abpa	protein binding	Unknown [-]	fc24b09.y1 Zebrafish WashU MPIMG EST Danio rerio cDNA clone IMAGE:3722297 5' similar to contains element MER36 repetitive element ;, mRNA sequence.	sp:Q9Y2M5		PROTGI=13431662; PROTID=sp:Q9Y2M5; PCT=26.30; ALN=304	ref:NP_082858.1		PROTGI=13386328; PROTID=ref:NP_082858.1; PCT=82.27; ALN=220	Hs.497183	Influenza virus NS1A binding protein	Mm.33764	Influenza virus NS1A binding protein	387591	influenza virus NS1A binding protein a
AW128527	Dr.15398	Wu:fi40f02	wu:fi40f02		Unknown [-]	fe17a03.y1 Zebrafish WashU MPIMG EST Danio rerio cDNA clone IMAGE:3739084 5' similar to SW:G33_RAT P05432 GENE 33 POLYPEPTIDE. ;, mRNA sequence.	ref:NP_061821.1		PROTGI=10047086; PROTID=ref:NP_061821.1; PCT=68.75; ALN=166	ref:NP_058068.1		PROTGI=7948995; PROTID=ref:NP_058068.1; PCT=40.88; ALN=139	Hs.11169	Gene 33\/Mig-6 (MIG-6)	Mm.318841	RIKEN cDNA 1300002F13 gene	334324	wu:fi40f02	LG 17
BM005437	Dr.15043	Transcribed locus, weakly similar to NP_932115.1 RIKEN cDNA 2210021J22 [Mus musculus]			Unknown [-]	fq89a07.x3 Zebrafish neuronal Danio rerio cDNA clone 4887085 3' similar to TR:Q9VHN3 Q9VHN3 CG11755 PROTEIN. ;, mRNA sequence.							Hs.103110	Similar to RIKEN cDNA 2210021J22	Mm.33706	RIKEN cDNA 2210021J22 gene
AI544975	Dr.480	Wu:fb73a09	wu:fb73a09		Unknown [-]	fb73a09.x1 Zebrafish WashU MPIMG EST Danio rerio cDNA clone IMAGE:3717496 3', mRNA sequence.	sp:Q15696		PROTGI=2833266; PROTID=sp:Q15696; PCT=45.86; ALN=157	sp:Q64707		PROTGI=2842676; PROTID=sp:Q64707; PCT=39.39; ALN=131			Mm.6276	U2 small nuclear ribonucleoprotein auxiliary factor (U2AF) 1, related sequence 2	322775	wu:fb73a09
BM172666	Dr.10198	ATPase, Na+/K+ transporting, beta 1a polypeptide	atp1b1a		Unknown [-]	imageqc_4_2001/smv306bdff41.x1 Zebrafish adult retina cDNA Danio rerio cDNA clone IMAGE:4788994 3', mRNA sequence.	sp:P05026		PROTGI=114392; PROTID=sp:P05026; PCT=58.53; ALN=297	pir:S09601		PROTGI=110736; PROTID=pir:S09601; PCT=57.53; ALN=297	Hs.291196	ATPase, Na+/K+ transporting, beta 1 polypeptide	Mm.4550	ATPase, Na+/K+ transporting, beta 1 polypeptide			LG 6
AI943206	Dr.35730	Wu:fc86f12	wu:fc86f12		Unknown [-]	fc86f12.x1 Zebrafish WashU MPIMG EST Danio rerio cDNA clone IMAGE:3728303 3', mRNA sequence.											325546	wu:fc86f12	LG 8
BM103362	Dr.372	L-isoaspartyl protein carboxyl methyltransferase	pcmt	protein-L-isoaspartate (D-aspartate) O-methyltransferase activity||protein modification||methyltransferase activity||S-adenosylmethionine-dependent methyltransferase activity||transferase activity	Unknown [-]	fv20e04.x1 zebrafish adult brain Danio rerio cDNA clone 5387215 3', mRNA sequence.	pir:JH0624		PROTGI=88512; PROTID=pir:JH0624; PCT=85.09; ALN=228	pir:JC1248		PROTGI=110866; PROTID=pir:JC1248; PCT=84.89; ALN=225	Hs.279257	Protein-L-isoaspartate (D-aspartate) O-methyltransferase	Mm.258431||Mm.370056	Protein-L-isoaspartate (D-aspartate) O-methyltransferase 1||Transcribed locus, moderately similar to NP_005380.1 protein-L-isoaspartate (D-aspartate) O-methyltransferase [Homo sapiens]	30751	l-isoaspartyl protein carboxyl methyltransferase	LG 20
AI943129	Dr.3974	Transcribed locus, moderately similar to NP_000910.2 peptidylglycine alpha-amidating monooxygenase isoform a, preproprotein; peptidyl alpha-amidating enzyme; peptidylglycine 2-hydroxylase; peptidylglycine alpha-hydroxylating monooxygenase; peptidyl-alpha-			Unknown [-]	fc84h09.x1 Zebrafish WashU MPIMG EST Danio rerio cDNA clone IMAGE:3728129 3', mRNA sequence.	pir:URHUAP		PROTGI=66351; PROTID=pir:URHUAP; PCT=60.55; ALN=255	sp:P97467		PROTGI=2493899; PROTID=sp:P97467; PCT=59.07; ALN=255	Hs.369430	Peptidylglycine alpha-amidating monooxygenase	Mm.5121	Peptidylglycine alpha-amidating monooxygenase
AI958363					Unknown [-]	fd03g04.y1 Zebrafish WashU MPIMG EST Danio rerio cDNA clone IMAGE:3729846 5', mRNA sequence.
BG306448	Dr.27147	Zgc:73249	zgc:73249	regulation of progression through cell cycle||angiogenesis||development||growth factor activity||heparin binding||cell proliferation||cellular component unknown||cell differentiation	Unknown [-]	fm56b06.x1 Zebrafish adult retina cDNA Danio rerio cDNA clone 4199363 3', mRNA sequence.	prf:1605206A		PROTGI=226785; PROTID=prf:1605206A; PCT=55.15; ALN=134	sp:P10935		PROTGI=122740; PROTID=sp:P10935; PCT=55.97; ALN=132	Hs.483635	Fibroblast growth factor 1 (acidic)	Mm.241282	Fibroblast growth factor 1	393733	zgc:73249
BI980169	Dr.9292	Zgc:101660	zgc:101660	biological process unknown||molecular function unknown||cellular component unknown	Unknown [-]	ft73a04.x1 Gong zebrafish ovary Danio rerio cDNA clone 5158926 3', mRNA sequence.							Hs.12319	Amyotrophic lateral sclerosis 2 (juvenile) chromosome region, candidate 4	Mm.261275	Expressed sequence AI853305	447898	zgc:101660
BM186246	Dr.15272	Transcribed locus			Unknown [-]	fv76b10.x1 zebrafish adult brain Danio rerio cDNA clone 5414347 3', mRNA sequence.
AI883580	Dr.25898	THAP7 protein			Unknown [-]	fc66d11.y1 Zebrafish WashU MPIMG EST Danio rerio cDNA clone IMAGE:3726357 5', mRNA sequence.	ref:NP_085050.1		PROTGI=13386484; PROTID=ref:NP_085050.1; PCT=40.98; ALN=242	ref:NP_080056.1		PROTGI=13385250; PROTID=ref:NP_080056.1; PCT=37.04; ALN=107	Hs.173373||Hs.512756	Transcribed locus, weakly similar to NP_919431.1 suprachiasmatic nucleus circadian oscillatory protein; SCN circadian oscillatory protein [Homo sapiens]||THAP domain containing 7	Mm.10174||Mm.376521	THAP domain containing 7||Transcribed locus	553358	THAP7 protein
BI865873	Dr.13538	Transcribed locus			Unknown [-]	ft25g10.y1 Zebrafish neuronal Danio rerio cDNA clone 5082810 5', mRNA sequence.
BI326573	Dr.16252	Transcribed locus, moderately similar to XP_414964.1 PREDICTED: similar to CREB-binding protein [Gallus gallus]			Unknown [-]	fp37a03.x3 zebrafish gridded kidney Danio rerio cDNA clone 4758796 3', mRNA sequence.	pir:S39162		PROTGI=631119; PROTID=pir:S39162; PCT=77.78; ALN=63	sp:P45481		PROTGI=1345703; PROTID=sp:P45481; PCT=77.78; ALN=63	Hs.459759	CREB binding protein (Rubinstein-Taybi syndrome)	Mm.132238||Mm.373667	CREB binding protein||Similar to CREB-binding protein
BI705511	Dr.9278	Zgc:55790	zgc:55790	hexokinase activity||ATP binding||glycolysis||cellular component unknown||kinase activity||transferase activity	Unknown [-]	fl52d01.x1 Sugano Kawakami zebrafish DRA Danio rerio cDNA clone 3817392 3', mRNA sequence.	pdb:1HKB		PROTGI=3319075; PROTID=pdb:1HKB; PCT=85.56; ALN=914	pir:A35244		PROTGI=109966; PROTID=pir:A35244; PCT=83.00; ALN=912	Hs.1270||Hs.370365||Hs.406266||Hs.522988	Glucokinase (hexokinase 4, maturity onset diabetes of the young 2)||Hexokinase 1||Hexokinase 2||Hexokinase domain containing 1	Mm.196605||Mm.213213||Mm.220358||Mm.255848	Hexokinase 1||Hexokinase domain containing 1||Glucokinase||Hexokinase 2	406791	zgc:55790	LG 13
AJ317957	Dr.14667	Crystallin, beta B1	crybb1		vision [0007601]	Danio rerio mRNA for crystallin B1 protein.	sp:P53674		PROTGI=1706116; PROTID=sp:P53674; PCT=59.04; ALN=231	ref:NP_076184.1		PROTGI=12963789; PROTID=ref:NP_076184.1; PCT=62.90; ALN=231	Hs.37135	Crystallin, beta B1	Mm.29488	Crystallin, beta B1	114418	crystallin, beta B1
BM036316	Dr.14942	Wu:fk23f11	wu:fk23f11		Unknown [-]	fu78f12.x1 Gong zebrafish testis Danio rerio cDNA clone 5377294 3', mRNA sequence.				sp:Q9QYR6		PROTGI=18203400; PROTID=sp:Q9QYR6; PCT=26.76; ALN=211	Hs.194301	Microtubule-associated protein 1A	Mm.36501||Mm.370394	Microtubule-associated protein 1 A||PREDICTED: Mus musculus LOC434078 (LOC434078), mRNA	336881	wu:fk23f11	LG 22
BI476033					Unknown [-]	fp51h10.x3 zebrafish gridded kidney Danio rerio cDNA clone 4760322 3', mRNA sequence.
BI982420	Dr.20639	Zgc:56065	zgc:56065	biological process unknown||molecular function unknown||cellular component unknown	Unknown [-]	fu61h09.x1 zebrafish adult brain Danio rerio cDNA clone 5334017 3', mRNA sequence.	ref:NP_076994.1		PROTGI=13129086; PROTID=ref:NP_076994.1; PCT=67.07; ALN=493	ref:NP_076134.1		PROTGI=12963767; PROTID=ref:NP_076134.1; PCT=66.80; ALN=492	Hs.83286	KDEL (Lys-Asp-Glu-Leu) containing 2	Mm.260766	KDEL (Lys-Asp-Glu-Leu) containing 2	393905	zgc:56065
BI839391					Unknown [-]	fs67d02.y1 Zebrafish SJD day 8 fin regeneration Danio rerio cDNA clone 5072691 5', mRNA sequence.
BM036390	Dr.14962	Zgc:73314	zgc:73314	biological process unknown||molecular function unknown||cellular component unknown	Unknown [-]	fu80b03.x1 Gong zebrafish testis Danio rerio cDNA clone 5377108 3', mRNA sequence.	pir:T42649		PROTGI=11359928; PROTID=pir:T42649; PCT=51.41; ALN=547	ref:NP_033098.1		PROTGI=6677761; PROTID=ref:NP_033098.1; PCT=22.25; ALN=365	Hs.22587	Synovial sarcoma, X breakpoint 2 interacting protein	Mm.200783	Synovial sarcoma, X breakpoint 2 interacting protein	393808	zgc:73314
AF119220	Dr.8080	Microphthalmia-associated transcription factor a	mitfa	nucleus||nucleoplasm||transcription, DNA-dependent||transcriptional activator activity||melanocyte differentiation||transcription regulator activity||regulation of transcription||protein dimerization activity	transcription, from Pol II promoter [0006366]	Danio rerio microphthalmia-related protein (nacre) mRNA, complete cds.	pir:I38024		PROTGI=2135745; PROTID=pir:I38024; PCT=59.64; ALN=412	pir:A40728		PROTGI=539929; PROTID=pir:A40728; PCT=58.74; ALN=412	Hs.166017	Microphthalmia-associated transcription factor	Mm.333284||Mm.361737	Microphthalmia-associated transcription factor||Microphthalmia-associated transcription factor	30080	microphthalmia-associated transcription factor a	LG 6
BI888371					Unknown [-]	ZF637-2-000126 Zebrafish shield stage whole embryo cDNA library MPMGp637 Danio rerio cDNA clone MPMGp637_18B12;MPMGp637B1218 5', mRNA sequence.
AI942574	Dr.15424	Actin related protein 2/3 complex, subunit 5A	arpc5a	cytoskeleton||regulation of actin filament polymerization	Unknown [-]	fc73b05.y1 Zebrafish WashU MPIMG EST Danio rerio cDNA clone IMAGE:3726993 5', mRNA sequence.	sp:O15511		PROTGI=3121767; PROTID=sp:O15511; PCT=80.79; ALN=150	ref:NP_080645.1		PROTGI=13385866; PROTID=ref:NP_080645.1; PCT=80.13; ALN=150	Hs.132499	Actin related protein 2/3 complex, subunit 5-like	Mm.38155	Actin related protein 2/3 complex, subunit 5-like	336504	actin related protein 2/3 complex, subunit 5A	LG 4
BM181821	Dr.12320	Serine/threonine kinase receptor associated protein	strap	receptor activity||kinase activity	Unknown [-]	fv54e03.x1 Sugano SJD adult male Danio rerio cDNA clone 5412197 3', mRNA sequence.	pir:T46278		PROTGI=11279188; PROTID=pir:T46278; PCT=76.64; ALN=329	sp:Q9Z1Z2		PROTGI=10720341; PROTID=sp:Q9Z1Z2; PCT=76.42; ALN=329	Hs.240076||Hs.468199||Hs.504895	Transcribed locus||Similar to UNR-interacting protein (WD-40 repeat protein PT-WD) (MAP activator with WD repeats)||Serine/threonine kinase receptor associated protein	Mm.22584	Serine/threonine kinase receptor associated protein	393274	serine/threonine kinase receptor associated protein
BI885985	Dr.28572	Zgc:86624	zgc:86624	biological process unknown||molecular function unknown||nucleus||signalosome complex	Unknown [-]	ZF637-1-000240 Zebrafish shield stage whole embryo cDNA library MPMGp637 Danio rerio cDNA clone MPMGp637_6M17;MPMGp637M176 5', mRNA sequence.	ref:NP_004227.1		PROTGI=4759264; PROTID=ref:NP_004227.1; PCT=99.32; ALN=443				Hs.369614	COP9 constitutive photomorphogenic homolog subunit 2 (Arabidopsis)	Mm.3596	COP9 (constitutive photomorphogenic) homolog, subunit 2 (Arabidopsis thaliana)	415145	zgc:86624
BM082514	Dr.21054	Zgc:56199	zgc:56199	biological process unknown||molecular function unknown||cellular component unknown	Unknown [-]	fu22c01.y1 Campbell zebrafish ovary Danio rerio cDNA clone 5306088 5' similar to TR:Q9SFT9 Q9SFT9 T1B9.26 PROTEIN. ;, mRNA sequence.	ref:NP_057160.1		PROTGI=7705642; PROTID=ref:NP_057160.1; PCT=35.54; ALN=112				Hs.335274	DNA segment, Chr 15, Wayne State University 75, expressed	Mm.373551	DNA segment, Chr 15, Wayne State University 75, expressed	393177	zgc:56199
BM183836	Dr.37949	Zgc:110775		alginic acid catabolism||periplasmic space||poly(beta-D-mannuronate) lyase activity	Unknown [-]	fv64d04.x1 Sugano SJD adult male Danio rerio cDNA clone 5413279 3', mRNA sequence.	ref:NP_000564.1		PROTGI=10834974; PROTID=ref:NP_000564.1; PCT=31.50; ALN=254	pir:A45900		PROTGI=420196; PROTID=pir:A45900; PCT=31.14; ALN=254	Hs.149414||Hs.334019||Hs.445757||Hs.510402||Hs.527653	Complement component (3b/4b) receptor 1-like||Complement component (3b/4b) receptor 1, including Knops blood group system||Complement component (3d/Epstein Barr virus) receptor 2||Membrane cofactor protein (CD46, trophoblast-lymphocyte cross-reactive anti	Mm.101591||Mm.235387||Mm.301652||Mm.306720	Decay accelerating factor 1||Complement receptor 2||Complement receptor related protein||Complement component 4 binding protein	541367	zgc:110775
AI721391	Dr.39101	Wu:fd20b11	wu:fd20b11		Unknown [-]	fd20b11.x1 Sugano Kawakami zebrafish DRA Danio rerio cDNA clone 2352093 3', mRNA sequence.	pir:B55926		PROTGI=1082335; PROTID=pir:B55926; PCT=45.53; ALN=229	pir:C55926		PROTGI=1083293; PROTID=pir:C55926; PCT=49.21; ALN=188	Hs.465709	Regulatory factor X, 2 (influences HLA class II expression)	Mm.102	Regulatory factor X, 2 (influences HLA class II expression)	327279	wu:fd20b11	LG 8
BE201417	Dr.23335	Wu:fk92d04	wu:fk92d04		Unknown [-]	fk92d04.x1 Zebrafish Research Genetics C32 fin Danio rerio cDNA 3', mRNA sequence.											335228	wu:fk92d04	LG 8
AW171367	Dr.16124	Guanine nucleotide binding protein-like 2 (nucleolar)	gnl2	GTP binding	Unknown [-]	fi40f09.x1 Sugano Kawakami zebrafish DRA Danio rerio cDNA clone 2640137 3' similar to SW:NGP1_HUMAN Q13823 AUTOANTIGEN NGP-1. ;, mRNA sequence.	sp:Q13823		PROTGI=3334276; PROTID=sp:Q13823; PCT=67.12; ALN=726	sp:P36916		PROTGI=1170976; PROTID=sp:P36916; PCT=28.00; ALN=208	Hs.75528	Guanine nucleotide binding protein-like 2 (nucleolar)	Mm.90760	Guanine nucleotide binding protein-like 2 (nucleolar)	406505	guanine nucleotide binding protein-like 2 (nucleolar)	LG 16
AW116264	Dr.35533	Wu:fi13c05	wu:fi13c05		Unknown [-]	fi13c05.x1 Sugano Kawakami zebrafish DRA Danio rerio cDNA clone 2601032 3' similar to SW:CIN5_HUMAN Q14524 SODIUM CHANNEL PROTEIN, CARDIAC MUSCLE ALPHA-SUBUNIT ;, mRNA sequence.	sp:Q14524		PROTGI=4033376; PROTID=sp:Q14524; PCT=81.53; ALN=219	ref:NP_067519.1		PROTGI=14547893; PROTID=ref:NP_067519.1; PCT=81.53; ALN=219	Hs.517898	Sodium channel, voltage-gated, type V, alpha (long QT syndrome 3)	Mm.103584	Sodium channel, voltage-gated, type V, alpha	327473	wu:fi13c05	LG 24
BG304232	Dr.6975	Zgc:66107	zgc:66107	RNA binding||nucleus||cytoplasm||RNA processing||RNA-nucleus export||ribonucleoprotein complex	Unknown [-]	fl33c07.x1 Sugano Kawakami zebrafish DRA Danio rerio cDNA clone 3815437 3', mRNA sequence.	ref:NP_060827.1		PROTGI=8922934; PROTID=ref:NP_060827.1; PCT=58.33; ALN=458				Hs.416755	Acheron	Mm.44546	RIKEN cDNA 5430431G03 gene	334471	zgc:66107	LG 18
AA497247					Unknown [-]	fa03h05.s1 Zebrafish ICRFzfls Danio rerio cDNA clone 5P11 3', mRNA sequence.
BI892394	Dr.39	Voltage-dependent anion channel 2	zgc:55795	mitochondrial outer membrane||anion transport||voltage-gated ion-selective channel activity	Unknown [-]	ZF637-3-001649 Zebrafish shield stage whole embryo cDNA library MPMGp637 Danio rerio cDNA clone MPMGp637_20A21;MPMGp637A2120 5', mRNA sequence.	pir:B44422		PROTGI=346412; PROTID=pir:B44422; PCT=83.04; ALN=283	sp:Q60930		PROTGI=6093768; PROTID=sp:Q60930; PCT=82.33; ALN=283	Hs.190897||Hs.202085||Hs.355927||Hs.447673||Hs.454461||Hs.519320||Hs.550192||Hs.553964	Transcribed locus, weakly similar to XP_424406.1 PREDICTED: similar to voltage-dependent anion channel [Gallus gallus]||Voltage-dependent anion channel 1||Voltage-dependent anion channel 2||Similar to voltage-dependent anion channel 2||CDNA FLJ43300 fis,	Mm.3555||Mm.262327||Mm.319725	Voltage-dependent anion channel 1||Voltage-dependent anion channel 2||Transcribed locus, moderately similar to XP_414637.1 PREDICTED: similar to Voltage-dependent anion-selective channel protein 1 (VDAC-1) (hVDAC1) (Outer mitochondrial membrane protein po	322126	voltage-dependent anion channel 2	LG 13
AI884271	Dr.27584	Transcribed locus			Unknown [-]	fc76d12.x1 Zebrafish WashU MPIMG EST Danio rerio cDNA clone IMAGE:3727319 3', mRNA sequence.
BI876769	Dr.6662	Zgc:55995	zgc:55995	motor activity||microtubule motor activity||ATP binding||microtubule||microtubule associated complex||microtubule-based movement	Unknown [-]	fl76d04.y1 Sugano Kawakami zebrafish DRA Danio rerio cDNA clone 3819702 5' similar to TR:P91945 P91945 KINESIN LIKE PROTEIN 67A. ;, mRNA sequence.	sp:O15066		PROTGI=3913958; PROTID=sp:O15066; PCT=33.97; ALN=566	sp:P28741		PROTGI=125403; PROTID=sp:P28741; PCT=34.35; ALN=600	Hs.301052	Kinesin family member 18A	Mm.274086	Kinesin family member 18A	393209	zgc:55995
BI534308	Dr.930	Zgc:110013		biological process unknown||molecular function unknown||cellular component unknown	Unknown [-]	fr89b01.x1 zebrafish adult brain Danio rerio cDNA clone 4967760 3' similar to SW:MA15_HUMAN Q13084 MELANOMA ANTIGEN P15 ;, mRNA sequence.	prf:2115356A		PROTGI=1098270; PROTID=prf:2115356A; PCT=68.85; ALN=122				Hs.513230	Mitochondrial ribosomal protein L28	Mm.273102	Mitochondrial ribosomal protein L28	554098	zgc:110013
BI883935	Dr.13152	CDNA clone IMAGE:7151811			Unknown [-]	fn19d06.x1 Zebrafish WashU MPIMG EST Danio rerio cDNA clone 4490555 3', mRNA sequence.
BI882991	Dr.13088	Transcribed locus, weakly similar to XP_535047.1 PREDICTED: similar to chromosome 10 open reading frame 89 [Canis familiaris]			Unknown [-]	fn02a01.x1 Zebrafish Research Genetics C32 fin Danio rerio cDNA clone 4468896 3', mRNA sequence.							Hs.281004	Chromosome 10 open reading frame 89	Mm.272948	Phosphoseryl-tRNA kinase
BI883910	Dr.13143	Transcribed locus			Unknown [-]	fn18f08.x1 Zebrafish WashU MPIMG EST Danio rerio cDNA clone 4490654 3', mRNA sequence.
BI886717					Unknown [-]	ZF637-1-000972 Zebrafish shield stage whole embryo cDNA library MPMGp637 Danio rerio cDNA clone MPMGp637_16J19;MPMGp637J1916 5', mRNA sequence.
H56788	Dr.15802	Zgc:109979		biological process unknown||molecular function unknown||cellular component unknown	Unknown [-]	ZF-E10 zebrafish embryonic Danio rerio cDNA clone ZF-E10 5' end similar to crystallin beta-A4, mRNA sequence.	sp:P53673		PROTGI=2506318; PROTID=sp:P53673; PCT=68.37; ALN=196	ref:NP_067326.1		PROTGI=10946672; PROTID=ref:NP_067326.1; PCT=68.37; ALN=196	Hs.57690||Hs.534017	Crystallin, beta A4||Transcribed locus, strongly similar to NP_001877.1 crystallin, beta A4; eye lens structural protein; Crystallin, beta polypeptide A4 [Homo sapiens]	Mm.40324||Mm.372031	Crystallin, beta A4||Transcribed locus	553178	zgc:109979
AW165028	Dr.42159	Wu:fd99b01	wu:fd99b01		Unknown [-]	fd99b01.x1 Zebrafish WashU MPIMG EST Danio rerio cDNA clone IMAGE:3737449 3', mRNA sequence.											326087	wu:fd99b01	LG 11
AI658091	Dr.16157	Transcribed locus			Unknown [-]	fc14c02.y1 Zebrafish WashU MPIMG EST Danio rerio cDNA clone IMAGE:3721346 5', mRNA sequence.
BI888166	Dr.36750	Zgc:110732		biological process unknown||molecular function unknown||cellular component unknown	Unknown [-]	ZF637-1-002421 Zebrafish shield stage whole embryo cDNA library MPMGp637 Danio rerio cDNA clone MPMGp637_10B22;MPMGp637B2210 5', mRNA sequence.	sp:P43330		PROTGI=1173455; PROTID=sp:P43330; PCT=99; ALN=118				Hs.339071||Hs.515472||Hs.533981	Similar to Small nuclear ribonucleoprotein Sm D2 (snRNP core protein D2) (Sm-D2)||Small nuclear ribonucleoprotein D2 polypeptide 16.5kDa||Similar to Small nuclear ribonucleoprotein Sm D2 (snRNP core protein D2) (Sm-D2)	Mm.29135||Mm.371669	Small nuclear ribonucleoprotein D2||Small nuclear ribonucleoprotein D2	550244	zgc:110732
AI354069	Dr.1662	CDNA clone IMAGE:7158960			Unknown [-]	zeh1365.seq.F Zebrafish Embryonic Heart cDNA Library Danio rerio cDNA 5', mRNA sequence.	pir:I38344		PROTGI=2136280; PROTID=pir:I38344; PCT=60.85; ALN=227	ref:NP_067459.1		PROTGI=10946892; PROTID=ref:NP_067459.1; PCT=28.83; ALN=159	Hs.516552||Hs.527993	CDNA FLJ41304 fis, clone BRAMY2042178||Transcribed locus, strongly similar to NP_596869.1 titin isoform N2-A; connectin; CMH9, included; cardiomyopathy, dilated 1G (autosomal dominant) [Homo sapiens]			555463	similar to titin isoform N2-B
AW281416	Dr.33805	Zgc:92818	zgc:92818	biological process unknown||molecular function unknown||cellular component unknown	Unknown [-]	fj55g03.y1 zebrafish adult brain Danio rerio cDNA 5', mRNA sequence.				ref:NP_079998.1		PROTGI=13385182; PROTID=ref:NP_079998.1; PCT=76.62; ALN=152	Hs.406551	Similar to RIKEN cDNA 4921524J17	Mm.272748	RIKEN cDNA 4921524J17 gene	436785	zgc:92818
BG305769	Dr.18092	Wu:fd07d09	wu:fd07d09		Unknown [-]	fm10g01.x1 Zebrafish adult retina cDNA Danio rerio cDNA clone 4145857 3', mRNA sequence.											325733	wu:fd07d09	LG 3
AW116170	Dr.46624	Wu:fb11c03	wu:fb11c03		Unknown [-]	fi12b03.x1 Sugano Kawakami zebrafish DRA Danio rerio cDNA clone 2600909 3', mRNA sequence.													LG 12
BM025895	Dr.7163	Tocopherol (alpha) transfer protein (ataxia (Friedreich-like) with vitamin E deficiency)	ttpa	transporter activity||intracellular||transport	Unknown [-]	fu74h12.x1 Gong zebrafish testis Danio rerio cDNA clone 5377006 3', mRNA sequence.	pir:S54352		PROTGI=1082197; PROTID=pir:S54352; PCT=68.83; ALN=154	ref:NP_065624.1		PROTGI=10181110; PROTID=ref:NP_065624.1; PCT=30.88; ALN=133	Hs.69049	Tocopherol (alpha) transfer protein (ataxia (Friedreich-like) with vitamin E deficiency)	Mm.24375	Tocopherol (alpha) transfer protein	325906	tocopherol (alpha) transfer protein (ataxia (Friedreich-like) with vitamin E deficiency)	LG 2
BI890038	Dr.37712	Im:7140055	im:7140055	biological process unknown||molecular function unknown||cellular component unknown	Unknown [-]	ZF637-2-001793 Zebrafish shield stage whole embryo cDNA library MPMGp637 Danio rerio cDNA clone MPMGP637_4L2;MPMGP637L024 5', mRNA sequence.							Hs.33800||Hs.164537||Hs.200629||Hs.282149||Hs.446946||Hs.505855||Hs.521618||Hs.535102||Hs.535423||Hs.547570||Hs.551276	Transcribed locus, weakly similar to XP_421356.1 PREDICTED: similar to cyclin K [Gallus gallus]||Transcribed locus, strongly similar to XP_531076.1 PREDICTED: hypothetical protein XP_531076 [Pan troglodytes]||Hypothetical protein FLJ14167||Transcribed loc	Mm.346758	Transcribed locus	492527	im:7140055
AW567044	Dr.7157	Wu:fd43d01	wu:fd43d01		Unknown [-]	fk32b02.x1 zebrafish fin day1 regeneration Danio rerio cDNA 3', mRNA sequence.											325893	wu:fd43d01	LG 2
AI959741	Dr.11987	ZNF261 protein			Unknown [-]	fd13e08.x1 Zebrafish WashU MPIMG EST Danio rerio cDNA clone IMAGE:3730790 3' similar to TR:O43308 O43308 KIAA0425. ;, mRNA sequence.	ref:NP_005086.1		PROTGI=4827069; PROTID=ref:NP_005086.1; PCT=53.30; ALN=222	ref:NP_062805.1		PROTGI=9790027; PROTID=ref:NP_062805.1; PCT=47.11; ALN=221	Hs.522684	Zinc finger protein 261	Mm.23458	Zinc finger protein 261	553317	ZNF261 protein
BF717630	Dr.1378	Growth arrest and DNA-damage-inducible, beta	gadd45b	somitogenesis||somitogenesis	Unknown [-]	fd47h05.y1 Zebrafish WashU MPIMG EST Danio rerio cDNA clone IMAGE:3732921 5' similar to SW:MY18_HUMAN O75293 NEGATIVE GROWTH-REGULATORY PROTEIN MYD118 ;, mRNA sequence.	sp:O75293		PROTGI=6166592; PROTID=sp:O75293; PCT=69.38; ALN=159	sp:P22339		PROTGI=127577; PROTID=sp:P22339; PCT=66.25; ALN=159	Hs.110571	Growth arrest and DNA-damage-inducible, beta	Mm.1360	Growth arrest and DNA-damage-inducible 45 beta	406304	growth arrest and DNA-damage-inducible, beta	LG 11
AW343759	Dr.33719	Wu:fi49c05	wu:fi49c05		Unknown [-]	fi49c05.x1 Sugano Kawakami zebrafish DRA Danio rerio cDNA clone 2640968 3', mRNA sequence.	ref:NP_003709.2		PROTGI=14110387; PROTID=ref:NP_003709.2; PCT=54.55; ALN=161	pir:A55817		PROTGI=1083273; PROTID=pir:A55817; PCT=27.60; ALN=182	Hs.416108	CDC2-related protein kinase 7	Mm.260516	CDC2-related kinase 7	334414	wu:fi49c05	LG 24
BI709452	Dr.9814	Zgc:92862	zgc:92862	structural constituent of ribosome||intracellular||ribosome||protein biosynthesis	Unknown [-]	ft50c09.x1 Gong zebrafish ovary Danio rerio cDNA clone 5154041 3' similar to TR:Q9W231 Q9W231 CG4207 PROTEIN. ;, mRNA sequence.	sp:P82914		PROTGI=13633907; PROTID=sp:P82914; PCT=40.73; ALN=246	sp:Q9DC71		PROTGI=13959567; PROTID=sp:Q9DC71; PCT=46.97; ALN=197	Hs.352839	Mitochondrial ribosomal protein S15	Mm.195628	Mitochondrial ribosomal protein S15	436758	zgc:92862
BI877663	Dr.29136	ATPase, Ca++ transporting, cardiac muscle, fast twitch 1 like	atp2a1l	biological process unknown||molecular function unknown||cellular component unknown	Unknown [-]	fl63c02.x1 Sugano Kawakami zebrafish DRA Danio rerio cDNA clone 3818475 3' similar to TR:P70083 P70083 SARCOPLASMIC/ENDOPLASMIC RETICULUM CALCIUM ATPASE 1A. [1] ;, mRNA sequence.	sp:O14983		PROTGI=12643544; PROTID=sp:O14983; PCT=81.80; ALN=664	sp:O55143		PROTGI=12643614; PROTID=sp:O55143; PCT=79.67; ALN=667					494489	ATPase, Ca++ transporting, cardiac muscle, fast twitch 1 like
BG728550	Dr.47124	Transcribed locus			Unknown [-]	fo95a06.x1 zebrafish gridded kidney Danio rerio cDNA clone 4727699 3', mRNA sequence.
AW076571	Dr.2606	Transcribed locus			Unknown [-]	fj68g06.x1 zebrafish gridded kidney Danio rerio cDNA 3' similar to SW:YS64_HUMAN P49756 HYPOTHETICAL PROTEIN S164 ;, mRNA sequence.	sp:P49756		PROTGI=1731150; PROTID=sp:P49756; PCT=93.75; ALN=48						Mm.46005	RIKEN cDNA 2600011C06 gene			1
AW232462					Unknown [-]	fj20b02.x1 Zebrafish adult olfactory Danio rerio cDNA 3' similar to contains element MER22 repetitive element ;, mRNA sequence.
AI601829					Unknown [-]	fc12d10.x1 Zebrafish WashU MPIMG EST Danio rerio cDNA clone IMAGE:3721171 3', mRNA sequence.
AW019087	Dr.35687	Wu:fd59f10	wu:fd59f10		Unknown [-]	fd59f10.x1 Zebrafish WashU MPIMG EST Danio rerio cDNA clone IMAGE:3734059 3' similar to contains Alu repetitive element;, mRNA sequence.	pir:A38920		PROTGI=627427; PROTID=pir:A38920; PCT=37.80; ALN=82	sp:O08759		PROTGI=6647866; PROTID=sp:O08759; PCT=37.80; ALN=82					326048	wu:fd59f10	LG 1
BI877328	Dr.21051	Zgc:56310	zgc:56310	biological process unknown||cellular component unknown	Unknown [-]	fl83f01.y1 Sugano Kawakami zebrafish DRA Danio rerio cDNA clone 3820537 5' similar to contains L1.t3 L1 repetitive element ;, mRNA sequence.	pir:A46008		PROTGI=423060; PROTID=pir:A46008; PCT=58.12; ALN=117	ref:NP_080908.1		PROTGI=13386122; PROTID=ref:NP_080908.1; PCT=56.14; ALN=114	Hs.487540	Replication protein A3, 14kDa	Mm.29073	Replication protein A3	393196	zgc:56310
AW778019					Unknown [-]	fk43b02.y1 Zebrafish 15-19hr embryonic cDNA Danio rerio cDNA 5', mRNA sequence.
AW232556	Dr.27846	Wu:fj21h11	wu:fj21h11		Unknown [-]	fj21h11.x1 Zebrafish adult olfactory Danio rerio cDNA 3', mRNA sequence.											335560	wu:fj21h11	LG 13
BI878909	Dr.28576	Transcribed locus			Unknown [-]	fl85b09.x1 Sugano Kawakami zebrafish DRA Danio rerio cDNA clone 3820385 3', mRNA sequence.
BE605423	Dr.10128	Wu:fl02d04	wu:fl02d04		Unknown [-]	fl09e02.x1 Zebrafish Research Genetics C32 fin Danio rerio cDNA 3', mRNA sequence.											335264	wu:fl02d04	LG 12
BI847158					Unknown [-]	fr58f09.x2 Zebrafish SJD day 8 fin regeneration Danio rerio cDNA clone 4961825 3', mRNA sequence.
BG306456					Unknown [-]	fm56c04.x1 Zebrafish adult retina cDNA Danio rerio cDNA clone 4199407 3', mRNA sequence.
AY054971				electron transport||oxidoreductase activity	Unknown [0000000]	Danio rerio unknown gene sequence., product = unknown, location = <1..>426, protein_id = AAL17664.1, codon_start = 3, db_xref = GI:16506609, name = CDS											387290	spermine oxidase
BM183969	Dr.13005	Wu:fj23a05	wu:fj23a05		Unknown [-]	fv66b06.x1 Sugano SJD adult male Danio rerio cDNA clone 5413211 3' similar to SW:BCL6_MOUSE P41183 B-CELL LYMPHOMA 6 PROTEIN HOMOLOG. [1] ;, mRNA sequence.	pir:I52586		PROTGI=2136417; PROTID=pir:I52586; PCT=75.19; ALN=133	ref:NP_033874.1		PROTGI=6753172; PROTID=ref:NP_033874.1; PCT=75.19; ALN=133	Hs.434448||Hs.478588	Homo sapiens, clone IMAGE:5298660, mRNA||B-cell CLL/lymphoma 6 (zinc finger protein 51)	Mm.347398	B-cell leukemia/lymphoma 6	335583	wu:fj23a05	LG 2
AI332165					Unknown [-]	fa93g06.x1 zebrafish fin day1 regeneration Danio rerio cDNA 3' similar to contains MSR1.t1 MSR1 repetitive element ;, mRNA sequence.
AI943112	Dr.39178	Engrailed 1b	eng1b	DNA binding||transcription factor activity||nucleus||regulation of transcription, DNA-dependent||development||neuron lineage restriction||regulation of transcription	Unknown [-]	fc84e11.x1 Zebrafish WashU MPIMG EST Danio rerio cDNA clone IMAGE:3728108 3' similar to SW:HME1_BRARE Q04896 HOMEOBOX PROTEIN ENGRAILED-1. ;, mRNA sequence.	sp:Q05925		PROTGI=14917010; PROTID=sp:Q05925; PCT=38.33; ALN=161	sp:P09065		PROTGI=462292; PROTID=sp:P09065; PCT=38.36; ALN=161					30233	engrailed 1b	LG 1
BI430054					Unknown [-]	fs87a12.y1 Zebrafish neuronal Danio rerio cDNA clone 5076407 5', mRNA sequence.
BG306415	Dr.39387	Transcribed locus			Unknown [-]	fm58g09.x1 Zebrafish adult retina cDNA Danio rerio cDNA clone 4199633 3', mRNA sequence.
BM186058					Unknown [-]	fv97b09.y1 Zebrafish SJD adult male II Danio rerio cDNA clone 5544928 5' similar to contains element LTR3 repetitive element ;, mRNA sequence.
BG303317	Dr.39729	Transcribed locus			Unknown [-]	fl51e05.x1 Sugano Kawakami zebrafish DRA Danio rerio cDNA clone 3817425 3', mRNA sequence.							Hs.173233	Hypothetical protein FLJ10970	Mm.212428	RIKEN cDNA 1810057C19 gene
BE201771	Dr.10113	Zgc:103765	zgc:103765	copper ion binding||mitochondrial intermembrane space||copper ion transport||copper chaperone activity	Unknown [-]	fk98e02.x1 Zebrafish Research Genetics C32 fin Danio rerio cDNA 3' similar to SW:COXS_HUMAN Q14061 CYTOCHROME C OXIDASE COPPER CHAPERONE. [1] ;, mRNA sequence.	sp:Q14061		PROTGI=2493873; PROTID=sp:Q14061; PCT=78.33; ALN=60	sp:P56394		PROTGI=3023549; PROTID=sp:P56394; PCT=84.48; ALN=58	Hs.507962||Hs.534383	Transcribed locus, strongly similar to NP_005685.1 COX17 homolog, cytochrome c oxidase assembly protein; human homolog of yeast mitochondrial copper recruitment gene; COX17 (yeast) homolog, cytochrome c oxidase assembly protein [Homo sapiens]||COX17 homol	Mm.27396	Cytochrome c oxidase, subunit XVII assembly protein homolog (yeast)	447914	zgc:103765
AI397289	Dr.32443	Wu:fb09d09	wu:fb09d09		Unknown [-]	fb09d09.x1 zebrafish fin day0 regeneration Danio rerio cDNA 3', mRNA sequence.											336400	wu:fb09d09	LG 14
AI878496	Dr.4106	Wu:fb36b08	wu:fb36b08		Unknown [-]	fc59f10.x1 Zebrafish WashU MPIMG EST Danio rerio cDNA clone IMAGE:3725707 3', mRNA sequence.											321812	wu:fb36b08	LG 18
BG727601	Dr.12252	Transcribed locus, weakly similar to XP_537202.1 PREDICTED: similar to cell adhesion molecule [Canis familiaris]			Unknown [-]	fo89b08.x1 zebrafish gridded kidney Danio rerio cDNA clone 4727007 3' similar to TR:Q28657 Q28657 P-SELECTIN. ;, mRNA sequence.	sp:P16109		PROTGI=126182; PROTID=sp:P16109; PCT=38.46; ALN=181	sp:Q01102		PROTGI=266459; PROTID=sp:Q01102; PCT=39.33; ALN=178	Hs.73800	Selectin P (granule membrane protein 140kDa, antigen CD62)	Mm.3337	Selectin, platelet
AW826448	Dr.28082	Transcribed locus			Unknown [-]	fk61g03.x1 Zebrafish adult retina cDNA Danio rerio cDNA 3', mRNA sequence.
BM104195					Unknown [-]	fv48b10.x1 Sugano SJD adult male Danio rerio cDNA clone 5411659 3' similar to TR:O76071 O76071 WD40 PROTEIN CIAO 1. ;, mRNA sequence.
BE017922	Dr.28135	Transcribed locus			Unknown [-]	fk86e04.x1 Zebrafish Research Genetics C32 fin Danio rerio cDNA 3' similar to SW:TENS_CHICK Q04205 TENSIN. ;, mRNA sequence.	ref:NP_072174.2		PROTGI=17978514; PROTID=ref:NP_072174.2; PCT=52.70; ALN=74				Hs.548939	Transcribed locus, strongly similar to XP_519088.1 PREDICTED: similar to tensin [Pan troglodytes]	Mm.359719	Transcribed locus
AI957890	Dr.315	Wu:fa09h07	wu:fa09h07		Unknown [-]	fd07f06.x1 Zebrafish WashU MPIMG EST Danio rerio cDNA clone IMAGE:3730211 3' similar to contains element MER25 repetitive element ;, mRNA sequence.	ref:NP_055230.1		PROTGI=7657703; PROTID=ref:NP_055230.1; PCT=42.05; ALN=88				Hs.301956	Zinc finger and BTB domain containing 11	Mm.328264||Mm.330356||Mm.347938	Zinc finger and BTB domain containing 11||Transcribed locus||Zinc finger and BTB domain containing 11	334930	wu:fa09h07	LG 9
BE693170	Dr.45415	Titin-like	ttnl	polysaccharide catabolism||nucleic acid binding||DNA binding||protein kinase activity||protein-tyrosine kinase activity||hematopoietin/interferon-class (D200-domain) cytokine receptor activity||vascular endothelial growth factor receptor activity||ATP bin	Unknown [-]	zeh1256r Zebrafish Embryonic Heart cDNA Library Danio rerio cDNA clone zeh1256 3', mRNA sequence.	pir:I38344		PROTGI=2136280; PROTID=pir:I38344; PCT=61.45; ALN=83								368859	titin-like	LG 19
BM095962	Dr.4446	Wu:fc41f02	wu:fc41f02		Unknown [-]	fv28h11.x1 Sugano SJD adult male Danio rerio cDNA clone 5410029 3', mRNA sequence.											324765	wu:fc41f02	LG 8
BM036383					Unknown [-]	fu80a06.x1 Gong zebrafish testis Danio rerio cDNA clone 5377066 3', mRNA sequence.
BI878600	Dr.18577	Cyclin-dependent kinase 8	cdk8	protein kinase activity||protein serine/threonine kinase activity||ATP binding||protein amino acid phosphorylation||kinase activity	Unknown [-]	fl80d08.x1 Sugano Kawakami zebrafish DRA Danio rerio cDNA clone 3820094 3' similar to contains element THR repetitive element ;, mRNA sequence.	sp:P49336		PROTGI=1345718; PROTID=sp:P49336; PCT=95.69; ALN=464	pir:A55817		PROTGI=1083273; PROTID=pir:A55817; PCT=36.56; ALN=316	Hs.193251||Hs.382306	Cell division cycle 2-like 6 (CDK8-like)||Cyclin-dependent kinase 8	Mm.200924||Mm.260576||Mm.301190	Cell division cycle 2-like 6 (CDK8-like)||Cyclin-dependent kinase 8||Similar to cyclin-dependent kinase 8 isoform a	373868	cyclin-dependent kinase 8
BM026555	Dr.25297	Transcribed locus			Unknown [-]	ft07b03.x3 Zebrafish neuronal Danio rerio cDNA clone 5080660 3' similar to TR:Q47340 Q47340 LACZ 5'-REGION ;, mRNA sequence.
AI437390	Dr.27286	Wu:fb33a11	wu:fb33a11		Unknown [-]	fb33a11.x1 Zebrafish WashU MPIMG EST Danio rerio cDNA clone IMAGE:3713660 3', mRNA sequence.	ref:NP_001449.1		PROTGI=4557597; PROTID=ref:NP_001449.1; PCT=51.02; ALN=49				Hs.356690||Hs.476448||Hs.512496	Transcribed locus, strongly similar to NP_001448.1 filamin B, beta (actin binding protein 278); beta filamin; Filamin B, beta; filamin 1 (actin-binding protein-280)-like; filamin B, beta (actin-binding protein-278) [Homo sapiens]||Filamin B, beta (actin b	Mm.28095||Mm.359233	Filamin, beta||Filamin, beta	321728	wu:fb33a11	LG 25
AF164483	Dr.26321	Serine/arginine repetitive matrix 1	srrm1	mRNA processing	Unknown [-]	D0266341 RZPD library 575 Danio rerio cDNA clone CHBOp575D17242Q3, mRNA sequence.	ref:NP_005830.1		PROTGI=5032119; PROTID=ref:NP_005830.1; PCT=52.44; ALN=857	ref:NP_058079.1		PROTGI=7949115; PROTID=ref:NP_058079.1; PCT=53.62; ALN=868	Hs.18192||Hs.440846||Hs.449399||Hs.522638||Hs.528485	Serine/arginine repetitive matrix 1||Hypothetical LOC401079||Transcribed locus, strongly similar to NP_005830.2 serine/arginine repetitive matrix 1; Ser/Arg-related nuclear matrix protein; plenty of prolines 101-like [Homo sapiens]||Transcribed locus||Hyp	Mm.1963||Mm.288693	Serine/arginine repetitive matrix 1||Erythroid differentiation regulator 1	406751	serine/arginine repetitive matrix 1	LG 17
BM103396	Dr.14890	CDNA clone IMAGE:7290666			Unknown [-]	fv20h12.x1 zebrafish adult brain Danio rerio cDNA clone 5387375 3' similar to TR:O75002 O75002 HYPOTHETICAL 20.9 KD PROTEIN. ;, mRNA sequence.	ref:NP_057576.1		PROTGI=7705529; PROTID=ref:NP_057576.1; PCT=46.67; ALN=180	ref:NP_067304.1		PROTGI=10946640; PROTID=ref:NP_067304.1; PCT=46.99; ALN=180	Hs.408233	RAN guanine nucleotide release factor	Mm.316773||Mm.371612	Gene model 1927, (NCBI)||RIKEN cDNA 2400006H24 gene
AI667631	Dr.19590	Transcribed locus			Unknown [-]	fd14a04.x1 Sugano Kawakami zebrafish DRA Danio rerio cDNA clone 2351502 3' similar to TR:O75166 O75166 KIAA0679 PROTEIN ;, mRNA sequence.	pir:T00360		PROTGI=7513064; PROTID=pir:T00360; PCT=37.89; ALN=211	ref:NP_076288.1		PROTGI=15011884; PROTID=ref:NP_076288.1; PCT=37.89; ALN=211	Hs.500842	Meningioma expressed antigen 5 (hyaluronidase)	Mm.122725	Meningioma expressed antigen 5 (hyaluronidase)
AW777557	Dr.23168	Transcribed locus			Unknown [-]	fk47d06.x1 Zebrafish 15-19hr embryonic cDNA Danio rerio cDNA 3', mRNA sequence.
AI601560	Dr.21349	Wu:fc08e01	wu:fc08e01		Unknown [-]	fc08e01.x1 Zebrafish WashU MPIMG EST Danio rerio cDNA clone IMAGE:3720792 3', mRNA sequence.							Hs.56400||Hs.314413	Similar to Dedicator of cytokinesis protein 9 (Cdc42 guanine nucleotide exchange factor zizimin 1)||Dedicator of cytokinesis 9	Mm.156432	Dedicator of cytokinesis 9	323740	wu:fc08e01	LG 6
BM154014	Dr.38076	Zgc:113159		biological process unknown||molecular function unknown||cellular component unknown	Unknown [-]	fv38c09.x1 Sugano SJD adult male Danio rerio cDNA clone 5410577 3', mRNA sequence.	ref:NP_004904.1		PROTGI=4757806; PROTID=ref:NP_004904.1; PCT=62.02; ALN=200				Hs.164410||Hs.550665	Chromosome 16 open reading frame 7||CDNA FLJ38967 fis, clone NT2RI2002260	Mm.276193	RIKEN cDNA 1300018I17 gene	503773	zgc:113159
BI880330	Dr.28170	Transcribed locus			Unknown [-]	fm75f01.x1 Zebrafish adult retina cDNA Danio rerio cDNA clone 4201464 3', mRNA sequence.
BM185350	Dr.17325	Zgc:56530	zgc:56530	endopeptidase inhibitor activity||cysteine protease inhibitor activity||intracellular	Unknown [-]	fv46a11.x1 Sugano SJD adult male Danio rerio cDNA clone 5411253 3' similar to SW:CYTB_HUMAN P04080 CYSTATIN B ;, mRNA sequence.	sp:P04080		PROTGI=1706278; PROTID=sp:P04080; PCT=56.12; ALN=98	sp:Q62426		PROTGI=2494022; PROTID=sp:Q62426; PCT=50.00; ALN=98	Hs.695	Cystatin B (stefin B)	Mm.6095	Cystatin B	393238	zgc:56530
AI626381	Dr.42604	CDNA clone IMAGE:7437224			Unknown [-]	fc08a07.y1 Zebrafish WashU MPIMG EST Danio rerio cDNA clone IMAGE:3720756 5' similar to SW:Y133_HUMAN Q14146 HYPOTHETICAL PROTEIN KIAA0133. ;, mRNA sequence.	sp:Q14146		PROTGI=2495705; PROTID=sp:Q14146; PCT=57; ALN=138								570267	similar to Protein KIAA0133
BE605781	Dr.3096	Translocase of inner mitochondrial membrane 17 homolog A (yeast)	timm17a	mitochondrial inner membrane||mitochondrial inner membrane presequence translocase complex||intracellular protein transport||protein transporter activity||protein transport||protein translocase activity	Unknown [-]	fl20d10.x1 Zebrafish Research Genetics C32 fin Danio rerio cDNA 3', mRNA sequence.	sp:Q99595		PROTGI=3219818; PROTID=sp:Q99595; PCT=86.55; ALN=166	sp:Q9Z0V8		PROTGI=12230198; PROTID=sp:Q9Z0V8; PCT=84.21; ALN=166			Mm.27393	Translocator of inner mitochondrial membrane 17b	386636	translocase of inner mitochondrial membrane 17 homolog A (yeast)
BG884477	Dr.10440	Zgc:101755	zgc:101755	actin binding||F-actin capping protein complex||actin cytoskeleton organization and biogenesis	Unknown [-]	fp40e06.x1 zebrafish gridded kidney Danio rerio cDNA clone 4759019 3', mRNA sequence.	sp:P52907		PROTGI=1705650; PROTID=sp:P52907; PCT=81.63; ALN=283	sp:P47754		PROTGI=1345696; PROTID=sp:P47754; PCT=80.50; ALN=282	Hs.514934	Capping protein (actin filament) muscle Z-line, alpha 1	Mm.19142||Mm.242608||Mm.259380	Transcribed locus||RIKEN cDNA 4933400A11 gene||Capping protein (actin filament) muscle Z-line, alpha 1	474327	zgc:101755
BM186704	Dr.27328	Wu:fb82d10	wu:fb82d10		Unknown [-]	fv76f02.y1 zebrafish adult brain Danio rerio cDNA clone 5414523 5', mRNA sequence.											323118	wu:fb82d10	LG 20
BI887153					Unknown [-]	ZF637-1-001408 Zebrafish shield stage whole embryo cDNA library MPMGp637 Danio rerio cDNA clone MPMGP637_2H1;MPMGP637H012 5', mRNA sequence.
AI641121	Dr.22847	Wu:fc19d12	wu:fc19d12		Unknown [-]	fc19d12.x1 Zebrafish WashU MPIMG EST Danio rerio cDNA clone IMAGE:3721847 3', mRNA sequence.											324124	wu:fc19d12	LG 3
BI891811	Dr.25117	Zgc:64043	zgc:64043	biological process unknown||molecular function unknown||cellular component unknown	Unknown [-]	ZF637-3-001066 Zebrafish shield stage whole embryo cDNA library MPMGp637 Danio rerio cDNA clone MPMGp637_19L5;MPMGp637L0519 5', mRNA sequence.	ref:NP_079401.1		PROTGI=13376703; PROTID=ref:NP_079401.1; PCT=47.41; ALN=116				Hs.169982	Chromosome 10 open reading frame 57	Mm.33344	Expressed sequence AI987986	393341	zgc:64043
BG728815	Dr.3995	Clathrin, heavy polypeptide (Hc)	cltc	clathrin vesicle coat	Unknown [-]	fp03b08.x1 zebrafish gridded kidney Danio rerio cDNA clone 4728518 3', mRNA sequence.	sp:Q00610		PROTGI=1705916; PROTID=sp:Q00610; PCT=94.76; ALN=1680				Hs.368266||Hs.491351	Clathrin, heavy polypeptide-like 1||Clathrin, heavy polypeptide (Hc)	Mm.254588	Clathrin, heavy polypeptide (Hc)	323579	clathrin, heavy polypeptide (Hc)	LG 10
AI601278	Dr.21307	SET and MYND domain containing 1	smyd1		Unknown [-]	fc09a05.x1 Zebrafish WashU MPIMG EST Danio rerio cDNA clone IMAGE:3720848 3' similar to TR:P97444 P97444 CD8BETA OPPOSITE STRAND ;, mRNA sequence.	ref:NP_064582.1		PROTGI=9910274; PROTID=ref:NP_064582.1; PCT=28.35; ALN=441	ref:NP_033892.1		PROTGI=10257425; PROTID=ref:NP_033892.1; PCT=60.72; ALN=471	Hs.516176	SET and MYND domain containing 1	Mm.234274	SET and MYND domain containing 1	321245	SET and MYND domain containing 1	LG 12
AW165153	Dr.6246	Hyperparathyroidism 2 homolog (human)	hrpt2		Unknown [-]	fe02g05.x1 Zebrafish WashU MPIMG EST Danio rerio cDNA clone IMAGE:3737720 3' similar to WP:F35F11.E CE20750 ;, mRNA sequence.	ref:NP_078805.2		PROTGI=16506830; PROTID=ref:NP_078805.2; PCT=90.58; ALN=519				Hs.378996	Hyperparathyroidism 2 (with jaw tumor)	Mm.156727	Hyperparathyroidism 2 homolog (human)	393319	hyperparathyroidism 2 homolog (human)
BG305991	Dr.5231	Histone 2, H2, like	zgc:73093	nucleosome||DNA binding||nucleus||nucleosome assembly||chromosome organization and biogenesis (sensu Eukaryota)	Unknown [-]	fm15e05.x1 Zebrafish adult retina cDNA Danio rerio cDNA clone 4146512 3' similar to SW:H2BL_HUMAN Q93080 HISTONE H2B L ;, mRNA sequence.	sp:Q93078		PROTGI=7387738; PROTID=sp:Q93078; PCT=93.65; ALN=126	pir:I48401		PROTGI=2119000; PROTID=pir:I48401; PCT=92.86; ALN=126	Hs.2178||Hs.130853||Hs.132550||Hs.137594||Hs.182137||Hs.182432||Hs.352109||Hs.371887||Hs.376691||Hs.534368||Hs.534369||Hs.546314||Hs.553494||Hs.553506	Histone 2, H2be||Histone 1, H2bd||Histone 1, H2bj||Histone 1, H2bl||Histone 1, H2bg||Histone 1, H2bm||Histone 1, H2bg||Histone 1, H2ba||Histone 3, H2bb||Histone 1, H2bn||Histone 1, H2be||Histone 1, H2bc||Histone 1, H2bb||Histone 1, H2bi	Mm.170587||Mm.249751||Mm.257055||Mm.261672||Mm.261673||Mm.261676||Mm.261677||Mm.264645||Mm.277425||Mm.352273||Mm.377879||Mm.377880	Histone 1, H2be||Histone 1, H2bb||Histone 1, H2bj||Histone 1, H2bf||Histone 1, H2bg||Histone 1, H2bg||Histone 1, H2bn||Histone 1, H2bp||Histone 1, H2bm||Histone 1, H2bh||Histone 1, H2ba||Histone 1, H2bl	386920	histone 2, H2, like	LG 10
BI882791					Unknown [-]	fm97h05.x1 Zebrafish Research Genetics C32 fin Danio rerio cDNA clone 4468856 3', mRNA sequence.
AW567165	Dr.28039	Transcribed locus			Unknown [-]	fk34h09.x1 zebrafish fin day1 regeneration Danio rerio cDNA 3', mRNA sequence.
BI891458	Dr.32049	Zgc:92841	zgc:92841	biological process unknown||holocytochrome-c synthase activity||mitochondrion	Unknown [-]	ZF637-3-000713 Zebrafish shield stage whole embryo cDNA library MPMGp637 Danio rerio cDNA clone MPMGp637_15L6;MPMGp637L0615 5', mRNA sequence.	sp:P53701		PROTGI=1705694; PROTID=sp:P53701; PCT=63.84; ALN=262	sp:P53702		PROTGI=1705695; PROTID=sp:P53702; PCT=67.19; ALN=251	Hs.211571	Holocytochrome c synthase (cytochrome c heme-lyase)	Mm.261751||Mm.284033	MRNA similar to holocytochrome c synthase (cytochrome c heme-lyase) (cDNA clone MGC:59005 IMAGE:6465256), complete cds||Holocytochrome c synthetase	436771	zgc:92841
AI353464	Dr.42809	Transcribed locus, weakly similar to XP_453849.1 unnamed protein product [Kluyveromyces lactis]			Unknown [-]	zeh0534.seq.F Zebrafish Embryonic Heart cDNA Library Danio rerio cDNA 5', mRNA sequence.
BI886653	Dr.3509	Splicing factor, arginine/serine-rich 3	sfrs3	nuclear mRNA splicing, via spliceosome||nucleic acid binding||mRNA processing	Unknown [-]	ZF637-1-000908 Zebrafish shield stage whole embryo cDNA library MPMGp637 Danio rerio cDNA clone MPMGp637_16F15;MPMGp637F1516 5', mRNA sequence.	sp:P23152		PROTGI=139781; PROTID=sp:P23152; PCT=87.35; ALN=165	pir:S14016		PROTGI=111257; PROTID=pir:S14016; PCT=87.35; ALN=165	Hs.405144	Splicing factor, arginine/serine-rich 3	Mm.312147||Mm.340763||Mm.358634	Similar to Splicing factor, arginine/serine-rich 3 (Pre-mRNA splicing factor SRP20) (X16 protein)||Transcribed locus, strongly similar to NP_003008.1 splicing factor, arginine/serine-rich 3; splicing factor, arginine//serine-rich, 20-kD [Homo sapiens]||Sp	368925	splicing factor, arginine/serine-rich 3
BM154092	Dr.956	Zgc:92631	zgc:92631	cytochrome-c oxidase activity||mitochondrion||electron transport	Unknown [-]	fv83b11.x1 Zebrafish SJD adult male II Danio rerio cDNA clone 5543756 3' similar to SW:COXG_HUMAN P14854 CYTOCHROME C OXIDASE POLYPEPTIDE VIB ;, mRNA sequence.	sp:P14854		PROTGI=117115; PROTID=sp:P14854; PCT=72.09; ALN=86	ref:NP_079904.1		PROTGI=13385090; PROTID=ref:NP_079904.1; PCT=70.93; ALN=86	Hs.431668||Hs.550544	Cytochrome c oxidase subunit Vib polypeptide 1 (ubiquitous)||Cytochrome c oxidase subunit VIb polypeptide 2 (testis)	Mm.400||Mm.29625||Mm.359024	Cytochrome c oxidase, subunit VIb polypeptide 1||Transcribed locus||Cytochrome c oxidase subunit VIb polypeptide 2	436968	zgc:92631
AI584535	Dr.5066	Zgc:77243	zgc:77243	biological process unknown||actin binding||calcium ion binding||cellular component unknown	Unknown [-]	fb95c03.x1 Zebrafish WashU MPIMG EST Danio rerio cDNA clone IMAGE:3719620 3', mRNA sequence.	pir:FAHUA3		PROTGI=1070610; PROTID=pir:FAHUA3; PCT=85.29; ALN=877	sp:O88990		PROTGI=13123944; PROTID=sp:O88990; PCT=85.75; ALN=877	Hs.445037||Hs.535603	Actinin, alpha 3||Transcribed locus, moderately similar to NP_068695.1 actinin alpha 4 [Mus musculus]	Mm.5316||Mm.37638	Actinin alpha 3||Actinin alpha 2	323320	zgc:77243	LG 7
AI721732	Dr.46636	Transcribed locus			Unknown [-]	fc31g05.x1 Zebrafish WashU MPIMG EST Danio rerio cDNA clone IMAGE:3723032 3', mRNA sequence.
AW202706	Dr.27812	Wu:fj21a02	wu:fj21a02		Unknown [-]	fj21a02.y1 Zebrafish adult olfactory Danio rerio cDNA 5', mRNA sequence.											335546	wu:fj21a02	LG 17
BM154192	Dr.15326	Transcribed locus			Unknown [-]	fv85c03.x1 Zebrafish SJD adult male II Danio rerio cDNA clone 5543812 3', mRNA sequence.
BI845355	Dr.14094	Transcribed locus			Unknown [-]	fs94e08.y1 Zebrafish neuronal Danio rerio cDNA clone 5077358 5', mRNA sequence.
BG306043	Dr.11283	Solute carrier family 25 (mitochondrial carrier; phosphate carrier), member 3, like	slc25a3l	binding||transport||membrane||integral to membrane	Unknown [-]	fm16c12.x1 Zebrafish adult retina cDNA Danio rerio cDNA clone 4146431 3' similar to SW:MPCP_BOVIN P12234 MITOCHONDRIAL PHOSPHATE CARRIER PROTEIN PRECURSOR ;, mRNA sequence.	ref:NP_002626.1		PROTGI=4505775; PROTID=ref:NP_002626.1; PCT=79.11; ALN=349	ref:NP_065266.1		PROTGI=10048462; PROTID=ref:NP_065266.1; PCT=32.63; ALN=221	Hs.290404||Hs.368451||Hs.536652||Hs.553469	Solute carrier family 25 (mitochondrial carrier; phosphate carrier), member 3||Hypothetical FLJ40434||Transcribed locus, weakly similar to NP_002626.1 solute carrier family 25 member 3 isoform b precursor; phosphate carrier; mitochondrial phosphate carrie	Mm.298	Solute carrier family 25 (mitochondrial carrier, phosphate carrier), member 3	393688	solute carrier family 25 (mitochondrial carrier; phosphate carrier), member 3, like
AJ001423	Dr.20167	Tenascin W	tnw		axon guidance [0007411]	Danio rerio mRNA for tenascin-W.	prf:2211329A		PROTGI=1589549; PROTID=prf:2211329A; PCT=35.36; ALN=670	pir:JQ1322		PROTGI=91806; PROTID=pir:JQ1322; PCT=34.38; ALN=665	Hs.156369	Tenascin N	Mm.90140	Tenascin N	30234	tenascin W	LG 2
AW076620	Dr.27723	Wu:fj01e10	wu:fj01e10		Unknown [-]	fj01e10.x1 Zebrafish adult olfactory Danio rerio cDNA 3', mRNA sequence.											335321	wu:fj01e10	LG 7
AI641381	Dr.22884	Transcribed locus			Unknown [-]	fc14c05.x1 Zebrafish WashU MPIMG EST Danio rerio cDNA clone IMAGE:3721352 3', mRNA sequence.
AI721673	Dr.16577	Wu:fc30h01	wu:fc30h01		Unknown [-]	fc30h01.x1 Zebrafish WashU MPIMG EST Danio rerio cDNA clone IMAGE:3722929 3', mRNA sequence.											324494	wu:fc30h01	LG 19
BI670932	Dr.14322	Transcribed locus			Unknown [-]	fp58d01.x1 Zebrafish adult retina cDNA Danio rerio cDNA clone 4786201 3', mRNA sequence.
AI497566	Dr.31813	Zgc:109930		biological process unknown||molecular function unknown||cellular component unknown	Unknown [-]	fb63c10.x1 Zebrafish WashU MPIMG EST Danio rerio cDNA clone IMAGE:3716562 3' similar to SW:RGR_HUMAN P47804 RPE-RETINAL G PROTEIN-COUPLED RECEPTOR. ;, mRNA sequence.	sp:P47804		PROTGI=1350592; PROTID=sp:P47804; PCT=42.50; ALN=280	sp:Q9Z2B3		PROTGI=10720251; PROTID=sp:Q9Z2B3; PCT=41.75; ALN=285	Hs.1544	Retinal G protein coupled receptor	Mm.20460	Retinal G protein coupled receptor	554142	zgc:109930
BM103369	Dr.14371	Transcribed locus			Unknown [-]	fv20e11.x1 zebrafish adult brain Danio rerio cDNA clone 5387229 3' similar to TR:Q9YGS2 Q9YGS2 REVERSE TRANSCRIPTASE-LIKE PROTEIN. ;, mRNA sequence.
BM101698	Dr.4744	Wu:fk35f04	wu:fk35f04		Unknown [-]	fv35a10.y1 Sugano SJD adult male Danio rerio cDNA clone 5410458 5', mRNA sequence.											386925	wu:fk35f04	LG 23
AI384859	Dr.23594	Wu:fb11b10	wu:fb11b10		Unknown [-]	fb11b10.x1 zebrafish fin day0 regeneration Danio rerio cDNA 3', mRNA sequence.	ref:NP_054831.1		PROTGI=7657659; PROTID=ref:NP_054831.1; PCT=60.78; ALN=143	ref:NP_114389.1		PROTGI=14030775; PROTID=ref:NP_114389.1; PCT=60.67; ALN=140	Hs.253594	Trichorhinophalangeal syndrome I	Mm.30466	Trichorhinophalangeal syndrome I (human)	336460	wu:fb11b10	LG 19
AW116537	Dr.7289	Wu:fi15g04	wu:fi15g04	cysteine-type endopeptidase activity||ubiquitin thiolesterase activity||glycylpeptide N-tetradecanoyltransferase activity||N-terminal protein myristoylation||ubiquitin-dependent protein catabolism	Unknown [-]	fi15h04.x1 Sugano Kawakami zebrafish DRA Danio rerio cDNA clone 2601271 3', mRNA sequence.	sp:Q9Y6I4		PROTGI=10720340; PROTID=sp:Q9Y6I4; PCT=30.30; ALN=308	sp:Q61068		PROTGI=2501457; PROTID=sp:Q61068; PCT=45.28; ALN=315	Hs.31856	Ubiquitin specific protease 42	Mm.259620	Ubiquitin specific protease 42	327528	wu:fi15g04	LG 12
BG727567	Dr.11969	Transcribed locus, moderately similar to NP_602304.1 regulatory factor X3 isoform b; DNA binding protein RFX3 [Homo sapiens]			Unknown [-]	fo88c03.x1 zebrafish gridded kidney Danio rerio cDNA clone 4727044 3', mRNA sequence.	pir:A35913		PROTGI=107571; PROTID=pir:A35913; PCT=94.67; ALN=75	pir:A55926		PROTGI=1083292; PROTID=pir:A55926; PCT=94.67; ALN=75	Hs.73677	Regulatory factor X, 1 (influences HLA class II expression)	Mm.7892	Regulatory factor X, 1 (influences HLA class II expression)
BI882649	Dr.29806	Zgc:100893	zgc:100893	metabolism||oxidoreductase activity	Unknown [-]	fm95g09.x1 Zebrafish Research Genetics C32 fin Danio rerio cDNA clone 4468792 3' similar to SW:TYR1_AMBME P55027 5,6-DIHYDROXYINDOLE-2-CARBOXYLIC ACID OXIDASE PRECURSOR ;contains Alu repetitive element;, mRNA sequence.	sp:P17643		PROTGI=12644141; PROTID=sp:P17643; PCT=68.28; ALN=511	ref:NP_112479.1		PROTGI=13654241; PROTID=ref:NP_112479.1; PCT=67.44; ALN=513	Hs.270279||Hs.547176	Tyrosinase-related protein 1||Transcribed locus, weakly similar to NP_000541.1 tyrosinase-related protein 1 [Homo sapiens]	Mm.30438	Tyrosinase-related protein 1	437022	zgc:100893
AI584220	Dr.21161	Wu:fb82f02	wu:fb82f02		Unknown [-]	fb82f02.x1 Zebrafish WashU MPIMG EST Danio rerio cDNA clone IMAGE:3718395 3', mRNA sequence.											323126	wu:fb82f02	LG 15
AI878263	Dr.31571	Wu:fj80e11	wu:fj80e11		Unknown [-]	fc52e10.y1 Zebrafish WashU MPIMG EST Danio rerio cDNA clone IMAGE:3725034 5', mRNA sequence.											337513	wu:fj80e11	LG 7
BI476516	Dr.16576	Transcribed locus, moderately similar to NP_899001.1 fibronectin type 3 and SPRY domain-containing protein [Mus musculus]			Unknown [-]	fq29h06.x3 zebrafish adult brain Danio rerio cDNA clone 4832891 3', mRNA sequence.
BG308485	Dr.20618	Transcribed locus			Unknown [-]	fl92z67.x1 Zebrafish adult retina cDNA Danio rerio cDNA clone 4144230 3', mRNA sequence.
BI983705					Unknown [-]	fu04g04.x3 Campbell zebrafish ovary Danio rerio cDNA clone 5304390 3', mRNA sequence.
BG304082	Dr.11547	Glutamate-cysteine ligase, modifier subunit	gclm	oxidoreductase activity||ligase activity	Unknown [-]	fl30b07.x1 Sugano Kawakami zebrafish DRA Danio rerio cDNA clone 3815364 3', mRNA sequence.	pir:JC2474		PROTGI=1082401; PROTID=pir:JC2474; PCT=65.15; ALN=263	ref:NP_032155.1		PROTGI=6680019; PROTID=ref:NP_032155.1; PCT=64.02; ALN=263	Hs.315562	Glutamate-cysteine ligase, modifier subunit	Mm.348081	Glutamate-cysteine ligase , modifier subunit	333974	glutamate-cysteine ligase, modifier subunit	LG 8
BG306468	Dr.5536	Wu:fc03g05	wu:fc03g05		Unknown [-]	fm56d06.x1 Zebrafish adult retina cDNA Danio rerio cDNA clone 4199459 3' similar to TR:Q9Y4P7 Q9Y4P7 HYPOTHETICAL 42.3 KD PROTEIN ;, mRNA sequence.	pir:T12540		PROTGI=7512622; PROTID=pir:T12540; PCT=72; ALN=51				Hs.12813	TCDD-inducible poly(ADP-ribose) polymerase	Mm.246398||Mm.362135	TCDD-inducible poly(ADP-ribose) polymerase||Transcribed locus	323584	wu:fc03g05	LG 18
AW826454	Dr.23226	Transcribed locus			Unknown [-]	fk61h10.x1 Zebrafish adult retina cDNA Danio rerio cDNA 3', mRNA sequence.
AW116230	Dr.6655	Zgc:66467	zgc:66467	nuclear mRNA splicing, via spliceosome||nucleic acid binding||nucleus||spliceosome complex||mRNA processing||zinc ion binding	Unknown [-]	fi12g11.x1 Sugano Kawakami zebrafish DRA Danio rerio cDNA clone 2600996 3', mRNA sequence.	sp:Q9ULV3		PROTGI=12643326; PROTID=sp:Q9ULV3; PCT=42.90; ALN=336				Hs.212395	CDKN1A interacting zinc finger protein 1	Mm.170508	CDKN1A interacting zinc finger protein 1	406846	zgc:66467	LG 5
BG985499	Dr.1940	CDNA clone IMAGE:7150239			Unknown [-]	1209t3 NICHD Zebrafish normalized I Danio rerio cDNA clone 1209, mRNA sequence.	pir:A35715		PROTGI=106032; PROTID=pir:A35715; PCT=94.38; ALN=249	sp:P08032		PROTGI=17380523; PROTID=sp:P08032; PCT=58.06; ALN=248	Hs.313327||Hs.372331||Hs.496874	Transcribed locus, strongly similar to NP_003118.1 spectrin, alpha, non-erythrocytic 1 (alpha-fodrin) [Homo sapiens]||Spectrin, alpha, non-erythrocytic 1 (alpha-fodrin)||Transcribed locus, strongly similar to NP_003118.1 spectrin, alpha, non-erythrocytic	Mm.204969	Spectrin alpha 2	327050	wu:fa20e05
AW171501	Dr.20729	Zgc:85610	zgc:85610	ribose phosphate diphosphokinase activity||cellular component unknown||nucleoside metabolism||nucleotide biosynthesis	Unknown [-]	fi42e01.x1 Sugano Kawakami zebrafish DRA Danio rerio cDNA clone 2640312 3', mRNA sequence.	ref:NP_002758.1		PROTGI=4506133; PROTID=ref:NP_002758.1; PCT=92.44; ALN=357	ref:NP_080938.1		PROTGI=13386146; PROTID=ref:NP_080938.1; PCT=44.38; ALN=346	Hs.462418	Phosphoribosyl pyrophosphate synthetase-associated protein 2	Mm.27703||Mm.296888	Phosphoribosyl pyrophosphate synthetase-associated protein 2||Gene model 1834, (NCBI)	406369	phosphoribosyl pyrophosphate synthetase-associated protein 2	LG 3
BG891950	Dr.38302	Poly A binding protein, cytoplasmic 1 a	pabpc1		Unknown [-]	fp44c11.x1 zebrafish gridded kidney Danio rerio cDNA clone 4759317 3', mRNA sequence.	sp:P11940		PROTGI=3183544; PROTID=sp:P11940; PCT=91.54; ALN=634	sp:P29341		PROTGI=129535; PROTID=sp:P29341; PCT=91.38; ALN=634	Hs.387804||Hs.458280||Hs.535267	Poly(A) binding protein, cytoplasmic 1||Poly(A) binding protein, cytoplasmic 3||Transcribed locus, strongly similar to NP_080502.1 RIKEN cDNA 4932702K14 [Mus musculus]	Mm.26987||Mm.321063||Mm.371570	RIKEN cDNA 4932702K14 gene||Transcribed locus, moderately similar to NP_112241.2 poly(A) binding protein, cytoplasmic 3; poly(A)-binding protein-like 3; poly(A)-binding protein, cytoplasmic 3; testis-specific poly(A)-binding protein (PABP); testis-specifi	393856	poly A binding protein, cytoplasmic 1 b	LG 16
BG305710					Unknown [-]	fm08e02.x1 Zebrafish adult retina cDNA Danio rerio cDNA clone 4145739 3', mRNA sequence.
AA606218	Dr.24992	Zgc:92774	zgc:92774	DNA binding||transcription factor activity||DNA-directed RNA polymerase activity||transcription||RNA elongation||regulation of transcription, DNA-dependent||cellular component unknown||transferase activity||metal ion binding	Unknown [-]	fa28e02.s1 Ekkerpost segmentation zebrafish embryo Danio rerio cDNA clone 1037018 3' similar to TR:G798898 G798898 HYPOTHETICAL 12.5 KD PROTEIN. ;, mRNA sequence.	sp:Q9Y2Y1		PROTGI=17380294; PROTID=sp:Q9Y2Y1; PCT=92.59; ALN=108	ref:NP_080177.1		PROTGI=13385394; PROTID=ref:NP_080177.1; PCT=93.52; ALN=108	Hs.437186	Polymerase (RNA) III (DNA directed) polypeptide K, 12.3 kDa	Mm.306482	Polymerase (RNA) III (DNA directed) polypeptide K	436826	zgc:92774
BI704394					Unknown [-]	zfshTARAMA000224 Zebrafish shield stage whole embryo cDNA library MPMGp637 Danio rerio cDNA clone MPMGp637G1621 5', mRNA sequence.
AW344232				transcription factor TFIID complex	Unknown [-]	fi76b06.x1 Sugano Kawakami zebrafish DRA Danio rerio cDNA clone 2643539 3' similar to contains element TAR1 repetitive element ;, mRNA sequence.											334474	TAF3 RNA polymerase II, TATA box binding protein (TBP)-associated facto
BG303063	Dr.11441	Wu:fk59g12	wu:fk59g12		Unknown [-]	fl43e11.x1 Sugano Kawakami zebrafish DRA Danio rerio cDNA clone 3816669 3' similar to TR:O94886 O94886 KIAA0792 PROTEIN. ;, mRNA sequence.	pir:T48692		PROTGI=11360159; PROTID=pir:T48692; PCT=79.42; ALN=238				Hs.414473	Chromosome 6 open reading frame 110	Mm.157904	CDNA sequence BC026370	335723	wu:fk59g12	LG 11
BM036376	Dr.14958	Transcribed locus			Unknown [-]	fu79h07.x1 Gong zebrafish testis Danio rerio cDNA clone 5377381 3', mRNA sequence.
BI877552					Unknown [-]	fl73e08.x1 Sugano Kawakami zebrafish DRA Danio rerio cDNA clone 3819375 3' similar to contains element MER22 repetitive element ;, mRNA sequence.
AW826222	Dr.23208	Zgc:64014	zgc:64014	protein binding||integral to peroxisomal membrane||peroxisome membrane protein import	Unknown [-]	fk41g06.x1 Zebrafish 15-19hr embryonic cDNA Danio rerio cDNA 3', mRNA sequence.	ref:NP_060399.1		PROTGI=8923625; PROTID=ref:NP_060399.1; PCT=32.51; ALN=312				Hs.517400	Peroxisome biogenesis factor 26	Mm.34744	Peroxisome biogenesis factor 26	334644	zgc:64014	LG 4
BI670861	Dr.12451	Zgc:73213	zgc:73213	biological process unknown||molecular function unknown||cellular component unknown	Unknown [-]	fp57d05.x1 Zebrafish adult retina cDNA Danio rerio cDNA clone 4786208 3' similar to TR:O97623 O97623 RETINAL PIGMENT EPITHELIUM-SPECIFIC PROTEIN RPE65. [1] ;, mRNA sequence.	ref:NP_000320.1		PROTGI=4506591; PROTID=ref:NP_000320.1; PCT=74.20; ALN=530	ref:NP_067461.2		PROTGI=11993946; PROTID=ref:NP_067461.2; PCT=41.49; ALN=515	Hs.2133	Retinal pigment epithelium-specific protein 65kDa	Mm.131708	Retinal pigment epithelium 65	393724	zgc:73213
BI671633	Dr.18139	Transcribed locus			Unknown [-]	fs50h02.y1 Zebrafish SJD day 8 fin regeneration Danio rerio cDNA clone 5071346 5', mRNA sequence.
BI891040	Dr.15391	Wu:fa28b06	wu:fa28b06		Unknown [-]	ZF637-3-000295 Zebrafish shield stage whole embryo cDNA library MPMGp637 Danio rerio cDNA clone MPMGp637_13M3;MPMGp637M0313 5', mRNA sequence.	ref:NP_112737.1		PROTGI=14110417; PROTID=ref:NP_112737.1; PCT=87.05; ALN=193	pir:I49070		PROTGI=2137112; PROTID=pir:I49070; PCT=81.07; ALN=187	Hs.480073||Hs.507674	Heterogeneous nuclear ribonucleoprotein D (AU-rich element RNA binding protein 1, 37kDa)||Transcribed locus, strongly similar to XP_517193.1 PREDICTED: similar to Heterogeneous nuclear ribonucleoprotein D0 (hnRNP D0) (AU-rich element RNA-binding protein 1	Mm.150231	Hypothetical protein C230004L04	327100	wu:fa28b06	LG 10
AI105923	Dr.886	Transcribed locus			Unknown [-]	cb03g07_t3.1 ZF adult heart library Danio rerio cDNA 5 prime, mRNA sequence.
BM036992	Dr.13096	Zgc:86738	zgc:86738	biological process unknown||molecular function unknown||cellular component unknown	Unknown [-]	fu85e12.x1 Gong zebrafish ovary Danio rerio cDNA clone 5377655 3' similar to contains element MER28 repetitive element ;, mRNA sequence.							Hs.356187	Fasting-inducible integral membrane protein TM6P1	Mm.170023	CDNA sequence BC014685	415231	zgc:86738
AI957521	Dr.26396	Wu:fc11a05	wu:fc11a05		Unknown [-]	fc92h03.x1 Zebrafish WashU MPIMG EST Danio rerio cDNA clone IMAGE:3728885 3', mRNA sequence.	sp:O75362		PROTGI=12585545; PROTID=sp:O75362; PCT=63.19; ALN=134	ref:NP_033590.1		PROTGI=6677623; PROTID=ref:NP_033590.1; PCT=51.72; ALN=58	Hs.155040	Zinc finger protein 217	Mm.22858	Zinc finger protein 217	323822	wu:fc11a05
BE558061	Dr.11020	Zgc:77852	zgc:77852	biological process unknown||molecular function unknown||cellular component unknown	Unknown [-]	fl18f01.y1 Zebrafish Research Genetics C32 fin Danio rerio cDNA 5' similar to TR:O94520 O94520 HYPOTHETICAL 21.6 KD PROTEIN. ;contains element LTR9 repetitive element ;, mRNA sequence.	ref:NP_057538.1		PROTGI=7705997; PROTID=ref:NP_057538.1; PCT=75.41; ALN=181	ref:NP_080795.1		PROTGI=13386014; PROTID=ref:NP_080795.1; PCT=75.41; ALN=181	Hs.250905	Hypothetical protein LOC51234	Mm.220942	RIKEN cDNA 2610318K02 gene	402956	zgc:77852
BG305364	Dr.11081	Zgc:86630	zgc:86630	RNA binding||structural constituent of ribosome||intracellular||ribosome||protein biosynthesis	Unknown [-]	fm12d03.x1 Zebrafish adult retina cDNA Danio rerio cDNA clone 4146077 3' similar to TR:Q16540 Q16540 L23-RELATED PROTEIN. ;, mRNA sequence.				ref:NP_035418.1		PROTGI=6755352; PROTID=ref:NP_035418.1; PCT=60.78; ALN=153	Hs.3254	Mitochondrial ribosomal protein L23	Mm.12144||Mm.314652	Mitochondrial ribosomal protein L23||Transcribed locus	415142	zgc:86630
AW171415	Dr.955	Wu:fb98b06	wu:fb98b06		Unknown [-]	fi41c11.x1 Sugano Kawakami zebrafish DRA Danio rerio cDNA clone 2640212 3', mRNA sequence.	pir:A37098		PROTGI=106081; PROTID=pir:A37098; PCT=72.63; ALN=274				Hs.58414	Filamin C, gamma (actin binding protein 280)	Mm.39046	Filamin C, gamma (actin binding protein 280)	323425	wu:fb98b06	LG 23
BM154242					Unknown [-]	fv86e04.x1 Zebrafish SJD adult male II Danio rerio cDNA clone 5543911 3', mRNA sequence.
BM183964	Dr.10029	Glyoxalase 1	glo1	lactoylglutathione lyase activity||carbohydrate metabolism	Unknown [-]	fv66a10.x1 Sugano SJD adult male Danio rerio cDNA clone 5413171 3', mRNA sequence.	pir:S63603		PROTGI=2135301; PROTID=pir:S63603; PCT=72.99; ALN=174				Hs.268849	Glyoxalase I	Mm.261984	Glyoxalase 1	368213	glyoxalase 1	LG 13
BI879659	Dr.27191	Guanine nucleotide binding protein (G protein), beta polypeptide 1	gnb1	signal transducer activity||signal transduction	Unknown [-]	fm63h05.x1 Zebrafish adult retina cDNA Danio rerio cDNA clone 4200416 3' similar to SW:GBB1_XENLA P79959 GUANINE NUCLEOTIDE-BINDING PROTEIN G(I)/G(S)/G(T) BETA SUBUNIT 1 ;, mRNA sequence.	ref:NP_002065.1		PROTGI=11321585; PROTID=ref:NP_002065.1; PCT=98.82; ALN=340	pir:JC5057		PROTGI=2137307; PROTID=pir:JC5057; PCT=98.82; ALN=340	Hs.185172||Hs.430425||Hs.553286	Guanine nucleotide binding protein (G protein), beta polypeptide 2||Guanine nucleotide binding protein (G protein), beta polypeptide 1||Transcribed locus, strongly similar to XP_531052.1 PREDICTED: hypothetical protein XP_531052 [Pan troglodytes]	Mm.2344||Mm.30141||Mm.359960||Mm.367397	Guanine nucleotide binding protein, beta 1||Guanine nucleotide binding protein, beta 2||Transcribed locus, moderately similar to XP_425517.1 PREDICTED: similar to guanine nucleotide-binding protein, beta-3 subunit [Gallus gallus]||Transcribed locus, moder	322104	guanine nucleotide binding protein (G protein), beta polypeptide 1	LG 8
BG985443	Dr.4682	Id:ibd1064	id:ibd1064		Unknown [-]	1064t7 NICHD Zebrafish normalized I Danio rerio cDNA clone 1064, mRNA sequence.	pir:A29440		PROTGI=88607; PROTID=pir:A29440; PCT=87.30; ALN=63				Hs.368376	Signal recognition particle receptor (&apos;docking protein&apos;)	Mm.284688	Signal recognition particle receptor (&apos;docking protein&apos;)	338111	id:ibd1064
BE201648					Unknown [-]	fk96d07.x1 Zebrafish Research Genetics C32 fin Danio rerio cDNA 3' similar to gb:X57110 PROTO-ONCOGENE C-CBL (HUMAN);contains Alu repetitive element;, mRNA sequence.
BM187315	Dr.42673	Transcribed locus			Unknown [-]	fw15d07.y1 SJD adult pectoral fin Danio rerio cDNA clone 5546557 5' similar to TR:Q9YGS2 Q9YGS2 REVERSE TRANSCRIPTASE-LIKE PROTEIN. ;, mRNA sequence.
U66569	Dr.27163	Myocyte enhancer factor 2c	mef2c	DNA binding||transcription factor activity||ATP binding||nucleus||transcription||regulation of transcription, DNA-dependent||ATP synthesis coupled proton transport||proton-transporting two-sector ATPase complex||hydrogen-transporting ATP synthase activity	transcription regulation [0006355]	Danio rerio myocyte enhancer factor 2C MEF2C (mef2C) mRNA, complete cds.	sp:Q06413		PROTGI=2500875; PROTID=sp:Q06413; PCT=76.20; ALN=449	pir:A47561		PROTGI=477011; PROTID=pir:A47561; PCT=76.65; ALN=449	Hs.444409	MADS box transcription enhancer factor 2, polypeptide C (myocyte enhancer factor 2C)	Mm.24001	Myocyte enhancer factor 2C	30575	myocyte enhancer factor 2c	LG 10
BG305687	Dr.11078	Transcribed locus			Unknown [-]	fm08a08.x1 Zebrafish adult retina cDNA Danio rerio cDNA clone 4145559 3', mRNA sequence.
BG303086	Dr.44865	Transcribed locus			Unknown [-]	fl43h09.x1 Sugano Kawakami zebrafish DRA Danio rerio cDNA clone 3816809 3' similar to TR:Q07784 Q07784 TITIN ;contains Alu repetitive element;, mRNA sequence.	pir:S63665		PROTGI=2136281; PROTID=pir:S63665; PCT=56; ALN=215	pir:S20900		PROTGI=111157; PROTID=pir:S20900; PCT=38; ALN=211
BE557106	Dr.10315	Danio rerio, Similar to gem (nuclear organelle) associated protein 7, clone IMAGE:5611845, mRNA			Unknown [-]	fk94d05.y1 Zebrafish Research Genetics C32 fin Danio rerio cDNA 5', mRNA sequence.	ref:NP_078983.1		PROTGI=13376001; PROTID=ref:NP_078983.1; PCT=49.59; ALN=121
AA494741	Dr.32608	Wu:fa11h10	wu:fa11h10		Unknown [-]	fa11h10.s1 Zebrafish ICRFzfls Danio rerio cDNA clone 14H24 3' similar to SW:ZN37_HUMAN P17032 ZINC FINGER PROTEIN 37 ;, mRNA sequence.	sp:Q99676		PROTGI=12643434; PROTID=sp:Q99676; PCT=58.33; ALN=36				Hs.99971	Zinc finger protein 272			335021	wu:fa11h10	LG 2
AW076688	Dr.34560	Pmel17 (pmel17)			Unknown [-]	fj03d05.x1 Zebrafish adult olfactory Danio rerio cDNA 3' similar to contains Alu repetitive element;, mRNA sequence.	pir:A41234		PROTGI=106977; PROTID=pir:A41234; PCT=46.96; ALN=246	pir:S53871		PROTGI=1363208; PROTID=pir:S53871; PCT=46.32; ALN=260	Hs.95972	Silver homolog (mouse)	Mm.16756	Silver	321239	sb:cb397
AW174514	Dr.776	Im:7233939		biological process unknown||molecular function unknown||cellular component unknown	Unknown [-]	fj05b04.y1 Zebrafish adult olfactory Danio rerio cDNA 5' similar to gb:Z21507 ELONGATION FACTOR 1-DELTA (HUMAN);, mRNA sequence.	ref:NP_066944.1		PROTGI=11136628; PROTID=ref:NP_066944.1; PCT=81.67; ALN=120	sp:O70251		PROTGI=13124180; PROTID=sp:O70251; PCT=80.83; ALN=120					503787	im:7233939
BM187002					Unknown [-]	fv80g02.y1 Zebrafish SJD day 8 fin regeneration Danio rerio cDNA clone 5465643 5', mRNA sequence.
BI670871	Dr.14317	Transcribed locus			Unknown [-]	fp57e06.x1 Zebrafish adult retina cDNA Danio rerio cDNA clone 4786258 3', mRNA sequence.
BM155750					Unknown [-]	fw26h05.y1 Zebrafish C32 14 somite embryo Danio rerio cDNA clone 5565944 5', mRNA sequence.
BG728832	Dr.43727	Transcribed locus, weakly similar to NP_003636.1 solute carrier family 27 (fatty acid transporter), member 2; very long-chain fatty-acid-coenzyme A ligase 1; very-long-chain acyl-CoA synthetase [Homo sapiens]			Unknown [-]	fp03e06.x1 zebrafish gridded kidney Danio rerio cDNA clone 4728658 3', mRNA sequence.	sp:O14975		PROTGI=3183202; PROTID=sp:O14975; PCT=52.94; ALN=272	sp:O35488		PROTGI=3183203; PROTID=sp:O35488; PCT=50.34; ALN=291	Hs.11729	Solute carrier family 27 (fatty acid transporter), member 2	Mm.290044	Solute carrier family 27 (fatty acid transporter), member 2
BM095334	Dr.659	Groucho 2	gro2	nucleus||frizzled signaling pathway||regulation of transcription	Unknown [-]	fv33d04.x1 Sugano SJD adult male Danio rerio cDNA clone 5410230 3' similar to SW:TLE3_MOUSE Q08122 TRANSDUCIN-LIKE ENHANCER PROTEIN 3 ;, mRNA sequence.	pir:D56695		PROTGI=1082866; PROTID=pir:D56695; PCT=86.32; ALN=761	pir:S35681		PROTGI=479939; PROTID=pir:S35681; PCT=86.95; ALN=753	Hs.197320||Hs.287362||Hs.444213||Hs.449490	Transducin-like enhancer of split 1 (E(sp1) homolog, Drosophila)||Transducin-like enhancer of split 3 (E(sp1) homolog, Drosophila)||Transducin-like enhancer of split 4 (E(sp1) homolog, Drosophila)||Hypothetical gene supported by BC000228; NM_005077	Mm.24255||Mm.103638||Mm.278444||Mm.360227||Mm.371587	Transducin-like enhancer of split 3, homolog of Drosophila E(spl)||Transducin-like enhancer of split 4, homolog of Drosophila E(spl)||Transcribed locus, strongly similar to XP_533516.1 PREDICTED: similar to transducin-like enhancer protein 1 [Canis famili	30206	groucho 2	LG 18
AW279837	Dr.27874	Transcribed locus			Unknown [-]	fj45e08.x1 zebrafish adult brain Danio rerio cDNA 3', mRNA sequence.
BM036747	Dr.6748	Wu:fb12e11	wu:fb12e11		Unknown [-]	fu82b08.x1 Gong zebrafish ovary Danio rerio cDNA clone 5377478 3', mRNA sequence.	ref:NP_076926.1		PROTGI=13430866; PROTID=ref:NP_076926.1; PCT=29; ALN=141						Mm.2072||Mm.33957||Mm.139320||Mm.233909||Mm.353643||Mm.361429	Membrane-spanning 4-domains, subfamily A, member 4D||Membrane-spanning 4-domains, subfamily A, member 4B||RIKEN cDNA 5033428B15 gene||Similar to membrane-spanning 4-domains, subfamily A, member 4C; membrane-spanning 4-domains, subfamily A, member 9||Membr	336522	wu:fb12e11	LG 16
BG306476	Dr.11084	Zgc:76904	zgc:76904	protein amino acid glycosylation||galactosyltransferase activity||membrane	Unknown [-]	fm56e03.x1 Zebrafish adult retina cDNA Danio rerio cDNA clone 4199501 3', mRNA sequence.	ref:NP_003774.1		PROTGI=4502339; PROTID=ref:NP_003774.1; PCT=65.60; ALN=432	ref:NP_064679.1		PROTGI=9937982; PROTID=ref:NP_064679.1; PCT=52.99; ALN=268	Hs.518834	UDP-Gal:betaGlcNAc beta 1,3-galactosyltransferase, polypeptide 2	Mm.285580	UDP-Gal:betaGlcNAc beta 1,3-galactosyltransferase, polypeptide 2	404633	zgc:76904
AI331641	Dr.25209	Zgc:64098	zgc:64098	biological process unknown||molecular function unknown||cellular component unknown	Unknown [-]	fa99h03.y1 zebrafish fin day3 regeneration Danio rerio cDNA 5', mRNA sequence.							Hs.257664	Hypothetical protein MGC17943	Mm.335025	Expressed sequence AI597468	406415	zgc:64098
BG305779	Dr.11160	Transcribed locus			Unknown [-]	fm10h09.x1 Zebrafish adult retina cDNA Danio rerio cDNA clone 4145921 3', mRNA sequence.
BI867209	Dr.13742	Zinc finger, CCHC domain containing 9	zgc:56467	biological process unknown||nucleic acid binding||cellular component unknown	Unknown [-]	ft63h09.x1 Gong zebrafish ovary Danio rerio cDNA clone 5158144 3' similar to TR:P91223 P91223 SIMILARITY TO C2H2-TYPE ZINC FINGERS. [1] ;, mRNA sequence.	ref:NP_115656.1		PROTGI=14150027; PROTID=ref:NP_115656.1; PCT=50.75; ALN=253	pir:I48298		PROTGI=2137215; PROTID=pir:I48298; PCT=29.69; ALN=114	Hs.15536	Zinc finger, CCHC domain containing 9	Mm.52356	Zinc finger, CCHC domain containing 9	386639	zinc finger, CCHC domain containing 9
BI889953	Dr.40260	Transcribed locus			Unknown [-]	ZF637-2-001708 Zebrafish shield stage whole embryo cDNA library MPMGp637 Danio rerio cDNA clone MPMGP637_3F20;MPMGP637F203 5', mRNA sequence.	sp:Q12772		PROTGI=3024646; PROTID=sp:Q12772; PCT=42; ALN=185	pir:PD0035		PROTGI=7513834; PROTID=pir:PD0035; PCT=34; ALN=184	Hs.443258	Sterol regulatory element binding transcription factor 2	Mm.38016||Mm.303853	Sterol regulatory element binding factor 2||Sterol regulatory element binding factor 2
BI672656	Dr.2545	Transcribed locus			Unknown [-]	ft42h02.y1 Gong zebrafish ovary Danio rerio cDNA clone 5153499 5', mRNA sequence.
BI886825	Dr.30814	Zgc:73149	zgc:73149	structural constituent of ribosome||intracellular||ribosome||protein biosynthesis||ribonucleoprotein complex	Unknown [-]	ZF637-1-001080 Zebrafish shield stage whole embryo cDNA library MPMGp637 Danio rerio cDNA clone MPMGp637_25C2;MPMGp637C0225 5', mRNA sequence.	sp:P23131		PROTGI=266927; PROTID=sp:P23131; PCT=99.29; ALN=140	ref:NP_075029.1		PROTGI=12584986; PROTID=ref:NP_075029.1; PCT=99.29; ALN=140	Hs.406300||Hs.458295||Hs.512542	Ribosomal protein L23||Transcribed locus, moderately similar to NP_000969.1 ribosomal protein L23; 60S ribosomal protein L23 [Homo sapiens]||Similar to Zgc:73149 protein	Mm.140380||Mm.361745	Ribosomal protein L23||Transcribed locus, strongly similar to XP_511444.1 PREDICTED: similar to ribosomal protein L23 [Pan troglodytes]	336812	zgc:73149	LG 3
AW171233	Dr.17444	Transcribed locus			Unknown [-]	fi40a03.x1 Sugano Kawakami zebrafish DRA Danio rerio cDNA clone 2640076 3', mRNA sequence.
AW116624	Dr.31809	Zgc:112028		biological process unknown||cellular component unknown||metal ion binding	Unknown [-]	fi17h01.x1 Sugano Kawakami zebrafish DRA Danio rerio cDNA clone 2601457 3', mRNA sequence.	pir:A49656		PROTGI=542812; PROTID=pir:A49656; PCT=36; ALN=183	pir:I49642		PROTGI=2137285; PROTID=pir:I49642; PCT=37; ALN=174	Hs.293660	Tripartite motif-containing 47	Mm.5510	Tripartite motif protein 47	550365	zgc:112028
AI722891	Dr.36842	NK2 transcription factor related 2b	nkx2.2b	DNA binding||transcription factor activity||calcium ion binding||nucleus||transcription||regulation of transcription, DNA-dependent||development||regulation of transcription	Unknown [-]	fc27a06.y1 Zebrafish WashU MPIMG EST Danio rerio cDNA clone IMAGE:3722578 5' similar to SW:HK22_MOUSE P42586 HOMEOBOX PROTEIN NKX-2.2. ;, mRNA sequence.	ref:NP_002500.1		PROTGI=4505401; PROTID=ref:NP_002500.1; PCT=49.45; ALN=237	prf:2207236A		PROTGI=1587713; PROTID=prf:2207236A; PCT=50.18; ALN=237	Hs.516922	NK2 transcription factor related, locus 2 (Drosophila)	Mm.330639	NK2 transcription factor related, locus 2 (Drosophila)	493627	NK2 transcription factor related 2b
AI397362	Dr.24999	Transcribed locus			Unknown [-]	fb10e06.x1 zebrafish fin day0 regeneration Danio rerio cDNA 3', mRNA sequence.
BE557493	Dr.18421	Zinc and ring finger 1	znrf1	ubiquitin ligase complex||ubiquitin-protein ligase activity||zinc ion binding||protein ubiquitination||metal ion binding	Unknown [-]	fl04c10.y1 Zebrafish Research Genetics C32 fin Danio rerio cDNA 5', mRNA sequence.	ref:NP_115644.1		PROTGI=14150005; PROTID=ref:NP_115644.1; PCT=81.94; ALN=215				Hs.427284	Zinc and ring finger 1	Mm.271578	Zinc and ring finger 1	393844	zinc and ring finger 1
AW305388	Dr.10033	LSM7 homolog, U6 small nuclear RNA associated (S. cerevisiae)	lsm7	molecular function unknown||nucleus||small nucleolar ribonucleoprotein complex||mRNA processing||ribonucleoprotein complex	Unknown [-]	fj64g01.x1 zebrafish adult brain Danio rerio cDNA 3' similar to TR:O75243 O75243 R30783_1. ;, mRNA sequence.	sp:Q9UK45		PROTGI=10720075; PROTID=sp:Q9UK45; PCT=96.00; ALN=100	ref:NP_079625.1		PROTGI=13384714; PROTID=ref:NP_079625.1; PCT=94.00; ALN=100	Hs.512610	LSM7 homolog, U6 small nuclear RNA associated (S. cerevisiae)	Mm.247080||Mm.306162	Transcribed locus||LSM7 homolog, U6 small nuclear RNA associated (S. cerevisiae)	336340	LSM7 homolog, U6 small nuclear RNA associated (S. cerevisiae)	LG 22
AI588197	Dr.27363	Transcribed locus			Unknown [-]	fb97e06.x1 Zebrafish WashU MPIMG EST Danio rerio cDNA clone IMAGE:3719842 3', mRNA sequence.
BG799519	Dr.39754	Transcribed locus, weakly similar to NP_766481.1 zinc finger CCCH type domain containing 1; EST AA536654 [Mus musculus]			Unknown [-]	fo88a07.y1 zebrafish gridded kidney Danio rerio cDNA clone 4726956 5', mRNA sequence.	pir:T46327		PROTGI=11359916; PROTID=pir:T46327; PCT=42; ALN=182				Hs.12646	Zinc finger CCCH type domain containing 1	Mm.268462	Zinc finger CCCH type domain containing 1
AI384228	Dr.10484	Wu:fb13c08	wu:fb13c08		Unknown [-]	fb13c08.x1 zebrafish fin day0 regeneration Danio rerio cDNA 3', mRNA sequence.											336544	wu:fb13c08	LG 13
AI722463	Dr.30630	Im:7151185		biological process unknown||molecular function unknown||cellular component unknown	Unknown [-]	fc27f10.x1 Zebrafish WashU MPIMG EST Danio rerio cDNA clone IMAGE:3722635 3', mRNA sequence.							Hs.356626||Hs.552010	QIL1 protein||Transcribed locus, weakly similar to NP_991330.1 QIL1 protein [Homo sapiens]	Mm.34002	RIKEN cDNA 2410015M20 gene	504048	im:7151185
BI879555	Dr.17207	Zgc:63907	zgc:63907	ubiquitin ligase complex||ubiquitin-protein ligase activity||zinc ion binding||protein ubiquitination||metal ion binding	Unknown [-]	fm62d03.x1 Zebrafish adult retina cDNA Danio rerio cDNA clone 4199861 3' similar to SW:Y161_HUMAN P50876 HYPOTHETICAL PROTEIN KIAA0161. ;, mRNA sequence.	sp:P50876		PROTGI=1723116; PROTID=sp:P50876; PCT=50.00; ALN=262	ref:NP_542130.1		PROTGI=18017613; PROTID=ref:NP_542130.1; PCT=49.62; ALN=262	Hs.148741	IBR domain containing 2	Mm.287609	IBR domain containing 2	394112	zgc:63907
AW076647	Dr.7594	Transcribed locus			Unknown [-]	fj68h01.x1 zebrafish gridded kidney Danio rerio cDNA 3', mRNA sequence.
BI673677					Unknown [-]	ft30e11.x1 Gong zebrafish testis Danio rerio cDNA clone 5152221 3' similar to contains element HGR repetitive element ;, mRNA sequence.
BI847074	Dr.5122	Zgc:77366	zgc:77366	nuclear mRNA splicing, via spliceosome||nucleic acid binding||mRNA processing||cellular component unknown	Unknown [-]	fr57a10.x2 Zebrafish SJD day 8 fin regeneration Danio rerio cDNA clone 4961586 3', mRNA sequence.	ref:NP_006796.1		PROTGI=5803036; PROTID=ref:NP_006796.1; PCT=60.63; ALN=300	sp:O88569		PROTGI=6647752; PROTID=sp:O88569; PCT=53.73; ALN=298	Hs.157382||Hs.269202||Hs.356721||Hs.447506||Hs.448948||Hs.449380||Hs.451038||Hs.464869||Hs.534632||Hs.534833||Hs.546261||Hs.548585	Transcribed locus, moderately similar to NP_112420.1 heterogeneous nuclear ribonucleoprotein A1 isoform b; heterogeneous nuclear ribonucleoprotein B2 protein; nuclear ribonucleoprotein particle A1 protein; helix-destabilizing protein; heterogeneous nuclea	Mm.237064||Mm.299367||Mm.303622||Mm.359223	Heterogeneous nuclear ribonucleoprotein A1||Heterogeneous nuclear ribonucleoprotein A1||Similar to Heterogeneous nuclear ribonucleoprotein A1 (Helix-destabilizing protein) (Single-strand binding protein) (hnRNP core protein A1) (HDP-1) (Topoisomerase-inhi	323529	zgc:77366	LG 14
AI545489	Dr.37658	Wu:fb66b01	wu:fb66b01		Unknown [-]	fb66b01.x1 Zebrafish WashU MPIMG EST Danio rerio cDNA clone IMAGE:3716809 3', mRNA sequence.											322576	wu:fb66b01	LG 13
BE693204	Dr.11697	Transcribed locus			Unknown [-]	zewp0171r Zebrafish Embryonic Heart cDNA Library Danio rerio cDNA clone zewp0171 3', mRNA sequence.
AI601576	Dr.27390	Transcribed locus			Unknown [-]	fc08f06.x1 Zebrafish WashU MPIMG EST Danio rerio cDNA clone IMAGE:3720803 3', mRNA sequence.
AI657561	Dr.27428	Transcribed locus			Unknown [-]	fc15b02.y1 Zebrafish WashU MPIMG EST Danio rerio cDNA clone IMAGE:3721419 5', mRNA sequence.
AI793385	Dr.32944	Wu:fc45e11	wu:fc45e11		Unknown [-]	fc45e11.x1 Zebrafish WashU MPIMG EST Danio rerio cDNA clone IMAGE:3724364 3', mRNA sequence.											324861	wu:fc45e11	LG 15
AI522713	Dr.21110	Transcribed locus			Unknown [-]	fb61b11.x1 Zebrafish WashU MPIMG EST Danio rerio cDNA clone IMAGE:3716349 3', mRNA sequence.
AI397321	Dr.27277	Wu:fb10a02	wu:fb10a02		Unknown [-]	fb10a02.x1 zebrafish fin day0 regeneration Danio rerio cDNA 3', mRNA sequence.											336416	wu:fb10a02	LG 8
AW019124	Dr.1970	Alanine-glyoxylate aminotransferase	agxt	metabolism||cellular component unknown||transaminase activity||transferase activity	Unknown [-]	fd60a12.x1 Zebrafish WashU MPIMG EST Danio rerio cDNA clone IMAGE:3734110 3' similar to SW:SPYA_FELCA P41689 SERINE--PYRUVATE AMINOTRANSFERASE, MITOCHONDRIAL PRECURSOR ;, mRNA sequence.	sp:P21549		PROTGI=134855; PROTID=sp:P21549; PCT=58.14; ALN=387	sp:O35423		PROTGI=10720292; PROTID=sp:O35423; PCT=56.52; ALN=391	Hs.144567	Alanine-glyoxylate aminotransferase (oxalosis I; hyperoxaluria I; glycolicaciduria; serine-pyruvate aminotransferase)	Mm.7457	Alanine-glyoxylate aminotransferase	79378	alanine-glyoxylate aminotransferase	LG 2
AW202594	Dr.43341	Transcribed locus			Unknown [-]	fj19c12.y1 Zebrafish adult olfactory Danio rerio cDNA 5', mRNA sequence.							Hs.370041	Forkhead box J1	Mm.4985	Forkhead box J1
BI888344	Dr.885	Sb:cb122	sb:cb122		Unknown [-]	ZF637-2-000099 Zebrafish shield stage whole embryo cDNA library MPMGp637 Danio rerio cDNA clone MPMGp637_18I10;MPMGp637I1018 5', mRNA sequence.											321109	sb:cb122
BI533424	Dr.14578	Transcribed locus			Unknown [-]	fr82a08.x1 zebrafish adult brain Danio rerio cDNA clone 4966959 3', mRNA sequence.
BI888327	Dr.28391	Zgc:91907	zgc:91907	biological process unknown||metal ion binding	Unknown [-]	ZF637-2-000082 Zebrafish shield stage whole embryo cDNA library MPMGp637 Danio rerio cDNA clone MPMGp637_18B9;MPMGp637B0918 5', mRNA sequence.	ref:NP_057437.1		PROTGI=7705949; PROTID=ref:NP_057437.1; PCT=27.54; ALN=198	ref:NP_076229.1		PROTGI=12963807; PROTID=ref:NP_076229.1; PCT=28.72; ALN=178	Hs.502916	Zinc finger, DHHC domain containing 24	Mm.36885	Zinc finger, DHHC domain containing 24	436596	zgc:91907
BI430348					Unknown [-]	fr86h08.x1 zebrafish adult brain Danio rerio cDNA clone 4967679 3', mRNA sequence.
BM072414	Dr.14876	Transcribed locus			Unknown [-]	fv09g04.x1 zebrafish adult brain Danio rerio cDNA clone 5386182 3', mRNA sequence.
BM102028	Dr.12547	Transcribed locus, strongly similar to XP_425972.1 PREDICTED: similar to MGC68847 protein [Gallus gallus]			Unknown [-]	fv11f06.x1 zebrafish adult brain Danio rerio cDNA clone 5386498 3', mRNA sequence.	pir:A33639		PROTGI=105155; PROTID=pir:A33639; PCT=79.31; ALN=57	pir:A31070		PROTGI=109512; PROTID=pir:A31070; PCT=79.31; ALN=57	Hs.255093	Phosphofructokinase, liver	Mm.269649	Phosphofructokinase, liver, B-type
AF121796	Dr.4885	Solute carrier family 34 (sodium phosphate), member 2a	slc34a2a	phosphate transport||sodium-dependent phosphate transporter activity||membrane||apical plasma membrane||phosphate ion homeostasis	transport [0006810]	Danio rerio type II Na/Pi cotransport system protein mRNA, complete cds.	ref:NP_006415.1		PROTGI=5453752; PROTID=ref:NP_006415.1; PCT=63.56; ALN=580	ref:NP_035532.1		PROTGI=6755556; PROTID=ref:NP_035532.1; PCT=59.88; ALN=606	Hs.479372	Solute carrier family 34 (sodium phosphate), member 2	Mm.284891	Solute carrier family 34 (sodium phosphate), member 2	58148	solute carrier family 34 (sodium phosphate), member 2a
BF937649	Dr.12831	Transcribed locus			Unknown [-]	fm67b12.y1 Zebrafish adult retina cDNA Danio rerio cDNA clone 4200526 5', mRNA sequence.
BI850036	Dr.36200	Sb:cb100	sb:cb100		Unknown [-]	STR00112 segmentation stage cDNA library Danio rerio cDNA clone CB100 5' similar to CELL GROWTH REGULATING NUCLEOLAR PROTEIN, mRNA sequence.				pir:A40683		PROTGI=423488; PROTID=pir:A40683; PCT=30; ALN=204					321093	sb:cb100
AW171075	Dr.5511	Zgc:55534	zgc:55534	protein binding||intracellular protein transport||ER to Golgi transport||COPII vesicle coat	Unknown [-]	fi37b04.x1 Sugano Kawakami zebrafish DRA Danio rerio cDNA clone 2639791 3', mRNA sequence.	sp:Q15436		PROTGI=2498885; PROTID=sp:Q15436; PCT=90.98; ALN=765	pir:I60247		PROTGI=2137751; PROTID=pir:I60247; PCT=72.32; ALN=574	Hs.272927||Hs.349092||Hs.369373	Sec23 homolog A (S. cerevisiae)||Hypothetical gene supported by AF147354||Sec23 homolog B (S. cerevisiae)	Mm.209207||Mm.248492	SEC23A (S. cerevisiae)||SEC23B (S. cerevisiae)	406774	zgc:55534
AW826791	Dr.23238	Wu:fk53b01	wu:fk53b01		Unknown [-]	fk53b01.y1 Zebrafish adult retina cDNA Danio rerio cDNA 5', mRNA sequence.											335652	wu:fk53b01	LG 12
AF201379	Dr.8110	Bone morphogenetic protein 7	bmp7	growth factor activity||dorsal/ventral pattern formation||BMP signaling pathway||growth||determination of ventral identity	ossification [0001503]	Danio rerio bone morphogenetic protein 7 (Bmp7) mRNA, complete cds.	pir:BMHU7		PROTGI=1070539; PROTID=pir:BMHU7; PCT=68.95; ALN=404	pir:JQ1184		PROTGI=91159; PROTID=pir:JQ1184; PCT=68.87; ALN=404	Hs.473163	Bone morphogenetic protein 7 (osteogenic protein 1)	Mm.595	Bone morphogenetic protein 7	30584	bone morphogenetic protein 7	LG 11
BI891377	Dr.752	Wu:fa25f02	wu:fa25f02		Unknown [-]	ZF637-3-000632 Zebrafish shield stage whole embryo cDNA library MPMGp637 Danio rerio cDNA clone MPMGp637_15P6;MPMGp637P0615 5', mRNA sequence.	ref:NP_071733.1		PROTGI=11641239; PROTID=ref:NP_071733.1; PCT=29.52; ALN=222	ref:NP_032670.1		PROTGI=6678962; PROTID=ref:NP_032670.1; PCT=32.09; ALN=129	Hs.303025	Chromosome 11 open reading frame 24	Mm.23780	RIKEN cDNA 1810055G02 gene	327073	wu:fa25f02	LG 25
AW059436					Unknown [-]	fe14a12.y1 Zebrafish WashU MPIMG EST Danio rerio cDNA clone IMAGE:3738814 5' similar to TR:Q92021 Q92021 XNF7=ZINC FINGER NUCLEAR PHOSPHOPROTEIN. ;, mRNA sequence.
BE605522	Dr.962	Wu:fb02e09	wu:fb02e09	calcium ion binding	Unknown [-]	fl11g05.x1 Zebrafish Research Genetics C32 fin Danio rerio cDNA 3' similar to SW:MLEG_HUMAN P11783 MYOSIN LIGHT CHAIN ALKALI, GT-1 ISOFORM ;, mRNA sequence.	sp:P24572		PROTGI=127148; PROTID=sp:P24572; PCT=84.11; ALN=151	sp:Q60605		PROTGI=2842632; PROTID=sp:Q60605; PCT=82.27; ALN=141	Hs.505705||Hs.536606	Myosin, light polypeptide 6, alkali, smooth muscle and non-muscle||Transcribed locus, moderately similar to NP_002466.1 myosin alkali light chain 1 slow a; myosin light chain 1, slow-twitch muscle A isoform [Homo sapiens]	Mm.3328||Mm.208004||Mm.296465||Mm.337074||Mm.347786||Mm.349956	CDNA, clone:Y0G0112N16, strand:minus, reference:ENSEMBL:Mouse-Transcript-ENST:ENSMUST00000067686, based on BLAT search||RIKEN cDNA 9430081H08 gene||Similar to myosin, light polypeptide 6, alkali, smooth muscle and non-muscle; myosin light chain, alkali, n	337226	wu:fb02e09	LG 23
AF025305	Dr.1109	Bactin2	bactin2	motor activity||structural molecule activity||structural constituent of cytoskeleton||protein binding||ATP binding||cytoskeleton||actin filament	organelle organization and biogenesis [0006996]	Danio rerio beta actin mRNA, complete cds.	sp:P02570		PROTGI=113270; PROTID=sp:P02570; PCT=99.20; ALN=375	sp:P02570		PROTGI=113270; PROTID=sp:P02570; PCT=99.20; ALN=375	Hs.456859||Hs.470735||Hs.503739||Hs.514581||Hs.516402||Hs.520640||Hs.537369||Hs.548442||Hs.548567	Similar to POTE2A||Transcribed locus, strongly similar to NP_524210.1 CG7478-PA [Drosophila melanogaster]||Protein expressed in prostate, ovary, testis, and placenta 2||Actin, gamma 1||Similar to FKSG30||Actin, beta||Transcribed locus, moderately similar	Mm.297||Mm.107293||Mm.300639||Mm.343025	Actin, beta, cytoplasmic||RIKEN cDNA 4732495G21 gene||Actin, gamma, cytoplasmic 1||Transcribed locus, strongly similar to NP_005150.1 cardiac muscle alpha actin proprotein; smooth muscle actin [Homo sapiens]	57935	bactin2	LG 20
BI891856	Dr.11609	Hypothetical protein LOC402847	LOC402847		Unknown [-]	ZF637-3-001111 Zebrafish shield stage whole embryo cDNA library MPMGp637 Danio rerio cDNA clone MPMGp637_19L8;MPMGp637L0819 5', mRNA sequence.	ref:NP_000766.2		PROTGI=18491008; PROTID=ref:NP_000766.2; PCT=40.72; ALN=472	pir:A39302		PROTGI=109766; PROTID=pir:A39302; PCT=42.71; ALN=479			Mm.29119	Cytochrome P450, family 2, subfamily c, polypeptide 70	402847	hypothetical protein LOC402847
AI641466	Dr.46663	Wu:fc16a03	wu:fc16a03		Unknown [-]	fc16a03.x1 Zebrafish WashU MPIMG EST Danio rerio cDNA clone IMAGE:3721516 3', mRNA sequence.	ref:NP_060915.1		PROTGI=8923853; PROTID=ref:NP_060915.1; PCT=45; ALN=116				Hs.32148	Selenoprotein S	Mm.22362	Histocompatibility 47	323979	wu:fc16a03	LG 7
BM005084	Dr.14760	Cytoplasmic linker associated protein 2	zgc:77279	molecular function unknown||cellular component unknown	Unknown [-]	fu64b05.x1 zebrafish adult brain Danio rerio cDNA clone 5334104 3', mRNA sequence.	pir:T00386		PROTGI=7513045; PROTID=pir:T00386; PCT=72.80; ALN=1295				Hs.108614||Hs.469840	Cytoplasmic linker associated protein 2||Cytoplasmic linker associated protein 1	Mm.138740||Mm.222272	CLIP associating protein 1||CLIP associating protein 2	404604	cytoplasmic linker associated protein 2
AW232856	Dr.7806	Transcribed locus			Unknown [-]	fj32f04.x1 Zebrafish adult olfactory Danio rerio cDNA 3', mRNA sequence.
BM154337	Dr.15335	Transcribed locus			Unknown [-]	fv83h03.y1 Zebrafish SJD adult male II Danio rerio cDNA clone 5544028 5', mRNA sequence.
BI982877	Dr.15231	Transcribed locus			Unknown [-]	fu56a12.x1 zebrafish adult brain Danio rerio cDNA clone 5333302 3' similar to TR:Q9VPF1 Q9VPF1 CG5199 PROTEIN. ;contains element MSR1 repetitive element ;, mRNA sequence.
BM181762	Dr.4989	Chromosome 10 open reading frame 119 (H. sapiens)	c10orf119		Unknown [-]	fv53f11.x1 Sugano SJD adult male Danio rerio cDNA clone 5412260 3' similar to TR:Q9VM60 Q9VM60 CG3430 PROTEIN. ;, mRNA sequence.	ref:NP_079110.1		PROTGI=13376243; PROTID=ref:NP_079110.1; PCT=65.68; ALN=630				Hs.124246	Chromosome 10 open reading frame 119	Mm.97383	RIKEN cDNA 1110007A13 gene	321119	chromosome 10 open reading frame 119 (H. sapiens)	LG 2
BI891011	Dr.14460	Zgc:110568		biological process unknown||molecular function unknown||cellular component unknown	Unknown [-]	ZF637-3-000266 Zebrafish shield stage whole embryo cDNA library MPMGp637 Danio rerio cDNA clone MPMGp637_13P6;MPMGp637P0613 5', mRNA sequence.	ref:NP_078935.1		PROTGI=13375911; PROTID=ref:NP_078935.1; PCT=70.97; ALN=124				Hs.44780	Glycosyltransferase-like domain containing 1	Mm.314312	Glycosyltransferase-like domain containing 1	550132	zgc:110568
AW232779	Dr.25068	Transcribed locus			Unknown [-]	fj30d01.x1 Zebrafish adult olfactory Danio rerio cDNA 3', mRNA sequence.
BI673505	Dr.14490	CDNA clone IMAGE:7162785			Unknown [-]	ft44a04.x1 Gong zebrafish ovary Danio rerio cDNA clone 5153191 3', mRNA sequence.				ref:NP_079642.1		PROTGI=13384734; PROTID=ref:NP_079642.1; PCT=47.06; ALN=95	Hs.181174	Coiled-coil-helix-coiled-coil-helix domain containing 1	Mm.246996	Coiled-coil-helix-coiled-coil-helix domain containing 1
BI980380	Dr.33521	Kelch repeat-containing protein	wu:fb97e08	biological process unknown||molecular function unknown||cellular component unknown	Unknown [-]	ft75f06.x1 Gong zebrafish ovary Danio rerio cDNA clone 5159194 3', mRNA sequence.	ref:NP_055130.1		PROTGI=7657301; PROTID=ref:NP_055130.1; PCT=26.11; ALN=203	ref:NP_082186.1		PROTGI=17017965; PROTID=ref:NP_082186.1; PCT=28.80; ALN=175					323406	kelch repeat-containing protein	LG 7
AI722402	Dr.3838	Polymerase (RNA) I polypeptide C	polr1c	DNA binding||DNA-directed RNA polymerase activity||nucleus||transcription||protein dimerization activity	Unknown [-]	fc26g09.x1 Zebrafish WashU MPIMG EST Danio rerio cDNA clone IMAGE:3722560 3' similar to SW:RPA5_HUMAN O15160 DNA-DIRECTED RNA POLYMERASE I 40 KD POLYPEPTIDE ;, mRNA sequence.	sp:O15160		PROTGI=3914807; PROTID=sp:O15160; PCT=71.47; ALN=347	pir:A55082		PROTGI=627869; PROTID=pir:A55082; PCT=71.18; ALN=347	Hs.520146	Polymerase (RNA) I polypeptide C, 30kDa	Mm.3458||Mm.360008	RNA polymerase 1-1||Transcribed locus	393538	polymerase (RNA) I polypeptide C
BI889959	Dr.29171	Wu:fi13d03	wu:fi13d03		Unknown [-]	ZF637-2-001714 Zebrafish shield stage whole embryo cDNA library MPMGp637 Danio rerio cDNA clone MPMGP637_3D20;MPMGP637D203 5', mRNA sequence.	ref:NP_060148.1		PROTGI=8923129; PROTID=ref:NP_060148.1; PCT=32.32; ALN=98				Hs.130195	Family with sequence similarity 55, member C	Mm.358835	Gene model 1752, (NCBI)	327475	wu:fi13d03	LG 24
AI396974					Unknown [-]	fb08a03.y1 zebrafish fin day0 regeneration Danio rerio cDNA 5', mRNA sequence.
BE017929	Dr.28136	Wu:fk86f03	wu:fk86f03		Unknown [-]	fk86f03.x1 Zebrafish Research Genetics C32 fin Danio rerio cDNA 3', mRNA sequence.											335192	wu:fk86f03	LG 20
AF030285	Dr.8072	Developing brain homeobox 1b	dbx1b	DNA binding||transcription factor activity||nucleus||regulation of transcription, DNA-dependent||development||regulation of transcription	transcription regulation [0006355]	Danio rerio homeobox protein (hlx2) mRNA, complete cds.	pir:A55180		PROTGI=1082462; PROTID=pir:A55180; PCT=66.15; ALN=65	sp:P52950		PROTGI=1706313; PROTID=sp:P52950; PCT=62.83; ALN=322			Mm.307176	Developing brain homeobox 1	30416	developing brain homeobox 1b	LG 25
AW171010					Unknown [-]	fi35d02.x1 Sugano Kawakami zebrafish DRA Danio rerio cDNA clone 2639619 3', mRNA sequence.
BI878184	Dr.6680	Zgc:55587	zgc:55587	protein kinase activity||protein serine/threonine kinase activity||ATP binding||protein amino acid phosphorylation||cellular component unknown||kinase activity||transferase activity	Unknown [-]	fl75f05.x1 Sugano Kawakami zebrafish DRA Danio rerio cDNA clone 3819777 3', mRNA sequence.	ref:NP_060042.1		PROTGI=9994197; PROTID=ref:NP_060042.1; PCT=80.67; ALN=387	ref:NP_067437.1		PROTGI=10946852; PROTID=ref:NP_067437.1; PCT=76.11; ALN=425	Hs.515032	MAP kinase interacting serine/threonine kinase 2	Mm.42126	MAP kinase-interacting serine/threonine kinase 2	334167	zgc:55587	LG 2
BI877999	Dr.12668	Transcribed locus, weakly similar to XP_425408.1 PREDICTED: similar to haploid germ cell-specific nuclear protein kinase [Gallus gallus]			Unknown [-]	fl69f05.x1 Sugano Kawakami zebrafish DRA Danio rerio cDNA clone 3819033 3' similar to TR:Q9Z0R0 Q9Z0R0 GSG2. ;, mRNA sequence.	ref:NP_114171.1		PROTGI=13994374; PROTID=ref:NP_114171.1; PCT=62.17; ALN=230	ref:NP_034483.1		PROTGI=7106329; PROTID=ref:NP_034483.1; PCT=63.48; ALN=230	Hs.534059	Germ cell associated 2 (haspin)	Mm.42045	Germ cell-specific gene 2
BM081743	Dr.46184	Transcribed locus			Unknown [-]	fu94a07.x1 Zebrafish adult olfactory Danio rerio cDNA clone 5378580 3', mRNA sequence.
BM026665	Dr.17063	Transcribed locus			Unknown [-]	ft10g04.x3 Zebrafish neuronal Danio rerio cDNA clone 5081263 3', mRNA sequence.
BG729152	Dr.12349	Transcribed locus			Unknown [-]	fp05g07.x1 zebrafish gridded kidney Danio rerio cDNA clone 4728780 3', mRNA sequence.
BI891866	Dr.29442	Wu:fb98c06	wu:fb98c06		Unknown [-]	ZF637-3-001121 Zebrafish shield stage whole embryo cDNA library MPMGp637 Danio rerio cDNA clone MPMGp637_19N9;MPMGp637N0919 5', mRNA sequence.	ref:NP_065118.1		PROTGI=9966857; PROTID=ref:NP_065118.1; PCT=53.75; ALN=278	ref:NP_065608.2		PROTGI=15805028; PROTID=ref:NP_065608.2; PCT=42.24; ALN=156	Hs.446564	Damage-specific DNA binding protein 2, 48kDa	Mm.260747	Damage specific DNA binding protein 2	323430	wu:fb98c06
BI703531					Unknown [-]	fs91b11.y1 Zebrafish neuronal Danio rerio cDNA clone 5076837 5', mRNA sequence.
AI641630	Dr.27431	Wu:fc17g03	wu:fc17g03		Unknown [-]	fc17g03.x1 Zebrafish WashU MPIMG EST Danio rerio cDNA clone IMAGE:3721684 3', mRNA sequence.											324057	wu:fc17g03	LG 2
BI982117	Dr.20849	Transcribed locus			Unknown [-]	fu60c11.x1 zebrafish adult brain Danio rerio cDNA clone 5333780 3', mRNA sequence.
BG303481	Dr.11483	LIM domain binding 3 like	ldb3l	protein binding	Unknown [-]	fl56c07.x1 Sugano Kawakami zebrafish DRA Danio rerio cDNA clone 3817740 3' similar to TR:Q9WVH1 Q9WVH1 CYPHER2. [1] ;, mRNA sequence.	ref:NP_006448.1		PROTGI=5453714; PROTID=ref:NP_006448.1; PCT=32.01; ALN=276	ref:NP_036048.1		PROTGI=6756043; PROTID=ref:NP_036048.1; PCT=72.76; ALN=289	Hs.49998	LIM domain binding 3	Mm.29733	LIM domain binding 3	334100	LIM domain binding 3 like	LG 12
BM183817	Dr.10516	Family with sequence similarity 46, member C	zgc:55510	biological process unknown||molecular function unknown||cellular component unknown	Unknown [-]	fv64a09.x1 Sugano SJD adult male Danio rerio cDNA clone 5413145 3' similar to TR:Q9UGD2 Q9UGD2 DJ991C6.1 ;, mRNA sequence.	ref:NP_060179.1		PROTGI=8923192; PROTID=ref:NP_060179.1; PCT=67.95; ALN=78				Hs.356216	Family with sequence similarity 46, member C	Mm.226900	RIKEN cDNA 4930431B09 gene	327154	family with sequence similarity 46, member C	LG 9
BM155576	Dr.36769	Excision repair cross-complementing rodent repair deficiency, complementation group 8	zgc:103550	molecular function unknown||cellular component unknown	Unknown [-]	fw24b12.y1 Zebrafish C32 14 somite embryo Danio rerio cDNA clone 5565646 5' similar to SW:CSA_HUMAN Q13216 COCKAYNE SYNDROME WD-REPEAT PROTEIN CSA. ;, mRNA sequence.	pir:A57090		PROTGI=1362773; PROTID=pir:A57090; PCT=72.75; ALN=400	prf:2201425B		PROTGI=1585657; PROTID=prf:2201425B; PCT=24.66; ALN=216	Hs.98987||Hs.435237	Transcribed locus, moderately similar to NP_000073.1 Cockayne syndrome 1 protein [Homo sapiens]||Excision repair cross-complementing rodent repair deficiency, complementation group 8	Mm.212208	Excision repaiross-complementing rodent repair deficiency, complementation group 8	449811	excision repair cross-complementing rodent repair deficiency, complementation group 8
BI846213	Dr.14171	Transcribed locus			Unknown [-]	fq79c02.y1 Zebrafish neuronal Danio rerio cDNA clone 4886379 5', mRNA sequence.
AW175446	Dr.36586	Transcribed locus			Unknown [-]	fi25c05.x1 Sugano Kawakami zebrafish DRA Danio rerio cDNA clone 2602184 3', mRNA sequence.							Hs.461214	Hypothetical protein MGC34647	Mm.77697	RIKEN cDNA 2010004A03 gene
BI843286	Dr.13590	Transcribed locus, weakly similar to NP_777366.1 zygote arrest 1 [Mus musculus]			Unknown [-]	ft59f04.x1 Gong zebrafish ovary Danio rerio cDNA clone 5157654 3', mRNA sequence.							Hs.276457	Zygote arrest 1	Mm.11934||Mm.300184||Mm.372035	Zygote arrest 1||Gene model 5, (NCBI)||Transcribed locus
BI885209	Dr.40639	Transcribed locus			Unknown [-]	fo67h11.x1 zebrafish gridded kidney Danio rerio cDNA clone 4725357 3', mRNA sequence.
AI723305	Dr.3234	Transcribed locus, moderately similar to XP_376007.1 PREDICTED: DEP domain containing 5 [Homo sapiens]			Unknown [-]	fc35e01.x1 Zebrafish WashU MPIMG EST Danio rerio cDNA clone IMAGE:3723384 3' similar to TR:O75140 O75140 KIAA0645 PROTEIN. ;, mRNA sequence.	pir:T00376		PROTGI=7513110; PROTID=pir:T00376; PCT=86.34; ALN=227				Hs.435022||Hs.552953	DEP domain containing 5||Transcribed locus	Mm.92904	DEP domain containing 5
AI943105	Dr.31948	Wu:fc47a08	wu:fc47a08		Unknown [-]	fc84d12.x1 Zebrafish WashU MPIMG EST Danio rerio cDNA clone IMAGE:3728087 3', mRNA sequence.											324892	wu:fc47a08	LG 14
BI891090	Dr.3241	CDNA clone IMAGE:7044154			Unknown [-]	ZF637-3-000345 Zebrafish shield stage whole embryo cDNA library MPMGp637 Danio rerio cDNA clone MPMGp637_13K6;MPMGp637K0613 5', mRNA sequence.	ref:NP_116259.1		PROTGI=18699724; PROTID=ref:NP_116259.1; PCT=56.26; ALN=803	ref:NP_058079.1		PROTGI=7949115; PROTID=ref:NP_058079.1; PCT=27.27; ALN=352	Hs.520287	Chromosome 6 open reading frame 111	Mm.100117||Mm.362485	RIKEN cDNA 5730406M06 gene||Transcribed locus, moderately similar to XP_283936.1 PREDICTED: hypothetical protein LOC66625 [Mus musculus]	563938	hypothetical protein LOC563938
AW077002	Dr.22355	Transcribed locus, weakly similar to XP_420420.1 PREDICTED: similar to inositol polyphosphate-4-phosphatase, type II, 105kD [Gallus gallus]			Unknown [-]	fj33f04.x1 zebrafish adult brain Danio rerio cDNA 3' similar to TR:O35825 O35825 INOSITOL POLYPHOSPHATE 4-PHOSPHATASE TYPE II-BETA. ;, mRNA sequence.	ref:NP_003857.1		PROTGI=4504707; PROTID=ref:NP_003857.1; PCT=69.84; ALN=126	ref:NP_084542.1		PROTGI=13385256; PROTID=ref:NP_084542.1; PCT=56.69; ALN=127	Hs.480837||Hs.547047	Inositol polyphosphate-4-phosphatase, type II, 105kDa||Transcribed locus, weakly similar to NP_003857.1 inositol polyphosphate-4-phosphatase, type II, 105kD; inositol polyphosphate 4-phosphatase II; 4-phosphatase II [Homo sapiens]	Mm.324468	Inositol polyphosphate-4-phosphatase, type II
BI889303	Dr.14031	Zgc:86810	zgc:86810		Unknown [-]	ZF637-2-001058 Zebrafish shield stage whole embryo cDNA library MPMGp637 Danio rerio cDNA clone MPMGp637_23N1;MPMGp637N0123 5', mRNA sequence.	sp:P07951		PROTGI=136090; PROTID=sp:P07951; PCT=89.08; ALN=284	ref:NP_033442.2		PROTGI=11875203; PROTID=ref:NP_033442.2; PCT=89.44; ALN=284	Hs.133892||Hs.146070||Hs.466088||Hs.535581	Tropomyosin 1 (alpha)||Tropomyosin 3||Tropomyosin 4||Transcribed locus, strongly similar to XP_537261.1 PREDICTED: similar to TPMsk3 [Canis familiaris]	Mm.121878||Mm.240839||Mm.295124	Tropomyosin 1, alpha||Tropomyosin 3, gamma||Tropomyosin 4	415209	zgc:86810
BI845146	Dr.14080	CDNA clone IMAGE:6968777			Unknown [-]	fq36c06.y1 zebrafish adult brain Danio rerio cDNA clone 4833418 5' similar to TR:O93606 O93606 CCK-N PROTEIN. ;, mRNA sequence.	sp:P06307		PROTGI=115945; PROTID=sp:P06307; PCT=42.02; ALN=117	ref:NP_112438.1		PROTGI=13624301; PROTID=ref:NP_112438.1; PCT=40.48; ALN=117	Hs.458426	Cholecystokinin	Mm.2619	Cholecystokinin
BI982101	Dr.15255	Wu:fc67h08	wu:fc67h08		Unknown [-]	fu60a05.x1 zebrafish adult brain Danio rerio cDNA clone 5333672 3', mRNA sequence.											325345	wu:fc67h08
BI533160	Dr.14228	Zgc:103688	zgc:103688	molecular function unknown||nucleus||small nucleolar ribonucleoprotein complex||mRNA processing||ribonucleoprotein complex	Unknown [-]	fq97c12.y3 zebrafish fin day3 regeneration Danio rerio cDNA clone 4926359 4926359 5' similar to SW:RUXG_HUMAN Q15357 SMALL NUCLEAR RIBONUCLEOPROTEIN G ;, mRNA sequence.	pir:S55054		PROTGI=1085385; PROTID=pir:S55054; PCT=89.47; ALN=76	ref:NP_080782.1		PROTGI=13385994; PROTID=ref:NP_080782.1; PCT=89.47; ALN=76	Hs.465167||Hs.516076||Hs.546715	Transcribed locus, strongly similar to NP_003087.1 small nuclear ribonucleoprotein polypeptide G [Homo sapiens]||Small nuclear ribonucleoprotein polypeptide G||Small nuclear ribonucleoprotein polypeptide G	Mm.276802||Mm.321834||Mm.353287	Small nuclear ribonucleoprotein polypeptide G||PREDICTED: Mus musculus similar to small nuclear ribonucleoprotein polypeptide G (LOC432944), mRNA||Small nuclear ribonucleoprotein polypeptide G	447922	zgc:103688
AI601325	Dr.27377	Transcribed locus			Unknown [-]	fc09g02.x1 Zebrafish WashU MPIMG EST Danio rerio cDNA clone IMAGE:3720914 3', mRNA sequence.
BM181830	Dr.4952	Wu:fb17e10	wu:fb17e10		Unknown [-]	fv54e12.x1 Sugano SJD adult male Danio rerio cDNA clone 5412215 3', mRNA sequence.	ref:NP_055456.1		PROTGI=7661966; PROTID=ref:NP_055456.1; PCT=48.48; ALN=191	ref:NP_061366.1		PROTGI=9256632; PROTID=ref:NP_061366.1; PCT=37.70; ALN=170	Hs.433653	Mediator of DNA damage checkpoint 1	Mm.218511	Mediator of DNA damage checkpoint 1	321499	wu:fb17e10	LG 16
BM103963	Dr.17178	Selenoprotein N, 1	sepn1		Unknown [-]	fv41b08.x1 Sugano SJD adult male Danio rerio cDNA clone 5410910 3', mRNA sequence.	sp:Q9NZV5		PROTGI=12643827; PROTID=sp:Q9NZV5; PCT=68.13; ALN=522				Hs.429353	Selenoprotein N, 1	Mm.29773	Selenoprotein N, 1	352914	selenoprotein N, 1	LG 17
AW305399	Dr.1584	Wu:fb77c03	wu:fb77c03		Unknown [-]	fj64h01.x1 zebrafish adult brain Danio rerio cDNA 3', mRNA sequence.											322933	wu:fb77c03	LG 10
BG728436	Dr.12280	Podocin			Unknown [-]	fo92h02.x1 zebrafish gridded kidney Danio rerio cDNA clone 4727666 3' similar to TR:Q9VWL0 Q9VWL0 CG7635 PROTEIN. ;, mRNA sequence.	sp:Q9NP85		PROTGI=12230467; PROTID=sp:Q9NP85; PCT=38.22; ALN=157	ref:NP_569723.1		PROTGI=18485514; PROTID=ref:NP_569723.1; PCT=40.27; ALN=148	Hs.412710	Nephrosis 2, idiopathic, steroid-resistant (podocin)	Mm.289099	Nephrosis 2 homolog, podocin (human)	553198	podocin
BI880063	Dr.12848	Transcribed locus			Unknown [-]	fm69c08.x1 Zebrafish adult retina cDNA Danio rerio cDNA clone 4200590 3', mRNA sequence.
AI793758	Dr.2247	Zgc:56216	zgc:56216	biological process unknown||molecular function unknown||cellular component unknown	Unknown [-]	fc52f02.x1 Zebrafish WashU MPIMG EST Danio rerio cDNA clone IMAGE:3725019 3', mRNA sequence.	ref:NP_113641.1		PROTGI=13899291; PROTID=ref:NP_113641.1; PCT=73.68; ALN=133	ref:NP_079902.1		PROTGI=13385088; PROTID=ref:NP_079902.1; PCT=73.68; ALN=133	Hs.446315	Chromosome 10 open reading frame 45			386641	zgc:56216	LG 18
AW305660	Dr.22818	Wu:fj60f08	wu:fj60f08		Unknown [-]	fj62b02.y1 zebrafish adult brain Danio rerio cDNA 5' similar to TR:Q9YI32 Q9YI32 SECRETOGRANIN II PRECURSOR. ;, mRNA sequence.	sp:P13521		PROTGI=134464; PROTID=sp:P13521; PCT=30.00; ALN=213	pir:S27389		PROTGI=285014; PROTID=pir:S27389; PCT=28.44; ALN=216					336270	wu:fj60f08	LG 15
BI882727	Dr.20715	Signal sequence receptor, alpha	ssr1	receptor activity	Unknown [-]	fm96h10.x1 Zebrafish Research Genetics C32 fin Danio rerio cDNA clone 4468843 3' similar to contains element MER29 repetitive element ;, mRNA sequence.	ref:NP_003135.1		PROTGI=4507237; PROTID=ref:NP_003135.1; PCT=76.53; ALN=290	sp:Q9Z1S5		PROTGI=13124538; PROTID=sp:Q9Z1S5; PCT=42.42; ALN=66	Hs.114033	Signal sequence receptor, alpha (translocon-associated protein alpha)	Mm.138725||Mm.378579	Signal sequence receptor, alpha||Translocon-associated protein alpha, muscle specific isoform (Trap-alpha)	373100	signal sequence receptor, alpha
AI878418	Dr.38277	Wu:fb38b01	wu:fb38b01		Unknown [-]	fc57h05.x1 Zebrafish WashU MPIMG EST Danio rerio cDNA clone IMAGE:3725529 3', mRNA sequence.							Hs.529577	U2-associated SR140 protein	Mm.292742	RIKEN cDNA 2610101N10 gene	321904	wu:fb38b01	LG 2
BI891991					Unknown [-]	ZF637-3-001246 Zebrafish shield stage whole embryo cDNA library MPMGp637 Danio rerio cDNA clone MPMGp637_19L17;MPMGp637L1719 5', mRNA sequence.
AW128690	Dr.1258	Wu:fa98e05	wu:fa98e05		Unknown [-]	fe36b04.y1 Zebrafish WashU MPIMG EST Danio rerio cDNA clone IMAGE:3740911 5', mRNA sequence.											337127	wu:fa98e05	LG 16
AI722668	Dr.21579	Transcribed locus			Unknown [-]	fc30b02.y1 Zebrafish WashU MPIMG EST Danio rerio cDNA clone IMAGE:3722859 5', mRNA sequence.
BM185207	Dr.2938	Glutamate dehydrogenase 1b	glud1b	amino acid metabolism||oxidoreductase activity	Unknown [-]	fv44b11.x1 Sugano SJD adult male Danio rerio cDNA clone 5411277 3', mRNA sequence.	sp:P00367		PROTGI=118541; PROTID=sp:P00367; PCT=83.15; ALN=542	sp:P26443		PROTGI=118542; PROTID=sp:P26443; PCT=82.83; ALN=542	Hs.368538||Hs.500409||Hs.512242	Glutamate dehydrogenase 2||Glutamate dehydrogenase 1||Transcribed locus, strongly similar to XP_421497.1 PREDICTED: similar to Glutamate dehydrogenase 1, mitochondrial precursor (GDH) [Gallus gallus]	Mm.10600||Mm.323455	Glutamate dehydrogenase 1||Similar to Glutamate dehydrogenase, mitochondrial precursor (GDH)	373092	glutamate dehydrogenase 1b	LG 12
AI667493	Dr.4291	Wu:fb79g04	wu:fb79g04		Unknown [-]	fc41a07.x1 Zebrafish WashU MPIMG EST Danio rerio cDNA clone IMAGE:3723924 3', mRNA sequence.	pir:T46910		PROTGI=11360252; PROTID=pir:T46910; PCT=50.00; ALN=161				Hs.445885	KIAA1217	Mm.237935	CDNA sequence BC026657	323039	wu:fb79g04	LG 24
BI880552	Dr.41210	Transcribed locus			Unknown [-]	fm76e02.x1 Zebrafish adult retina cDNA Danio rerio cDNA clone 4201419 3', mRNA sequence.
AW133705	Dr.15089	Rad and gem related GTP binding protein 1	rem	GTP binding||small GTPase mediated signal transduction	Unknown [-]	fi10g04.y1 Sugano Kawakami zebrafish DRA Danio rerio cDNA clone 2600790 5' similar to TR:O75628 O75628 RAS-LIKE GTP-BINDING PROTEIN REM. ;, mRNA sequence.	pir:A54575		PROTGI=1362743; PROTID=pir:A54575; PCT=64.57; ALN=249	ref:NP_033073.1		PROTGI=6677713; PROTID=ref:NP_033073.1; PCT=62.05; ALN=298	Hs.345139||Hs.464311	GTP binding protein overexpressed in skeletal muscle||PP13	Mm.247486	GTP binding protein (gene overexpressed in skeletal muscle)	394149	rad and gem related GTP binding protein 1
BM095161	Dr.4535	Zgc:77109	zgc:77109	phosphoprotein phosphatase activity||protein tyrosine phosphatase activity||protein amino acid dephosphorylation||protein tyrosine/serine/threonine phosphatase activity||cellular component unknown	Unknown [-]	fv31b02.x1 Sugano SJD adult male Danio rerio cDNA clone 5410106 3', mRNA sequence.	ref:NP_116000.1		PROTGI=14589856; PROTID=ref:NP_116000.1; PCT=87.28; ALN=173	pir:JC5982		PROTGI=7513775; PROTID=pir:JC5982; PCT=85.55; ALN=173	Hs.43666	Protein tyrosine phosphatase type IVA, member 3	Mm.153891	Protein tyrosine phosphatase 4a3	406460	zgc:77109
BM026331					Unknown [-]	ft05d10.y3 Zebrafish neuronal Danio rerio cDNA clone 5080746 5', mRNA sequence.
BI881818	Dr.13003	Transcribed locus			Unknown [-]	fn10d11.x1 Zebrafish WashU MPIMG EST Danio rerio cDNA clone 4489796 3', mRNA sequence.
AW566608	Dr.14405	Proliferation associated nuclear element	pane1		Unknown [-]	fk02e05.y2 zebrafish fin day3 regeneration Danio rerio cDNA 5', mRNA sequence.	ref:NP_076958.1		PROTGI=13129022; PROTID=ref:NP_076958.1; PCT=41.76; ALN=182	ref:NP_079915.1		PROTGI=13385104; PROTID=ref:NP_079915.1; PCT=42.77; ALN=173	Hs.208912	Chromosome 22 open reading frame 18	Mm.23596	RIKEN cDNA 2610019I03 gene	402852	proliferation associated nuclear element
BE605325	Dr.43841	Transcribed locus, weakly similar to NP_001414.1 epithelial membrane protein 1 [Homo sapiens]			Unknown [-]	fl24d06.y1 Zebrafish Research Genetics C32 fin Danio rerio cDNA 5' similar to SW:EMP1_HUMAN P54849 EPITHELIAL MEMBRANE PROTEIN-1 ;contains element PTR5 repetitive element ;, mRNA sequence.	sp:P54851		PROTGI=1706643; PROTID=sp:P54851; PCT=41.42; ALN=158	sp:O88662		PROTGI=13124187; PROTID=sp:O88662; PCT=39.77; ALN=158	Hs.531561||Hs.534735	Epithelial membrane protein 2||Similar to tumor-associated membrane protein XMP - human	Mm.246009	Epithelial membrane protein 2
AI722494	Dr.5220	Zgc:55941	zgc:55941	catalytic activity||extracellular region||carbohydrate metabolism||chitin metabolism||chitin binding||metabolism||hydrolase activity	Unknown [-]	fd19b01.x1 Sugano Kawakami zebrafish DRA Danio rerio cDNA clone 2351977 3' similar to TR:Q13231 Q13231 CHITOTRIOSIDASE PRECURSOR. ;, mRNA sequence.	prf:2201442A		PROTGI=1585682; PROTID=prf:2201442A; PCT=53.64; ALN=443	sp:Q62010		PROTGI=2493678; PROTID=sp:Q62010; PCT=46.84; ALN=415	Hs.128814||Hs.253517||Hs.537929	Eosinophil chemotactic cytokine||Similar to CHIA protein||Transcribed locus, weakly similar to NP_068569.2 eosinophil chemotactic cytokine; likely ortholog of mouse chitinase, acidic [Homo sapiens]	Mm.46418	RIKEN cDNA 2200003E03 gene	406338	zgc:55941	LG 11
BM182386	Dr.28281	Zgc:65770	zgc:65770	binding	Unknown [-]	fv61b04.x1 Sugano SJD adult male Danio rerio cDNA clone 5412822 3' similar to TR:Q90424 Q90424 B-CATENIN. ;, mRNA sequence.	prf:2208332A		PROTGI=1588316; PROTID=prf:2208332A; PCT=94.75; ALN=778	sp:Q02248		PROTGI=399310; PROTID=sp:Q02248; PCT=94.75; ALN=778	Hs.476018	Catenin (cadherin-associated protein), beta 1, 88kDa	Mm.291928	Catenin beta	324004	zgc:65770	LG 19
BI867976	Dr.13740	Transcribed locus, weakly similar to NP_954988.1 cortistatin isoform d; cortistatin-29; cortistatin-17; cortistatin-14; prepro cortistatin like peptide; preprocortistatin [Homo sapiens]			Unknown [-]	ft66c08.y1 Gong zebrafish ovary Danio rerio cDNA clone 5158263 5', mRNA sequence.							Hs.412311	Cortistatin	Mm.260893	RIKEN cDNA 2610040C18 gene
BI881830	Dr.23658	Zgc:92161	zgc:92161	metabolism||cellular component unknown||oxidoreductase activity	Unknown [-]	fm83a02.x1 Zebrafish Research Genetics C32 fin Danio rerio cDNA clone 4467338 3', mRNA sequence.	sp:P16152		PROTGI=118519; PROTID=sp:P16152; PCT=27.72; ALN=240	sp:P51658		PROTGI=2507561; PROTID=sp:P51658; PCT=24.89; ALN=220					447817	zgc:92161
AI584277	Dr.27332	Wu:fb83d10	wu:fb83d10		Unknown [-]	fb83d10.x1 Zebrafish WashU MPIMG EST Danio rerio cDNA clone IMAGE:3718483 3', mRNA sequence.											323158	wu:fb83d10	LG 19
AI641377	Dr.9293	Wu:fc14b12	wu:fc14b12		Unknown [-]	fc14b12.x1 Zebrafish WashU MPIMG EST Danio rerio cDNA clone IMAGE:3721343 3', mRNA sequence.											323920	wu:fc14b12	LG 25
BI876412	Dr.41570	Transcribed locus			Unknown [-]	fl72b12.y1 Sugano Kawakami zebrafish DRA Danio rerio cDNA clone 3819238 5', mRNA sequence.
AY050506	Dr.9829	Phosphodiesterase 6G, cGMP-specific, rod, gamma	pde6g	cGMP-specific phosphodiesterase activity	vision [0007601]	Danio rerio rod phosphodiesterase gamma subunit mRNA, partial cds.	sp:P18545		PROTGI=116583; PROTID=sp:P18545; PCT=93.10; ALN=87	sp:P09174		PROTGI=116584; PROTID=sp:P09174; PCT=94.25; ALN=87	Hs.1857	Phosphodiesterase 6G, cGMP-specific, rod, gamma	Mm.39200	Phosphodiesterase 6G, cGMP-specific, rod, gamma	373876	phosphodiesterase 6G, cGMP-specific, rod, gamma	LG 12
AI793509	Dr.28454	Type I cytokeratin, enveloping layer	cyt1		Unknown [-]	fc49b07.x1 Zebrafish WashU MPIMG EST Danio rerio cDNA clone IMAGE:3724693 3' similar to gb:J04101 C-ETS-1 PROTEIN (HUMAN);, mRNA sequence.	pir:S30433		PROTGI=422802; PROTID=pir:S30433; PCT=56.91; ALN=425	ref:NP_034793.1		PROTGI=7106335; PROTID=ref:NP_034793.1; PCT=56.32; ALN=425	Hs.32950||Hs.41696||Hs.41752||Hs.146635||Hs.159403||Hs.248188||Hs.248189||Hs.296942||Hs.512579||Hs.526575||Hs.552714	Keratin, hair, acidic, 3B||Keratin, hair, acidic, 1||Keratin, hair, acidic, 2||Type I hair keratin KA36||Keratin, hair, acidic, 7||Keratin, hair, acidic, 8||Keratin, hair, acidic, 6||Keratin, hair, acidic, 4||Keratin, hair, acidic, 3A||Transcribed locus,	Mm.4161||Mm.19109||Mm.142798||Mm.289644||Mm.306829||Mm.374599	Keratin complex 1, acidic, gene 2||Keratin complex 1, acidic, gene 1||RIKEN cDNA 2310015J09 gene||Keratin complex 1, acidic, gene 4||Transcribed locus, moderately similar to XP_511487.1 PREDICTED: similar to type I hair keratin 6 [Pan troglodytes]||Transc	30327	type I cytokeratin, enveloping layer	LG 19
BI672566	Dr.14481	Transcribed locus			Unknown [-]	ft41h01.y1 Gong zebrafish ovary Danio rerio cDNA clone 5153496 5', mRNA sequence.
AW165268					Unknown [-]	fe06g05.x1 Zebrafish WashU MPIMG EST Danio rerio cDNA clone IMAGE:3738104 3', mRNA sequence.
BI705053					Unknown [-]	fr62e03.y1 Zebrafish SJD day 8 fin regeneration Danio rerio cDNA clone 4962149 5', mRNA sequence.
AI722479	Dr.36985	Transcribed locus			Unknown [-]	fc27h07.x1 Zebrafish WashU MPIMG EST Danio rerio cDNA clone IMAGE:3722653 3', mRNA sequence.
AW171247	Dr.24020	Wu:fi40b08	wu:fi40b08		Unknown [-]	fi40b08.x1 Sugano Kawakami zebrafish DRA Danio rerio cDNA clone 2640087 3' similar to TR:O95841 O95841 ANGIOPOIETIN Y1. ;, mRNA sequence.	ref:NP_004664.1		PROTGI=4757752; PROTID=ref:NP_004664.1; PCT=52.14; ALN=464	sp:Q9R045		PROTGI=13626116; PROTID=sp:Q9R045; PCT=51.88; ALN=445	Hs.521731	Angiopoietin-like 2	Mm.208919	Angiopoietin-like 2	334311	wu:fi40b08	LG 2
BM181859	Dr.46177	Transcribed locus			Unknown [-]	fv54h08.x1 Sugano SJD adult male Danio rerio cDNA clone 5412351 3', mRNA sequence.
AB006087	Dr.565	Spondin 1b	spon1b	molecular function unknown||extracellular region||cell adhesion||development	cell adhesion [0007155]	Danio rerio mRNA for F-spondin2, complete cds.	ref:NP_036577.1		PROTGI=6912682; PROTID=ref:NP_036577.1; PCT=33.01; ALN=297	pir:A42587		PROTGI=285048; PROTID=pir:A42587; PCT=28.51; ALN=240	Hs.445818	Spondin 1, extracellular matrix protein	Mm.334160	Spondin 1, (f-spondin) extracellular matrix protein	58029	spondin 1b
AA658743	Dr.36334	Wu:fa66f10	wu:fa66f10		Unknown [-]	fa66f10.s1 zebrafish fin day3 regeneration Danio rerio cDNA clone zbr2468 3', mRNA sequence.											336999	wu:fa66f10	LG 4
BI884073	Dr.13170	Transcribed locus, moderately similar to XP_419995.1 PREDICTED: similar to nuclear receptor binding protein; multiple domain putative nuclear protein; myeloid leukemia factor 1 adaptor molecule [Gallus gallus]			Unknown [-]	fm99c06.y1 Zebrafish Research Genetics C32 fin Danio rerio cDNA clone 4468978 5' similar to TR:Q9UHY1 Q9UHY1 MULTIPLE DOMAIN PUTATIVE NUCLEAR PROTEIN. ;, mRNA sequence.	ref:NP_037524.1		PROTGI=7019333; PROTID=ref:NP_037524.1; PCT=83.85; ALN=161	ref:NP_067618.1		PROTGI=11037792; PROTID=ref:NP_067618.1; PCT=24.46; ALN=139	Hs.515876	Nuclear receptor binding protein	Mm.292040	Nuclear receptor binding protein
BF938340					Unknown [-]	fm75d06.y1 Zebrafish adult retina cDNA Danio rerio cDNA clone 4201378 5', mRNA sequence.
BE017827	Dr.1280	CCAAT/enhancer binding protein (C/EBP), delta	cebpd	DNA binding||nucleus||regulation of transcription, DNA-dependent	Unknown [-]	fk85b02.x1 Zebrafish Research Genetics C32 fin Danio rerio cDNA 3' similar to TR:Q91295 Q91295 TRANSCRIPTION FACTOR RCC/EBP-2. ;, mRNA sequence.	sp:P49716		PROTGI=1705748; PROTID=sp:P49716; PCT=47.87; ALN=266	pir:B37279		PROTGI=109802; PROTID=pir:B37279; PCT=49.45; ALN=259	Hs.440829	CCAAT/enhancer binding protein (C/EBP), delta	Mm.347407||Mm.362646	CCAAT/enhancer binding protein (C/EBP), delta||Transcribed locus	140817	CCAAT/enhancer binding protein (C/EBP), delta	LG 24
BE016219	Dr.10184	Wu:fk68b12	wu:fk68b12		Unknown [-]	fk68d12.x1 Zebrafish Research Genetics C32 fin Danio rerio cDNA 3', mRNA sequence.											335101	wu:fk68b12	LG 21
BM036471	Dr.13234	Zgc:112373		biological process unknown||molecular function unknown||cellular component unknown	Unknown [-]	fu81f04.x1 Gong zebrafish testis Danio rerio cDNA clone 5377303 3' similar to TR:O32472 O32472 PHAC PHA SYNTHASE,COMPLETE CDS. ;, mRNA sequence.	ref:NP_008973.1		PROTGI=5902066; PROTID=ref:NP_008973.1; PCT=61.54; ALN=117	ref:NP_080214.1		PROTGI=13385432; PROTID=ref:NP_080214.1; PCT=57.76; ALN=116	Hs.446320	Ribonuclease P 14kDa subunit	Mm.210048	RIKEN cDNA A230065C20 gene	553721	zgc:112373
BI672112	Dr.12488	Zgc:56200	zgc:56200	cellular component unknown||metal ion transport||metal ion binding	Unknown [-]	ft34f07.x1 Gong zebrafish testis Danio rerio cDNA clone 5152645 3', mRNA sequence.	ref:NP_060590.1		PROTGI=8922479; PROTID=ref:NP_060590.1; PCT=57.78; ALN=270				Hs.269542	Armadillo repeat containing 1	Mm.200383	Armadillo repeat containing 1	321240	zgc:56200
AW280156	Dr.7085	Zgc:92867	zgc:92867	biological process unknown||molecular function unknown||cellular component unknown	Unknown [-]	fj51f02.x1 zebrafish adult brain Danio rerio cDNA 3' similar to TR:O66816 O66816 ADP-RIBOSYLGLYCOHYDROLASE. ;, mRNA sequence.	ref:NP_060295.1		PROTGI=8923417; PROTID=ref:NP_060295.1; PCT=53.67; ALN=349				Hs.18021	ADP-ribosylhydrolase like 2	Mm.11285	ADP-ribosylhydrolase like 2	447826	zgc:92867	LG 17
AI794124	Dr.35791	Wu:fc38f09	wu:fc38f09		Unknown [-]	fc38f09.y1 Zebrafish WashU MPIMG EST Danio rerio cDNA clone IMAGE:3723689 5' similar to contains element MER32 repetitive element ;, mRNA sequence.											324702	wu:fc38f09	LG 17
BG303974	Dr.7423	Wu:fj46a10	wu:fj46a10		Unknown [-]	fl28d07.x1 Sugano Kawakami zebrafish DRA Danio rerio cDNA clone 3815100 3', mRNA sequence.											336058	wu:fj46a10	LG 14
BI896233	Dr.33554	Wu:fc13f09	wu:fc13f09		Unknown [-]	fb48g02.x1 Zebrafish WashU MPIMG EST Danio rerio cDNA clone 3715154 3' similar to TR:Q14837 Q14837 MYOSIN HEAVY CHAIN ;, mRNA sequence.	pir:A23767		PROTGI=88200; PROTID=pir:A23767; PCT=88; ALN=86	pir:I49464		PROTGI=2119306; PROTID=pir:I49464; PCT=88; ALN=86	Hs.550427	CDNA FLJ25841 fis, clone TST08665	Mm.259720||Mm.340163||Mm.340178||Mm.364408	Myosin, heavy polypeptide 8, skeletal muscle, perinatal||Myosin, heavy polypeptide 8, skeletal muscle, perinatal||Transcribed locus||Transcribed locus	323906	wu:fc13f09	LG 20
BG305760	Dr.4462	Glutamyl-prolyl-tRNA synthetase	eprs		Unknown [-]	fm10e07.x1 Zebrafish adult retina cDNA Danio rerio cDNA clone 4145773 3' similar to SW:SYEP_HUMAN P07814 MULTIFUNCTIONAL AMINOACYL-TRNA SYNTHETASE [INCLUDES: GLUTAMYL-TRNA SYNTHETASE ;, mRNA sequence.	sp:P07814		PROTGI=135104; PROTID=sp:P07814; PCT=84.65; ALN=250				Hs.497788	Glutamyl-prolyl-tRNA synthetase	Mm.154511	Glutamyl-prolyl-tRNA synthetase	321919	glutamyl-prolyl-tRNA synthetase	LG 17
BM025920	Dr.16992	Transcribed locus			Unknown [-]	fu75c12.x1 Gong zebrafish testis Danio rerio cDNA clone 5376767 3' similar to SW:BASI_CHICK P17790 BASIGIN PRECURSOR ;, mRNA sequence.				ref:NP_079931.1		PROTGI=13385118; PROTID=ref:NP_079931.1; PCT=32.91; ALN=158	Hs.371005	AWKS9372	Mm.25138	RIKEN cDNA 2010002A20 gene
BG304333	Dr.20085	Eukaryotic translation initiation factor 3, subunit 6	eif3s6	translation initiation factor activity	Unknown [-]	fl34w32.x1 Sugano Kawakami zebrafish DRA Danio rerio cDNA clone 3815982 3' similar to SW:IF36_HUMAN Q64252 EUKARYOTIC TRANSLATION INITIATION FACTOR 3 SUBUNIT 6 ;, mRNA sequence.	ref:NP_001559.1		PROTGI=4503521; PROTID=ref:NP_001559.1; PCT=93.27; ALN=446				Hs.405590||Hs.547733	Eukaryotic translation initiation factor 3, subunit 6 48kDa||Transcribed locus, strongly similar to XP_532304.1 PREDICTED: similar to Eukaryotic translation initiation factor 3 subunit 6 (eIF-3 p48) (eIF3e) (Mammary tumor-associated protein INT-6) (Viral	Mm.289992||Mm.312963||Mm.339594	Eukaryotic translation initiation factor 3, subunit 6||Transcribed locus, strongly similar to XP_532304.1 PREDICTED: similar to Eukaryotic translation initiation factor 3 subunit 6 (eIF-3 p48) (eIF3e) (Mammary tumor-associated protein INT-6) (Viral integr	325102	eukaryotic translation initiation factor 3, subunit 6	LG 20
AW281762	Dr.7864	Wu:fj56a04	wu:fj56a04		Unknown [-]	fj56c04.x1 zebrafish adult brain Danio rerio cDNA 3', mRNA sequence.											336206	wu:fj56a04	LG 9
BE693136	Dr.6073	CDNA clone IMAGE:7431876			Unknown [-]	zeh0351r Zebrafish Embryonic Heart cDNA Library Danio rerio cDNA clone zeh0351 3', mRNA sequence.	sp:Q16181		PROTGI=2500771; PROTID=sp:Q16181; PCT=88.07; ALN=285	sp:O55131		PROTGI=9789726; PROTID=sp:O55131; PCT=87.54; ALN=289
BG305869	Dr.11180	Transcribed locus			Unknown [-]	fm13c04.x1 Zebrafish adult retina cDNA Danio rerio cDNA clone 4146054 3', mRNA sequence.
AI666911	Dr.33593	Wu:fd16d11	wu:fd16d11		Unknown [-]	fd16d11.x1 Sugano Kawakami zebrafish DRA Danio rerio cDNA clone 2351733 3', mRNA sequence.							Hs.116233	BTB (POZ) domain containing 9	Mm.41220	BTB (POZ) domain containing 9	327202	wu:fd16d11	LG 13
BG728836	Dr.39891	Transcribed locus, weakly similar to NP_073596.1 endo-beta-N-acetylglucosaminidase [Homo sapiens]			Unknown [-]	fp03e11.x1 zebrafish gridded kidney Danio rerio cDNA clone 4728668 3', mRNA sequence.	ref:NP_073596.1		PROTGI=12232429; PROTID=ref:NP_073596.1; PCT=59; ALN=199				Hs.29288	Endo-beta-N-acetylglucosaminidase	Mm.309356	RIKEN cDNA D230014K01 gene
BI705386					Unknown [-]	fr58e04.y1 Zebrafish SJD day 8 fin regeneration Danio rerio cDNA clone 4961767 5', mRNA sequence.
BI887633					Unknown [-]	ZF637-1-001888 Zebrafish shield stage whole embryo cDNA library MPMGp637 Danio rerio cDNA clone MPMGp637_9K9;MPMGp637K099 5', mRNA sequence.
AI957736	Dr.33713	Wu:fd02h12	wu:fd02h12		Unknown [-]	fd02h12.x1 Zebrafish WashU MPIMG EST Danio rerio cDNA clone IMAGE:3729767 3' similar to TR:O75442 O75442 SERINE/THREONINE KINASE AIE2. ;, mRNA sequence.	pir:JC5974		PROTGI=7446411; PROTID=pir:JC5974; PCT=61; ALN=256	pir:JC4665		PROTGI=2137688; PROTID=pir:JC4665; PCT=60; ALN=261					325694	wu:fd02h12	LG 14
AA542452	Dr.205	Wu:fa07b04	wu:fa07b04		Unknown [-]	fa07b04.s1 Zebrafish ICRFzfls Danio rerio cDNA clone 5G3 3', mRNA sequence.											334883	wu:fa07b04	LG 8
AW422974					Unknown [-]	fi66f12.y1 Sugano Kawakami zebrafish DRA Danio rerio cDNA clone 2642639 5' similar to TR:O93567 O93567 LEUKEMIA/LYMOHOMA RELATED FACTOR CLRF. ;, mRNA sequence.
AI437364	Dr.23664	Wu:fb30f12	wu:fb30f12		Unknown [-]	fb30f12.x1 Zebrafish WashU MPIMG EST Danio rerio cDNA clone IMAGE:3713423 3', mRNA sequence.											321708	wu:fb30f12	LG 10
BG305809	Dr.11168	Hypothetical protein LOC553346			Unknown [-]	fm54c09.x1 Zebrafish adult retina cDNA Danio rerio cDNA clone 4199057 3', mRNA sequence.							Hs.413801||Hs.537481	Proteasome (prosome, macropain) activator subunit 4||Transcribed locus, strongly similar to NP_055429.1 proteasome (prosome, macropain) activator subunit 4; proteasome activator 200 kDa [Homo sapiens]	Mm.240066	Proteasome (prosome, macropain) activator subunit 4	553346	hypothetical protein LOC553346
AI794113	Dr.25629	Influenza virus NS1A binding protein a	ivns1abpa	protein binding	Unknown [-]	fc38e08.y1 Zebrafish WashU MPIMG EST Danio rerio cDNA clone IMAGE:3723686 5' similar to contains element PTR5 repetitive element ;, mRNA sequence.	sp:Q9Y2M5		PROTGI=13431662; PROTID=sp:Q9Y2M5; PCT=26.30; ALN=304	ref:NP_082858.1		PROTGI=13386328; PROTID=ref:NP_082858.1; PCT=82.27; ALN=220	Hs.497183	Influenza virus NS1A binding protein	Mm.33764	Influenza virus NS1A binding protein	387591	influenza virus NS1A binding protein a
BM154199	Dr.36749	Crystallin, gamma M2b			Unknown [-]	fv85d09.x1 Zebrafish SJD adult male II Danio rerio cDNA clone 5543872 3' similar to SW:CRG2_CYPCA P10044 GAMMA CRYSTALLIN M2 ;contains element MER30 repetitive element ;, mRNA sequence.	sp:P07316		PROTGI=117461; PROTID=sp:P07316; PCT=53.49; ALN=170	pir:CYMSG3		PROTGI=2144815; PROTID=pir:CYMSG3; PCT=52.91; ALN=170					553954	crystallin, gamma M2b
AW343382	Dr.12634	5-nucleotidase, ecto (CD73)	nt5e	nucleotide catabolism||hydrolase activity||hydrolase activity, acting on ester bonds	Unknown [-]	fi76h04.y1 Sugano Kawakami zebrafish DRA Danio rerio cDNA clone 2643607 5' similar to SW:5NTD_DISOM P29240 5'-NUCLEOTIDASE PRECURSOR ;, mRNA sequence.	pir:S11032		PROTGI=105137; PROTID=pir:S11032; PCT=64.42; ALN=562	sp:Q61503		PROTGI=13431280; PROTID=sp:Q61503; PCT=64.35; ALN=546	Hs.153952	5&apos;-nucleotidase, ecto (CD73)	Mm.244235	5&apos; nucleotidase, ecto	393906	5'-nucleotidase, ecto (CD73)
AI722895	Dr.2615	Amyloid beta (A4) precursor protein b	appb	serine-type endopeptidase inhibitor activity||binding||integral to membrane	Unknown [-]	fc27a10.y1 Zebrafish WashU MPIMG EST Danio rerio cDNA clone IMAGE:3722586 5', mRNA sequence.	prf:1303338A		PROTGI=225456; PROTID=prf:1303338A; PCT=67.85; ALN=686	ref:NP_031497.1		PROTGI=6680708; PROTID=ref:NP_031497.1; PCT=67.85; ALN=686	Hs.434980	Amyloid beta (A4) precursor protein (protease nexin-II, Alzheimer disease)	Mm.277585	Amyloid beta (A4) precursor protein	170846	amyloid beta (A4) precursor protein b
BG306173	Dr.1576	Si:ch211-240l19.1	si:ch211-240l19.1		Unknown [-]	fm53c03.x1 Zebrafish adult retina cDNA Danio rerio cDNA clone 4199044 3', mRNA sequence.											323936	si:ch211-240l19.1	LG 4
BI886312					Unknown [-]	ZF637-1-000567 Zebrafish shield stage whole embryo cDNA library MPMGp637 Danio rerio cDNA clone MPMGp637_12B16;MPMGp637B1612 5', mRNA sequence.
AW343729	Dr.27101	Cytochrome P450, family 2, subfamily J, polypeptide 2, B	cyp2j2b	monooxygenase activity||electron transport||membrane||oxidoreductase activity||oxidoreductase activity, acting on paired donors, with incorporation or reduction of molecular oxygen, reduced flavin or flavoprotein as one donor, and incorporation of one ato	Unknown [-]	fi48g01.x1 Sugano Kawakami zebrafish DRA Danio rerio cDNA clone 2640912 3' similar to SW:PUR6_HUMAN P22234 MULTIFUNCTIONAL PROTEIN ADE2 [INCLUDES: PHOSPHORIBOSYLAMINOIMIDAZOLE- SUCCINOCARBOXAMIDE SYNTHASE ;, mRNA sequence.	ref:NP_000766.2		PROTGI=18491008; PROTID=ref:NP_000766.2; PCT=51.53; ALN=491	sp:O54750		PROTGI=3913342; PROTID=sp:O54750; PCT=51.86; ALN=484	Hs.72913||Hs.363140	Transcribed locus, weakly similar to XP_286199.3 similar to Cyp2a4 protein [Mus musculus]||Cytochrome P450, family 2, subfamily F, polypeptide 1	Mm.4515	Cytochrome P450, family 2, subfamily f, polypeptide 2	393592	cytochrome P450, family 2, subfamily J, polypeptide 2, B
BI890454					Unknown [-]	ZF637-2-002209 Zebrafish shield stage whole embryo cDNA library MPMGp637 Danio rerio cDNA clone MPMGp637_7J8;MPMGp637J087 5', mRNA sequence.
BM025757					Unknown [-]	fs82h05.y1 Zebrafish SJD day 8 fin regeneration Danio rerio cDNA clone 5076344 5', mRNA sequence.
BI845738					Unknown [-]	fs96c07.x1 Zebrafish neuronal Danio rerio cDNA clone 5077620 3', mRNA sequence.
BI705583	Dr.13269	Transcribed locus, strongly similar to NP_588609.1 KIAA1972 protein [Homo sapiens]			Unknown [-]	fl53c01.x1 Sugano Kawakami zebrafish DRA Danio rerio cDNA clone 3817345 3', mRNA sequence.							Hs.460885	KIAA1972 protein	Mm.109074	RIKEN cDNA 4930470D19 gene
BI877654	Dr.25877	Transcribed locus			Unknown [-]	fl63b03.x1 Sugano Kawakami zebrafish DRA Danio rerio cDNA clone 3818429 3' similar to contains Alu repetitive element;, mRNA sequence.							Hs.396494	Nedd4 binding protein 2	Mm.332398	Bcl3 binding protein
AW165152	Dr.1547	Transcribed locus			Unknown [-]	fe02g02.x1 Zebrafish WashU MPIMG EST Danio rerio cDNA clone IMAGE:3737714 3', mRNA sequence.
BG304208	Dr.11559	Transcribed locus			Unknown [-]	fl33a04.x1 Sugano Kawakami zebrafish DRA Danio rerio cDNA clone 3815335 3' similar to TR:Q9V6I2 Q9V6I2 CG3850 PROTEIN. ;, mRNA sequence.	ref:NP_115964.1		PROTGI=14211891; PROTID=ref:NP_115964.1; PCT=48.85; ALN=162	ref:NP_112461.1		PROTGI=13626038; PROTID=ref:NP_112461.1; PCT=50.29; ALN=162	Hs.435483	GLIS family zinc finger 2	Mm.134072	GLIS family zinc finger 2
AW018538	Dr.40696	Hypothetical protein LOC553479			Unknown [-]	fd48c01.y1 Zebrafish WashU MPIMG EST Danio rerio cDNA clone IMAGE:3732960 5' similar to TR:O57607 O57607 TYPE I KERATIN S5. ;, mRNA sequence.	sp:P05783		PROTGI=125083; PROTID=sp:P05783; PCT=43.05; ALN=211	pir:I59463		PROTGI=2119205; PROTID=pir:I59463; PCT=42.08; ALN=211	Hs.97395||Hs.371796||Hs.406013||Hs.453526||Hs.455575	Similar to Keratin, type I cytoskeletal 18 (Cytokeratin 18) (K18) (CK 18)||Hypothetical protein FLJ40504||Keratin 18||Similar to Keratin, type I cytoskeletal 18 (Cytokeratin 18) (K18) (CK 18)||CDNA FLJ46155 fis, clone TESTI4001517, moderately similar to	Mm.22479	Keratin complex 1, acidic, gene 18	553479	hypothetical protein LOC553479
AI384948					Unknown [-]	fb11g06.x1 zebrafish fin day0 regeneration Danio rerio cDNA 3' similar to contains element PTR5 repetitive element ;, mRNA sequence.
BI429371					Unknown [-]	fr68g09.y1 zebrafish adult brain Danio rerio cDNA clone 4966073 5' similar to contains element MER28 repetitive element ;, mRNA sequence.
AW116402	Dr.7738	Aldehyde dehydrogenase 18 family, member A1	pycs		Unknown [-]	fi15b08.x1 Sugano Kawakami zebrafish DRA Danio rerio cDNA clone 2601207 3' similar to TR:Q9Z110 Q9Z110 PYRROLINE-5-CARBOXYLATE SYNTHETASE LONG ISOFORM. ;, mRNA sequence.	sp:P54886		PROTGI=6226882; PROTID=sp:P54886; PCT=86.09; ALN=266	sp:Q9Z110		PROTGI=6225819; PROTID=sp:Q9Z110; PCT=86.09; ALN=266	Hs.500645||Hs.526635	Aldehyde dehydrogenase 18 family, member A1||Transcribed locus, strongly similar to NP_002851.2 pyrroline-5-carboxylate synthetase; Pyrroline-5-carboxlate synthetase; pyrroline-5-carboxylate synthetase (glutamate gamma-semialdehyde synthetase) [Homo sapie	Mm.233117	Aldehyde dehydrogenase 18 family, member A1	327391	aldehyde dehydrogenase 18 family, member A1	LG 13
AW133685	Dr.6398	Zgc:56208	zgc:56208	nuclear mRNA splicing, via spliceosome||nucleic acid binding||mRNA processing||cellular component unknown	Unknown [-]	fi10e05.y1 Sugano Kawakami zebrafish DRA Danio rerio cDNA clone 2600768 5' similar to WP:W04D2.6A CE21257 ;, mRNA sequence.	sp:P49756		PROTGI=1731150; PROTID=sp:P49756; PCT=52.38; ALN=208	pir:T42637		PROTGI=11360364; PROTID=pir:T42637; PCT=23.87; ALN=408	Hs.531106	RNA binding motif protein 25	Mm.30521	RIKEN cDNA 2600011C06 gene	327336	zgc:56208	LG 20
AW567098	Dr.28036	Transcribed locus			Unknown [-]	fk33c02.x1 zebrafish fin day1 regeneration Danio rerio cDNA 3', mRNA sequence.
BM071885	Dr.46833	Transcribed locus			Unknown [-]	fu89b11.x1 Gong zebrafish ovary Danio rerio cDNA clone 5377893 3', mRNA sequence.
BI890462	Dr.15502	Zgc:77455	zgc:77455	biological process unknown||molecular function unknown||cellular component unknown	Unknown [-]	ZF637-2-002217 Zebrafish shield stage whole embryo cDNA library MPMGp637 Danio rerio cDNA clone MPMGp637_7O8;MPMGp637O087 5', mRNA sequence.	ref:NP_057629.1		PROTGI=7706081; PROTID=ref:NP_057629.1; PCT=62.50; ALN=56	ref:NP_034630.1		PROTGI=6754284; PROTID=ref:NP_034630.1; PCT=62.50; ALN=56			Mm.295464	Immediate early response 5-like	326935	zgc:77455	LG 5
AI544976	Dr.3619	HLA-B-associated transcript 2	bat2		Unknown [-]	fb73a11.x1 Zebrafish WashU MPIMG EST Danio rerio cDNA clone IMAGE:3717500 3', mRNA sequence.							Hs.75668	Hypothetical protein FLJ14490	Mm.331842	RIKEN cDNA 1700018O18 gene	83909	HLA-B-associated transcript 2	LG 19
AI721534	Dr.5185	Zgc:63790	zgc:63790	tRNA ligase activity||isoleucine-tRNA ligase activity||ATP binding||tRNA aminoacylation for protein translation||isoleucyl-tRNA aminoacylation||cellular component unknown	Unknown [-]	fc28h05.x1 Zebrafish WashU MPIMG EST Danio rerio cDNA clone IMAGE:3722745 3' similar to SW:SYI_HUMAN P41252 ISOLEUCYL-TRNA SYNTHETASE, CYTOPLASMIC ;, mRNA sequence.	pir:I59314		PROTGI=2135522; PROTID=pir:I59314; PCT=74.11; ALN=1270	sp:Q9Z1Q9		PROTGI=12643967; PROTID=sp:Q9Z1Q9; PCT=22.22; ALN=781	Hs.445403	Isoleucine-tRNA synthetase	Mm.21118	Isoleucine-tRNA synthetase	334393	zgc:63790	LG 11
BM185202	Dr.13110	Zgc:77320	zgc:77320	biological process unknown||molecular function unknown||cellular component unknown	Unknown [-]	fv44b04.x1 Sugano SJD adult male Danio rerio cDNA clone 5411263 3' similar to TR:Q9VBZ8 Q9VBZ8 CG11781 PROTEIN. ;, mRNA sequence.	ref:NP_112588.1		PROTGI=13775220; PROTID=ref:NP_112588.1; PCT=88.18; ALN=110	ref:NP_079594.1		PROTGI=13384684; PROTID=ref:NP_079594.1; PCT=88.18; ALN=110	Hs.30011	Hypothetical protein MGC2963	Mm.73608||Mm.374096	RIKEN cDNA 0610009E20 gene||Transcribed locus	337220	zgc:77320	LG 5
AW280062	Dr.9165	Zgc:55843	zgc:55843	biological process unknown||metal ion binding	Unknown [-]	fj48h10.x1 zebrafish adult brain Danio rerio cDNA 3', mRNA sequence.	ref:NP_057116.1		PROTGI=7705801; PROTID=ref:NP_057116.1; PCT=53.71; ALN=338	ref:NP_079704.1		PROTGI=13384826; PROTID=ref:NP_079704.1; PCT=30.56; ALN=179	Hs.187459||Hs.510370	Zinc finger, DHHC domain containing 14||Zinc finger, DHHC domain containing 14	Mm.328751	Zinc finger, DHHC domain containing 14	334383	zgc:55843	LG 19
BI880302	Dr.31093	SRRM2 protein			Unknown [-]	fm75c03.x1 Zebrafish adult retina cDNA Danio rerio cDNA clone 4201324 3', mRNA sequence.	pir:A45973		PROTGI=539701; PROTID=pir:A45973; PCT=19.30; ALN=624	ref:NP_058079.1		PROTGI=7949115; PROTID=ref:NP_058079.1; PCT=25.45; ALN=428	Hs.27017||Hs.433343||Hs.463677||Hs.528547	Transcribed locus||Serine/arginine repetitive matrix 2||CDNA FLJ11381 fis, clone HEMBA1000501||Hypothetical gene supported by BC039003	Mm.5222||Mm.220345||Mm.372146	Serine/arginine repetitive matrix 2||Transcribed locus||Transcribed locus	553531	zgc:110023
AW059228	Dr.20344	Transcribed locus			Unknown [-]	fe12d07.y1 Zebrafish WashU MPIMG EST Danio rerio cDNA clone IMAGE:3738637 5', mRNA sequence.
BG306412	Dr.11268	Transcribed locus, moderately similar to XP_542681.1 PREDICTED: similar to Ephrin type-A receptor 6 precursor (Tyrosine-protein kinase receptor EHK-2) (EPH homology kinase-2) [Canis familiaris]			Unknown [-]	fm58g06.x1 Zebrafish adult retina cDNA Danio rerio cDNA clone 4199627 3', mRNA sequence.	pir:I58351		PROTGI=2136091; PROTID=pir:I58351; PCT=59.43; ALN=172	sp:Q62413		PROTGI=2842649; PROTID=sp:Q62413; PCT=76.30; ALN=173	Hs.476967	EPH receptor A6	Mm.353171	Eph receptor A6
BI428998					Unknown [-]	fr71b02.y1 zebrafish adult brain Danio rerio cDNA clone 4966202 5' similar to SW:UROT_RAT P19637 TISSUE PLASMINOGEN ACTIVATOR PRECURSOR ;, mRNA sequence.
BM183857	Dr.9294	Wu:fc14c01	wu:fc14c01		Unknown [-]	fv64f04.x1 Sugano SJD adult male Danio rerio cDNA clone 5413375 3', mRNA sequence.							Hs.418533	BUB3 budding uninhibited by benzimidazoles 3 homolog (yeast)	Mm.927	Budding uninhibited by benzimidazoles 3 homolog (S. cerevisiae)	323921	wu:fc14c01	LG 3
BM095252	Dr.17305	Transcribed locus			Unknown [-]	fv32c03.x1 Sugano SJD adult male Danio rerio cDNA clone 5410157 3' similar to TR:Q9QZN0 Q9QZN0 F-BOX PROTEIN FBX15 ;, mRNA sequence.							Hs.465411	F-box protein 15	Mm.28369	F-box protein 15
BE017569	Dr.4484	Transcribed locus			Unknown [-]	fk79h08.x1 Zebrafish Research Genetics C32 fin Danio rerio cDNA 3', mRNA sequence.
AI957604	Dr.347	Transcribed locus			Unknown [-]	fc95e04.x1 Zebrafish WashU MPIMG EST Danio rerio cDNA clone IMAGE:3729150 3', mRNA sequence.
BI888571	Dr.8601	Guanine nucleotide binding protein (G protein), alpha inhibiting activity polypeptide a	gnaia	signal transducer activity||GTP binding||signal transduction||G-protein coupled receptor protein signaling pathway||cellular component unknown	Unknown [-]	ZF637-2-000326 Zebrafish shield stage whole embryo cDNA library MPMGp637 Danio rerio cDNA clone MPMGp637_21G1;MPMGp637G0121 5', mRNA sequence.	pir:RGHUI1		PROTGI=2144867; PROTID=pir:RGHUI1; PCT=89.27; ALN=354	sp:P08752		PROTGI=1730229; PROTID=sp:P08752; PCT=83.38; ALN=354	Hs.73799||Hs.77269||Hs.134587	Guanine nucleotide binding protein (G protein), alpha inhibiting activity polypeptide 3||Guanine nucleotide binding protein (G protein), alpha inhibiting activity polypeptide 2||Guanine nucleotide binding protein (G protein), alpha inhibiting activity pol	Mm.196464||Mm.254629||Mm.271703	Guanine nucleotide binding protein, alpha inhibiting 2||Guanine nucleotide binding protein, alpha inhibiting 1||Guanine nucleotide binding protein, alpha inhibiting 3	323509	guanine nucleotide binding protein (G protein), alpha inhibiting activity polypeptide a	LG 25
AI588124	Dr.21259	Wu:fb96d11	wu:fb96d11		Unknown [-]	fb96d11.x1 Zebrafish WashU MPIMG EST Danio rerio cDNA clone IMAGE:3719733 3' similar to contains element XTR XTR repetitive element ;, mRNA sequence.											323372	wu:fb96d11	LG 24
BM185939	Dr.15245	Transcribed locus			Unknown [-]	fv74h04.x1 zebrafish adult brain Danio rerio cDNA clone 5414263 3', mRNA sequence.
BG727584	Dr.9830	Transcribed locus			Unknown [-]	fo88e12.x1 zebrafish gridded kidney Danio rerio cDNA clone 4727158 3', mRNA sequence.
BI877516	Dr.982	Zgc:77153	zgc:77153	biological process unknown||molecular function unknown||cellular component unknown	Unknown [-]	fl73a12.x1 Sugano Kawakami zebrafish DRA Danio rerio cDNA clone 3819191 3', mRNA sequence.							Hs.444569	Transmembrane protein 49	Mm.243797	Transmembrane protein 49	336789	zgc:77153	LG 15
BI845581					Unknown [-]	fs99g09.y1 Zebrafish neuronal Danio rerio cDNA clone 5077841 5', mRNA sequence.
AW344179	Dr.3524	Zgc:86818	zgc:86818	biological process unknown||molecular function unknown||cellular component unknown	Unknown [-]	fi75e01.x1 Sugano Kawakami zebrafish DRA Danio rerio cDNA clone 2643480 3', mRNA sequence.							Hs.474479	ELL associated factor 1	Mm.37770	ELL associated factor 1	415205	zgc:86818
AI584257	Dr.21171	Wu:fb83b04	wu:fb83b04		Unknown [-]	fb83b04.x1 Zebrafish WashU MPIMG EST Danio rerio cDNA clone IMAGE:3718447 3', mRNA sequence.	ref:NP_443179.1		PROTGI=16418433; PROTID=ref:NP_443179.1; PCT=57.14; ALN=49				Hs.388674	Alpha-kinase 2	Mm.36465||Mm.296528||Mm.365202	Transcribed locus, weakly similar to XP_523937.1 PREDICTED: similar to heart alpha-kinase [Pan troglodytes]||Alpha-kinase 2||Transcribed locus, weakly similar to XP_523937.1 PREDICTED: similar to heart alpha-kinase [Pan troglodytes]	323148	wu:fb83b04	LG 21
BM156729	Dr.15726	Zgc:56708	zgc:56708	cell division	Unknown [-]	fv55b04.x1 Sugano SJD adult male Danio rerio cDNA clone 5412414 3', mRNA sequence.	ref:NP_113611.1		PROTGI=13899237; PROTID=ref:NP_113611.1; PCT=34.30; ALN=445	ref:NP_075773.1		PROTGI=12963617; PROTID=ref:NP_075773.1; PCT=33.63; ALN=445	Hs.234545	Cell division cycle associated 1	Mm.151315	Cell division cycle associated 1	393280	zgc:56708
AI667166	Dr.28993	Transcribed locus			Unknown [-]	fc44a03.x1 Zebrafish WashU MPIMG EST Danio rerio cDNA clone IMAGE:3724204 3', mRNA sequence.
BI878280	Dr.12724	Wu:fl27b11	wu:fl27b11		Unknown [-]	fl74h04.x1 Sugano Kawakami zebrafish DRA Danio rerio cDNA clone 3819870 3' similar to TR:P79994 P79994 DNA TOPOISOMERASE I. ;, mRNA sequence.	ref:NP_003277.1		PROTGI=11225260; PROTID=ref:NP_003277.1; PCT=72.94; ALN=218	sp:Q04750		PROTGI=418112; PROTID=sp:Q04750; PCT=73.39; ALN=218	Hs.311402||Hs.407591||Hs.472737	Homo sapiens, clone IMAGE:5260583, mRNA||Homo sapiens, clone IMAGE:5270228, mRNA||Topoisomerase (DNA) I	Mm.217233||Mm.359101	Topoisomerase (DNA) I||PREDICTED: Mus musculus similar to hypothetical protein (LOC383363), mRNA	334557	wu:fl27b11	LG 18
BG884588	Dr.16255	Transcribed locus			Unknown [-]	fp38c05.x1 zebrafish gridded kidney Danio rerio cDNA clone 4758897 3', mRNA sequence.
BM186555					Unknown [-]	fv81h09.x1 Zebrafish SJD day 8 fin regeneration Danio rerio cDNA clone 5465728 3' similar to TR:O08745 O08745 EGF-LIKE MODULE CONTAINING, MUCIN-LIKE, HORMONE RECEPTOR-LIKE SEQUENCE 1 ;, mRNA sequence.
AW019187	Dr.7117	Wu:fb99f09	wu:fb99f09		Unknown [-]	fd50c08.x1 Zebrafish WashU MPIMG EST Danio rerio cDNA clone IMAGE:3733166 3' similar to TR:O75533 O75533 PUTATIVE NUCLEAR PROTEIN ;, mRNA sequence.	sp:O75533		PROTGI=15214275; PROTID=sp:O75533; PCT=97.11; ALN=242	ref:NP_112456.1		PROTGI=14042921; PROTID=ref:NP_112456.1; PCT=96.69; ALN=242	Hs.471011	Splicing factor 3b, subunit 1, 155kDa	Mm.279736	Splicing factor 3b, subunit 1	323488	wu:fb99f09	LG 9
BI877625	Dr.20161	Si:busm1-112p11.1	si:busm1-112p11.1		Unknown [-]	fl62e12.x1 Sugano Kawakami zebrafish DRA Danio rerio cDNA clone 3818590 3', mRNA sequence.	pir:T17318		PROTGI=7512654; PROTID=pir:T17318; PCT=49.12; ALN=165				Hs.170498	Zinc finger protein 609	Mm.139231	Zinc finger protein 609	326896	si:busm1-112p11.1	LG 7
BI885824	Dr.9707	Endothelial differentiation-related factor 1	edf1	DNA binding||nucleus||transcription||regulation of transcription, DNA-dependent	Unknown [-]	ZF637-1-000079 Zebrafish shield stage whole embryo cDNA library MPMGp637 Danio rerio cDNA clone MPMGp637_6M6;MPMGp637M066 5', mRNA sequence.	ref:NP_003783.1		PROTGI=4503453; PROTID=ref:NP_003783.1; PCT=85.21; ALN=141	ref:NP_067494.1		PROTGI=10946942; PROTID=ref:NP_067494.1; PCT=84.51; ALN=141	Hs.174050	Endothelial differentiation-related factor 1	Mm.29945||Mm.153643	Endothelial differentiation-related factor 1||Similar to endothelial differentiation-related factor 1; hypothetical protein 1-9	393718	endothelial differentiation-related factor 1
AI957547	Dr.28244	Guanine nucleotide binding protein (G protein), alpha inhibiting activity polypeptide 2, like	gnai2l	signal transducer activity||GTP binding||signal transduction||G-protein coupled receptor protein signaling pathway	Unknown [-]	fc94d10.x1 Zebrafish WashU MPIMG EST Danio rerio cDNA clone IMAGE:3729043 3', mRNA sequence.	sp:P04899		PROTGI=121023; PROTID=sp:P04899; PCT=87.32; ALN=355	sp:P08752		PROTGI=1730229; PROTID=sp:P08752; PCT=86.76; ALN=355	Hs.73799||Hs.77269||Hs.134587	Guanine nucleotide binding protein (G protein), alpha inhibiting activity polypeptide 3||Guanine nucleotide binding protein (G protein), alpha inhibiting activity polypeptide 2||Guanine nucleotide binding protein (G protein), alpha inhibiting activity pol	Mm.196464||Mm.254629||Mm.271703	Guanine nucleotide binding protein, alpha inhibiting 2||Guanine nucleotide binding protein, alpha inhibiting 1||Guanine nucleotide binding protein, alpha inhibiting 3	336421	guanine nucleotide binding protein (G protein), alpha inhibiting activity polypeptide 2, like	LG 11
AW116066	Dr.6591	Potassium voltage-gated channel, Shal-related subfamily, member 3	zgc:55306	ion channel activity||voltage-gated potassium channel activity||cation channel activity||potassium channel activity||protein binding||transport||ion transport||cation transport||potassium ion transport||voltage-gated potassium channel complex||membrane||i	Unknown [-]	fi06g01.x1 Sugano Kawakami zebrafish DRA Danio rerio cDNA clone 2600400 3', mRNA sequence.	ref:NP_036413.1		PROTGI=9789987; PROTID=ref:NP_036413.1; PCT=73.09; ALN=638	ref:NP_064315.1		PROTGI=9910302; PROTID=ref:NP_064315.1; PCT=76.02; ALN=638	Hs.21703	Potassium voltage-gated channel, Shal-related subfamily, member 2	Mm.320691	Potassium voltage-gated channel, Shal-related family, member 2	327415	potassium voltage-gated channel, Shal-related subfamily, member 3	LG 8
BI897419	Dr.6104	Limb and neural patterns	lnp		Unknown [-]	fl83b12.x1 Sugano Kawakami zebrafish DRA Danio rerio cDNA clone 3820367 3', mRNA sequence.				pir:JE0120		PROTGI=7513664; PROTID=pir:JE0120; PCT=35.33; ALN=121	Hs.209561	KIAA1715	Mm.156113	Limb and neural patterns	326761	limb and neural patterns	LG 9
BI866992	Dr.4101	Zgc:101730	zgc:101730	biological process unknown||molecular function unknown||nucleus	Unknown [-]	ft67d08.x1 Gong zebrafish ovary Danio rerio cDNA clone 5158334 3' similar to TR:O75934 O75934 PUTATIVE SPLICEOSOME ASSOCIATED PROTEIN. ;, mRNA sequence.	ref:NP_005863.1		PROTGI=5031653; PROTID=ref:NP_005863.1; PCT=82.22; ALN=225	ref:NP_080878.1		PROTGI=13386090; PROTID=ref:NP_080878.1; PCT=82.22; ALN=225	Hs.22960||Hs.537453	Breast carcinoma amplified sequence 2||Transcribed locus, strongly similar to NP_005863.1 breast carcinoma amplified sequence 2; spliceosome associated protein, amplified in breast cancer [Homo sapiens]	Mm.104919	Breast carcinoma amplified sequence 2	493614	zgc:101730
AI397211	Dr.4078	Wu:fb06h03	wu:fb06h03		Unknown [-]	fb06h03.y1 zebrafish fin day1 regeneration Danio rerio cDNA 5', mRNA sequence.											336824	wu:fb06h03	LG 15
AW202701	Dr.14079	Zgc:55807	zgc:55807	biological process unknown||cellular component unknown||protein domain specific binding	Unknown [-]	fj20h05.y1 Zebrafish adult olfactory Danio rerio cDNA 5' similar to gb:X57346 14-3-3 PROTEIN BETA (HUMAN);, mRNA sequence.	pdb:1QJB		PROTGI=6137544; PROTID=pdb:1QJB; PCT=79.46; ALN=223	ref:NP_035870.1		PROTGI=6756041; PROTID=ref:NP_035870.1; PCT=79.02; ALN=223	Hs.74405||Hs.469863||Hs.492407||Hs.499038	Tyrosine 3-monooxygenase/tryptophan 5-monooxygenase activation protein, theta polypeptide||Transcribed locus, strongly similar to NP_663723.1 tyrosine 3/tryptophan 5 -monooxygenase activation protein, zeta polypeptide; protein kinase C inhibitor protein-1	Mm.3360||Mm.239976||Mm.258506||Mm.314974||Mm.317012||Mm.322555||Mm.358891||Mm.373812	Tyrosine 3-monooxygenase/tryptophan 5-monooxygenase activation protein, zeta polypeptide||Similar to 14-3-3 protein tau (14-3-3 protein theta)||Similar to 14-3-3 protein tau (14-3-3 protein theta)||Transcribed locus, weakly similar to NP_006133.1 stratifi	336610	zgc:55807	LG 19
AI626494	Dr.44064	Transcribed locus, strongly similar to NP_085132.1 c-Maf-inducing protein Tc-mip isoform [Homo sapiens]			Unknown [-]	fc06h09.x1 Zebrafish WashU MPIMG EST Danio rerio cDNA clone IMAGE:3720641 3', mRNA sequence.							Hs.461510	C-Maf-inducing protein	Mm.233181	RIKEN cDNA 4933407C03 gene
AI957809	Dr.27642	Wu:fd06c04	wu:fd06c04		Unknown [-]	fd06c04.x1 Zebrafish WashU MPIMG EST Danio rerio cDNA clone IMAGE:3730086 3' similar to contains element LTR6 repetitive element ;, mRNA sequence.											325718	wu:fd06c04	LG 23
BM103349	Dr.17167	Transcribed locus			Unknown [-]	fv20c10.x1 zebrafish adult brain Danio rerio cDNA clone 5387131 3', mRNA sequence.
AW019034	Dr.22148	Transcribed locus, weakly similar to XP_511349.1 PREDICTED: similar to Galectin-9 (HOM-HD-21) (Ecalectin) [Pan troglodytes]			Unknown [-]	fd58h01.x1 Zebrafish WashU MPIMG EST Danio rerio cDNA clone IMAGE:3733969 3' similar to SW:LEG5_RAT P47967 GALECTIN-5 ;, mRNA sequence.	ref:NP_002299.1		PROTGI=4504987; PROTID=ref:NP_002299.1; PCT=36.08; ALN=247	sp:O08573		PROTGI=2811065; PROTID=sp:O08573; PCT=44.97; ALN=148	Hs.81337||Hs.462402||Hs.552716||Hs.553383	Lectin, galactoside-binding, soluble, 9 (galectin 9)||CDNA clone MGC:90361 IMAGE:5222492, complete cds||Transcribed locus, strongly similar to NP_033665.1 galectin 9 long isoform [Homo sapiens]||Transcribed locus, strongly similar to NP_033665.1 galectin	Mm.341434	Lectin, galactose binding, soluble 9
AI497366	Dr.31621	Wu:fb64f02	wu:fb64f02		Unknown [-]	fb64f02.y1 Zebrafish WashU MPIMG EST Danio rerio cDNA clone IMAGE:3716667 5' similar to SW:IC1_HUMAN P05155 PLASMA PROTEASE C1 INHIBITOR PRECURSOR ;, mRNA sequence.	ref:NP_057660.1		PROTGI=7706109; PROTID=ref:NP_057660.1; PCT=85.82; ALN=141	ref:NP_079784.1		PROTGI=17975500; PROTID=ref:NP_079784.1; PCT=85.92; ALN=142	Hs.368855	Guanosine monophosphate reductase 2	Mm.29346	Guanosine monophosphate reductase 2	322542	wu:fb64f02	LG 7
AI641179	Dr.22855	Transcribed locus			Unknown [-]	fc20d07.x1 Zebrafish WashU MPIMG EST Danio rerio cDNA clone IMAGE:3721933 3', mRNA sequence.
AI384854	Dr.23573	Transcribed locus			Unknown [-]	fb11b05.x1 zebrafish fin day0 regeneration Danio rerio cDNA 3', mRNA sequence.
AI545141	Dr.46039	Wu:fb74d01	wu:fb74d01		Unknown [-]	fb74d01.x1 Zebrafish WashU MPIMG EST Danio rerio cDNA clone IMAGE:3717601 3', mRNA sequence.	ref:NP_060734.1		PROTGI=8922752; PROTID=ref:NP_060734.1; PCT=73.90; ALN=262				Hs.520917||Hs.549404	Radical S-adenosyl methionine and flavodoxin domains 1||Hypothetical LOC441250	Mm.271296||Mm.360231	Radical S-adenosyl methionine and flavodoxin domains 1||Transcribed locus	322827	wu:fb74d01	LG 15
BI845483	Dr.14105	Transcribed locus			Unknown [-]	fs97e09.y1 Zebrafish neuronal Danio rerio cDNA clone 5077721 5' similar to contains element LTR9 LTR9 repetitive element ;, mRNA sequence.
AA495066	Dr.491	Wu:fa05e12	wu:fa05e12		Unknown [-]	fa05e12.r1 Zebrafish ICRFzfls Danio rerio cDNA clone 4G2 5', mRNA sequence.											334861	wu:fa05e12	LG 16
BI670950	Dr.14324	Transcribed locus			Unknown [-]	fp58e11.x1 Zebrafish adult retina cDNA Danio rerio cDNA clone 4786269 3', mRNA sequence.
BE202046	Dr.23367	Wu:fl05b04	wu:fl05b04		Unknown [-]	fl05b04.x1 Zebrafish Research Genetics C32 fin Danio rerio cDNA 3', mRNA sequence.											335277	wu:fl05b04	LG 23
AI601751					Unknown [-]	fc04c07.x1 Zebrafish WashU MPIMG EST Danio rerio cDNA clone IMAGE:3720396 3', mRNA sequence.
BI672098	Dr.14389	Transcribed locus			Unknown [-]	ft34d11.x1 Gong zebrafish testis Danio rerio cDNA clone 5152557 3', mRNA sequence.
AW171154	Dr.7728	Wu:fi38a11	wu:fi38a11		Unknown [-]	fi38a11.x1 Sugano Kawakami zebrafish DRA Danio rerio cDNA clone 2639900 3', mRNA sequence.											334257	wu:fi38a11	LG 23
AI641261	Dr.27920	Wu:fc21f11	wu:fc21f11		Unknown [-]	fc21f11.x1 Zebrafish WashU MPIMG EST Danio rerio cDNA clone IMAGE:3722061 3', mRNA sequence.											324202	wu:fc21f11	LG 18
AI658234	Dr.31454	Transcribed locus			Unknown [-]	fc20d08.y1 Zebrafish WashU MPIMG EST Danio rerio cDNA clone IMAGE:3721935 5', mRNA sequence.											338120	id:ibd5116
BM095838	Dr.16491	Transcribed locus, weakly similar to XP_420092.1 PREDICTED: similar to EVIN1; expressed in activated T/LAK lymphocytes [Gallus gallus]			Unknown [-]	fv27d04.x1 Sugano SJD adult male Danio rerio cDNA clone 5409822 3' similar to TR:O43284 O43284 LAK-4P. ;, mRNA sequence.							Hs.115838	Transmembrane channel-like 5	Mm.11068	Transmembrane channel-like gene family 5
AW344006	Dr.10955	Zgc:101523		DNA binding||binding||extracellular region||lyase activity||RNA polymerase complex||regulation of transcription	Unknown [-]	fi72d02.x1 Sugano Kawakami zebrafish DRA Danio rerio cDNA clone 2643171 3', mRNA sequence.	ref:NP_079444.1		PROTGI=13378149; PROTID=ref:NP_079444.1; PCT=78.40; ALN=125	ref:NP_080944.1		PROTGI=13386152; PROTID=ref:NP_080944.1; PCT=28.15; ALN=135	Hs.485581	Leucine rich repeat containing 1	Mm.28534	Leucine rich repeat containing 1	541316	zgc:101523
AI461321					Unknown [-]	fb40g08.x1 Zebrafish WashU MPIMG EST Danio rerio cDNA clone IMAGE:3714398 3', mRNA sequence.											322004	wu:fb40g08
AI544532					Unknown [-]	fb76d06.x1 Zebrafish WashU MPIMG EST Danio rerio cDNA clone IMAGE:3717803 3', mRNA sequence.
AW116229	Dr.10542	Hydroxy-delta-5-steroid dehydrogenase, 3 beta- and steroid delta-isomerase	zgc:55799	3-beta-hydroxy-delta5-steroid dehydrogenase activity||steroid biosynthesis||cellular component unknown||isomerase activity	Unknown [-]	fi12g10.x1 Sugano Kawakami zebrafish DRA Danio rerio cDNA clone 2600994 3' similar to TR:O35048 O35048 CCA2 PROTEIN. ;contains element PTR5 repetitive element ;, mRNA sequence.	sp:P14060		PROTGI=112767; PROTID=sp:P14060; PCT=35.77; ALN=347	sp:P26150		PROTGI=112773; PROTID=sp:P26150; PCT=35.96; ALN=347	Hs.460618	Hydroxy-delta-5-steroid dehydrogenase, 3 beta- and steroid delta-isomerase 7	Mm.157103	Hydroxy-delta-5-steroid dehydrogenase, 3 beta- and steroid delta-isomerase 7	327462	hydroxy-delta-5-steroid dehydrogenase, 3 beta- and steroid delta-isomerase	LG 3
BM081091	Dr.26901	Transcribed locus			Unknown [-]	ft80c06.y3 Gong zebrafish ovary Danio rerio cDNA clone 5159435 5', mRNA sequence.
BI889504	Dr.40154	Transcribed locus, moderately similar to XP_418193.1 PREDICTED: similar to C19orf28 protein [Gallus gallus]			Unknown [-]	ZF637-2-001259 Zebrafish shield stage whole embryo cDNA library MPMGp637 Danio rerio cDNA clone MPMGp637_23I14;MPMGp637I1423 5', mRNA sequence.							Hs.245372	Chromosome 19 open reading frame 28	Mm.339030	Chromosome 19 open reading frame 28
AW281945	Dr.27894	Wu:fj59e07	wu:fj59e07		Unknown [-]	fj59e07.x1 zebrafish adult brain Danio rerio cDNA 3', mRNA sequence.	ref:NP_005624.2		PROTGI=15529996; PROTID=ref:NP_005624.2; PCT=83.87; ALN=247	pir:S25716		PROTGI=284779; PROTID=pir:S25716; PCT=83.87; ALN=247	Hs.278733	Son of sevenless homolog 1 (Drosophila)	Mm.60975	Son of sevenless homolog 1 (Drosophila)	336253	wu:fj59e07	LG 11
BI673169	Dr.3887	Zgc:109893		biological process unknown||molecular function unknown||cellular component unknown	Unknown [-]	ft35c12.y1 Gong zebrafish testis Danio rerio cDNA clone 5152534 5' similar to SW:UCR6_BOVIN P00129 UBIQUINOL-CYTOCHROME C REDUCTASE COMPLEX 14 KD PROTEIN ;contains element MER35 repetitive element ;, mRNA sequence.	sp:P14927		PROTGI=136717; PROTID=sp:P14927; PCT=72.07; ALN=111	ref:NP_080495.1		PROTGI=13385726; PROTID=ref:NP_080495.1; PCT=73.87; ALN=111					554154	zgc:109893
BI896563	Dr.3786	Dihydrolipoamide S-succinyltransferase	dlst	dihydrolipoyllysine-residue succinyltransferase activity||tricarboxylic acid cycle||metabolism||acyltransferase activity||transferase activity||lipoic acid binding||oxoglutarate dehydrogenase complex	Unknown [-]	fi36a01.x1 Sugano Kawakami zebrafish DRA Danio rerio cDNA clone 2639688 3' similar to SW:ODO2_HUMAN P36957 DIHYDROLIPOAMIDE SUCCINYLTRANSFERASE COMPONENT OF 2-OXOGLUTARATE DEHYDROGENASE COMPLEX, MITOCHONDRIAL PRECURSOR ;, mRNA sequence.	sp:P36957		PROTGI=1709442; PROTID=sp:P36957; PCT=72.98; ALN=458	pir:S65760		PROTGI=2137265; PROTID=pir:S65760; PCT=25.98; ALN=398	Hs.480230||Hs.525459	Dihydrolipoamide S-succinyltransferase pseudogene (E2 component of 2-oxo-glutarate complex)||Dihydrolipoamide S-succinyltransferase (E2 component of 2-oxo-glutarate complex)	Mm.296221	Dihydrolipoamide S-succinyltransferase (E2 component of 2-oxo-glutarate complex)	368262	dihydrolipoamide S-succinyltransferase
BI705930	Dr.41525	Hypothetical protein LOC553478			Unknown [-]	fp98c04.y1 Zebrafish adult retina cDNA Danio rerio cDNA clone 4789999 5' similar to TR:O35130 O35130 BAC284H12 CHROMOSOME 6, COMPLETE SEQUENCE. ;, mRNA sequence.	ref:NP_006322.1		PROTGI=15625590; PROTID=ref:NP_006322.1; PCT=72; ALN=109	ref:NP_038564.1		PROTGI=7305109; PROTID=ref:NP_038564.1; PCT=75; ALN=162	Hs.504628	C2f protein	Mm.6390	Gene rich cluster, C2f gene	553478	hypothetical protein LOC553478
BE556996	Dr.28140	Transcribed locus			Unknown [-]	fk93f09.y1 Zebrafish Research Genetics C32 fin Danio rerio cDNA 5', mRNA sequence.
AA494840	Dr.423	Wu:fa11f05	wu:fa11f05		Unknown [-]	fa11f05.s1 Zebrafish ICRFzfls Danio rerio cDNA clone 8I19 3', mRNA sequence.											335001	wu:fa11f05	LG 16
AI958656	Dr.4057	Zgc:101045	zgc:101045	biological process unknown||molecular function unknown||cellular component unknown	Unknown [-]	fc94g01.y1 Zebrafish WashU MPIMG EST Danio rerio cDNA clone IMAGE:3729072 5' similar to WP:K05C4.2 CE19970 ;, mRNA sequence.				ref:NP_080641.1		PROTGI=13385862; PROTID=ref:NP_080641.1; PCT=72.32; ALN=112	Hs.24054	Jagunal homolog 1 (Drosophila)	Mm.2053	Jagunal homolog 1 (Drosophila)	445190	zgc:101045
BG303707	Dr.28227	Im:7148063		biological process unknown||molecular function unknown||cellular component unknown	Unknown [-]	fl35w67.x1 Sugano Kawakami zebrafish DRA Danio rerio cDNA clone 3815695 3' similar to TR:O94963 O94963 KIAA0887 PROTEIN ;contains element MSR1 repetitive element ;, mRNA sequence.	pir:T43466		PROTGI=11292646; PROTID=pir:T43466; PCT=26.99; ALN=329	sp:P54731		PROTGI=1706764; PROTID=sp:P54731; PCT=27.27; ALN=329	Hs.484242	Expressed in T-cells and eosinophils in atopic dermatitis	Mm.194459	RIKEN cDNA 2210404D11 gene	497596	im:7148063
AI641463	Dr.22897	Transcribed locus			Unknown [-]	fc15d08.x1 Zebrafish WashU MPIMG EST Danio rerio cDNA clone IMAGE:3721455 3' similar to contains element PTR5 repetitive element ;, mRNA sequence.
BI884414	Dr.29031	Wu:fj84h12	wu:fj84h12		Unknown [-]	fo24h01.x1 zebrafish gridded kidney Danio rerio cDNA clone 4628592 3', mRNA sequence.											337582	wu:fj84h12	LG 9
BG305269	Dr.10145	Zgc:110003		biological process unknown||molecular function unknown||cellular component unknown	Unknown [-]	fm11a01.x1 Zebrafish adult retina cDNA Danio rerio cDNA clone 4145928 3', mRNA sequence.	sp:Q16890		PROTGI=12585368; PROTID=sp:Q16890; PCT=59.57; ALN=174	sp:O54818		PROTGI=12585367; PROTID=sp:O54818; PCT=53.92; ALN=189	Hs.201482	Tumor protein D52-like 1	Mm.7821	Tumor protein D52-like 1	553769	zgc:110003
AI544989	Dr.3008	Wu:fb73c08	wu:fb73c08		Unknown [-]	fb73c08.x1 Zebrafish WashU MPIMG EST Danio rerio cDNA clone IMAGE:3717518 3', mRNA sequence.	sp:Q14149		PROTGI=2495706; PROTID=sp:Q14149; PCT=47.32; ALN=111				Hs.421150	Zinc finger, CW type with coiled-coil domain 3	Mm.287329	Zinc finger, CW-type with coiled-coil domain 3	322782	wu:fb73c08	LG 9
AF163311	Dr.8138	Kallmann syndrome 1b sequence	kal1b	protein binding||cell adhesion	chemotaxis [0006935]	Danio rerio Kal1.2 mRNA, complete cds.	pir:S17982		PROTGI=106846; PROTID=pir:S17982; PCT=46.36; ALN=610	pir:T42718		PROTGI=11277080; PROTID=pir:T42718; PCT=28.21; ALN=151	Hs.521869||Hs.522857	Kallmann syndrome 1 sequence||Transcribed locus, weakly similar to NP_000207.1 Kallmann syndrome 1 protein; Kallmann syndrome-1 sequence (anosmin-1) [Homo sapiens]			30652	Kallmann syndrome 1b sequence	LG 22
AW420259	Dr.35098	Wu:fj78e01	wu:fj78e01		Unknown [-]	fj78e01.x1 zebrafish gridded kidney Danio rerio cDNA 3' similar to TR:Q98989 Q98989 STONUSTOXIN ALPHA-SUBUNIT. ;, mRNA sequence.	sp:Q14258		PROTGI=12585547; PROTID=sp:Q14258; PCT=29.52; ALN=162	sp:Q61510		PROTGI=12585549; PROTID=sp:Q61510; PCT=28.31; ALN=162					337490	wu:fj78e01
BM095394	Dr.6863	Zgc:63579	zgc:63579	biological process unknown||molecular function unknown||cellular component unknown	Unknown [-]	fv34b12.x1 Sugano SJD adult male Danio rerio cDNA clone 5410151 3', mRNA sequence.	ref:NP_060722.1		PROTGI=8922728; PROTID=ref:NP_060722.1; PCT=55.03; ALN=332	ref:NP_080140.1		PROTGI=13385348; PROTID=ref:NP_080140.1; PCT=55.26; ALN=336	Hs.445386	Hypothetical protein FLJ10874	Mm.236300	RIKEN cDNA 2310028N02 gene	393429	zgc:63579
BG799694	Dr.29157	Transcribed locus, moderately similar to XP_545645.1 PREDICTED: similar to Tubulin tyrosine ligase-like protein 4 [Canis familiaris]			Unknown [-]	fp12f02.y1 zebrafish gridded kidney Danio rerio cDNA clone 4729467 5' similar to TR:Q14679 Q14679 KIAA0173 PROTEIN. ;, mRNA sequence.	ref:NP_055455.1		PROTGI=7661970; PROTID=ref:NP_055455.1; PCT=77.12; ALN=236				Hs.471405	Tubulin tyrosine ligase-like family, member 4	Mm.260714	Tubulin tyrosine ligase-like family, member 4
BI885986	Dr.15407	Lectin, galactoside-binding, soluble, 1 (galectin 1)-like 1	wu:fe06c09	biological process unknown||sugar binding||cellular component unknown||galactoside binding	Unknown [-]	ZF637-1-000241 Zebrafish shield stage whole embryo cDNA library MPMGp637 Danio rerio cDNA clone MPMGp637_6N17;MPMGp637N176 5', mRNA sequence.	sp:P09382		PROTGI=126155; PROTID=sp:P09382; PCT=38.10; ALN=126	sp:P16045		PROTGI=126172; PROTID=sp:P16045; PCT=39.68; ALN=126	Hs.445351	Lectin, galactoside-binding, soluble, 1 (galectin 1)	Mm.43831||Mm.341767||Mm.359946	Lectin, galactose binding, soluble 1||Similar to 14 kDa beta-galactoside-binding lectin||Transcribed locus	326706	lectin, galactoside-binding, soluble, 1 (galectin 1)-like 1	LG 3
BG728318	Dr.6966	Wu:fe25f09	wu:fe25f09		Unknown [-]	fo86d01.x1 zebrafish gridded kidney Danio rerio cDNA clone 4727064 3', mRNA sequence.	ref:NP_006376.1		PROTGI=5454176; PROTID=ref:NP_006376.1; PCT=54.47; ALN=123	pir:A48830		PROTGI=477332; PROTID=pir:A48830; PCT=48.82; ALN=127	Hs.496074||Hs.547826	Zinc finger protein 41||CDNA FLJ36933 fis, clone BRACE2005329	Mm.148946	RIKEN cDNA 9430025M13 gene	326829	wu:fe25f09	LG 4
BE200753					Unknown [-]	fk90f06.x1 Zebrafish Research Genetics C32 fin Danio rerio cDNA 3', mRNA sequence.
BG727357					Unknown [-]	fo81a10.x1 zebrafish gridded kidney Danio rerio cDNA clone 4726195 3', mRNA sequence.
BM104315	Dr.9166	Basic leucine zipper nuclear factor 1	blzf1		Unknown [-]	fv49g05.x1 Sugano SJD adult male Danio rerio cDNA clone 5411912 3', mRNA sequence.	ref:NP_003657.1		PROTGI=4504805; PROTID=ref:NP_003657.1; PCT=61.14; ALN=379				Hs.494326||Hs.554485	Basic leucine zipper nuclear factor 1 (JEM-1)||Transcribed locus	Mm.33285	Basic leucine zipper nuclear factor 1	114452	basic leucine zipper nuclear factor 1	LG 1
BI534163					Unknown [-]	fq24g12.x4 zebrafish adult brain Danio rerio cDNA clone 4832470 3' similar to contains element MER33 repetitive element ;, mRNA sequence.
BE200642	Dr.35306	Wu:fk88f07	wu:fk88f07		Unknown [-]	fk88f07.x1 Zebrafish Research Genetics C32 fin Danio rerio cDNA 3', mRNA sequence.											335202	wu:fk88f07	LG 5
AI722328	Dr.3218	Wu:fb36b09	wu:fb36b09		Unknown [-]	fc32f12.x1 Zebrafish WashU MPIMG EST Danio rerio cDNA clone IMAGE:3723119 3', mRNA sequence.											321813	wu:fb36b09	LG 19
AI397269					Unknown [-]	fb09b09.x1 zebrafish fin day0 regeneration Danio rerio cDNA 3', mRNA sequence.
AI330441	Dr.17597	Wu:fa95a05	wu:fa95a05		Unknown [-]	fa95a05.x1 zebrafish fin day3 regeneration Danio rerio cDNA 3' similar to TR:Q12904 Q12904 ENDOTHELIAL-MONOCYTE ACTIVATING POLYPEPTIDE II. ;, mRNA sequence.	pir:B55053		PROTGI=1082350; PROTID=pir:B55053; PCT=78.38; ALN=183	pir:A55053		PROTGI=1083307; PROTID=pir:A55053; PCT=78.26; ALN=183	Hs.480465	Small inducible cytokine subfamily E, member 1 (endothelial monocyte-activating)	Mm.235137||Mm.317712	Small inducible cytokine subfamily E, member 1||Transcribed locus	337008	wu:fa95a05	LG 1
BI982030	Dr.5498	Zgc:86711	zgc:86711	peptidyl-prolyl cis-trans isomerase activity||protein folding||cellular component unknown||isomerase activity	Unknown [-]	fu58f09.x1 zebrafish adult brain Danio rerio cDNA clone 5333896 3' similar to SW:CYP4_BOVIN P26882 40 KD PEPTIDYL-PROLYL CIS-TRANS ISOMERASE ;, mRNA sequence.	pir:A45981		PROTGI=422797; PROTID=pir:A45981; PCT=71.97; ALN=371	ref:NP_080628.1		PROTGI=13385854; PROTID=ref:NP_080628.1; PCT=71.43; ALN=371	Hs.183958	Peptidylprolyl isomerase D (cyclophilin D)	Mm.295252||Mm.347878	Peptidylprolyl isomerase D (cyclophilin D)||Similar to peptidylprolyl isomerase D	415155	zgc:86711
BM101665	Dr.9559	Zgc:66267	zgc:66267	cysteine-type endopeptidase activity||proteolysis and peptidolysis||peptidase activity||cysteine-type peptidase activity||cellular component unknown||hydrolase activity	Unknown [-]	fv38d08.x1 Sugano SJD adult male Danio rerio cDNA clone 5410623 3', mRNA sequence.	pir:A42482		PROTGI=284028; PROTID=pir:A42482; PCT=49.54; ALN=321	sp:O70370		PROTGI=12643318; PROTID=sp:O70370; PCT=48.71; ALN=306	Hs.181301	Cathepsin S	Mm.3619	Cathepsin S	393398	zgc:66267
BI888764	Dr.30956	Zgc:110615	g10	biological process unknown||molecular function unknown||nucleus	Unknown [-]	ZF637-2-000519 Zebrafish shield stage whole embryo cDNA library MPMGp637 Danio rerio cDNA clone MPMGp637_21A14;MPMGp637A1421 5', mRNA sequence.	pir:S52131		PROTGI=1082344; PROTID=pir:S52131; PCT=88.19; ALN=144				Hs.255889||Hs.380233||Hs.538995	Transcribed locus, moderately similar to XP_519232.1 PREDICTED: similar to maternal G10 transcript [Pan troglodytes]||Maternal G10 transcript||Transcribed locus, strongly similar to XP_519232.1 PREDICTED: similar to maternal G10 transcript [Pan troglodyte	Mm.277413	Expressed sequence C77604	445383	zgc:110615
BM024762	Dr.17357	H2A histone family, member X	h2afx	nucleosome||DNA binding||nucleus||chromosome||nucleosome assembly||chromosome organization and biogenesis (sensu Eukaryota)	Unknown [-]	fu72e04.x1 zebrafish adult brain Danio rerio cDNA clone 5335014 3' similar to SW:H2AX_HUMAN P16104 HISTONE H2A.X. ;, mRNA sequence.	pir:S07631		PROTGI=106266; PROTID=pir:S07631; PCT=88.11; ALN=142	sp:P27661		PROTGI=121993; PROTID=sp:P27661; PCT=87.41; ALN=142	Hs.51011||Hs.134999||Hs.247812||Hs.534035||Hs.550491	Histone 1, H2ag||Histone 1, H2am||Hypothetical protein MGC12935||Histone 1, H2ai||Histone 1, H2ak	Mm.370338	Histone 1, H2ak	394048	H2A histone family, member X
BI318094	Dr.1334	Ribosomal protein S25	rps25	structural constituent of ribosome||ribonucleoprotein complex	Unknown [-]	fq59c01.x1 Zebrafish adult olfactory Danio rerio cDNA clone 4880233 3' similar to SW:RS25_HUMAN P25111 40S RIBOSOMAL PROTEIN S25. ;, mRNA sequence.	sp:P25111		PROTGI=133890; PROTID=sp:P25111; PCT=90.40; ALN=124	sp:P25111		PROTGI=133890; PROTID=sp:P25111; PCT=90.40; ALN=124	Hs.512676||Hs.519520||Hs.550364	Ribosomal protein S25||Similar to 40S ribosomal protein S25||Transcribed locus, moderately similar to XP_376420.1 PREDICTED: similar to 40S ribosomal protein S25 [Homo sapiens]	Mm.292027||Mm.293685||Mm.297486||Mm.302596||Mm.324420||Mm.353212||Mm.359344	Ribosomal protein S25||Similar to 40S ribosomal protein S25||Ribosomal protein S25||PREDICTED: Mus musculus similar to 40S ribosomal protein S25 (LOC243302), mRNA||Ribosomal protein S25||Transcribed locus, strongly similar to XP_496433.1 PREDICTED: simila	393788	ribosomal protein S25
AW595155	Dr.43440	Transcribed locus			Unknown [-]	fk35g08.y1 zebrafish fin day1 regeneration Danio rerio cDNA 5' similar to contains Alu repetitive element;, mRNA sequence.
BI865578	Dr.30224	Spermine oxidase	smox	electron transport||oxidoreductase activity	Unknown [-]	ft22a03.y1 Zebrafish neuronal Danio rerio cDNA clone 5082125 5', mRNA sequence.	ref:NP_061898.1		PROTGI=9506693; PROTID=ref:NP_061898.1; PCT=76.03; ALN=146				Hs.433337	Spermine oxidase	Mm.136586	Spermine oxidase	387290	spermine oxidase
BI897147	Dr.29850	Runt-related transcription factor 1	runx1	DNA binding||ATP binding||nucleus||regulation of transcription, DNA-dependent	Unknown [-]	fk87b02.y1 Zebrafish Research Genetics C32 fin Danio rerio cDNA 5' similar to TR:Q9YAL3 Q9YAL3 HYPOTHETICAL 6.9 KD PROTEIN APES063. ;, mRNA sequence.	pir:S57842		PROTGI=1362753; PROTID=pir:S57842; PCT=71.49; ALN=443	sp:Q03347		PROTGI=2498127; PROTID=sp:Q03347; PCT=70.73; ALN=442	Hs.149261	Runt-related transcription factor 1 (acute myeloid leukemia 1; aml1 oncogene)	Mm.4081||Mm.99071	Runt related transcription factor 1||Transcribed locus, moderately similar to XP_514877.1 PREDICTED: hypothetical protein XP_514877 [Pan troglodytes]	58126	runt-related transcription factor 1	LG 1
AW077129	Dr.2224	Wu:fj34b01	wu:fj34b01		Unknown [-]	fj34b01.x1 zebrafish adult brain Danio rerio cDNA 3', mRNA sequence.											335831	wu:fj34b01	LG 16
AW232711					Unknown [-]	fj24h05.x1 Zebrafish adult olfactory Danio rerio cDNA 3' similar to contains element DBR repetitive element ;, mRNA sequence.
BG728570	Dr.12296	Transcribed locus			Unknown [-]	fo95f03.x1 zebrafish gridded kidney Danio rerio cDNA clone 4727933 3', mRNA sequence.
BI983593	Dr.26330	Guanine nucleotide binding protein (G protein), beta polypeptide 1, like	gnb1l	signal transducer activity||heterotrimeric G-protein complex||signal transduction||G-protein coupled receptor protein signaling pathway	Unknown [-]	ft85e10.x1 Gong zebrafish ovary Danio rerio cDNA clone 5160282 3', mRNA sequence.	ref:NP_002065.1		PROTGI=11321585; PROTID=ref:NP_002065.1; PCT=97.94; ALN=340	pir:JC5057		PROTGI=2137307; PROTID=pir:JC5057; PCT=97.94; ALN=340	Hs.185172||Hs.430425||Hs.553286	Guanine nucleotide binding protein (G protein), beta polypeptide 2||Guanine nucleotide binding protein (G protein), beta polypeptide 1||Transcribed locus, strongly similar to XP_531052.1 PREDICTED: hypothetical protein XP_531052 [Pan troglodytes]	Mm.2344||Mm.30141||Mm.359960||Mm.367397	Guanine nucleotide binding protein, beta 1||Guanine nucleotide binding protein, beta 2||Transcribed locus, moderately similar to XP_425517.1 PREDICTED: similar to guanine nucleotide-binding protein, beta-3 subunit [Gallus gallus]||Transcribed locus, moder	406796	guanine nucleotide binding protein (G protein), beta polypeptide 1, like	LG 6
BI710683	Dr.16584	Transcribed locus			Unknown [-]	fq25b05.y1 zebrafish adult brain Danio rerio cDNA clone 4832217 5', mRNA sequence.
AW153478	Dr.17907	Wu:fi22b08	wu:fi22b08		Unknown [-]	fi22b08.y1 Sugano Kawakami zebrafish DRA Danio rerio cDNA clone 2601879 5' similar to SW:BTE1_MOUSE O35739 TRANSCRIPTION FACTOR BTEB1 ;, mRNA sequence.	pir:I59602		PROTGI=2135164; PROTID=pir:I59602; PCT=36.04; ALN=211	sp:O35739		PROTGI=3913183; PROTID=sp:O35739; PCT=36.04; ALN=211	Hs.150557	Kruppel-like factor 9	Mm.291595	Basic transcription element binding protein 1	333937	wu:fi22b08	LG 16
BI846219					Unknown [-]	fq79d04.y1 Zebrafish neuronal Danio rerio cDNA clone 4886431 5', mRNA sequence.
BI981339	Dr.46842	Transcribed locus			Unknown [-]	fu51f07.x1 zebrafish adult brain Danio rerio cDNA clone 5333125 3' similar to TR:Q99558 Q99558 NIK, SERINE/THREONINE PROTEIN-KINASE. ;, mRNA sequence.	sp:Q99558		PROTGI=14285588; PROTID=sp:Q99558; PCT=46.88; ALN=96	sp:Q9WUL6		PROTGI=14285591; PROTID=sp:Q9WUL6; PCT=45.83; ALN=96	Hs.404183	Mitogen-activated protein kinase kinase kinase 14	Mm.158981	Mitogen-activated protein kinase kinase kinase 14
BI890045	Dr.17133	PERP, TP53 apoptosis effector	perp	response to UV||regulation of apoptosis	Unknown [-]	ZF637-2-001800 Zebrafish shield stage whole embryo cDNA library MPMGp637 Danio rerio cDNA clone MPMGP637_4I3;MPMGP637I034 5', mRNA sequence.	ref:NP_113630.1		PROTGI=13899273; PROTID=ref:NP_113630.1; PCT=30.23; ALN=163	ref:NP_071315.1		PROTGI=11528520; PROTID=ref:NP_071315.1; PCT=46.88; ALN=182	Hs.520421||Hs.534262	PERP, TP53 apoptosis effector||Hypothetical gene supported by AK098314	Mm.28209	PERP, TP53 apoptosis effector	494479	PERP, TP53 apoptosis effector
AW115515	Dr.32807	Wu:fd42c04	wu:fd42c04		Unknown [-]	fd42c04.x1 Zebrafish WashU MPIMG EST Danio rerio cDNA clone IMAGE:3732390 3', mRNA sequence.											325878	wu:fd42c04	LG 4
BI673802	Dr.14553	Transcribed locus			Unknown [-]	ft32g08.x1 Gong zebrafish testis Danio rerio cDNA clone 5152335 3', mRNA sequence.
BI881908	Dr.2897	Zgc:56340	zgc:56340	ubiquitin conjugating enzyme activity||protein modification||ubiquitin cycle||cellular component unknown||ligase activity	Unknown [-]	fm89c12.x1 Zebrafish Research Genetics C32 fin Danio rerio cDNA clone 4467862 3' similar to SW:UB5B_HUMAN P51669 UBIQUITIN-CONJUGATING ENZYME E2-17 KD 2 ;, mRNA sequence.	sp:P51669		PROTGI=1717849; PROTID=sp:P51669; PCT=96.60; ALN=147	sp:P51669		PROTGI=1717849; PROTID=sp:P51669; PCT=96.60; ALN=147	Hs.19196||Hs.108332||Hs.460809||Hs.472031||Hs.518773	Ubiquitin-conjugating enzyme E2D 4 (putative)||Ubiquitin-conjugating enzyme E2D 2 (UBC4/5 homolog, yeast)||Hypothetical protein MGC42638||Ubiquitin-conjugating enzyme E2D 3 (UBC4/5 homolog, yeast)||Ubiquitin-conjugating enzyme E2D 3 (UBC4/5 homolog, yeast	Mm.45616||Mm.49884||Mm.180052||Mm.297334||Mm.314030	RIKEN cDNA 1700013N18 gene||Ubiquitin-conjugating enzyme E2D 3 (UBC4/5 homolog, yeast)||Ubiquitin-conjugating enzyme E2D 2||Similar to UBE2D3||RIKEN cDNA 4921517N04 gene	321832	zgc:56340	LG 13
BI980125	Dr.30642	Zgc:85626	zgc:85626	peroxisome||metabolism||2,4-dienoyl-CoA reductase (NADPH) activity||oxidoreductase activity	Unknown [-]	ft80d09.x1 Gong zebrafish ovary Danio rerio cDNA clone 5159489 3', mRNA sequence.	ref:NP_065715.1		PROTGI=10190704; PROTID=ref:NP_065715.1; PCT=69.90; ALN=289	ref:NP_036063.1		PROTGI=6753622; PROTID=ref:NP_036063.1; PCT=64.01; ALN=289	Hs.513233	2,4-dienoyl CoA reductase 2, peroxisomal	Mm.292869	2-4-dienoyl-Coenzyme A reductase 2, peroxisomal	406623	zgc:85626
BI889463					Unknown [-]	ZF637-2-001218 Zebrafish shield stage whole embryo cDNA library MPMGp637 Danio rerio cDNA clone MPMGp637_23H11;MPMGp637H1123 5', mRNA sequence.
AI884082	Dr.20376	Chloride intracellular channel 4	clic4	voltage-gated chloride channel activity||chloride transport||membrane	Unknown [-]	fc73c12.x1 Zebrafish WashU MPIMG EST Danio rerio cDNA clone IMAGE:3727030 3', mRNA sequence.	ref:NP_039234.1		PROTGI=7330335; PROTID=ref:NP_039234.1; PCT=85.77; ALN=252	ref:NP_038913.1		PROTGI=7304963; PROTID=ref:NP_038913.1; PCT=85.77; ALN=252	Hs.440544||Hs.535217	Chloride intracellular channel 4||Similar to Chloride intracellular channel protein 4 (Intracellular chloride ion channel protein p64H1)	Mm.257765	Chloride intracellular channel 4 (mitochondrial)	368255	chloride intracellular channel 4	LG 17
BG302692					Unknown [-]	fl36d04.x1 Sugano Kawakami zebrafish DRA Danio rerio cDNA clone 3815862 3', mRNA sequence.
BI886563					Unknown [-]	ZF637-1-000818 Zebrafish shield stage whole embryo cDNA library MPMGp637 Danio rerio cDNA clone MPMGp637_16I9;MPMGp637I0916 5', mRNA sequence.
BI887847	Dr.12295	Wu:fc64d06	wu:fc64d06		Unknown [-]	ZF637-1-002102 Zebrafish shield stage whole embryo cDNA library MPMGp637 Danio rerio cDNA clone MPMGp637_9E24;MPMGp637E249 5', mRNA sequence.	sp:Q14137		PROTGI=2494911; PROTID=sp:Q14137; PCT=76.89; ALN=212	ref:NP_038509.1		PROTGI=7304931; PROTID=ref:NP_038509.1; PCT=75.00; ALN=212	Hs.535901	Block of proliferation 1	Mm.4283	Block of proliferation 1	325279	wu:fc64d06	LG 19
AI883744	Dr.42863	Transcribed locus			Unknown [-]	fc69e07.y1 Zebrafish WashU MPIMG EST Danio rerio cDNA clone IMAGE:3726660 5', mRNA sequence.
AW567254	Dr.33137	Tissue factor pathway inhibitor b	tfpib	serine-type endopeptidase inhibitor activity||extracellular region||blood coagulation||protease inhibitor activity	Unknown [-]	fk36d05.x1 zebrafish fin day1 regeneration Danio rerio cDNA 3', mRNA sequence.	sp:P10646		PROTGI=125932; PROTID=sp:P10646; PCT=38.12; ALN=211	sp:O54819		PROTGI=13124581; PROTID=sp:O54819; PCT=35.09; ALN=211	Hs.516578	Tissue factor pathway inhibitor (lipoprotein-associated coagulation inhibitor)	Mm.124316||Mm.234248	Tissue factor pathway inhibitor||Transcribed locus, weakly similar to NP_507993.1 papilin (5V147) [Caenorhabditis elegans]	368257	tissue factor pathway inhibitor b	LG 9
AW281874	Dr.2527	Wu:fb92a12	wu:fb92a12		Unknown [-]	fj58e03.x1 zebrafish adult brain Danio rerio cDNA 3', mRNA sequence.											323185	wu:fb92a12	LG 12
AA495374	Dr.504	Serologically defined breast cancer antigen 84	zgc:55762	biological process unknown||molecular function unknown||cellular component unknown	Unknown [-]	fa02d03.r1 Zebrafish ICRFzfls Danio rerio cDNA clone 2D17 5' similar to gb:M30773 CALCINEURIN B SUBUNIT (HUMAN);, mRNA sequence.	ref:NP_057050.1		PROTGI=7706278; PROTID=ref:NP_057050.1; PCT=87.47; ALN=383	ref:NP_079792.1		PROTGI=13384938; PROTID=ref:NP_079792.1; PCT=86.95; ALN=383	Hs.472558	Serologically defined breast cancer antigen 84	Mm.141276	Serologically defined breast cancer antigen 84	393990	serologically defined breast cancer antigen 84
AI626463	Dr.21424	Wu:fc06e06	wu:fc06e06		Unknown [-]	fc06e06.x1 Zebrafish WashU MPIMG EST Danio rerio cDNA clone IMAGE:3720610 3', mRNA sequence.											323667	wu:fc06e06	LG 14
AI415904	Dr.20246	CDNA clone IMAGE:6965582			Unknown [-]	fb36e11.x1 Zebrafish WashU MPIMG EST Danio rerio cDNA clone IMAGE:3713996 3', mRNA sequence.	sp:Q99715		PROTGI=3182940; PROTID=sp:Q99715; PCT=57.12; ALN=646	ref:NP_031756.1		PROTGI=6680960; PROTID=ref:NP_031756.1; PCT=56.66; ALN=646	Hs.409662	Collagen, type XIV, alpha 1 (undulin)	Mm.297859	Procollagen, type XIV, alpha 1	321298	sb:cb542
AI588611	Dr.35922	Wu:fb97c08	wu:fb97c08		Unknown [-]	fb97c08.y1 Zebrafish WashU MPIMG EST Danio rerio cDNA clone IMAGE:3719822 5' similar to gb:M19713 TROPOMYOSIN ALPHA CHAIN, CARDIAC MUSCLE (HUMAN);, mRNA sequence.	prf:1209280A		PROTGI=225158; PROTID=prf:1209280A; PCT=93.48; ALN=92	ref:NP_071709.1		PROTGI=13928666; PROTID=ref:NP_071709.1; PCT=92.39; ALN=92	Hs.449194	Tropomyosin 3			323399	wu:fb97c08	LG 13
BI707963	Dr.3497	Wu:fb26f10	wu:fb26f10		Unknown [-]	fs40b03.x1 Zebrafish adult olfactory Danio rerio cDNA clone 5070268 3', mRNA sequence.	ref:NP_570968.1		PROTGI=18702325; PROTID=ref:NP_570968.1; PCT=65.44; ALN=134	prf:2007274A		PROTGI=741389; PROTID=prf:2007274A; PCT=51.11; ALN=90	Hs.247744	CAMP responsive element binding protein 3-like 3	Mm.294693	CAMP responsive element binding protein 3-like 3	321684	wu:fb26f10	LG 16
BG985505	Dr.34958	Id:ibd1247	id:ibd1247		Unknown [-]	1247t3 NICHD Zebrafish normalized I Danio rerio cDNA clone 1247, mRNA sequence.											338213	id:ibd1247
AW281710	Dr.7445	Wu:fj53h01	wu:fj53h01		Unknown [-]	fj53h01.x1 zebrafish adult brain Danio rerio cDNA 3', mRNA sequence.											336175	wu:fj53h01	LG 10
AW175483	Dr.6571	CNDP dipeptidase 2 (metallopeptidase M20 family)	cndp2	proteolysis and peptidolysis||metallopeptidase activity||cellular component unknown||hydrolase activity||protein dimerization activity	Unknown [-]	fi25f09.x1 Sugano Kawakami zebrafish DRA Danio rerio cDNA clone 2602217 3' similar to SW:YFL4_YEAST P43616 HYPOTHETICAL 52.9 KD PROTEIN IN SAP155-YMR31 INTERGENIC REGION. ;, mRNA sequence.	ref:NP_060705.1		PROTGI=8922699; PROTID=ref:NP_060705.1; PCT=75.26; ALN=473				Hs.149185	CNDP dipeptidase 2 (metallopeptidase M20 family)	Mm.29646	RIKEN cDNA 2900046H12 gene	327288	CNDP dipeptidase 2 (metallopeptidase M20 family)	LG 19
BM095280	Dr.17074	Transcribed locus			Unknown [-]	fv32e12.x1 Sugano SJD adult male Danio rerio cDNA clone 5410271 3', mRNA sequence.
AW154507	Dr.37897	Wu:fc41c09	wu:fc41c09		Unknown [-]	fi27h10.x1 Sugano Kawakami zebrafish DRA Danio rerio cDNA clone 2602435 3', mRNA sequence.	pir:T12535		PROTGI=7512558; PROTID=pir:T12535; PCT=39.39; ALN=229				Hs.499620	Gem (nuclear organelle) associated protein 4	Mm.188413	Gem (nuclear organelle) associated protein 4	321067	sb:cb55	LG 15
BI878647	Dr.15729	DnaJ (Hsp40) homolog, subfamily A, member 3A	dnaja3a	protein folding||heat shock protein binding||unfolded protein binding	Unknown [-]	fl81a11.x1 Sugano Kawakami zebrafish DRA Danio rerio cDNA clone 3819957 3', mRNA sequence.	sp:O60884		PROTGI=14916548; PROTID=sp:O60884; PCT=29.48; ALN=322	sp:Q9QYJ0		PROTGI=14916553; PROTID=sp:Q9QYJ0; PCT=29.48; ALN=322	Hs.459779	DnaJ (Hsp40) homolog, subfamily A, member 3	Mm.325524	DnaJ (Hsp40) homolog, subfamily A, member 3	335894	DnaJ (Hsp40) homolog, subfamily A, member 3A
BI673466	Dr.10320	Serum/glucocorticoid regulated kinase	sgk	protein kinase activity||protein serine/threonine kinase activity||ATP binding||protein amino acid phosphorylation||kinase activity	Unknown [-]	ft43d05.x1 Gong zebrafish ovary Danio rerio cDNA clone 5153336 3', mRNA sequence.	sp:O00141		PROTGI=3914977; PROTID=sp:O00141; PCT=86.37; ALN=433	sp:Q9WVC6		PROTGI=13431832; PROTID=sp:Q9WVC6; PCT=85.91; ALN=433	Hs.296323||Hs.472793	Serum/glucocorticoid regulated kinase||Serum/glucocorticoid regulated kinase 2	Mm.26462||Mm.28405	Serum/glucocorticoid regulated kinase 2||Serum/glucocorticoid regulated kinase	324140	serum/glucocorticoid regulated kinase	LG 23
AI943028	Dr.32194	Wu:fc83c10	wu:fc83c10		Unknown [-]	fc83c10.x1 Zebrafish WashU MPIMG EST Danio rerio cDNA clone IMAGE:3727986 3', mRNA sequence.											387005	wu:fc83c10	LG 13
AI397373					Unknown [-]	fb10f11.x1 zebrafish fin day0 regeneration Danio rerio cDNA 3' similar to contains element PTR5 repetitive element ;, mRNA sequence.											336440	wu:fb10f11
BI983197	Dr.28792	Transcribed locus			Unknown [-]	fu45d01.x1 zebrafish adult brain Danio rerio cDNA clone 5332273 3', mRNA sequence.
BI476367	Dr.14075	Transcribed locus			Unknown [-]	fq27c11.x3 zebrafish adult brain Danio rerio cDNA clone 4832637 3', mRNA sequence.
BG306973	Dr.16362	Transcribed locus, weakly similar to XP_377713.2 PREDICTED: similar to SRR1-like protein [Homo sapiens]			Unknown [-]	fm10f01.y1 Zebrafish adult retina cDNA Danio rerio cDNA clone 4145809 5' similar to TR:Q9UH36 Q9UH36 BK1048E9.3 ;, mRNA sequence.	pir:PC4211		PROTGI=2135337; PROTID=pir:PC4211; PCT=33.82; ALN=68				Hs.517500	Similar to SRR1-like protein	Mm.206666||Mm.372437	Sensitivity to red light reduced homolog (Arabidopsis)||Transcribed locus
AI957907	Dr.11635	COX15 homolog, cytochrome c oxidase assembly protein (yeast)	cox15	protein complex assembly||membrane	Unknown [-]	fd07h12.x1 Zebrafish WashU MPIMG EST Danio rerio cDNA clone IMAGE:3730247 3' similar to TR:O75878 O75878 CYTOCHROME OXIDASE ASSEMBLY FACTOR. ;, mRNA sequence.	ref:NP_510870.1		PROTGI=17921985; PROTID=ref:NP_510870.1; PCT=72.01; ALN=393				Hs.28326	COX15 homolog, cytochrome c oxidase assembly protein (yeast)	Mm.248237	COX15 homolog, cytochrome c oxidase assembly protein (yeast)	394181	COX15 homolog, cytochrome c oxidase assembly protein (yeast)	LG 13
AI415841	Dr.1926	Transcribed locus			Unknown [-]	fb34g02.x1 Zebrafish WashU MPIMG EST Danio rerio cDNA clone IMAGE:3713810 3', mRNA sequence.
BI892100	Dr.17965	Wu:fc17d03	wu:fc17d03		Unknown [-]	ZF637-3-001355 Zebrafish shield stage whole embryo cDNA library MPMGp637 Danio rerio cDNA clone MPMGp637_19K24;MPMGp637K2419 5', mRNA sequence.	pir:T44500		PROTGI=11287305; PROTID=pir:T44500; PCT=39.72; ALN=212				Hs.113019	Fls485	Mm.122653||Mm.378500	RIKEN cDNA D630042P16 gene||Transcribed locus	324037	wu:fc17d03	LG 14
AA605937	Dr.7470	Wu:fa25h05	wu:fa25h05		Unknown [-]	fa25h05.s1 Ekkerpost segmentation zebrafish embryo Danio rerio cDNA clone 1036761 3' similar to TR:G607132 G607132 AEBP1 MRNA. ;, mRNA sequence.	ref:NP_062555.1		PROTGI=9994201; PROTID=ref:NP_062555.1; PCT=68.92; ALN=250	ref:NP_062670.1		PROTGI=9789917; PROTID=ref:NP_062670.1; PCT=68.53; ALN=250	Hs.379429||Hs.532685	Transcribed locus, strongly similar to NP_062555.1 metallocarboxypeptidase CPX-1 precursor [Homo sapiens]||Carboxypeptidase X (M14 family)	Mm.112701||Mm.369811	Carboxypeptidase X 1 (M14 family)||Transcribed locus	327076	wu:fa25h05	LG 13
AW154642	Dr.5371	Wu:fc52b09	wu:fc52b09		Unknown [-]	fi30f01.x1 Sugano Kawakami zebrafish DRA Danio rerio cDNA clone 2639161 3' similar to WP:F10G7.1 CE02624 ;, mRNA sequence.	ref:NP_055568.1		PROTGI=7661980; PROTID=ref:NP_055568.1; PCT=28.06; ALN=136								325037	wu:fc52b09	LG 15
AI601365	Dr.1300	Zgc:100935	zgc:100935	biological process unknown||molecular function unknown||membrane||integral to membrane	Unknown [-]	fc10d02.x1 Zebrafish WashU MPIMG EST Danio rerio cDNA clone IMAGE:3720963 3', mRNA sequence.	sp:P54851		PROTGI=1706643; PROTID=sp:P54851; PCT=55.69; ALN=161	sp:O88662		PROTGI=13124187; PROTID=sp:O88662; PCT=57.56; ALN=161	Hs.531561||Hs.534735	Epithelial membrane protein 2||Similar to tumor-associated membrane protein XMP - human	Mm.246009	Epithelial membrane protein 2	445506	zgc:100935
BI879683	Dr.31806	Wu:fc09e03	wu:fc09e03		Unknown [-]	fm64b09.x1 Zebrafish adult retina cDNA Danio rerio cDNA clone 4200137 3', mRNA sequence.	sp:P11309		PROTGI=125565; PROTID=sp:P11309; PCT=78.37; ALN=245	sp:P06803		PROTGI=125566; PROTID=sp:P06803; PCT=76.73; ALN=245	Hs.530381	Pim-3 oncogene	Mm.273436	Proviral integration site 3	323766	wu:fc09e03	LG 8
AW019809	Dr.28168	Wu:fd46h01	wu:fd46h01		Unknown [-]	fd46h01.x1 Zebrafish WashU MPIMG EST Danio rerio cDNA clone IMAGE:3732817 3', mRNA sequence.	prf:1813207A		PROTGI=228863; PROTID=prf:1813207A; PCT=62.86; ALN=70	sp:O54804		PROTGI=6685596; PROTID=sp:O54804; PCT=61.43; ALN=70			Mm.227738	Choline kinase beta	325929	wu:fd46h01	LG 18
AI601836	Dr.27405	Transcribed locus, weakly similar to NP_921502.1 hypothetical protein [Oryza sativa (japonica cultivar-group)]			Unknown [-]	fc12e06.x1 Zebrafish WashU MPIMG EST Danio rerio cDNA clone IMAGE:3721186 3', mRNA sequence.
BM072262	Dr.46922	Transcribed locus			Unknown [-]	fv07d07.x1 zebrafish adult brain Danio rerio cDNA clone 5386020 3', mRNA sequence.
BG985675	Dr.2618	Id:ibd2027	id:ibd2027		Unknown [-]	2027 NICHD Zebrafish normalized I Danio rerio cDNA clone 2027, mRNA sequence.				ref:NP_080164.1		PROTGI=13385376; PROTID=ref:NP_080164.1; PCT=73.88; ALN=245	Hs.332382	K+ channel tetramerization protein	Mm.238034	RIKEN cDNA 1110056N09 gene	80933	id:ibd2027	LG 7
BI877861					Unknown [-]	fl67c05.x1 Sugano Kawakami zebrafish DRA Danio rerio cDNA clone 3818865 3', mRNA sequence.
AW171625	Dr.35430	Wu:fi43h09	wu:fi43h09		Unknown [-]	fi43h09.x1 Sugano Kawakami zebrafish DRA Danio rerio cDNA clone 2640449 3', mRNA sequence.											334378	wu:fi43h09	LG 5
BM035358	Dr.13638	Transcribed locus			Unknown [-]	ft53a10.y3 Gong zebrafish ovary Danio rerio cDNA clone 5154330 5', mRNA sequence.
AW567068	Dr.3436	Wu:fb11a04	wu:fb11a04		Unknown [-]	fk32f12.x1 zebrafish fin day1 regeneration Danio rerio cDNA 3', mRNA sequence.							Hs.248162	Tectorin alpha	Mm.42209	Tectorin alpha	336451	wu:fb11a04	LG 12
AW128379	Dr.3983	Zgc:77831	zgc:77831	biological process unknown||molecular function unknown||cellular component unknown	Unknown [-]	fe38g06.x1 Zebrafish WashU MPIMG EST Danio rerio cDNA clone IMAGE:3741178 3', mRNA sequence.	ref:NP_076979.1		PROTGI=13129060; PROTID=ref:NP_076979.1; PCT=70.57; ALN=295				Hs.401404||Hs.436068	Homo sapiens, clone IMAGE:4830945, mRNA||Transmembrane protein 38A	Mm.212927	Transmembrane protein 38a	393874	zgc:77831
AW116870	Dr.17766	Wu:fi20h04	wu:fi20h04		Unknown [-]	fi20h04.x1 Sugano Kawakami zebrafish DRA Danio rerio cDNA clone 2601751 3' similar to contains Alu repetitive element;, mRNA sequence.				ref:NP_076201.1		PROTGI=12963795; PROTID=ref:NP_076201.1; PCT=61.54; ALN=39	Hs.551574	Hypothetical protein LOC124976	Mm.212812	CDNA sequence BC011467	327632	wu:fi20h04	LG 5
AI793374	Dr.10800	Wu:fb97b01	wu:fb97b01		Unknown [-]	fc45d09.x1 Zebrafish WashU MPIMG EST Danio rerio cDNA clone IMAGE:3724337 3', mRNA sequence.											323394	wu:fb97b01	LG 19
BG728311					Unknown [-]	fo86b04.x1 zebrafish gridded kidney Danio rerio cDNA clone 4726974 3', mRNA sequence.
BG303671	Dr.11452	Transcribed locus, weakly similar to XP_541888.1 PREDICTED: similar to FLJ10496 protein [Canis familiaris]			Unknown [-]	fl60e02.x1 Sugano Kawakami zebrafish DRA Danio rerio cDNA clone 3818210 3', mRNA sequence.							Hs.148174||Hs.280978	Transcribed locus, weakly similar to NP_080654.2 RIKEN cDNA 6330580J24 [Mus musculus]||DALR anticodon binding domain containing 3	Mm.193395	DALR anticodon binding domain containing 3
BI885475	Dr.20545	Transcribed locus			Unknown [-]	fo71h03.x1 zebrafish gridded kidney Danio rerio cDNA clone 4725725 3', mRNA sequence.	sp:P13804		PROTGI=119636; PROTID=sp:P13804; PCT=61.54; ALN=52				Hs.39925	Electron-transfer-flavoprotein, alpha polypeptide (glutaric aciduria II)	Mm.290853||Mm.293757	Electron transferring flavoprotein, alpha polypeptide||Similar to Electron transferring flavoprotein, alpha polypeptide
BI864199	Dr.13434	Transcribed locus			Unknown [-]	ft16g12.y1 Zebrafish neuronal Danio rerio cDNA clone 5081687 5', mRNA sequence.
AI657747	Dr.34696	Wu:fb77f11	wu:fb77f11		Unknown [-]	fc17a03.y1 Zebrafish WashU MPIMG EST Danio rerio cDNA clone IMAGE:3721612 5' similar to contains element MER18 repetitive element ;, mRNA sequence.											322954	wu:fb77f11	LG 15
AW826462	Dr.9858	Transcribed locus, weakly similar to NP_940851.1 similar to embigin [Homo sapiens]			Unknown [-]	fk62a12.x1 Zebrafish adult retina cDNA Danio rerio cDNA 3' similar to SW:GP70_MOUSE P21995 TERATOCARCINOMA GLYCOPROTEIN GP-70 PRECURSOR. ;, mRNA sequence.				pir:A29915		PROTGI=111132; PROTID=pir:A29915; PCT=43.04; ALN=77	Hs.528324||Hs.551636	Embigin homolog (mouse)||CDNA FLJ46881 fis, clone UTERU3015647, moderately similar to Embigin precursor	Mm.274926	Embigin
AI793475	Dr.4511	Si:dkeyp-93h6.2	si:dkeyp-93h6.2		Unknown [-]	fc48b05.x1 Zebrafish WashU MPIMG EST Danio rerio cDNA clone IMAGE:3724593 3', mRNA sequence.	ref:NP_006026.2		PROTGI=16357474; PROTID=ref:NP_006026.2; PCT=76.15; ALN=239	sp:P49025		PROTGI=1345860; PROTID=sp:P49025; PCT=23.81; ALN=203	Hs.510533	CDC42 binding protein kinase beta (DMPK-like)	Mm.27397||Mm.259655||Mm.359741	Cdc42 binding protein kinase beta||Cdc42 binding protein kinase alpha||Cdc42 binding protein kinase alpha	324924	si:dkeyp-93h6.2	LG 20
AW115844	Dr.35567	Wu:fi04b11	wu:fi04b11		Unknown [-]	fi04b11.x1 Sugano Kawakami zebrafish DRA Danio rerio cDNA clone 2600157 3' similar to TR:Q28633 Q28633 TITIN ;, mRNA sequence.	pir:I38344		PROTGI=2136280; PROTID=pir:I38344; PCT=68.92; ALN=284	ref:NP_067459.1		PROTGI=10946892; PROTID=ref:NP_067459.1; PCT=31.75; ALN=207	Hs.516552||Hs.527993	CDNA FLJ41304 fis, clone BRAMY2042178||Transcribed locus, strongly similar to NP_596869.1 titin isoform N2-A; connectin; CMH9, included; cardiomyopathy, dilated 1G (autosomal dominant) [Homo sapiens]			327349	wu:fi04b11	LG 9
BG306469	Dr.36420	Neuropilin 2b	nrp2b	vasculogenesis||cell adhesion||axon guidance||axonal fasciculation||membrane||integral to membrane||regulation of vascular endothelial growth factor receptor signaling pathway	Unknown [-]	fm56d07.x1 Zebrafish adult retina cDNA Danio rerio cDNA clone 4199461 3', mRNA sequence.	ref:NP_003863.1		PROTGI=4505459; PROTID=ref:NP_003863.1; PCT=60.09; ALN=902	sp:O35375		PROTGI=9297006; PROTID=sp:O35375; PCT=60.17; ALN=899	Hs.471200	Neuropilin 2	Mm.266341	Neuropilin 2	405902	neuropilin 2b	LG 9
BI672249	Dr.14417	Transcribed locus, weakly similar to XP_418282.1 PREDICTED: similar to centrosome spindle pole associated protein [Gallus gallus]			Unknown [-]	ft36h01.x1 Gong zebrafish testis Danio rerio cDNA clone 5152753 3', mRNA sequence.									Mm.373609	RIKEN cDNA 1700047N06 gene
BM025885	Dr.40850	Transcribed locus			Unknown [-]	fu74h01.x1 Gong zebrafish testis Danio rerio cDNA clone 5376984 3', mRNA sequence.
BG305858	Dr.46211	Transcribed locus			Unknown [-]	fm13a08.x1 Zebrafish adult retina cDNA Danio rerio cDNA clone 4145966 3', mRNA sequence.
BI670935	Dr.390	Carnitine deficiency-associated gene expressed in ventricle 3	cdv3		Unknown [-]	fp58d04.x1 Zebrafish adult retina cDNA Danio rerio cDNA clone 4786207 3', mRNA sequence.	ref:NP_060018.1		PROTGI=8923710; PROTID=ref:NP_060018.1; PCT=51.41; ALN=224				Hs.518265	Hypothetical protein H41	Mm.191407||Mm.261025||Mm.295882||Mm.373690	PREDICTED: Mus musculus similar to Cdv3 protein (LOC433790), mRNA||Carnitine deficiency-associated gene expressed in ventricle 3||Similar to CDV-3B||Similar to Cdv3 protein	334102	carnitine deficiency-associated gene expressed in ventricle 3	LG 24
BM154669	Dr.15347	CDNA clone IMAGE:7154419			Unknown [-]	fv87h08.y1 Zebrafish SJD adult male II Danio rerio cDNA clone 5544422 5', mRNA sequence.	ref:NP_008963.1		PROTGI=10334854; PROTID=ref:NP_008963.1; PCT=42; ALN=178	sp:P97434		PROTGI=6225951; PROTID=sp:P97434; PCT=65; ALN=178	Hs.462341	Myosin phosphatase-Rho interacting protein	Mm.2402	Expressed sequence AA536749
BI705634	Dr.34777	Wu:fl53h07	wu:fl53h07		Unknown [-]	fl53h07.x1 Sugano Kawakami zebrafish DRA Danio rerio cDNA clone 3817597 3' similar to SW:NCM2_HUMAN O15394 NEURAL CELL ADHESION MOLECULE 2 PRECURSOR ;, mRNA sequence.	sp:O15394		PROTGI=3334268; PROTID=sp:O15394; PCT=61.18; ALN=85	sp:O35136		PROTGI=3334269; PROTID=sp:O35136; PCT=61.18; ALN=85	Hs.473450	Neural cell adhesion molecule 2	Mm.258759	Neural cell adhesion molecule 2	386820	wu:fl53h07	LG 1
BI889637	Dr.37104	CDNA clone IMAGE:7238109			Unknown [-]	ZF637-2-001392 Zebrafish shield stage whole embryo cDNA library MPMGp637 Danio rerio cDNA clone MPMGp637_23G22;MPMGp637G2223 5', mRNA sequence.	ref:NP_060698.1		PROTGI=8922686; PROTID=ref:NP_060698.1; PCT=54; ALN=84				Hs.196530	Chromosome 14 open reading frame 115	Mm.311913	PREDICTED: Mus musculus similar to Protein C14orf115 (LOC432677), mRNA
BI980382	Dr.14488	Transcribed locus			Unknown [-]	ft75f08.x1 Gong zebrafish ovary Danio rerio cDNA clone 5159198 3', mRNA sequence.
AW777332	Dr.31366	Wu:fk42e01	wu:fk42e01		Unknown [-]	fk42e01.x1 Zebrafish 15-19hr embryonic cDNA Danio rerio cDNA 3' similar to WP:H43I07.2 CE21008 TRANSFERASE ;, mRNA sequence.	pir:T51776		PROTGI=11359864; PROTID=pir:T51776; PCT=79.19; ALN=221	ref:NP_034202.1		PROTGI=6753670; PROTID=ref:NP_034202.1; PCT=25.25; ALN=191	Hs.507769	Asparagine-linked glycosylation 5 homolog (yeast, dolichyl-phosphate beta-glucosyltransferase)	Mm.144218	Asparagine-linked glycosylation 5 homolog (yeast, dolichyl-phosphate beta-glucosyltransferase)	334646	wu:fk42e01	LG 10
AI942953	Dr.21904	Wu:fc79g11	wu:fc79g11		Unknown [-]	fc79g11.x1 Zebrafish WashU MPIMG EST Danio rerio cDNA clone IMAGE:3727652 3', mRNA sequence.											325468	wu:fc79g11	LG 5
BI879943	Dr.28326	Transcribed locus			Unknown [-]	fm67f07.x1 Zebrafish adult retina cDNA Danio rerio cDNA clone 4200708 3', mRNA sequence.
AW280165	Dr.22766	Wu:fj51g03	wu:fj51g03		Unknown [-]	fj51g03.x1 zebrafish adult brain Danio rerio cDNA 3', mRNA sequence.	ref:NP_068589.1		PROTGI=11141887; PROTID=ref:NP_068589.1; PCT=47.85; ALN=163	ref:NP_071314.1		PROTGI=15042971; PROTID=ref:NP_071314.1; PCT=50.31; ALN=163	Hs.410719	Hyaluronan and proteoglycan link protein 2	Mm.294467	Hyaluronan and proteoglycan link protein 2	336145	wu:fj51g03	LG 16
AL590146					Unknown [0000000]	Zebrafish DNA sequence from clone RP71-20I5 Contains a gene for a novel protein similar to human FLJ20730 protein, a gene for a novel protein similar to rat steroid sensitive gene-1 protein (SSG-1), a gene for a novel protein similar to vertebrate coagul											368422	si:rp71-20i5.5
BI880775					Unknown [-]	fm79e07.x1 zebrafish gridded kidney Danio rerio cDNA clone 4234068 3', mRNA sequence.
AF371368	Dr.12410	Sprouty (Drosophila) homolog 4	spry4	molecular function unknown||development||regulation of signal transduction||membrane||negative regulation of fibroblast growth factor receptor signaling pathway	cell-cell signaling [0007267]	Danio rerio Sprouty4 (sprouty4) mRNA, complete cds.	sp:Q9C004		PROTGI=14916719; PROTID=sp:Q9C004; PCT=59.11; ALN=307	sp:Q9WTP2		PROTGI=13124569; PROTID=sp:Q9WTP2; PCT=61.06; ALN=298	Hs.323308	Sprouty homolog 4 (Drosophila)	Mm.42038	Sprouty homolog 4 (Drosophila)	114437	sprouty (Drosophila) homolog 4	LG 21
AI723335	Dr.4707	Transcribed locus, weakly similar to NP_055382.2 breast cancer anti-estrogen resistance 1; Crk-associated substrate; Crk-associated substrate p130Cas [Homo sapiens]			Unknown [-]	fc35h10.x1 Zebrafish WashU MPIMG EST Danio rerio cDNA clone IMAGE:3723427 3', mRNA sequence.	ref:NP_055382.1		PROTGI=7656924; PROTID=ref:NP_055382.1; PCT=65.64; ALN=163	ref:NP_034084.1		PROTGI=6753524; PROTID=ref:NP_034084.1; PCT=64.02; ALN=164	Hs.479747	Breast cancer anti-estrogen resistance 1	Mm.3758	Breast cancer anti-estrogen resistance 1
BM181146	Dr.40529	Transcribed locus, weakly similar to NP_619613.1 stabilin 1; stabilin-1; stabilin1 [Mus musculus]			Unknown [-]	fv94g09.y1 Zebrafish SJD adult male II Danio rerio cDNA clone 5544785 5' similar to TR:Q93072 Q93072 MYELOBLAST KIAA0246 PROTEIN ;, mRNA sequence.	pir:T42681		PROTGI=11359964; PROTID=pir:T42681; PCT=42; ALN=109				Hs.408249||Hs.524681	Stabilin 2||Transcribed locus, moderately similar to NP_060034.8 stabilin 2; CD44-like precursor FELL; hyaluronan receptor for endocytosis [Homo sapiens]	Mm.279611	Stabilin 2
AJ286834	Dr.10235	Wu:fj97e05	wu:fj97e05		Unknown [-]	AJ286834 pZIPLOX Danio rerio brain Danio rerio cDNA clone UCMp611C1413Q2.x1, mRNA sequence.											334507	wu:fj97e05	LG 7
BI885802	Dr.25555	Sb:cb183	sb:cb183		Unknown [-]	ZF637-1-000057 Zebrafish shield stage whole embryo cDNA library MPMGp637 Danio rerio cDNA clone MPMGp637_6L4;MPMGp637L046 5', mRNA sequence.	sp:P02686		PROTGI=17378805; PROTID=sp:P02686; PCT=50.00; ALN=126	pir:MBMSB		PROTGI=625314; PROTID=pir:MBMSB; PCT=50.00; ALN=125	Hs.501262	Myelin basic protein	Mm.252063	Myelin basic protein	368319	sb:cb183
AI436892	Dr.4128	Wu:fb34c08	wu:fb34c08		Unknown [-]	fb34c08.y1 Zebrafish WashU MPIMG EST Danio rerio cDNA clone IMAGE:3713774 5', mRNA sequence.									Mm.67562	RIKEN cDNA 4933409G03 gene	321776	wu:fb34c08	LG 5
AI558574					Unknown [-]	fb73g12.y1 Zebrafish WashU MPIMG EST Danio rerio cDNA clone IMAGE:3717574 5' similar to TR:Q65353 Q65353 ORF B. ;, mRNA sequence.
BM182376					Unknown [-]	fv61a01.x1 Sugano SJD adult male Danio rerio cDNA clone 5412768 3', mRNA sequence.
BI892044	Dr.4259	Wu:fb81b06	wu:fb81b06		Unknown [-]	ZF637-3-001299 Zebrafish shield stage whole embryo cDNA library MPMGp637 Danio rerio cDNA clone MPMGp637_19E21;MPMGp637E2119 5', mRNA sequence.	ref:NP_057731.1		PROTGI=7706200; PROTID=ref:NP_057731.1; PCT=48.77; ALN=201				Hs.368402	Mesenchymal stem cell protein DSCD75	Mm.268603	RIKEN cDNA 4930572J05 gene	323084	wu:fb81b06	LG 2
BI708256	Dr.4128	Wu:fb34c08	wu:fb34c08		Unknown [-]	ft45c03.y1 Gong zebrafish ovary Danio rerio cDNA clone 5153644 5', mRNA sequence.									Mm.67562	RIKEN cDNA 4933409G03 gene	321776	wu:fb34c08	LG 5
BI672108	Dr.17801	Transcribed locus			Unknown [-]	ft34f03.x1 Gong zebrafish testis Danio rerio cDNA clone 5152637 3', mRNA sequence.
BM071650	Dr.15803	6-phosphogluconolactonase	zgc:100853	biological process unknown||molecular function unknown||cellular component unknown	Unknown [-]	fu86a03.x1 Gong zebrafish ovary Danio rerio cDNA clone 5377804 3', mRNA sequence.	ref:NP_036220.1		PROTGI=6912586; PROTID=ref:NP_036220.1; PCT=60.98; ALN=242	ref:NP_079672.1		PROTGI=13384778; PROTID=ref:NP_079672.1; PCT=59.35; ALN=242					445494	6-phosphogluconolactonase
AI584515	Dr.38182	Wu:fb94h12	wu:fb94h12		Unknown [-]	fb94h12.x1 Zebrafish WashU MPIMG EST Danio rerio cDNA clone IMAGE:3719591 3', mRNA sequence.											323313	wu:fb94h12	LG 7
AI793355	Dr.27511	Wu:fc45b06	wu:fc45b06		Unknown [-]	fc45b06.x1 Zebrafish WashU MPIMG EST Danio rerio cDNA clone IMAGE:3724307 3', mRNA sequence.											324844	wu:fc45b06	LG 24
BM104002	Dr.3433	Diaphorase (NADH) (cytochrome b-5 reductase)	dia1	electron transport||oxidoreductase activity	Unknown [-]	fv41f11.x1 Sugano SJD adult male Danio rerio cDNA clone 5411108 3' similar to TR:O95329 O95329 HYPOTHETICAL 14.5 KD PROTEIN. [2] TR:Q9UHQ9 ;, mRNA sequence.	ref:NP_057327.1		PROTGI=7706455; PROTID=ref:NP_057327.1; PCT=62.62; ALN=304				Hs.517666	Diaphorase (NADH) (cytochrome b-5 reductase)	Mm.22560	RIKEN cDNA 7530414M10 gene	336553	diaphorase (NADH) (cytochrome b-5 reductase)	LG 11
AI943149	Dr.21947	Transcribed locus			Unknown [-]	fc85b11.x1 Zebrafish WashU MPIMG EST Danio rerio cDNA clone IMAGE:3728157 3', mRNA sequence.
BI704944	Dr.9808	Transcribed locus, weakly similar to NP_701637.1 hypothetical protein [Plasmodium falciparum 3D7]			Unknown [-]	fr60b09.y1 Zebrafish SJD day 8 fin regeneration Danio rerio cDNA clone 4961993 5', mRNA sequence.
AL591401					Unknown [0000000]	Zebrafish DNA sequence from clone XX-175P12 on chromosome 7 Contains a nitr2 (novel immune-type receptor) pseudogene, three genes for novel immune-type receptors similar to nitr1.1, nitr1.2 and nitr1.3, part of six genes for novel proteins similar to imm
BI879567					Unknown [-]	fm62e11.x1 Zebrafish adult retina cDNA Danio rerio cDNA clone 4199925 3' similar to SW:POL3_DROME P04323 RETROVIRUS-RELATED POL POLYPROTEIN FROM TRANSPOSON 17.6 [CONTAINS: PROTEASE ;, mRNA sequence.
BM095843	Dr.39945	Transcribed locus			Unknown [-]	fv27d10.x1 Sugano SJD adult male Danio rerio cDNA clone 5409834 3', mRNA sequence.
BM185502	Dr.15227	Transcribed locus			Unknown [-]	fv72b12.y1 zebrafish adult brain Danio rerio cDNA clone 5413967 5', mRNA sequence.
AW059111	Dr.36545	Wu:fe25d06	wu:fe25d06		Unknown [-]	fe25d06.x1 Zebrafish WashU MPIMG EST Danio rerio cDNA clone IMAGE:3739883 3', mRNA sequence.											326823	wu:fe25d06	LG 6
AW281988					Unknown [-]	fj60c07.x1 zebrafish adult brain Danio rerio cDNA 3', mRNA sequence.
BG883325	Dr.16171	Zgc:92347	zgc:92347	biological process unknown||molecular function unknown||cellular component unknown	Unknown [-]	fp22h07.x1 zebrafish gridded kidney Danio rerio cDNA clone 4744165 3', mRNA sequence.	ref:NP_057683.1		PROTGI=7706595; PROTID=ref:NP_057683.1; PCT=31.89; ALN=227	ref:NP_067478.1		PROTGI=10946916; PROTID=ref:NP_067478.1; PCT=31.09; ALN=239	Hs.238756	Myozenin 1	Mm.141702	Myozenin 1	436720	zgc:92347
BM071941	Dr.14849	Zgc:103624	zgc:103624	calcium ion binding	Unknown [-]	fu89h08.x1 Gong zebrafish ovary Danio rerio cDNA clone 5378175 3' similar to SW:MLES_CHICK P02607 MYOSIN LIGHT CHAIN ALKALI, SMOOTH-MUSCLE ISOFORM ;, mRNA sequence.	sp:P16475		PROTGI=127144; PROTID=sp:P16475; PCT=82.78; ALN=151	sp:Q60605		PROTGI=2842632; PROTID=sp:Q60605; PCT=82.27; ALN=141	Hs.505705||Hs.536606	Myosin, light polypeptide 6, alkali, smooth muscle and non-muscle||Transcribed locus, moderately similar to NP_002466.1 myosin alkali light chain 1 slow a; myosin light chain 1, slow-twitch muscle A isoform [Homo sapiens]	Mm.3328||Mm.208004||Mm.296465||Mm.337074||Mm.347786||Mm.349956	CDNA, clone:Y0G0112N16, strand:minus, reference:ENSEMBL:Mouse-Transcript-ENST:ENSMUST00000067686, based on BLAT search||RIKEN cDNA 9430081H08 gene||Similar to myosin, light polypeptide 6, alkali, smooth muscle and non-muscle; myosin light chain, alkali, n	449782	zgc:103624
BI891150	Dr.6631	KDEL (Lys-Asp-Glu-Leu) endoplasmic reticulum protein retention receptor 2	kdelr2	receptor activity||endoplasmic reticulum||transport||protein transport||integral to membrane	Unknown [-]	ZF637-3-000405 Zebrafish shield stage whole embryo cDNA library MPMGp637 Danio rerio cDNA clone MPMGp637_13D10;MPMGp637D1013 5', mRNA sequence.	pir:A42286		PROTGI=284076; PROTID=pir:A42286; PCT=91.51; ALN=212	ref:NP_080117.1		PROTGI=13385318; PROTID=ref:NP_080117.1; PCT=91.51; ALN=212	Hs.515515||Hs.520210||Hs.534392	KDEL (Lys-Asp-Glu-Leu) endoplasmic reticulum protein retention receptor 1||KDEL (Lys-Asp-Glu-Leu) endoplasmic reticulum protein retention receptor 2||KDEL (Lys-Asp-Glu-Leu) endoplasmic reticulum protein retention receptor 3	Mm.181880||Mm.298199||Mm.298433	KDEL (Lys-Asp-Glu-Leu) endoplasmic reticulum protein retention receptor 2||KDEL (Lys-Asp-Glu-Leu) endoplasmic reticulum protein retention receptor 3||KDEL (Lys-Asp-Glu-Leu) endoplasmic reticulum protein retention receptor 1	373129	KDEL (Lys-Asp-Glu-Leu) endoplasmic reticulum protein retention receptor 2
BI885993	Dr.7990	Signal recognition particle 54	zgc:55842	nucleotide binding||RNA binding||GTP binding||signal recognition particle (sensu Eukaryota)||protein targeting||SRP-dependent cotranslational protein-membrane targeting||nucleoside-triphosphatase activity	Unknown [-]	ZF637-1-000248 Zebrafish shield stage whole embryo cDNA library MPMGp637 Danio rerio cDNA clone MPMGp637_6P17;MPMGp637P176 5', mRNA sequence.	pir:S54143		PROTGI=1082802; PROTID=pir:S54143; PCT=96.03; ALN=504	sp:P14576		PROTGI=134886; PROTID=sp:P14576; PCT=96.03; ALN=504	Hs.167535	Signal recognition particle 54kDa	Mm.12848||Mm.358687||Mm.360524||Mm.362102	Signal recognition particle 54||RIKEN cDNA 1700047I17 gene||Transcribed locus||Transcribed locus, strongly similar to NP_003127.1 signal recognition particle 54kDa [Homo sapiens]	393963	signal recognition particle 54
AI384701	Dr.27255	Wu:fb08b12	wu:fb08b12		Unknown [-]	fb08b12.x1 zebrafish fin day0 regeneration Danio rerio cDNA 3', mRNA sequence.	pir:I38670		PROTGI=2144715; PROTID=pir:I38670; PCT=66.45; ALN=154	pir:S68700		PROTGI=2137407; PROTID=pir:S68700; PCT=65.81; ALN=154	Hs.318547	Protein tyrosine phosphatase, receptor type, J	Mm.314879||Mm.330393	PREDICTED: Mus musculus similar to PTPRJ (LOC433452), mRNA||RIKEN cDNA A630073K07 gene	336357	wu:fb08b12	LG 7
BI843305	Dr.10027	Transcribed locus, moderately similar to XP_540336.1 PREDICTED: similar to Rho-related GTP-binding protein RhoC [Canis familiaris]			Unknown [-]	ft59h03.x1 Gong zebrafish ovary Danio rerio cDNA clone 5157748 3' similar to SW:RHOA_HUMAN P06749 TRANSFORMING PROTEIN RHOA ;, mRNA sequence.	ref:NP_001655.1		PROTGI=10835049; PROTID=ref:NP_001655.1; PCT=95.34; ALN=193	sp:Q9QUI0		PROTGI=13633865; PROTID=sp:Q9QUI0; PCT=95.34; ALN=193	Hs.247077||Hs.502659	Ras homolog gene family, member A||Ras homolog gene family, member C	Mm.262||Mm.757||Mm.318359	Ras homolog gene family, member C||Ras homolog gene family, member A||Similar to aplysia ras-related homolog A2
BG737927	Dr.40849	Transcribed locus, moderately similar to XP_545687.1 PREDICTED: similar to hypothetical protein DKFZp434J037 [Canis familiaris]			Unknown [-]	fp03d07.y1 zebrafish gridded kidney Danio rerio cDNA clone 4728612 5' similar to TR:O60285 O60285 KIAA0537 PROTEIN. ;, mRNA sequence.	ref:NP_112214.1		PROTGI=13569922; PROTID=ref:NP_112214.1; PCT=81; ALN=176	ref:NP_067491.1		PROTGI=12313871; PROTID=ref:NP_067491.1; PCT=52; ALN=177	Hs.497512	Likely ortholog of rat SNF1/AMP-activated protein kinase	Mm.100666	RIKEN cDNA 1200013B22 gene
AW116780	Dr.5411	Zgc:55364	zgc:55364	voltage-gated calcium channel activity||calcium ion transport||membrane||integral to membrane	Unknown [-]	fi19g08.x1 Sugano Kawakami zebrafish DRA Danio rerio cDNA clone 2601662 3', mRNA sequence.	sp:Q06432		PROTGI=1168946; PROTID=sp:Q06432; PCT=68.33; ALN=221	sp:O70578		PROTGI=13124017; PROTID=sp:O70578; PCT=61.09; ALN=221	Hs.147989	Calcium channel, voltage-dependent, gamma subunit 1	Mm.57093	Calcium channel, voltage-dependent, gamma subunit 1	322013	zgc:55364	LG 6
AW076914					Unknown [-]	fj03d11.y1 Zebrafish adult olfactory Danio rerio cDNA 5', mRNA sequence.
AW423130	Dr.25323	Wu:fb93c06	wu:fb93c06		Unknown [-]	fi68f09.y1 Sugano Kawakami zebrafish DRA Danio rerio cDNA clone 2642825 5', mRNA sequence.											323248	wu:fb93c06	LG 23
BG728778	Dr.12313	Transcribed locus, strongly similar to NP_647473.1 YME1-like 1 isoform 1; ATP-dependent metalloprotease FtsH1 homolog; YME1 (S.cerevisiae)-like 1 [Homo sapiens]			Unknown [-]	fp02e02.x1 zebrafish gridded kidney Danio rerio cDNA clone 4728291 3' similar to TR:Q9UMR9 Q9UMR9 ATP-DEPENDENT METALLOPROTEASE YME1L. ;, mRNA sequence.	ref:NP_055078.1		PROTGI=7657689; PROTID=ref:NP_055078.1; PCT=100.00; ALN=90	ref:NP_038799.1		PROTGI=7305635; PROTID=ref:NP_038799.1; PCT=100.00; ALN=90	Hs.499145	YME1-like 1 (S. cerevisiae)	Mm.23335	YME1-like 1 (S. cerevisiae)
BI840867	Dr.16942	Transcribed locus			Unknown [-]	fq39g05.x1 zebrafish adult brain Danio rerio cDNA clone 4833969 3', mRNA sequence.
BM103274	Dr.2373	Wu:fb06e01	wu:fb06e01		Unknown [-]	fv19b08.x1 zebrafish adult brain Danio rerio cDNA clone 5387078 3', mRNA sequence.											336810	wu:fb06e01	LG 7
AI584241	Dr.35938	Wu:fb82h04	wu:fb82h04		Unknown [-]	fb82h04.x1 Zebrafish WashU MPIMG EST Danio rerio cDNA clone IMAGE:3718423 3', mRNA sequence.											323141	wu:fb82h04	LG 17
BG883652	Dr.19061	Zgc:77165	zgc:77165	DNA helicase activity||damaged DNA binding||ATP binding||DNA replication||DNA repair||base-excision repair||DNA recombination||DNA-dependent ATPase activity	Unknown [-]	fp13c08.x1 zebrafish gridded kidney Danio rerio cDNA clone 4729358 3', mRNA sequence.	sp:O75771		PROTGI=6174940; PROTID=sp:O75771; PCT=55.08; ALN=322	ref:NP_035365.1		PROTGI=6755278; PROTID=ref:NP_035365.1; PCT=53.96; ALN=324	Hs.125244	RAD51-like 3 (S. cerevisiae)	Mm.9286	RAD51-like 3 (S. cerevisiae)	404608	zgc:77165
BI326811	Dr.37142	Fucosyltransferase 9	fut9		Unknown [-]	STR00078 random primed zebrafish embryo Danio rerio cDNA clone CB66 3' similar to SPT:O88819 ALPHA-(1,3)-FUCOSYLTRANSFERASE (EC 2.4.1.- ), mRNA sequence.	ref:NP_006572.1		PROTGI=5729832; PROTID=ref:NP_006572.1; PCT=53.72; ALN=188	ref:NP_034373.1		PROTGI=6753922; PROTID=ref:NP_034373.1; PCT=54.26; ALN=188	Hs.200282	Fucosyltransferase 9 (alpha (1,3) fucosyltransferase)	Mm.348175||Mm.358596	Transcribed locus, strongly similar to NP_006572.1 fucosyltransferase 9 (alpha (1,3) fucosyltransferase) [Homo sapiens]||Fucosyltransferase 9	321072	fucosyltransferase 9
AA494933					Unknown [-]	fa12h04.s1 Zebrafish ICRFzfls Danio rerio cDNA clone 16B23 3' similar to contains element MER5 repetitive element ;, mRNA sequence.											335068	wu:fa12h04
AI957938	Dr.41789	Hypothetical protein LOC553459			Unknown [-]	fd08e12.x1 Zebrafish WashU MPIMG EST Danio rerio cDNA clone IMAGE:3730318 3', mRNA sequence.									Mm.304066||Mm.358978	Gene model 430, (NCBI)||RIKEN cDNA C330023D02 gene	553459	hypothetical protein LOC553459
AW154202	Dr.17281	Wu:fi23g11	wu:fi23g11		Unknown [-]	fi23g11.x1 Sugano Kawakami zebrafish DRA Danio rerio cDNA clone 2602052 3' similar to TR:Q08357 Q08357 LEUKEMIA VIRUS RECEPTOR 2. ;, mRNA sequence.	pir:A37000		PROTGI=2135558; PROTID=pir:A37000; PCT=66.06; ALN=220	pir:S27868		PROTGI=284757; PROTID=pir:S27868; PCT=42.63; ALN=217	Hs.187946	Solute carrier family 20 (phosphate transporter), member 1	Mm.272675	Solute carrier family 20, member 1	333969	wu:fi23g11	LG 8
AI666884	Dr.4410	CDNA clone MGC:114123 IMAGE:7450868			Unknown [-]	fd15g08.x1 Sugano Kawakami zebrafish DRA Danio rerio cDNA clone 2351678 3', mRNA sequence.											569174	similar to Nuclear receptor coactivator 6 (Amplified in breast cancer-3 protein) (Cancer-amplified transcriptional coactivator ASC-2) (Activating signal cointegrator-2) (ASC-2) (Peroxisome proliferator-activated receptor-interacting protein) (PPAR-...
BI891704	Dr.33790	Wu:fa93c10	wu:fa93c10		Unknown [-]	ZF637-3-000959 Zebrafish shield stage whole embryo cDNA library MPMGp637 Danio rerio cDNA clone MPMGp637_15O22;MPMGp637O2215 5', mRNA sequence.	prf:810024M		PROTGI=229654; PROTID=prf:810024M; PCT=32; ALN=105	prf:0806162M		PROTGI=223448; PROTID=prf:0806162M; PCT=31; ALN=104	Hs.536484	Transcribed locus, strongly similar to NP_536854.1 NADH dehydrogenase subunit 6 [Homo sapiens]			336709	wu:fa93c10	LG 2
BI884972	Dr.2731	Wu:fc54g04	wu:fc54g04	protein kinase activity||protein serine/threonine kinase activity||protein-tyrosine kinase activity||ATP binding||protein amino acid phosphorylation||intracellular signaling cascade||kinase activity	Unknown [-]	fo70a05.y1 zebrafish gridded kidney Danio rerio cDNA clone 4725392 5' similar to TR:Q90993 Q90993 NON-TYROSIN PROTEIN KINASE ;, mRNA sequence.	sp:P12931		PROTGI=125711; PROTID=sp:P12931; PCT=82.81; ALN=534	pir:A43610		PROTGI=110877; PROTID=pir:A43610; PCT=82.14; ALN=534	Hs.194148	V-yes-1 Yamaguchi sarcoma viral oncogene homolog 1	Mm.4558	Yamaguchi sarcoma viral (v-yes) oncogene homolog 1	325084	wu:fc54g04	LG 23
BG307301					Unknown [-]	fm14e06.y1 Zebrafish adult retina cDNA Danio rerio cDNA clone 4146155 5', mRNA sequence.
BG303967	Dr.11531	Transcribed locus			Unknown [-]	fl28c08.x1 Sugano Kawakami zebrafish DRA Danio rerio cDNA clone 3815054 3', mRNA sequence.
BI982003	Dr.14802	Zgc:110553		biological process unknown||catalytic activity||iron ion binding||calcium ion binding||membrane||oxidoreductase activity	Unknown [-]	fu58b12.x1 zebrafish adult brain Danio rerio cDNA clone 5333710 3', mRNA sequence.	ref:NP_064582.1		PROTGI=9910274; PROTID=ref:NP_064582.1; PCT=73.27; ALN=202	ref:NP_033892.1		PROTGI=10257425; PROTID=ref:NP_033892.1; PCT=32.32; ALN=197	Hs.66170	SET and MYND domain containing 2	Mm.156895	SET and MYND domain containing 2	541423	zgc:110553
AW344031	Dr.45502	Sox8 (sox8)			Unknown [-]	fi72g02.x1 Sugano Kawakami zebrafish DRA Danio rerio cDNA clone 2643218 3' similar to contains element MER20 repetitive element ;, mRNA sequence.	sp:P57073		PROTGI=10720294; PROTID=sp:P57073; PCT=69.06; ALN=168	sp:Q04886		PROTGI=10720403; PROTID=sp:Q04886; PCT=70.22; ALN=168	Hs.243678	SRY (sex determining region Y)-box 8	Mm.258220	SRY-box containing gene 8	386704	SRY-box containing gene 8
BM071682	Dr.14814	Transcribed locus, strongly similar to XP_290558.1 PREDICTED: similar to C1q-related factor precursor [Homo sapiens]			Unknown [-]	fu86d09.x1 Gong zebrafish ovary Danio rerio cDNA clone 5377960 3', mRNA sequence.	sp:O75973		PROTGI=13626143; PROTID=sp:O75973; PCT=86.96; ALN=46	sp:O88992		PROTGI=13626144; PROTID=sp:O88992; PCT=86.96; ALN=46	Hs.450481	Phosphotriesterase related	Mm.229322	C1q-like 3
BF157987	Dr.33556	Wu:fc17a11	wu:fc17a11		Unknown [-]	fl27b07.y1 Sugano Kawakami zebrafish DRA Danio rerio cDNA clone 3814981 5' similar to SW:SYD_HUMAN P14868 ASPARTYL-TRNA SYNTHETASE ;, mRNA sequence.	ref:NP_001340.1		PROTGI=4557513; PROTID=ref:NP_001340.1; PCT=88.28; ALN=239				Hs.503787	Aspartyl-tRNA synthetase	Mm.28693	Aspartyl-tRNA synthetase	324025	wu:fc17a11	LG 9
AW128619	Dr.1388	G1 to S phase transition 1	gspt1	GTP binding||protein biosynthesis	Unknown [-]	fe18b09.y1 Zebrafish WashU MPIMG EST Danio rerio cDNA clone IMAGE:3739193 5' similar to gb:X17644_cds1 GST1-HS GTP-BINDING PROTEIN (HUMAN);, mRNA sequence.	ref:NP_060564.1		PROTGI=8922424; PROTID=ref:NP_060564.1; PCT=73.40; ALN=573	ref:NP_032205.1		PROTGI=6680115; PROTID=ref:NP_032205.1; PCT=75.00; ALN=553	Hs.59523||Hs.528780	G1 to S phase transition 2||G1 to S phase transition 1	Mm.20826||Mm.325827||Mm.363744	G1 to S phase transition 2||G1 to S phase transition 1||RIKEN cDNA 2610020C07 gene	325284	G1 to S phase transition 1	LG 3
AI397309	Dr.1921	Wu:fb09g03	wu:fb09g03		Unknown [-]	fb09g03.x1 zebrafish fin day0 regeneration Danio rerio cDNA 3', mRNA sequence.											336411	wu:fb09g03	LG 17
BI891596	Dr.4189	Zgc:77191	zgc:77191	NAD(P)H dehydrogenase (quinone) activity||electron transport||cellular component unknown	Unknown [-]	ZF637-3-000851 Zebrafish shield stage whole embryo cDNA library MPMGp637 Danio rerio cDNA clone MPMGp637_15P15;MPMGp637P1515 5', mRNA sequence.	sp:P15559		PROTGI=118607; PROTID=sp:P15559; PCT=49.64; ALN=274	pir:I52851		PROTGI=2137583; PROTID=pir:I52851; PCT=52.92; ALN=274	Hs.406515	NAD(P)H dehydrogenase, quinone 1	Mm.252	NAD(P)H dehydrogenase, quinone 1	322506	zgc:77191	LG 12
BM103344	Dr.17166	Transcribed locus			Unknown [-]	fv20c01.x1 zebrafish adult brain Danio rerio cDNA clone 5387113 3', mRNA sequence.
BI705741	Dr.38133	Wu:fb60h08	wu:fb60h08		Unknown [-]	fp24f03.x3 zebrafish gridded kidney Danio rerio cDNA clone 4744085 3' similar to TR:Q9PVU4 Q9PVU4 ALPHA-2-MACROGLOBULIN-2 ;, mRNA sequence.	sp:P01023		PROTGI=112911; PROTID=sp:P01023; PCT=53.48; ALN=228	sp:Q61838		PROTGI=2492496; PROTID=sp:Q61838; PCT=51.30; ALN=228	Hs.212838||Hs.480143||Hs.512260	Alpha-2-macroglobulin||Pregnancy-zone protein||Ovostatin	Mm.30151||Mm.369061	Alpha-2-macroglobulin||Transcribed locus	322430	wu:fb60h08	LG 3
BI878334	Dr.5959	Zgc:112020		biological process unknown||molecular function unknown||cellular component unknown	Unknown [-]	fl97f02.x1 Zebrafish adult retina cDNA Danio rerio cDNA clone 4144659 3' similar to TR:Q9Y3X2 Q9Y3X2 HYPOTHETICAL 30.2 KD PROTEIN ;, mRNA sequence.	ref:NP_113626.1		PROTGI=13899267; PROTID=ref:NP_113626.1; PCT=66.67; ALN=129				Hs.434289	Nudix (nucleoside diphosphate linked moiety X)-type motif 12	Mm.36507	Nudix (nucleoside diphosphate linked moiety X)-type motif 12	550370	zgc:112020
AW232861	Dr.36528	Wu:fj32f10	wu:fj32f10		Unknown [-]	fj32f10.x1 Zebrafish adult olfactory Danio rerio cDNA 3' similar to TR:Q90426 Q90426 ODORANT RECEPTOR ;, mRNA sequence.	sp:Q9UGF7		PROTGI=14423826; PROTID=sp:Q9UGF7; PCT=36; ALN=177	pir:A46247		PROTGI=423527; PROTID=pir:A46247; PCT=31; ALN=146	Hs.553736	Olfactory receptor, family 52, subfamily N, member 5	Mm.223426	Olfactory receptor 669	335646	wu:fj32f10	LG 21
BI474802	Dr.16395	Wu:fp52e02	wu:fp52e02		Unknown [-]	fp52e02.x3 zebrafish gridded kidney Danio rerio cDNA clone 4760163 3', mRNA sequence.	ref:NP_061197.3		PROTGI=18375665; PROTID=ref:NP_061197.3; PCT=47.85; ALN=156	ref:NP_071300.1		PROTGI=11528502; PROTID=ref:NP_071300.1; PCT=77.02; ALN=156	Hs.506713	Transient receptor potential cation channel, subfamily V, member 4	Mm.266450	Transient receptor potential cation channel, subfamily V, member 4	386835	wu:fp52e02	LG 5
BI888520	Dr.18082	Im:7138888	im:7138888	biological process unknown||molecular function unknown||cellular component unknown	Unknown [-]	ZF637-2-000275 Zebrafish shield stage whole embryo cDNA library MPMGp637 Danio rerio cDNA clone MPMGp637_18F22;MPMGp637F2218 5', mRNA sequence.											492422	im:7138888
BE606166	Dr.37964	Zgc:110737		ubiquitin ligase complex||ubiquitin-protein ligase activity||zinc ion binding||protein ubiquitination||metal ion binding	Unknown [-]	fl23g09.y1 Zebrafish Research Genetics C32 fin Danio rerio cDNA 5' similar to WP:R10A10.2 CE12670 ZINC FINGER PROTEIN ;, mRNA sequence.	ref:NP_055060.1		PROTGI=7657522; PROTID=ref:NP_055060.1; PCT=92.04; ALN=113	ref:NP_062686.1		PROTGI=9790191; PROTID=ref:NP_062686.1; PCT=50.52; ALN=93	Hs.134623	Ring finger protein 7	Mm.28235	Ring finger protein 7	503534	zgc:110737
BI865641	Dr.3888	Transcribed locus			Unknown [-]	ft23f04.y1 Zebrafish neuronal Danio rerio cDNA clone 5082390 5', mRNA sequence.
BM182264	Dr.15102	Transcribed locus			Unknown [-]	fv59e08.x1 Sugano SJD adult male Danio rerio cDNA clone 5412950 3' similar to contains element LTR1 repetitive element ;, mRNA sequence.	ref:NP_005814.1		PROTGI=5031917; PROTID=ref:NP_005814.1; PCT=26.12; ALN=131				Hs.531530	Similar to hypothetical protein 4732467B22	Mm.183275	Hypothetical protein 4732467B22
AI397120					Unknown [-]	fb16g12.x1 Zebrafish WashU MPIMG EST Danio rerio cDNA clone IMAGE:3712102 3', mRNA sequence.
BE016153	Dr.23293	Zgc:77934	zgc:77934	biological process unknown||molecular function unknown||cellular component unknown	Unknown [-]	fk66b09.x1 Zebrafish Research Genetics C32 fin Danio rerio cDNA 3', mRNA sequence.	ref:NP_057048.1		PROTGI=7706276; PROTID=ref:NP_057048.1; PCT=65.74; ALN=108	ref:NP_080757.1		PROTGI=13385968; PROTID=ref:NP_080757.1; PCT=64.86; ALN=111	Hs.534458||Hs.551968	Brain specific protein||Transcribed locus, weakly similar to XP_536818.1 PREDICTED: similar to RIKEN cDNA 2700055K07 [Canis familiaris]	Mm.29358	RIKEN cDNA 2700055K07 gene	393825	zgc:77934
BI671557					Unknown [-]	fs49g11.y1 Zebrafish SJD day 8 fin regeneration Danio rerio cDNA clone 5071293 5', mRNA sequence.
BE693169	Dr.10620	Troponin T3b, skeletal, fast	tnnt3b		Unknown [-]	zeh1249r Zebrafish Embryonic Heart cDNA Library Danio rerio cDNA clone zeh1249 3', mRNA sequence.	sp:P45378		PROTGI=1174803; PROTID=sp:P45378; PCT=69.13; ALN=230	ref:NP_035750.1		PROTGI=6755845; PROTID=ref:NP_035750.1; PCT=71.05; ALN=228	Hs.73454	Troponin T3, skeletal, fast	Mm.350054	Troponin T3, skeletal, fast	353249	troponin T3b, skeletal, fast
BI704195	Dr.12444	Zgc:103407	zgc:103407	molecular function unknown||intracellular||regulation of transcription, DNA-dependent	Unknown [-]	zfshTARAMA000025 Zebrafish shield stage whole embryo cDNA library MPMGp637 Danio rerio cDNA clone MPMGp637I194 5', mRNA sequence.	sp:O15198		PROTGI=13959539; PROTID=sp:O15198; PCT=83.08; ALN=466	sp:P97454		PROTGI=13959559; PROTID=sp:P97454; PCT=81.33; ALN=462	Hs.167700||Hs.549050	SMAD, mothers against DPP homolog 5 (Drosophila)||SMAD, mothers against DPP homolog 1 (Drosophila)	Mm.223717||Mm.272920	MAD homolog 1 (Drosophila)||MAD homolog 5 (Drosophila)	445564	zgc:103407
BM036392	Dr.24921	Glutathione peroxidase 4b	gpx4b	peroxidase activity||glutathione peroxidase activity||response to oxidative stress||oxidoreductase activity||phospholipid-hydroperoxide glutathione peroxidase activity	Unknown [-]	fu80b10.x1 Gong zebrafish testis Danio rerio cDNA clone 5377122 3' similar to SW:GSHH_PIG P36968 PHOSPHOLIPID HYDROPEROXIDE GLUTATHIONE PEROXIDASE ;, mRNA sequence.	sp:P36969		PROTGI=544432; PROTID=sp:P36969; PCT=73.21; ALN=168	sp:O70325		PROTGI=12230136; PROTID=sp:O70325; PCT=72.78; ALN=169	Hs.71371||Hs.433951	Transcribed locus, weakly similar to XP_524440.1 PREDICTED: similar to Phospholipid hydroperoxide glutathione peroxidase, mitochondrial precursor (PHGPx) (GPX-4) [Pan troglodytes]||Glutathione peroxidase 4 (phospholipid hydroperoxidase)	Mm.332810||Mm.376835	Glutathione peroxidase 4||Transcribed locus	352929	glutathione peroxidase 4b
AW171228	Dr.115	TAR DNA binding protein, like	tardbpl	nuclear mRNA splicing, via spliceosome||nucleic acid binding||mRNA processing	Unknown [-]	fi39h03.x1 Sugano Kawakami zebrafish DRA Danio rerio cDNA clone 2640053 3', mRNA sequence.	ref:NP_031401.1		PROTGI=6678271; PROTID=ref:NP_031401.1; PCT=84.19; ALN=272	ref:NP_034578.1		PROTGI=6754222; PROTID=ref:NP_034578.1; PCT=30.99; ALN=206	Hs.300624||Hs.534583||Hs.534879	TAR DNA binding protein||Similar to TAR DNA binding protein||Similar to Tardbp protein	Mm.24083||Mm.310970	TAR DNA binding protein||PREDICTED: Mus musculus similar to TAR DNA-binding protein-43 (TDP-43) (LOC238191), mRNA	386630	TAR DNA binding protein, like	LG 23
AI415909					Unknown [-]	fb36f04.x1 Zebrafish WashU MPIMG EST Danio rerio cDNA clone IMAGE:3713983 3', mRNA sequence.											321833	wu:fb36f04
AW174595	Dr.30368	Zgc:85675	zgc:85675	signal peptidase complex||signal peptide processing||signal peptidase activity||integral to membrane	Unknown [-]	fj06b04.y1 Zebrafish adult olfactory Danio rerio cDNA 5' similar to SW:SPC2_CANFA P12280 MICROSOMAL SIGNAL PEPTIDASE 23 KD SUBUNIT ;, mRNA sequence.	ref:NP_068747.1		PROTGI=11345462; PROTID=ref:NP_068747.1; PCT=82.78; ALN=180	sp:Q9D365		PROTGI=17368832; PROTID=sp:Q9D365; PCT=71.67; ALN=180	Hs.42194||Hs.508128	Signal peptidase complex subunit 3 homolog (S. cerevisiae)||Transcribed locus, weakly similar to NP_068747.1 hypothetical protein FLJ22649 similar to signal peptidase SPC22/23 [Homo sapiens]	Mm.86437||Mm.328305	Signal peptidase complex subunit 3 homolog (S. cerevisiae)||RIKEN cDNA 6530401D17 gene	405884	zgc:85675
BI706384	Dr.11274	Transcribed locus, weakly similar to NP_068682.2 silver; melanocyte protein pmel 17 precursor [Mus musculus]			Unknown [-]	fq05c03.y1 Zebrafish adult retina cDNA Danio rerio cDNA clone 4790405 5' similar to TR:O93391 O93391 MELANOSOMAL MATRIX PROTEIN ;, mRNA sequence.	pir:I38400		PROTGI=2135613; PROTID=pir:I38400; PCT=40.12; ALN=171	pir:S53871		PROTGI=1363208; PROTID=pir:S53871; PCT=38.65; ALN=162	Hs.95972	Silver homolog (mouse)	Mm.16756	Silver
BI984379	Dr.3328	Zgc:86640	zgc:86640		Unknown [-]	fu13h04.x3 Campbell zebrafish ovary Danio rerio cDNA clone 5305207 3' similar to TR:Q9UJJ9 Q9UJJ9 C316G12.3 ;, mRNA sequence.	pir:T45062		PROTGI=11291389; PROTID=pir:T45062; PCT=56.38; ALN=286	ref:NP_032951.1		PROTGI=6679465; PROTID=ref:NP_032951.1; PCT=29.52; ALN=103	Hs.241575	N-acetylglucosamine-1-phosphotransferase, gamma subunit	Mm.38607	N-acetylglucosamine-1-phosphotransferase, gamma subunit	415147	zgc:86640
BF717787	Dr.4145	Transcribed locus			Unknown [-]	fd51g10.y1 Zebrafish WashU MPIMG EST Danio rerio cDNA clone IMAGE:3733314 5', mRNA sequence.
AI544649	Dr.3604	Wu:fb77b09	wu:fb77b09		Unknown [-]	fb77b09.x1 Zebrafish WashU MPIMG EST Danio rerio cDNA clone IMAGE:3717881 3', mRNA sequence.											322929	wu:fb77b09	LG 8
AW344020	Dr.9057	Zgc:55574	zgc:55574	biological process unknown||molecular function unknown||cellular component unknown	Unknown [-]	fi72e12.x1 Sugano Kawakami zebrafish DRA Danio rerio cDNA clone 2643214 3', mRNA sequence.	ref:NP_115632.1		PROTGI=14149981; PROTID=ref:NP_115632.1; PCT=72.57; ALN=398				Hs.444668	Hypothetical protein DKFZp434K2435	Mm.74873	RIKEN cDNA B930062P21 gene	406763	zgc:55574	LG 25
AW421066	Dr.17850	Zgc:56592	zgc:56592	binding||mitochondrial inner membrane||transport||membrane||integral to membrane	Unknown [-]	fj91c11.x1 zebrafish gridded kidney Danio rerio cDNA 3' similar to contains element MER35 repetitive element ;, mRNA sequence.	ref:NP_078974.1		PROTGI=13375983; PROTID=ref:NP_078974.1; PCT=72.53; ALN=321	sp:Q9QXX4		PROTGI=13124085; PROTID=sp:Q9QXX4; PCT=40.45; ALN=299	Hs.282982	Solute carrier family 25 (mitochondrial carrier), member 18	Mm.101666	Solute carrier family 25 (mitochondrial carrier), member 18	406717	zgc:56592	LG 6
AW128428	Dr.59	Annexin A1a	anxa1a	phospholipase inhibitor activity||calcium ion binding||calcium-dependent phospholipid binding	Unknown [-]	fe15g04.y1 Zebrafish WashU MPIMG EST Danio rerio cDNA clone IMAGE:3738966 5' similar to TR:O93446 O93446 ANNEXIN MAX3. ;, mRNA sequence.	sp:P04083		PROTGI=113944; PROTID=sp:P04083; PCT=64.53; ALN=339	sp:P10107		PROTGI=113945; PROTID=sp:P10107; PCT=61.05; ALN=339	Hs.412117||Hs.422986||Hs.463110||Hs.535306	Annexin A6||Annexin A4||Annexin A8||(xs22) mRNA, 445bp	Mm.3267||Mm.259702||Mm.265347	Annexin A8||Annexin A4||Annexin A6	334724	annexin A1a	LG 5
Down-regulated genes
U34662	Dr.190	Complement component factor B	bf	serine-type endopeptidase activity||chymotrypsin activity||trypsin activity||extracellular region||proteolysis and peptidolysis||complement activation	proteolysis and peptidolysis [0006508]	Danio rerio complement factor B mRNA, complete cds.	sp:P00751		PROTGI=584908; PROTID=sp:P00751; PCT=37.67; ALN=709	sp:P04186		PROTGI=116126; PROTID=sp:P04186; PCT=38.79; ALN=707	Hs.69771	B-factor, properdin	Mm.653	Histocompatibility 2, complement component factor B	30604	complement component factor B	LG 21
U49407				non-G-protein coupled 7TM receptor activity||G-protein coupled receptor activity||cell surface receptor linked signal transduction||membrane	Unknown [0000000]	Danio rerio Zg03 gene, partial cds., product = Zg03, gene = zg03, location = <1..>555, protein_id = AAB05900.1, codon_start = 1, db_xref = GI:1245188, note = putative transmembrane receptor, name = CDS											30365	frizzled homolog 1
BI890559					Unknown [-]	ZF637-2-002314 Zebrafish shield stage whole embryo cDNA library MPMGp637 Danio rerio cDNA clone MPMGp637_7O16;MPMGp637O167 5', mRNA sequence.
U08869				biological process unknown||molecular function unknown||cellular component unknown	Unknown [0000000]	Brachydanio rerio major histocompatibility class II protein (MHC Brre-DBB) probable pseudogene, complete sequence., product = major histocompatibility class II protein, gene = MHC Brre-DBB, location = join(211..265,386..655,732..1013,1288..1409), pseudo											64814	major histocompatibility complex class II DBB gene
BI879533	Dr.12777	Protocadherin 10b	pcdh10b	calcium ion binding||homophilic cell adhesion||membrane	Unknown [-]	fm62a12.x1 Zebrafish adult retina cDNA Danio rerio cDNA clone 4199735 3', mRNA sequence.	ref:NP_116586.1		PROTGI=14589916; PROTID=ref:NP_116586.1; PCT=73.73; ALN=1026	ref:NP_035173.1		PROTGI=7242169; PROTID=ref:NP_035173.1; PCT=73.33; ALN=851	Hs.192859	Protocadherin 10	Mm.242644	Protocadherin 10	360138	protocadherin 10b
AI957812	Dr.39111	Wu:fd06c11	wu:fd06c11		Unknown [-]	fd06c11.x1 Zebrafish WashU MPIMG EST Danio rerio cDNA clone IMAGE:3730100 3', mRNA sequence.											325720	wu:fd06c11	LG 21
AI478014	Dr.23703	Wu:fb50c09	wu:fb50c09		Unknown [-]	fb50c09.x1 Zebrafish WashU MPIMG EST Danio rerio cDNA clone IMAGE:3715312 3', mRNA sequence.											322108	wu:fb50c09	LG 8
AF441285	Dr.15057	Myeloid cell leukemia sequence 1-like	mcl1l	regulation of apoptosis	apoptosis [0006915]	Danio rerio Nr13 (nr13) mRNA, complete cds.	sp:Q07820		PROTGI=730000; PROTID=sp:Q07820; PCT=34; ALN=145	sp:Q64373		PROTGI=2493277; PROTID=sp:Q64373; PCT=29; ALN=147	Hs.532826||Hs.554422	Myeloid cell leukemia sequence 1 (BCL2-related)||Transcribed locus, moderately similar to NP_068779.1 myeloid cell leukemia sequence 1 isoform 1; induced myeloid leukemia cell differentiation protein Mcl-1 [Homo sapiens]	Mm.1639	Myeloid cell leukemia sequence 1	373113	myeloid cell leukemia sequence 1-like
AF067202	Dr.729	Lactate dehydrogenase B4	ldhb	L-lactate dehydrogenase activity||cytoplasm||glycolysis||tricarboxylic acid cycle intermediate metabolism||oxidoreductase activity||anaerobic glycolysis	glycolysis [0006096]	Danio rerio lactate dehydrogenase B4 (ldhb) mRNA, complete cds.	pir:DEHULH		PROTGI=1070432; PROTID=pir:DEHULH; PCT=79.94; ALN=334	pir:S09954		PROTGI=110627; PROTID=pir:S09954; PCT=79.34; ALN=334	Hs.2795||Hs.446149||Hs.531057||Hs.551201	Lactate dehydrogenase A||Lactate dehydrogenase B||Transcribed locus, weakly similar to XP_496299.1 PREDICTED: hypothetical protein LOC148206 [Homo sapiens]||MRNA; cDNA DKFZp686H1233 (from clone DKFZp686H1233)	Mm.9745||Mm.29324||Mm.134505||Mm.327935||Mm.359143||Mm.377073	Lactate dehydrogenase 2, B chain||Lactate dehydrogenase 1, A chain||CDNA sequence BC055402||Transcribed locus, moderately similar to XP_534437.1 PREDICTED: similar to lactate dehydrogenase-A [Canis familiaris]||PREDICTED: Mus musculus similar to L-lactate	30497	lactate dehydrogenase B4	LG 4
BI887761	Dr.12045	Ubiquitin specific protease 25	usp25	cysteine-type endopeptidase activity||ubiquitin thiolesterase activity||ubiquitin-dependent protein catabolism||peptidase activity	Unknown [-]	ZF637-1-002016 Zebrafish shield stage whole embryo cDNA library MPMGp637 Danio rerio cDNA clone MPMGp637_9I18;MPMGp637I189 5', mRNA sequence.	ref:NP_065937.1		PROTGI=16507200; PROTID=ref:NP_065937.1; PCT=50.80; ALN=1046	sp:P57080		PROTGI=10720331; PROTID=sp:P57080; PCT=75.49; ALN=1072	Hs.473370	Ubiquitin specific protease 25	Mm.40986	Ubiquitin specific protease 25	406790	ubiquitin specific protease 25	LG 11
BI879432	Dr.12764	Transcribed locus			Unknown [-]	fm70c04.x1 Zebrafish adult retina cDNA Danio rerio cDNA clone 4200583 3', mRNA sequence.
AW777457	Dr.2132	Hypothetical protein LOC402827	LOC402827		Unknown [-]	fk45f02.x1 Zebrafish 15-19hr embryonic cDNA Danio rerio cDNA 3' similar to TR:Q39640 Q39640 GLYCOLATE OXIDASE ;, mRNA sequence.	ref:NP_060015.1		PROTGI=11068137; PROTID=ref:NP_060015.1; PCT=69.47; ALN=320	sp:Q9WU19		PROTGI=13124296; PROTID=sp:Q9WU19; PCT=69.78; ALN=320					402827	hypothetical protein LOC402827
AI588214	Dr.437	Wu:fb97g08	wu:fb97g08		Unknown [-]	fb97g08.x1 Zebrafish WashU MPIMG EST Danio rerio cDNA clone IMAGE:3719870 3', mRNA sequence.											323416	wu:fb97g08	LG 4
AI793554	Dr.38138	Cellular retinoic acid binding protein 2, a	crabp2		Unknown [-]	fc51a11.x1 Zebrafish WashU MPIMG EST Danio rerio cDNA clone IMAGE:3724892 3', mRNA sequence.	sp:P29373		PROTGI=132401; PROTID=sp:P29373; PCT=74.64; ALN=138	sp:P22935		PROTGI=132402; PROTID=sp:P22935; PCT=71.01; ALN=138	Hs.405662	Cellular retinoic acid binding protein 2	Mm.4757	Cellular retinoic acid binding protein II	171480	cellular retinoic acid binding protein 2, a	LG 16
BI890768	Dr.490	Zgc:113102		biological process unknown||nucleic acid binding||nucleus||zinc ion binding||metal ion binding	Unknown [-]	ZF637-3-000023 Zebrafish shield stage whole embryo cDNA library MPMGp637 Danio rerio cDNA clone MPMGp637_24I8;MPMGp637I0824 5', mRNA sequence.	ref:NP_037512.1		PROTGI=7019595; PROTID=ref:NP_037512.1; PCT=49.51; ALN=206	pir:A48830		PROTGI=477332; PROTID=pir:A48830; PCT=55.83; ALN=206	Hs.50216||Hs.94392||Hs.190888||Hs.256801||Hs.306298||Hs.348622||Hs.359535||Hs.365142||Hs.407162||Hs.419763||Hs.445977||Hs.466291||Hs.515696||Hs.531304||Hs.531629	Zinc finger protein 588||Zinc finger protein 580||CDNA clone IMAGE:4426835, partial cds||Zinc finger protein 493||Zinc finger protein 682||Zinc finger, imprinted 3||Similar to zinc finger protein 91 (HPF7, HTF10)||Zinc finger protein 100||Hypothetical pro	Mm.56274||Mm.292690||Mm.333808||Mm.355339||Mm.373883	CDNA sequence BC028265||Zinc finger protein 30||RIKEN cDNA 2610021A01 gene||RIKEN cDNA 2610014M12 gene||CDNA sequence BC030045	503754	zgc:113102
AW059358					Unknown [-]	fe13a10.y1 Zebrafish WashU MPIMG EST Danio rerio cDNA clone IMAGE:3738714 5', mRNA sequence.
BM103878	Dr.46629	Transcribed locus			Unknown [-]	fv40b02.x1 Sugano SJD adult male Danio rerio cDNA clone 5410875 3', mRNA sequence.
AW421143	Dr.28430	Wu:fj92h09	wu:fj92h09		Unknown [-]	fj92h09.x1 zebrafish gridded kidney Danio rerio cDNA 3', mRNA sequence.	ref:NP_055861.1		PROTGI=7662212; PROTID=ref:NP_055861.1; PCT=54.26; ALN=214	sp:Q9EPU0		PROTGI=17380292; PROTID=sp:Q9EPU0; PCT=32.90; ALN=221	Hs.460317	Amyotrophic lateral sclerosis 4	Mm.41867||Mm.210317	Amyotrophic lateral sclerosis 4 homolog (human)||Amyotrophic lateral sclerosis 4 homolog (human)	337656	wu:fj92h09	LG 21
BI878597					Unknown [-]	fl80d03.x1 Sugano Kawakami zebrafish DRA Danio rerio cDNA clone 3820084 3' similar to TR:O88735 O88735 MICROTUBULE-ASSOCIATED PROTEIN, MAP-115. ;contains element MSR1 TAR1 repetitive element ;, mRNA sequence.
BG304171	Dr.20155	Synovial sarcoma translocation, chromosome 18 (H. sapiens)	zgc:55812	biological process unknown||molecular function unknown||cellular component unknown	Unknown [-]	fl31d02.x1 Sugano Kawakami zebrafish DRA Danio rerio cDNA clone 3815451 3', mRNA sequence.	pir:S46269		PROTGI=1082811; PROTID=pir:S46269; PCT=74.23; ALN=368	sp:Q62280		PROTGI=3915034; PROTID=sp:Q62280; PCT=67.30; ALN=368	Hs.404263	Synovial sarcoma translocation, chromosome 18	Mm.31761||Mm.296783	Synovial sarcoma translocation, Chromosome 18||CDNA, clone:Y1G0103P20, strand:plus, reference:ENSEMBL:Mouse-Transcript-ENST:ENSMUST00000041253, based on BLAT search	326668	synovial sarcoma translocation, chromosome 18 (H. sapiens)	LG 2
BM095242	Dr.14888	Zgc:56504	zgc:56504	biological process unknown||molecular function unknown||cellular component unknown	Unknown [-]	fv32b05.x1 Sugano SJD adult male Danio rerio cDNA clone 5410113 3' similar to TR:Q92027 Q92027 ZP3 ;, mRNA sequence.	ref:NP_006436.2		PROTGI=17999537; PROTID=ref:NP_006436.2; PCT=92.55; ALN=470	sp:P10761		PROTGI=2507558; PROTID=sp:P10761; PCT=34.76; ALN=218	Hs.181368	PRP8 pre-mRNA processing factor 8 homolog (yeast)	Mm.3757	Pre-mRNA processing factor 8	393951	zgc:56504
BI867248	Dr.14015	Im:7140333	im:7140333	biological process unknown||molecular function unknown||cellular component unknown	Unknown [-]	ft64e03.x1 Gong zebrafish ovary Danio rerio cDNA clone 5157989 3' similar to TR:Q9PVW8 Q9PVW8 RHAMNOSE-BINDING LECTIN ;, mRNA sequence.	ref:NP_036434.1		PROTGI=6912464; PROTID=ref:NP_036434.1; PCT=38; ALN=94				Hs.24212	Latrophilin 2	Mm.9776||Mm.373282	Latrophilin 2||Transcribed locus, moderately similar to NP_036434.1 latrophilin 2; latrophilin homolog 2 (cow); lectomedin-1; latrophilin 1 [Homo sapiens]	449940	im:7140333
U93470				DNA binding||transcription factor activity||receptor activity||nucleus||transcription||regulation of transcription, DNA-dependent||metal ion binding	Unknown [0000000]	Danio rerio NGF1B gene, partial cds., product = NGF1B, location = <1..>125, protein_id = AAB68747.1, codon_start = 1, db_xref = GI:2351981, note = nuclear receptor C domain, name = CDS											30469	nerve growth factor 1b
BG728048	Dr.37937	Wu:fi41g07	wu:fi41g07		Unknown [-]	fo75b06.y1 zebrafish gridded kidney Danio rerio cDNA clone 4725827 5' similar to SW:EPIT_MOUSE P56677 EPITHIN ;, mRNA sequence.	ref:NP_068813.1		PROTGI=11415040; PROTID=ref:NP_068813.1; PCT=52.97; ALN=232	sp:P56677		PROTGI=13959712; PROTID=sp:P56677; PCT=52.54; ALN=232	Hs.504315	Suppression of tumorigenicity 14 (colon carcinoma, matriptase, epithin)	Mm.243926	Suppression of tumorigenicity 14 (colon carcinoma)	334341	wu:fi41g07	LG 18
AI584354					Unknown [-]	fb92e09.x1 Zebrafish WashU MPIMG EST Danio rerio cDNA clone IMAGE:3719368 3', mRNA sequence.
BI325077	Dr.33691	Sb:cb8	sb:cb8		Unknown [-]	STR00010 segmentation stage cDNA library Danio rerio cDNA clone CB8 5', mRNA sequence.											321030	sb:cb8
BI888708	Dr.33125	Signal peptide peptidase-like protein 3			Unknown [-]	ZF637-2-000463 Zebrafish shield stage whole embryo cDNA library MPMGp637 Danio rerio cDNA clone MPMGp637_21N10;MPMGp637N1021 5', mRNA sequence.				ref:NP_075709.1		PROTGI=12963585; PROTID=ref:NP_075709.1; PCT=30.12; ALN=239	Hs.507087	Signal peptide peptidase 3	Mm.242549||Mm.355894	Similar to Signal peptide peptidase-like 3 (SPP-like 3 protein) (Intramembrane protease 2) (IMP2) (Presenilin-like protein 4)||Signal peptide peptidase 3	548609	signal peptide peptidase-like protein 3
BI880667					Unknown [-]	fm78a03.x1 Zebrafish adult retina cDNA Danio rerio cDNA clone 4201253 3', mRNA sequence.
AF273739	Dr.11312	Heat shock 10kD protein 1 (chaperonin 10)	hspe1	ATP binding||protein folding||response to unfolded protein	protein folding [0006457]	Danio rerio chaperonin 10 (cpn10) mRNA, partial cds.	pir:S47532		PROTGI=1082296; PROTID=pir:S47532; PCT=82.83; ALN=99	sp:Q64433		PROTGI=2493662; PROTID=sp:Q64433; PCT=81.82; ALN=99	Hs.1197||Hs.112950||Hs.509585||Hs.534963||Hs.548431	Heat shock 10kDa protein 1 (chaperonin 10)||Similar to heat shock 10kDa protein 1 (chaperonin 10); heat shock 10kD protein 1 (chaperonin 10)||Transcribed locus, strongly similar to XP_536017.1 PREDICTED: similar to heat shock 10kDa protein 1 (chaperonin 1	Mm.215667||Mm.351305||Mm.353657	Heat shock protein 1 (chaperonin 10)||Transcribed locus||Transcribed locus, strongly similar to XP_536017.1 PREDICTED: similar to heat shock 10kDa protein 1 (chaperonin 10) [Canis familiaris]	58041	heat shock 10kD protein 1 (chaperonin 10)
AI793548	Dr.1817	Down syndrome critical region gene 1-like 2	dscr1l2	calcium-mediated signaling	Unknown [-]	fc51a04.x1 Zebrafish WashU MPIMG EST Danio rerio cDNA clone IMAGE:3724878 3' similar to TR:O77293 O77293 FIDIPIDINE. ;, mRNA sequence.	sp:Q9UKA8		PROTGI=15213951; PROTID=sp:Q9UKA8; PCT=75.86; ALN=231	ref:NP_075356.1		PROTGI=12667790; PROTID=ref:NP_075356.1; PCT=74.89; ALN=226	Hs.468261	Down syndrome critical region gene 1-like 2	Mm.331970	Down syndrome critical region gene 1-like 2	325356	Down syndrome critical region gene 1-like 2	LG 17
BE015874	Dr.16306	Suppression of tumorigenicity 5	si:ch211-208c6.1		Unknown [-]	fk61c05.y1 Zebrafish adult retina cDNA Danio rerio cDNA 5' similar to TR:Q16492 Q16492 P82 ;, mRNA sequence.	pir:A49013		PROTGI=477443; PROTID=pir:A49013; PCT=82.09; ALN=641				Hs.117715	Suppression of tumorigenicity 5	Mm.252009	Suppression of tumorigenicity 5	323827	suppression of tumorigenicity 5	LG 7
BI867009	Dr.1252	Wu:fa98c08	wu:fa98c08		Unknown [-]	ft67g06.x1 Gong zebrafish ovary Danio rerio cDNA clone 5158474 3', mRNA sequence.	ref:NP_006461.2		PROTGI=14577928; PROTID=ref:NP_006461.2; PCT=40.32; ALN=61								337119	wu:fa98c08	LG 2
BI839459					Unknown [-]	fq38d03.y1 zebrafish adult brain Danio rerio cDNA clone 4833820 5' similar to TR:Q61550 Q61550 DOUBLE-STRAND-BREAK REPAIR PROTEIN RAD21 HOMOLOG ;, mRNA sequence.
BI867407	Dr.13662	Zgc:77304	zgc:77304	nuclear mRNA splicing, via spliceosome||nucleic acid binding||mRNA processing||cellular component unknown	Unknown [-]	ft54d06.x1 Gong zebrafish ovary Danio rerio cDNA clone 5154467 3', mRNA sequence.	sp:Q9Y580		PROTGI=9978697; PROTID=sp:Q9Y580; PCT=43.49; ALN=247	sp:P52912		PROTGI=1729966; PROTID=sp:P52912; PCT=33.70; ALN=92	Hs.533736	RNA binding motif protein 7	Mm.76911	RNA binding motif protein 7	334784	zgc:77304	LG 18
BI867327					Unknown [-]	ft53e04.x1 Gong zebrafish ovary Danio rerio cDNA clone 5154510 3', mRNA sequence.
BI892344	Dr.9554	Wu:fj87c06	wu:fj87c06		Unknown [-]	ZF637-3-001599 Zebrafish shield stage whole embryo cDNA library MPMGp637 Danio rerio cDNA clone MPMGp637_20J17;MPMGp637J1720 5', mRNA sequence.											337619	wu:fj87c06	LG 23
BE201683	Dr.20557	Transcribed locus, moderately similar to XP_418716.1 PREDICTED: similar to KH domain-containing transcription factor B3 [Gallus gallus]			Unknown [-]	fk97a05.x1 Zebrafish Research Genetics C32 fin Danio rerio cDNA 3' similar to TR:O73932 O73932 VG1 RNA BINDING PROTEIN VARIANT D. ;, mRNA sequence.	sp:P57723		PROTGI=12230429; PROTID=sp:P57723; PCT=29.41; ALN=130	ref:NP_034081.1		PROTGI=6753518; PROTID=ref:NP_034081.1; PCT=56.19; ALN=187	Hs.144936||Hs.231535||Hs.432616	IGF-II mRNA-binding protein 1||Transcribed locus, moderately similar to NP_006538.2 IGF-II mRNA-binding protein 3; KH domain containing protein overexpressed in cancer [Homo sapiens]||IGF-II mRNA-binding protein 3	Mm.281018||Mm.294769	Insulin-like growth factor 2, binding protein 3||Insulin-like growth factor 2, binding protein 1
BE605816	Dr.10364	Transcribed locus, moderately similar to XP_414895.1 PREDICTED: similar to limkain b1 isoform 1 [Gallus gallus]			Unknown [-]	fl21b01.x1 Zebrafish Research Genetics C32 fin Danio rerio cDNA 3' similar to TR:Q9ZQF6 Q9ZQF6 F9O13.11 PROTEIN. ;, mRNA sequence.	pir:T00060		PROTGI=7512979; PROTID=pir:T00060; PCT=45.93; ALN=135				Hs.173524	Limkain b1	Mm.242881||Mm.371689	CDNA sequence BC031575||Hypothetical protein E030019O05
AW019433					Unknown [-]	fe11e01.x1 Zebrafish WashU MPIMG EST Danio rerio cDNA clone IMAGE:3738552 3', mRNA sequence.
BE557952	Dr.30622	Zgc:85809	zgc:85809	membrane alanyl aminopeptidase activity||proteolysis and peptidolysis||metallopeptidase activity||zinc ion binding||cellular component unknown||hydrolase activity	Unknown [-]	fl15h02.y1 Zebrafish Research Genetics C32 fin Danio rerio cDNA 5' similar to SW:LKHA_MOUSE P24527 LEUKOTRIENE A-4 HYDROLASE ;, mRNA sequence.	sp:P09960		PROTGI=126353; PROTID=sp:P09960; PCT=63.83; ALN=610	pir:JN0066		PROTGI=91042; PROTID=pir:JN0066; PCT=64.32; ALN=610	Hs.524648	Leukotriene A4 hydrolase	Mm.271071||Mm.337386	Leukotriene A4 hydrolase||Similar to Leukotriene A4 hydrolase	406575	zgc:85809
AI657651	Dr.2601	NMDA receptor-regulated gene 1a	narg1a	receptor activity	Unknown [-]	fc23c05.y1 Zebrafish WashU MPIMG EST Danio rerio cDNA clone IMAGE:3722216 5', mRNA sequence.	ref:NP_476516.1		PROTGI=17149828; PROTID=ref:NP_476516.1; PCT=79.95; ALN=867				Hs.518994	NMDA receptor regulated 1	Mm.275281	NMDA receptor-regulated gene 1	323672	NMDA receptor-regulated gene 1a
AI883406	Dr.344	CDNA clone IMAGE:5605247			Unknown [-]	fc63f01.y1 Zebrafish WashU MPIMG EST Danio rerio cDNA clone IMAGE:3726073 5' similar to gb:J02854 MYOSIN REGULATORY LIGHT CHAIN 2, SMOOTH MUSCLE ISOFORM (HUMAN);, mRNA sequence.	pir:A32031		PROTGI=107146; PROTID=pir:A32031; PCT=91.86; ALN=172	ref:NP_080340.1		PROTGI=13385562; PROTID=ref:NP_080340.1; PCT=90.12; ALN=172	Hs.190086||Hs.464472||Hs.504687	Myosin regulatory light chain MRCL3||Myosin regulatory light chain MRLC2||Myosin, light polypeptide 9, regulatory	Mm.261329||Mm.271770||Mm.306770||Mm.358800	RIKEN cDNA 2900073G15 gene||Similar to Myl9 protein||Myosin light chain, regulatory B||Myosin, light polypeptide 9, regulatory
BI890323	Dr.5277	Zgc:56141	zgc:56141	nuclear mRNA splicing, via spliceosome||nucleic acid binding||protein kinase activity||ATP binding||mRNA processing||protein amino acid phosphorylation||cellular component unknown	Unknown [-]	ZF637-2-002078 Zebrafish shield stage whole embryo cDNA library MPMGp637 Danio rerio cDNA clone MPMGP637_4H22;MPMGP637H224 5', mRNA sequence.	ref:NP_113680.1		PROTGI=13899354; PROTID=ref:NP_113680.1; PCT=40.16; ALN=331	ref:NP_033058.1		PROTGI=7657502; PROTID=ref:NP_033058.1; PCT=54.19; ALN=172	Hs.533712	RNA binding motif protein 4	Mm.300225	RNA binding motif protein 4	406277	zgc:56141	LG 7
BI885895	Dr.38356	Zgc:113096			Unknown [-]	ZF637-1-000150 Zebrafish shield stage whole embryo cDNA library MPMGp637 Danio rerio cDNA clone MPMGp637_6F11;MPMGp637F116 5', mRNA sequence.	sp:O75820		PROTGI=6137308; PROTID=sp:O75820; PCT=32.95; ALN=82	ref:NP_033570.1		PROTGI=6678633; PROTID=ref:NP_033570.1; PCT=36.73; ALN=98	Hs.368006	Zinc finger and SCAN domain containing 1	Mm.334577||Mm.359667	CDNA sequence D10627||Similar to zinc finger protein 570	606499	zgc:113100
BG729134	Dr.12070	Transcribed locus			Unknown [-]	fp05d01.x1 zebrafish gridded kidney Danio rerio cDNA clone 4728624 3', mRNA sequence.
AW077748	Dr.36917	Wu:fj66a10	wu:fj66a10	biological process unknown||molecular function unknown||cellular component unknown	Unknown [-]	fj66a10.x1 zebrafish gridded kidney Danio rerio cDNA 3' similar to WP:Y47G6A_247.A CE22101 ;, mRNA sequence.	pir:T42677		PROTGI=11360165; PROTID=pir:T42677; PCT=79.55; ALN=44	ref:NP_079949.1		PROTGI=14140240; PROTID=ref:NP_079949.1; PCT=79.55; ALN=44	Hs.203699||Hs.408909	Golgi phosphoprotein 3-like||Golgi phosphoprotein 3 (coat-protein)	Mm.245830||Mm.250936	Golgi phosphoprotein 3-like||Golgi phosphoprotein 3	450085	golgi phosphoprotein 3	LG 5
AW018731	Dr.28593	Retinol binding protein 1a, cellular	rbp1	transporter activity||binding||transport||lipid binding	Unknown [-]	fd49e03.y1 Zebrafish WashU MPIMG EST Danio rerio cDNA clone IMAGE:3733084 5' similar to SW:RET1_MOUSE Q00915 RETINOL-BINDING PROTEIN I, CELLULAR ;, mRNA sequence.	sp:P09455		PROTGI=132387; PROTID=sp:P09455; PCT=60.45; ALN=134	pir:S16355		PROTGI=110930; PROTID=pir:S16355; PCT=61.65; ALN=133	Hs.529571	Retinol binding protein 1, cellular	Mm.279741	Retinol binding protein 1, cellular	171477	retinol binding protein 1a, cellular	LG 16
AW423211	Dr.16859	Zgc:55566	zgc:55566	amino acid metabolism||cellular component unknown||oxidoreductase activity	Unknown [-]	fi69f12.y1 Sugano Kawakami zebrafish DRA Danio rerio cDNA clone 2642927 5' similar to WP:C56C10.3 CE02568 ;, mRNA sequence.	ref:NP_054888.1		PROTGI=7661794; PROTID=ref:NP_054888.1; PCT=61.95; ALN=222	ref:NP_079795.1		PROTGI=13384940; PROTID=ref:NP_079795.1; PCT=59.49; ALN=223	Hs.183861||Hs.472471	Chromatin modifying protein 4C||Chromatin modifying protein 4B	Mm.24595||Mm.262480	RIKEN cDNA 2310010I16 gene||Chromatin modifying protein 4B	406766	zgc:55566	LG 8
AI721670	Dr.33741	Wu:fk65c10	wu:fk65c10		Unknown [-]	fc30g09.x1 Zebrafish WashU MPIMG EST Danio rerio cDNA clone IMAGE:3722944 3', mRNA sequence.	ref:NP_002817.2		PROTGI=13325075; PROTID=ref:NP_002817.2; PCT=49.78; ALN=225	ref:NP_075757.1		PROTGI=12963609; PROTID=ref:NP_075757.1; PCT=50.67; ALN=223	Hs.144073	Quiescin Q6-like 1	Mm.116769	Quiescin Q6-like 1	335079	wu:fk65c10	LG 8
X17267				DNA binding||transcription factor activity||nucleus||transcription||regulation of transcription, DNA-dependent||development	Unknown [0000000]	Zebrafish homeobox gene hox2.2 (hox[zf-22])., product = Hox 2.2, location = join(1001..1430,2484..2740), protein_id = CAA35171.1, codon_start = 1, db_xref = SWISS-PROT:P15861, name = CDS											30341	homeo box B6a
BI889310	Dr.36175	FtsJ homolog 3 (E. coli)	ftsj		Unknown [-]	ZF637-2-001065 Zebrafish shield stage whole embryo cDNA library MPMGp637 Danio rerio cDNA clone MPMGp637_23O1;MPMGp637O0123 5', mRNA sequence.	ref:NP_060117.2		PROTGI=17017991; PROTID=ref:NP_060117.2; PCT=50.17; ALN=271	ref:NP_079586.1		PROTGI=13384672; PROTID=ref:NP_079586.1; PCT=50.68; ALN=271	Hs.463785	FtsJ homolog 3 (E. coli)	Mm.29795	FtsJ homolog 3 (E. coli)	321247	FtsJ homolog 3 (E. coli)	LG 22
AF260240	Dr.20610	Claudin 7	cldn7	structural molecule activity||tight junction||membrane||integral to membrane	cell adhesion [0007155]	Danio rerio claudin7 mRNA, complete cds.	ref:NP_001298.1		PROTGI=10835008; PROTID=ref:NP_001298.1; PCT=60; ALN=215	sp:Q9Z261		PROTGI=6685292; PROTID=sp:Q9Z261; PCT=59; ALN=215	Hs.513915	Claudin 7	Mm.281896	Claudin 7	60635	claudin 7	LG 10
AW305853	Dr.17393	Zgc:77672	zgc:77672	protein folding	Unknown [-]	fj63h05.y1 zebrafish adult brain Danio rerio cDNA 5' similar to TR:Q14318 Q14318 FK-506 BINDING PROTEIN HOMOLOGUE. ;, mRNA sequence.	ref:NP_036313.2		PROTGI=17149851; PROTID=ref:NP_036313.2; PCT=60.22; ALN=357	sp:O35465		PROTGI=13626622; PROTID=sp:O35465; PCT=58.82; ALN=357	Hs.131776||Hs.173464||Hs.535558	Pyroglutamyl-peptidase I||FK506 binding protein 8, 38kDa||Transcribed locus, strongly similar to XP_512515.1 PREDICTED: similar to hypothetical protein [Pan troglodytes]	Mm.141864	FK506 binding protein 8	393858	zgc:77672
AW077845	Dr.6925	Wu:fj67c08	wu:fj67c08		Unknown [-]	fj67c08.x1 zebrafish gridded kidney Danio rerio cDNA 3', mRNA sequence.											337430	wu:fj67c08	LG 19
BI473000	Dr.30282	Hypothetical protein LOC407675	LOC407675		Unknown [-]	fr94f02.y1 zebrafish adult brain Danio rerio cDNA clone 4968339 5' similar to TR:O35764 O35764 NEURONAL PENTRAXIN RECEPTOR. ;, mRNA sequence.	ref:NP_055108.2		PROTGI=17402888; PROTID=ref:NP_055108.2; PCT=45.94; ALN=519	sp:Q99J85		PROTGI=18202672; PROTID=sp:Q99J85; PCT=45.52; ALN=519	Hs.91622	Neuronal pentraxin receptor	Mm.38438	Chromobox homolog 6	407675	hypothetical protein LOC407675
AY048971				rhodopsin-like receptor activity||signal transducer activity||receptor activity||G-protein coupled receptor activity||alpha2-adrenergic receptor activity||alpha2-adrenergic receptor activity||integral to plasma membrane||signal transduction||G-protein cou	Unknown [0000000]	Danio rerio alpha2A-adrenergic receptor (adra2a) gene, complete cds., product = alpha2A-adrenergic receptor, gene = adra2a, location = 2388..3554, protein_id = AAL07510.1, codon_start = 1, db_xref = GI:15822701, note = G-protein coupled receptor; alpha2A											266750	adrenergic, alpha-2A-, receptor
AB055678	Dr.36903	D204 protein	D204		signal transduction [0007165]	Danio rerio D204 mRNA, partial cds.	pir:T47133		PROTGI=11360266; PROTID=pir:T47133; PCT=72.04; ALN=93	pir:JC4975		PROTGI=2137645; PROTID=pir:JC4975; PCT=69.89; ALN=93	Hs.511454||Hs.548929	Plexin A4||Transcribed locus, strongly similar to NP_786926.1 plexin A4 [Mus musculus]	Mm.242174||Mm.357936	Plexin A4||Transcribed locus	407632	D204 protein
AF064830	Dr.7515	Dnajc1_predicted protein			Unknown [-]	AF064830 Danio rerio kidney adult Danio rerio cDNA clone g691, mRNA sequence.				pir:JC4030		PROTGI=1083297; PROTID=pir:JC4030; PCT=66.67; ALN=256	Hs.499000	DnaJ (Hsp40) homolog, subfamily C, member 1	Mm.246674||Mm.330020	DnaJ (Hsp40) homolog, subfamily C, member 1||Transcribed locus	553324	DnaJ homolog subfamily C member 1-like
BI979673	Dr.16629	Zgc:112239		biological process unknown||molecular function unknown||cellular component unknown	Unknown [-]	ft74d11.y1 Gong zebrafish ovary Danio rerio cDNA clone 5159085 5', mRNA sequence.	ref:NP_054759.1		PROTGI=7662643; PROTID=ref:NP_054759.1; PCT=73; ALN=83				Hs.475898||Hs.503357	Transcribed locus, strongly similar to NP_078960.1 PTD015 protein [Homo sapiens]||PTD015 protein	Mm.41583	RIKEN cDNA 1810020D17 gene	553802	zgc:112239
BG985846	Dr.4543	Crystallin, gamma M4	id:ibd2923	transmembrane receptor activity||calcium ion binding||homophilic cell adhesion||blood coagulation||membrane	Unknown [-]	2923 NICHD Zebrafish normalized I Danio rerio cDNA clone 2923, mRNA sequence.	sp:O95967		PROTGI=12643666; PROTID=sp:O95967; PCT=66.07; ALN=444	sp:Q9WVJ9		PROTGI=9973196; PROTID=sp:Q9WVJ9; PCT=68.14; ALN=429	Hs.381870	EGF-containing fibulin-like extracellular matrix protein 2	Mm.276367	Epidermal growth factor-containing fibulin-like extracellular matrix protein 2	338225	crystallin, gamma M4
BI881744	Dr.19228	Transcribed locus			Unknown [-]	fn06h10.x1 Zebrafish Research Genetics C32 fin Danio rerio cDNA clone 4469634 3' similar to contains Alu repetitive element;, mRNA sequence.
AW423094	Dr.16258	Zgc:55557	zgc:55557	biological process unknown||molecular function unknown||cellular component unknown	Unknown [-]	fi68c07.y1 Sugano Kawakami zebrafish DRA Danio rerio cDNA clone 2642796 5' similar to TR:O08567 O08567 GLGF-DOMAIN PROTEIN HOMER. [1] ;, mRNA sequence.	ref:NP_004263.1		PROTGI=4759198; PROTID=ref:NP_004263.1; PCT=49.30; ALN=359	ref:NP_036112.1		PROTGI=6754224; PROTID=ref:NP_036112.1; PCT=68.49; ALN=140	Hs.410683	Homer homolog 3 (Drosophila)	Mm.10022	Homer homolog 3 (Drosophila)	394088	zgc:55557
BG985773	Dr.34607	Id:ibd5105	id:ibd5105		Unknown [-]	5105 NICHD Zebrafish normalized I Danio rerio cDNA clone 5105, mRNA sequence.											338195	id:ibd5105
AW171380	Dr.7731	Transcribed locus, moderately similar to NP_542937.1 dachshund homolog 1 isoform a; dachshund homolog (Drosophila) [Homo sapiens]			Unknown [-]	fi40h02.x1 Sugano Kawakami zebrafish DRA Danio rerio cDNA clone 2640147 3', mRNA sequence.	ref:NP_542937.1		PROTGI=18375611; PROTID=ref:NP_542937.1; PCT=72.28; ALN=179	ref:NP_031852.1		PROTGI=6681129; PROTID=ref:NP_031852.1; PCT=56.36; ALN=179	Hs.129452	Dachshund homolog 1 (Drosophila)	Mm.320593	Dachshund 1 (Drosophila)
BM036171	Dr.34816	Sb:cb848	sb:cb848		Unknown [-]	fu16g05.y1 Campbell zebrafish ovary Danio rerio cDNA clone 5305544 5' similar to TR:Q9UEM2 Q9UEM2 PUROMYCIN SENSITIVE AMINOPEPTIDASE ;, mRNA sequence.	ref:NP_006301.2		PROTGI=15451907; PROTID=ref:NP_006301.2; PCT=88.02; ALN=191	prf:2202260A		PROTGI=1585925; PROTID=prf:2202260A; PCT=86.46; ALN=191	Hs.449880||Hs.514838	Hypothetical protein FLJ11822||Hypothetical protein FLJ11822			378860	sb:cb848
AJ242515	Dr.8100	GATA-binding protein 5	gata5	DNA binding||transcription factor activity||nucleus||regulation of transcription, DNA-dependent||zinc ion binding||transcriptional activator activity||positive regulation of transcription	transcription regulation [0006355]	Danio rerio mRNA for transcription factor gata5 (gata5 gene).	ref:NP_536721.1		PROTGI=17998698; PROTID=ref:NP_536721.1; PCT=58; ALN=331	sp:P97489		PROTGI=3122138; PROTID=sp:P97489; PCT=53; ALN=383	Hs.352250	GATA binding protein 5	Mm.98950	GATA binding protein 5	30482	GATA-binding protein 5	LG 23
BE605952	Dr.46402	Neurological oncogenic ventral antigen protein			Unknown [-]	fl24b09.x1 Zebrafish Research Genetics C32 fin Danio rerio cDNA 3' similar to TR:O43267 O43267 ASTROCYTIC NOVA1-LIKE RNA-BINDING PROTEIN ;, mRNA sequence.	ref:NP_006480.1		PROTGI=6031187; PROTID=ref:NP_006480.1; PCT=82.89; ALN=218	ref:NP_067543.1		PROTGI=10947014; PROTID=ref:NP_067543.1; PCT=32.34; ALN=165	Hs.211225||Hs.375439	Neuro-oncological ventral antigen 1||Neuro-oncological ventral antigen 2	Mm.247195||Mm.262724	Neuro-oncological ventral antigen 1||Neuro-oncological ventral antigen 2
AI964380	Dr.5660	Cysteine-rich protein 2	crip2	zinc ion binding||metal ion binding	Unknown [-]	EST269494 zebrafish TO297, Steve Ekker Danio rerio cDNA clone RZBBA66, mRNA sequence.	prf:2206383A		PROTGI=1587284; PROTID=prf:2206383A; PCT=76.44; ALN=206	ref:NP_077185.1		PROTGI=13195646; PROTID=ref:NP_077185.1; PCT=75.48; ALN=206	Hs.70327||Hs.205099||Hs.534309	Cysteine-rich protein 1 (intestinal)||MRNA; cDNA DKFZp686H1090 (from clone DKFZp686H1090)||Cysteine-rich protein 2	Mm.133825||Mm.272368	Cysteine rich protein 2||Cysteine-rich protein 1 (intestinal)	406818	cysteine-rich protein 2	LG 17
AW595386	Dr.46185	Transcribed locus			Unknown [-]	fk37c05.y1 zebrafish fin day1 regeneration Danio rerio cDNA 5', mRNA sequence.
BI887574	Dr.3502	Cyclin-dependent kinase inhibitor 1C (p57, Kip2)	cdkn1c	cyclin-dependent protein kinase inhibitor activity||nucleus||cell cycle arrest||kinase activity	Unknown [-]	ZF637-1-001829 Zebrafish shield stage whole embryo cDNA library MPMGp637 Danio rerio cDNA clone MPMGp637_9O5;MPMGp637O059 5', mRNA sequence.	sp:P49918		PROTGI=1705731; PROTID=sp:P49918; PCT=38.52; ALN=133	sp:P49919		PROTGI=1705732; PROTID=sp:P49919; PCT=35.94; ALN=126	Hs.106070	Cyclin-dependent kinase inhibitor 1C (p57, Kip2)	Mm.168789	Cyclin-dependent kinase inhibitor 1C (P57)	399483	cyclin-dependent kinase inhibitor 1C (p57, Kip2)
AW281586	Dr.40801	CDNA clone IMAGE:7253438			Unknown [-]	fj58f10.y1 zebrafish adult brain Danio rerio cDNA 5' similar to TR:O35956 O35956 RENAL ORGANIC ANION TRANSPORTER 1. ;, mRNA sequence.	ref:NP_004781.1		PROTGI=4759042; PROTID=ref:NP_004781.1; PCT=46; ALN=135	ref:NP_032792.1		PROTGI=6679178; PROTID=ref:NP_032792.1; PCT=43; ALN=135					555218	similar to solute carrier family 22 (organic anion transporter), member 20
BI981857	Dr.16760	Transcribed locus			Unknown [-]	fu51g10.y1 zebrafish adult brain Danio rerio cDNA clone 5333179 5', mRNA sequence.
BF938837	Dr.27142	RNA binding motif protein 18	zgc:73332	nuclear mRNA splicing, via spliceosome||nucleic acid binding||mRNA processing||cellular component unknown	Unknown [-]	fm82f01.y1 zebrafish gridded kidney Danio rerio cDNA clone 4234129 5' similar to TR:Q9VY29 Q9VY29 CG14414 PROTEIN. ;, mRNA sequence.	ref:NP_149108.1		PROTGI=14916461; PROTID=ref:NP_149108.1; PCT=71.20; ALN=181	ref:NP_080710.1		PROTGI=13385930; PROTID=ref:NP_080710.1; PCT=71.20; ALN=181	Hs.415842	RNA binding motif protein 18	Mm.205937	RNA binding motif protein 18	393766	RNA binding motif protein 18
AW174578	Dr.5579	Wu:fc26c10	wu:fc26c10		Unknown [-]	fj05h05.y1 Zebrafish adult olfactory Danio rerio cDNA 5', mRNA sequence.	pir:I38081		PROTGI=2135227; PROTID=pir:I38081; PCT=53.42; ALN=72				Hs.369624||Hs.547988	Splicing factor, arginine/serine-rich 9||Hypothetical protein LOC283692	Mm.287826||Mm.372193	Splicing factor, arginine/serine rich 9||Transcribed locus, strongly similar to NP_008855.1 splicing factor, arginine/serine-rich 1 (splicing factor 2, alternate splicing factor) [Homo sapiens]	386877	wu:fc26c10	LG 5
AI884161	Dr.4596	Wu:fc74b12	wu:fc74b12		Unknown [-]	fc74f01.x1 Zebrafish WashU MPIMG EST Danio rerio cDNA clone IMAGE:3727129 3', mRNA sequence.											387001	wu:fc74b12	LG 19
AW422160	Dr.41993	CDNA clone MGC:114101 IMAGE:7448442			Unknown [-]	fi58c05.y1 Sugano Kawakami zebrafish DRA Danio rerio cDNA clone 2641832 5' similar to WP:F53A2.8 CE16100 FYVE ZINC FINGER ;, mRNA sequence.	sp:Q9Y216		PROTGI=11133658; PROTID=sp:Q9Y216; PCT=59.85; ALN=132	sp:Q9Z2C5		PROTGI=11133681; PROTID=sp:Q9Z2C5; PCT=32.80; ALN=124					559198	similar to myotubularin related protein 7
AI584243	Dr.37653	Wu:fb82h08	wu:fb82h08		Unknown [-]	fb82h08.x1 Zebrafish WashU MPIMG EST Danio rerio cDNA clone IMAGE:3718431 3', mRNA sequence.	ref:NP_065783.1		PROTGI=18702335; PROTID=ref:NP_065783.1; PCT=49.62; ALN=266	ref:NP_291044.1		PROTGI=15808996; PROTID=ref:NP_291044.1; PCT=51.50; ALN=266	Hs.291587	AT rich interactive domain 1B (SWI1-like)	Mm.133401	AT rich interactive domain 1B (Swi1 like)	323143	wu:fb82h08	LG 19
BI890108	Dr.33677	MCM6 minichromosome maintenance deficient 6, mitotin (S. cerevisiae)	mcm6		Unknown [-]	ZF637-2-001863 Zebrafish shield stage whole embryo cDNA library MPMGp637 Danio rerio cDNA clone MPMGP637_4C7;MPMGP637C074 5', mRNA sequence.	sp:Q14566		PROTGI=2497824; PROTID=sp:Q14566; PCT=91.21; ALN=239	sp:P97311		PROTGI=2497825; PROTID=sp:P97311; PCT=91.21; ALN=239	Hs.444118	MCM6 minichromosome maintenance deficient 6 (MIS5 homolog, S. pombe) (S. cerevisiae)	Mm.4933	Minichromosome maintenance deficient 6 (MIS5 homolog, S. pombe) (S. cerevisiae)	378730	MCM6 minichromosome maintenance deficient 6, mitotin (S. cerevisiae)	LG 6
BG985516	Dr.19915	Hairy/enhancer-of-split related with YRPW motif 1	hey1	DNA binding||nucleus||regulation of transcription, DNA-dependent||transcription regulator activity||regulation of transcription	Unknown [-]	1292t3 NICHD Zebrafish normalized I Danio rerio cDNA clone 1292, mRNA sequence.	sp:Q9Y5J3		PROTGI=13124298; PROTID=sp:Q9Y5J3; PCT=68.00; ALN=317	sp:Q9WV93		PROTGI=13124297; PROTID=sp:Q9WV93; PCT=67.80; ALN=317	Hs.234434	Hairy/enhancer-of-split related with YRPW motif 1	Mm.29581	Hairy/enhancer-of-split related with YRPW motif 1	58008	hairy/enhancer-of-split related with YRPW motif 1	LG 19
AF052435	Dr.28375	Zic family member 1 (odd-paired homolog, Drosophila)	zic1	nucleic acid binding||nucleus||brain development||zinc ion binding||zinc ion binding||metal ion binding	neurogenesis [0007399]	Danio rerio odd-paired-like (opl) mRNA, complete cds.	sp:Q15915		PROTGI=8134845; PROTID=sp:Q15915; PCT=88.37; ALN=442	sp:P46684		PROTGI=1177048; PROTID=sp:P46684; PCT=88.14; ALN=442	Hs.41154	Zic family member 1 (odd-paired homolog, Drosophila)	Mm.335350	Zinc finger protein of the cerebellum 1	30096	zic family member 1 (odd-paired homolog, Drosophila)	LG 24
BG727455					Unknown [-]	fo75c09.x1 zebrafish gridded kidney Danio rerio cDNA clone 4725881 3' similar to SW:RPB1_HUMAN P24928 DNA-DIRECTED RNA POLYMERASE II LARGEST SUBUNIT ;, mRNA sequence.
AW305838					Unknown [-]	fj63f08.y1 zebrafish adult brain Danio rerio cDNA 5' similar to SW:SYTC_HUMAN P26639 THREONYL-TRNA SYNTHETASE, CYTOPLASMIC ;contains element TAR1 repetitive element ;, mRNA sequence.
BI891978	Dr.29139	Wu:fc26g07	wu:fc26g07		Unknown [-]	ZF637-3-001233 Zebrafish shield stage whole embryo cDNA library MPMGp637 Danio rerio cDNA clone MPMGp637_19O16;MPMGp637O1619 5', mRNA sequence.							Hs.103944	Mucin 7, salivary			324367	wu:fc26g07	LG 14
BI705660	Dr.2710	Similar to target of myb1 (chicken)	TOM1		Unknown [-]	fp14d06.x3 zebrafish gridded kidney Danio rerio cDNA clone 4729403 3' similar to TR:O60784 O60784 TOM1 PROTEIN. ;, mRNA sequence.	ref:NP_005479.1		PROTGI=4885637; PROTID=ref:NP_005479.1; PCT=52.76; ALN=418	ref:NP_035752.1		PROTGI=6755847; PROTID=ref:NP_035752.1; PCT=52.09; ALN=418	Hs.474705	Target of myb1 (chicken)	Mm.1967||Mm.290868	Similar to TOM1||Target of myb1 homolog (chicken)	403083	similar to target of myb1 (chicken)
BI865544	Dr.13481	Transcribed locus			Unknown [-]	ft21b03.y1 Zebrafish neuronal Danio rerio cDNA clone 5082172 5', mRNA sequence.
AW059048	Dr.28441	Cleavage and polyadenylation specific factor 6	zgc:85819	nuclear mRNA splicing, via spliceosome||nucleic acid binding||mRNA processing||cellular component unknown	Unknown [-]	fe24c06.x1 Zebrafish WashU MPIMG EST Danio rerio cDNA clone IMAGE:3739786 3' similar to TR:Q16630 Q16630 HPBRII-4 MRNA. ;contains element MER22 repetitive element ;, mRNA sequence.	pir:S57447		PROTGI=1362819; PROTID=pir:S57447; PCT=83.70; ALN=545	sp:Q62376		PROTGI=13633918; PROTID=sp:Q62376; PCT=50.65; ALN=75	Hs.369606	Cleavage and polyadenylation specific factor 6, 68kDa	Mm.288682	Cleavage and polyadenylation specific factor 6	327069	cleavage and polyadenylation specific factor 6	LG 4
BI880493					Unknown [-]	fm72g02.x1 Zebrafish adult retina cDNA Danio rerio cDNA clone 4201131 3', mRNA sequence.
BG304162	Dr.10545	Ring finger protein 13	zgc:55660	ubiquitin ligase complex||ubiquitin-protein ligase activity||proteolysis and peptidolysis||peptidase activity||zinc ion binding||protein ubiquitination	Unknown [-]	fl31c02.x1 Sugano Kawakami zebrafish DRA Danio rerio cDNA clone 3815403 3' similar to contains Alu repetitive element;, mRNA sequence.	ref:NP_009213.1		PROTGI=6005864; PROTID=ref:NP_009213.1; PCT=75.92; ALN=376	ref:NP_036013.1		PROTGI=6755338; PROTID=ref:NP_036013.1; PCT=80.38; ALN=260	Hs.12333||Hs.478406	Ring finger protein 13||Similar to RING finger protein 13	Mm.274360	Ring finger protein 13	394019	ring finger protein 13
AW078407	Dr.19754	Transcribed locus, weakly similar to NP_990120.1 SOUL protein [Gallus gallus]			Unknown [-]	fe49b04.y1 Zebrafish WashU MPIMG EST Danio rerio cDNA clone IMAGE:3742159 5' similar to TR:O88814 O88814 HEME-BINDING PROTEIN. ;, mRNA sequence.	ref:NP_055135.1		PROTGI=7657603; PROTID=ref:NP_055135.1; PCT=27.40; ALN=145	ref:NP_038574.1		PROTGI=7305137; PROTID=ref:NP_038574.1; PCT=27.59; ALN=173	Hs.294133	Heme binding protein 1	Mm.247996	Heme binding protein 1
AI883366					Unknown [-]	fc60h08.y1 Zebrafish WashU MPIMG EST Danio rerio cDNA clone IMAGE:3725823 5', mRNA sequence.
BI842312					Unknown [-]	fq85f05.x1 Zebrafish neuronal Danio rerio cDNA clone 4886937 3' similar to SW:CYPC_MOUSE P30412 PEPTIDYL-PROLYL CIS-TRANS ISOMERASE C ;, mRNA sequence.
AI943021	Dr.21920	Si:ch211-87i20.1	si:ch211-87i20.1		Unknown [-]	fc83b10.x1 Zebrafish WashU MPIMG EST Danio rerio cDNA clone IMAGE:3727963 3', mRNA sequence.	ref:NP_006720.1		PROTGI=5803003; PROTID=ref:NP_006720.1; PCT=35.07; ALN=205	sp:O08808		PROTGI=6014968; PROTID=sp:O08808; PCT=34.15; ALN=155	Hs.19156	Dishevelled associated activator of morphogenesis 1	Mm.87417	Dishevelled associated activator of morphogenesis 1	325487	si:ch211-87i20.1	LG 20
AW018535	Dr.26781	Wu:fb60d10	wu:fb60d10		Unknown [-]	fd48b09.y1 Zebrafish WashU MPIMG EST Danio rerio cDNA clone IMAGE:3732953 5' similar to SW:A2HS_BOVIN P12763 ALPHA-2-HS-GLYCOPROTEIN PRECURSOR ;, mRNA sequence.	sp:P02765		PROTGI=112910; PROTID=sp:P02765; PCT=37.20; ALN=237	pir:S21094		PROTGI=109829; PROTID=pir:S21094; PCT=39.71; ALN=196	Hs.324746	Alpha-2-HS-glycoprotein	Mm.197554	Alpha-2-HS-glycoprotein	322413	wu:fb60d10	LG 2
AB055662	Dr.36353	Si:dkey-31f5.7	si:dkey-31f5.7	catalytic activity||IMP dehydrogenase activity||GMP biosynthesis||cellular component unknown	Unknown [0000000]	Danio rerio D3 mRNA, 3'UTR, partial sequence.	pir:A35566		PROTGI=106722; PROTID=pir:A35566; PCT=93.79; ALN=161	sp:P50096		PROTGI=1708472; PROTID=sp:P50096; PCT=93.79; ALN=161	Hs.493754||Hs.534808	Similar to Inosine-5-monophosphate dehydrogenase 1 (IMP dehydrogenase 1) (IMPDH-I) (IMPD 1)||IMP (inosine monophosphate) dehydrogenase 1	Mm.260707	Inosine 5&apos;-phosphate dehydrogenase 1	338306	si:dkey-31f5.7	LG 4
AW128246	Dr.6958	Transcribed locus			Unknown [-]	fe37b05.x1 Zebrafish WashU MPIMG EST Danio rerio cDNA clone IMAGE:3741009 3', mRNA sequence.
AI877819	Dr.20214	Tubulin, alpha 8 like 3	tuba8l3	GTPase activity||structural molecule activity||GTP binding||microtubule||microtubule-based movement||protein complex||protein polymerization	Unknown [-]	fc51h10.y1 Zebrafish WashU MPIMG EST Danio rerio cDNA clone IMAGE:3724963 5' similar to gb:K00558 TUBULIN ALPHA-1 CHAIN (HUMAN );, mRNA sequence.	ref:NP_006000.2		PROTGI=17986283; PROTID=ref:NP_006000.2; PCT=96.23; ALN=450	sp:P02551		PROTGI=135401; PROTID=sp:P02551; PCT=96.23; ALN=450	Hs.75318||Hs.436035||Hs.447471||Hs.496618||Hs.524390||Hs.524395||Hs.548326	Tubulin, alpha 1 (testis specific)||Tubulin alpha 6||Transcribed locus, strongly similar to XP_426592.1 PREDICTED: similar to tubulin, alpha 2; tubulin alpha 2 [Gallus gallus]||Transcribed locus, strongly similar to XP_426592.1 PREDICTED: similar to tubul	Mm.1155||Mm.88212||Mm.209290||Mm.324696||Mm.371591	Tubulin, alpha 4||Tubulin, alpha 6||Transcribed locus, strongly similar to XP_426592.1 PREDICTED: similar to tubulin, alpha 2; tubulin alpha 2 [Gallus gallus]||Tubulin, alpha 2||Tubulin, alpha 1	445164	tubulin, alpha 8 like 3
BI876303	Dr.45988	Transcribed locus			Unknown [-]	fl70f04.y1 Sugano Kawakami zebrafish DRA Danio rerio cDNA clone 3819390 5', mRNA sequence.	ref:NP_056182.1		PROTGI=7662506; PROTID=ref:NP_056182.1; PCT=54.73; ALN=184
BI889676	Dr.31787	Wu:fj35a03	wu:fj35a03		Unknown [-]	ZF637-2-001431 Zebrafish shield stage whole embryo cDNA library MPMGp637 Danio rerio cDNA clone MPMGP637_3I1;MPMGP637I013 5', mRNA sequence.	ref:NP_004491.1		PROTGI=4758544; PROTID=ref:NP_004491.1; PCT=58.26; ALN=114	ref:NP_058580.1		PROTGI=8393544; PROTID=ref:NP_058580.1; PCT=52.76; ALN=114	Hs.449114||Hs.450671||Hs.508848||Hs.554676	Heterogeneous nuclear ribonucleoprotein C (C1/C2)||Similar to HNRPC protein||Heterogeneous nuclear ribonucleoprotein C (C1/C2)||Transcribed locus, moderately similar to XP_537311.1 PREDICTED: similar to HNRPC protein [Canis familiaris]	Mm.274690	Heterogeneous nuclear ribonucleoprotein C	335860	wu:fj35a03	LG 11
AF083382	Dr.8112	Semaphorin 3ab	sema3ab	patterning of blood vessels||branching morphogenesis||receptor activity||development||neurogenesis||membrane||cell differentiation	cell growth and/or maintenance [0008151]	Danio rerio semaphorin Z1b mRNA, complete cds.	ref:NP_006071.1		PROTGI=5174673; PROTID=ref:NP_006071.1; PCT=75.00; ALN=778	sp:O08665		PROTGI=8134669; PROTID=sp:O08665; PCT=75.38; ALN=778	Hs.201340	Sema domain, immunoglobulin domain (Ig), short basic domain, secreted, (semaphorin) 3D	Mm.89313	Sema domain, immunoglobulin domain (Ig), short basic domain, secreted, (semaphorin) 3D	30267	semaphorin 3ab	LG 18
BI882672					Unknown [-]	fm96b05.x1 Zebrafish Research Genetics C32 fin Danio rerio cDNA clone 4468545 3', mRNA sequence.
AI641662	Dr.35837	Wu:fc22b04	wu:fc22b04		Unknown [-]	fc22b04.x1 Zebrafish WashU MPIMG EST Danio rerio cDNA clone IMAGE:3722095 3', mRNA sequence.											324226	wu:fc22b04	LG 19
BM185237	Dr.745	Zgc:56116	zgc:56116	biological process unknown||protein binding||zinc ion binding||cellular component unknown||metal ion binding	Unknown [-]	fv44f04.x1 Sugano SJD adult male Danio rerio cDNA clone 5411455 3' similar to TR:O60705 O60705 LIM PROTEIN. ;, mRNA sequence.	ref:NP_006448.1		PROTGI=5453714; PROTID=ref:NP_006448.1; PCT=52.71; ALN=626	ref:NP_062782.1		PROTGI=12083691; PROTID=ref:NP_062782.1; PCT=53.04; ALN=626	Hs.480311||Hs.551470	PDZ and LIM domain 5||Transcribed locus, strongly similar to NP_062783.1 enigma homolog 2; enigma homolog (R. norvegicus) [Mus musculus]	Mm.117709	PDZ and LIM domain 5	393165	zgc:56116
AI878677	Dr.31950	Wu:fb40e01	wu:fb40e01		Unknown [-]	fc64b09.x1 Zebrafish WashU MPIMG EST Danio rerio cDNA clone IMAGE:3726137 3' similar to SW:CPDH_MACFA Q29488 CYTOCHROME P450 2D17 ;, mRNA sequence.	sp:P10635		PROTGI=117246; PROTID=sp:P10635; PCT=43.90; ALN=82	sp:P11714		PROTGI=117247; PROTID=sp:P11714; PCT=46.99; ALN=83	Hs.371427	Cytochrome P450, family 2, subfamily R, polypeptide 1	Mm.108037	Cytochrome P450, family 2, subfamily r, polypeptide 1	321997	wu:fb40e01	LG 23
AW510269	Dr.28302	Phospholipase C, gamma 1	plcg1	phosphoinositide phospholipase C activity||phospholipase C activity||calcium ion binding||lipid metabolism||signal transduction||intracellular signaling cascade	Unknown [-]	fk11f09.x1 zebrafish fin day3 regeneration Danio rerio cDNA 3', mRNA sequence.	pir:A36466		PROTGI=105096; PROTID=pir:A36466; PCT=74.51; ALN=1311	sp:Q62077		PROTGI=3024409; PROTID=sp:Q62077; PCT=74.88; ALN=206	Hs.268177	Phospholipase C, gamma 1	Mm.44463||Mm.375870	Phospholipase C, gamma 1||Transcribed locus, strongly similar to XP_514650.1 PREDICTED: hypothetical protein XP_514650 [Pan troglodytes]	373867	phospholipase C, gamma 1	LG 23
BM005186	Dr.33648	Wu:fu65g10	wu:fu65g10		Unknown [-]	fu65g10.x1 zebrafish adult brain Danio rerio cDNA clone 5334355 3', mRNA sequence.	sp:O60673		PROTGI=3913527; PROTID=sp:O60673; PCT=80.81; ALN=198	sp:Q61493		PROTGI=17380486; PROTID=sp:Q61493; PCT=81.31; ALN=198	Hs.232021	REV3-like, catalytic subunit of DNA polymerase zeta (yeast)	Mm.288788	RIKEN cDNA A130048E20 gene	386961	wu:fu65g10	LG 15
BI878642	Dr.6972	Low density lipoprotein receptor-related protein associated protein 1	lrpap1	receptor activity||endoplasmic reticulum||heparin binding||low-density lipoprotein receptor binding	Unknown [-]	fl81a06.x1 Sugano Kawakami zebrafish DRA Danio rerio cDNA clone 3819947 3', mRNA sequence.	pir:A39875		PROTGI=105279; PROTID=pir:A39875; PCT=54.94; ALN=343	sp:P55302		PROTGI=1703290; PROTID=sp:P55302; PCT=55.52; ALN=346	Hs.533136	Low density lipoprotein receptor-related protein associated protein 1	Mm.277661	Low density lipoprotein receptor-related protein associated protein 1	333939	low density lipoprotein receptor-related protein associated protein 1	LG 1
BI980779	Dr.6315	Wu:fj33b10	wu:fj33b10		Unknown [-]	fu34a12.x1 zebrafish adult brain Danio rerio cDNA clone 5331358 3', mRNA sequence.	ref:NP_056000.1		PROTGI=7662108; PROTID=ref:NP_056000.1; PCT=53.08; ALN=128	sp:O89100		PROTGI=6685491; PROTID=sp:O89100; PCT=42.37; ALN=59	Hs.54697||Hs.131017	Cdc42 guanine nucleotide exchange factor (GEF) 9||Spermatogenesis associated 13	Mm.44841||Mm.149776	Cdc42 guanine nucleotide exchange factor (GEF) 9||Spermatogenesis associated 13	335802	wu:fj33b10	LG 14
AI878244	Dr.5633	Zgc:56296	zgc:56296	binding||cellular component unknown	Unknown [-]	fc52d03.y1 Zebrafish WashU MPIMG EST Danio rerio cDNA clone IMAGE:3724997 5' similar to gb:J02902 PROTEIN PHOSPHATASE PP2A, 65 KD REGULATORY SUBUNIT, ALPHA (HUMAN);, mRNA sequence.	sp:P30154		PROTGI=5915686; PROTID=sp:P30154; PCT=79.38; ALN=416	ref:NP_058587.1		PROTGI=8394027; PROTID=ref:NP_058587.1; PCT=78.18; ALN=416	Hs.269128||Hs.467192	Protein phosphatase 2 (formerly 2A), regulatory subunit A (PR 65), beta isoform||Protein phosphatase 2 (formerly 2A), regulatory subunit A (PR 65), alpha isoform	Mm.7726||Mm.294138||Mm.355706	Protein phosphatase 2 (formerly 2A), regulatory subunit A (PR 65), beta isoform||Protein phosphatase 2 (formerly 2A), regulatory subunit A (PR 65), alpha isoform||Similar to alpha isoform of regulatory subunit A, protein phosphatase 2; serine/threonine pr	406685	zgc:56296	LG 5
AI816663					Unknown [-]	A0273745 Zebrafish Kidney cDNA random primed, RZPD library no: 576 Danio rerio cDNA clone RZPD clone CHBOp576K042797Q3, mRNA sequence.
BM024418	Dr.1940	CDNA clone IMAGE:7150239			Unknown [-]	fu47a10.y1 zebrafish adult brain Danio rerio cDNA clone 5332507 5' similar to SW:SPCN_CHICK P07751 SPECTRIN ALPHA CHAIN, BRAIN ;, mRNA sequence.	pir:A35715		PROTGI=106032; PROTID=pir:A35715; PCT=94.38; ALN=249	sp:P08032		PROTGI=17380523; PROTID=sp:P08032; PCT=58.06; ALN=248	Hs.313327||Hs.372331||Hs.496874	Transcribed locus, strongly similar to NP_003118.1 spectrin, alpha, non-erythrocytic 1 (alpha-fodrin) [Homo sapiens]||Spectrin, alpha, non-erythrocytic 1 (alpha-fodrin)||Transcribed locus, strongly similar to NP_003118.1 spectrin, alpha, non-erythrocytic	Mm.204969	Spectrin alpha 2	327050	wu:fa20e05
AI558322	Dr.3039	Wu:fb49c02	wu:fb49c02		Unknown [-]	fb78g01.x1 Zebrafish WashU MPIMG EST Danio rerio cDNA clone IMAGE:3718032 3', mRNA sequence.											322081	wu:fb49c02	LG 8
AI588438	Dr.2110	Zgc:100912	zgc:100912	protein kinase activity||protein serine/threonine kinase activity||protein-tyrosine kinase activity||ATP binding||protein amino acid phosphorylation||cellular component unknown	Unknown [-]	fc02a08.x1 Zebrafish WashU MPIMG EST Danio rerio cDNA clone IMAGE:3720182 3' similar to TR:P97477 P97477 SERINE/THREONINE KINASE 6 ;, mRNA sequence.	ref:NP_003591.1		PROTGI=4507275; PROTID=ref:NP_003591.1; PCT=61.54; ALN=385	pir:JC5975		PROTGI=7446412; PROTID=pir:JC5975; PCT=62.86; ALN=375	Hs.250822||Hs.534351	Serine/threonine kinase 6||Transcribed locus, moderately similar to NP_004208.1 aurora kinase B; serine/threonine kinase 12; aurora-B; aurora-1 [Homo sapiens]	Mm.249363	Aurora kinase A	445246	zgc:100912
BI889492	Dr.37246	Im:7149534	im:7149534	biological process unknown||molecular function unknown||cellular component unknown	Unknown [-]	ZF637-2-001247 Zebrafish shield stage whole embryo cDNA library MPMGp637 Danio rerio cDNA clone MPMGp637_23C13;MPMGp637C1323 5', mRNA sequence.							Hs.472716	Chromosome 20 open reading frame 129	Mm.85162	RIKEN cDNA 2310007D09 gene	492689	im:7149534
AI965165	Dr.3980	Wu:fc87g10	wu:fc87g10		Unknown [-]	fc87g10.y1 Zebrafish WashU MPIMG EST Danio rerio cDNA clone IMAGE:3728418 5' similar to TR:O89046 O89046 CORONIN-LIKE PROTEIN. ;, mRNA sequence.	sp:Q9ULV4		PROTGI=12643898; PROTID=sp:Q9ULV4; PCT=81; ALN=155	sp:Q9WUM4		PROTGI=12229770; PROTID=sp:Q9WUM4; PCT=81; ALN=155					325558	wu:fc87g10	LG 11
AW420740	Dr.27981	Transcribed locus			Unknown [-]	fj86a10.x1 zebrafish gridded kidney Danio rerio cDNA 3', mRNA sequence.
AW174443	Dr.4305	SOCS box-containing WD protein SWiP-1	wsb1	intracellular signaling cascade	Unknown [-]	fi43c06.y1 Sugano Kawakami zebrafish DRA Danio rerio cDNA clone 2640394 5' similar to TR:O54927 O54927 WSB-1. ;, mRNA sequence.	pir:T14773		PROTGI=7512710; PROTID=pir:T14773; PCT=75.06; ALN=421	ref:NP_075680.1		PROTGI=13277350; PROTID=ref:NP_075680.1; PCT=34.23; ALN=149	Hs.446017	WD repeat and SOCS box-containing 1	Mm.307022	WD repeat and SOCS box-containing 1	323226	SOCS box-containing WD protein SWiP-1	LG 15
BF717453	Dr.43805	Transcribed locus			Unknown [-]	fd44b01.y1 Zebrafish WashU MPIMG EST Danio rerio cDNA clone IMAGE:3732553 5' similar to TR:Q91275 Q91275 COMPLEMENT REGULATORY PLASMA PROTEIN. ;, mRNA sequence.	sp:P08603		PROTGI=116131; PROTID=sp:P08603; PCT=24.59; ALN=227	pir:D35069		PROTGI=483191; PROTID=pir:D35069; PCT=28.85; ALN=201	Hs.154224||Hs.363396||Hs.553515	Complement factor H-related 1||Complement factor H||Complement factor H-related 4	Mm.8655||Mm.228586||Mm.337613||Mm.368267	Complement component factor h||Similar to complement factor H-related protein||Transcribed locus||Transcribed locus
AI584556	Dr.34264	Wu:fb95e09	wu:fb95e09		Unknown [-]	fb95e09.x1 Zebrafish WashU MPIMG EST Danio rerio cDNA clone IMAGE:3719656 3', mRNA sequence.	ref:NP_077283.1		PROTGI=13236540; PROTID=ref:NP_077283.1; PCT=35.88; ALN=129	ref:NP_077190.1		PROTGI=13195652; PROTID=ref:NP_077190.1; PCT=32.33; ALN=128					323333	wu:fb95e09	LG 15
BI891338					Unknown [-]	ZF637-3-000593 Zebrafish shield stage whole embryo cDNA library MPMGp637 Danio rerio cDNA clone MPMGp637_13P22;MPMGp637P2213 5', mRNA sequence.
BM035880	Dr.11733	Im:6909421	im:6909421	biological process unknown||molecular function unknown||cellular component unknown	Unknown [-]	fu21e06.y1 Campbell zebrafish ovary Danio rerio cDNA clone 5305835 5' similar to SW:PFTA_MOUSE Q61239 PROTEIN FARNESYLTRANSFERASE ALPHA SUBUNIT ;, mRNA sequence.	pdb:1JCQ		PROTGI=16974883; PROTID=pdb:1JCQ; PCT=77.25; ALN=211	pir:JC4368		PROTGI=2137687; PROTID=pir:JC4368; PCT=78.67; ALN=211	Hs.370312	Farnesyltransferase, CAAX box, alpha	Mm.3496	Farnesyltransferase, CAAX box, alpha	448878	im:6909421
AF017266	Dr.9917	Glutamate decarboxylase 1	gad1	glutamate decarboxylase activity||amino acid metabolism||gamma-aminobutyric acid biosynthesis||lyase activity||carboxy-lyase activity||neurotransmitter biosynthesis	synaptic transmission [0007268]	Danio rerio glutamate decarboxylase (GAD67) mRNA, partial cds.	sp:Q99259		PROTGI=1352213; PROTID=sp:Q99259; PCT=82.72; ALN=587	pir:S61534		PROTGI=2146999; PROTID=pir:S61534; PCT=81.71; ALN=555	Hs.231829||Hs.420036||Hs.535126	Glutamate decarboxylase 2 (pancreatic islets and brain, 65kDa)||Glutamate decarboxylase 1 (brain, 67kDa)||Similar to Glutamate decarboxylase, 67 kDa isoform (GAD-67) (67 kDa glutamic acid decarboxylase)	Mm.4784||Mm.262824||Mm.272120	Glutamic acid decarboxylase 2||Similar to glutamic acid decarboxylase||Glutamic acid decarboxylase 1	378441	glutamate decarboxylase 1
AI477606	Dr.2426	Zgc:66321	zgc:66321	serine-type endopeptidase inhibitor activity||transporter activity||transport||cellular component unknown	Unknown [-]	fb57h10.x1 Zebrafish WashU MPIMG EST Danio rerio cDNA clone IMAGE:3716035 3' similar to SW:IATR_HORSE P04365 INTER-ALPHA-TRYPSIN INHIBITOR ;, mRNA sequence.	sp:P02760		PROTGI=122801; PROTID=sp:P02760; PCT=49.24; ALN=259	sp:Q07456		PROTGI=2497696; PROTID=sp:Q07456; PCT=50.00; ALN=248	Hs.436911	Alpha-1-microglobulin/bikunin precursor	Mm.2197	Alpha 1 microglobulin/bikunin	394093	zgc:66321
BI705758	Dr.15636	Zgc:63756	zgc:63756	biological process unknown||cellular component unknown	Unknown [-]	fp24h02.x3 zebrafish gridded kidney Danio rerio cDNA clone 4744179 3' similar to TR:Q9VPW9 Q9VPW9 CG4552 PROTEIN. ;, mRNA sequence.	ref:NP_060779.1		PROTGI=8922842; PROTID=ref:NP_060779.1; PCT=77.84; ALN=667				Hs.477003	Hypothetical protein FLJ11046	Mm.257819	RIKEN cDNA D030022P07 gene	393459	zgc:63756
BG728569	Dr.11895	Wu:fi49b09	wu:fi49b09		Unknown [-]	fo95f02.x1 zebrafish gridded kidney Danio rerio cDNA clone 4727931 3', mRNA sequence.	ref:NP_079425.1		PROTGI=13376741; PROTID=ref:NP_079425.1; PCT=54.65; ALN=266								334413	wu:fi49b09	LG 12
AW171603	Dr.11216	Wu:fi43f08	wu:fi43f08		Unknown [-]	fi43f08.x1 Sugano Kawakami zebrafish DRA Danio rerio cDNA clone 2640423 3', mRNA sequence.											334374	wu:fi43f08	LG 14
AI588360	Dr.28694	Wu:fb99g09	wu:fb99g09		Unknown [-]	fb99g09.x1 Zebrafish WashU MPIMG EST Danio rerio cDNA clone IMAGE:3720064 3', mRNA sequence.	pir:T00388		PROTGI=7513044; PROTID=pir:T00388; PCT=33.33; ALN=138				Hs.371096	Mucoepidermoid carcinoma translocated 1	Mm.227767	Mucoepidermoid carcinoma translocated 1	323494	wu:fb99g09	LG 19
BI888989	Dr.13119	Transcribed locus			Unknown [-]	ZF637-2-000744 Zebrafish shield stage whole embryo cDNA library MPMGp637 Danio rerio cDNA clone MPMGp637_22N4;MPMGp637N0422 5', mRNA sequence.
BM182744	Dr.40862	Transcribed locus			Unknown [-]	fv61d02.y1 Sugano SJD adult male Danio rerio cDNA clone 5412914 5', mRNA sequence.
AI884099	Dr.4342	Im:7139614	im:7139614	catalytic activity||metabolism||cellular component unknown	Unknown [-]	fc73f05.x1 Zebrafish WashU MPIMG EST Danio rerio cDNA clone IMAGE:3727041 3', mRNA sequence.	sp:O14975		PROTGI=3183202; PROTID=sp:O14975; PCT=51.30; ALN=610	sp:O35488		PROTGI=3183203; PROTID=sp:O35488; PCT=52.64; ALN=602	Hs.11729	Solute carrier family 27 (fatty acid transporter), member 2	Mm.290044	Solute carrier family 27 (fatty acid transporter), member 2	449925	zgc:112376
BE202096	Dr.10141	Zgc:101687	zgc:101687	molecular function unknown||cellular component unknown	Unknown [-]	fl05g11.x1 Zebrafish Research Genetics C32 fin Danio rerio cDNA 3' similar to TR:O43827 O43827 CDT6. ;, mRNA sequence.	ref:NP_066969.1		PROTGI=10863949; PROTID=ref:NP_066969.1; PCT=66.67; ALN=338	sp:O08538		PROTGI=12229554; PROTID=sp:O08538; PCT=35.59; ALN=316	Hs.146559	Angiopoietin-like 7	Mm.375137	MRNA similar to angiopoietin-like factor (cDNA clone MGC:32448 IMAGE:5043159), complete cds	450053	zgc:101687
AI974208	Dr.32810	Wu:fd36d06	wu:fd36d06		Unknown [-]	fd36d06.x1 Zebrafish WashU MPIMG EST Danio rerio cDNA clone IMAGE:3731819 3' similar to TR:Q61107 Q61107 PURINE NUCLEOTIDE BINDING PROTEIN. ;, mRNA sequence.	pdb:1F5N		PROTGI=10835531; PROTID=pdb:1F5N; PCT=61.59; ALN=164	pir:A46459		PROTGI=346886; PROTID=pir:A46459; PCT=63.69; ALN=157	Hs.531585	FLJ38822 protein	Mm.45740||Mm.359452||Mm.360522||Mm.360530||Mm.360539||Mm.366657||Mm.368276||Mm.371288	RIKEN cDNA 9830147J24 gene||Similar to Expressed sequence AI595338||Transcribed locus||Transcribed locus||Transcribed locus||Transcribed locus||Transcribed locus||Transcribed locus, weakly similar to NP_997281.1 guanylate binding protein 4-like [Homo sapi	325869	wu:fd36d06	LG 2
BI890216					Unknown [-]	ZF637-2-001958 Zebrafish shield stage whole embryo cDNA library MPMGp637 Danio rerio cDNA clone MPMGP637_4M14;MPMGP637M144 5', mRNA sequence.
BG304994	Dr.11331	Chromosome 10 open reading frame 7 (H. sapiens)	c10orf7		Unknown [-]	fl93d05.y1 Zebrafish adult retina cDNA Danio rerio cDNA clone 4144185 5' similar to TR:O75794 O75794 HT-1080 PROTEIN. [1] ;, mRNA sequence.	ref:NP_006014.1		PROTGI=5174423; PROTID=ref:NP_006014.1; PCT=70.92; ALN=337				Hs.412842	Chromosome 10 open reading frame 7	Mm.181490	RIKEN cDNA G431001I09 gene	393694	chromosome 10 open reading frame 7 (H. sapiens)
BI704438	Dr.24928	Sb:cb589	sb:cb589		Unknown [-]	zfshTARAMA000268 Zebrafish shield stage whole embryo cDNA library MPMGp637 Danio rerio cDNA clone MPMGp637P2427 5', mRNA sequence.	pdb:1DFC		PROTGI=11513470; PROTID=pdb:1DFC; PCT=76.47; ALN=238	pir:A56430		PROTGI=1083317; PROTID=pir:A56430; PCT=74.37; ALN=238	Hs.118400	Fascin homolog 1, actin-bundling protein (Strongylocentrotus purpuratus)	Mm.289707	Fascin homolog 1, actin bundling protein (Strongylocentrotus) purpuratus)	368306	sb:cb589
AF229022	Dr.8285	MAD homolog 2 (Drosophila)	smad2	transcription factor activity||intracellular||nucleus||cytoplasm||transcription||regulation of transcription, DNA-dependent||regulation of transcription, DNA-dependent||intracellular signaling cascade||development||embryonic pattern specification	TGFbeta receptor signaling pathway [0007179]	Danio rerio transcription factor Smad2 mRNA, complete cds.	sp:Q15796		PROTGI=13633914; PROTID=sp:Q15796; PCT=95.30; ALN=468	sp:Q62432		PROTGI=13633919; PROTID=sp:Q62432; PCT=94.66; ALN=468	Hs.465061||Hs.549051	SMAD, mothers against DPP homolog 2 (Drosophila)||SMAD, mothers against DPP homolog 3 (Drosophila)	Mm.7320||Mm.152699	MAD homolog 3 (Drosophila)||MAD homolog 2 (Drosophila)	30639	MAD homolog 2 (Drosophila)	LG 10
BM156892	Dr.43994	Transcribed locus			Unknown [-]	fv57d11.x1 Sugano SJD adult male Danio rerio cDNA clone 5412548 3', mRNA sequence.	ref:NP_443074.1		PROTGI=16418345; PROTID=ref:NP_443074.1; PCT=36.75; ALN=159				Hs.289052	BCL2-like 12 (proline rich)	Mm.261006||Mm.372077	BCL2-like 12 (proline rich)||Transcribed locus
BG727310	Dr.3585	Angiotensinogen	agt	serine-type endopeptidase inhibitor activity	Unknown [-]	fo79f07.x1 zebrafish gridded kidney Danio rerio cDNA clone 4726405 3' similar to SW:CPI3_RAT P05544 CONTRAPSIN-LIKE PROTEASE INHIBITOR 3 PRECURSOR ;, mRNA sequence.	sp:P01019		PROTGI=113880; PROTID=sp:P01019; PCT=27.74; ALN=443	sp:P11859		PROTGI=113881; PROTID=sp:P11859; PCT=28.36; ALN=446					322485	angiotensinogen
BM183311	Dr.11542	Zgc:63526	zgc:63526	biological process unknown||molecular function unknown||cellular component unknown	Unknown [-]	ft62h04.x2 Gong zebrafish ovary Danio rerio cDNA clone 5158111 3', mRNA sequence.	ref:NP_055556.1		PROTGI=7662226; PROTID=ref:NP_055556.1; PCT=73.69; ALN=503				Hs.410092	KIAA0652 gene product	Mm.28492	DNA segment, Chr 2, ERATO Doi 391, expressed	393405	zgc:63526
AW018510	Dr.38360	CDNA clone IMAGE:7138028			Unknown [-]	fd58h06.y1 Zebrafish WashU MPIMG EST Danio rerio cDNA clone IMAGE:3733979 5' similar to TR:Q91480 Q91480 APOLIPOPROTEIN B ;, mRNA sequence.	sp:P04114		PROTGI=114014; PROTID=sp:P04114; PCT=33.47; ALN=245	pir:JH0101		PROTGI=109577; PROTID=pir:JH0101; PCT=36.26; ALN=182	Hs.120759	Apolipoprotein B (including Ag(x) antigen)	Mm.221239	Apolipoprotein B
BI672193	Dr.14404	Transcribed locus, weakly similar to NP_808286.2 cDNA sequence BC030477 [Mus musculus]			Unknown [-]	ft35h05.x1 Gong zebrafish testis Danio rerio cDNA clone 5152760 3' similar to TR:O60276 O60276 KIAA0523 PROTEIN ;, mRNA sequence.							Hs.370166	Hypothetical protein LOC339166	Mm.48648	CDNA sequence BC030477
AI617291	Dr.1330	Selenoprotein P, plasma, 1a	sepp1a	extracellular region||selenium binding	Unknown [-]	zehn1348.seq.F Zebrafish Embryonic Heart cDNA Library Danio rerio cDNA 5', mRNA sequence.	sp:P49908		PROTGI=1711374; PROTID=sp:P49908; PCT=37.77; ALN=350	sp:P70274		PROTGI=2498902; PROTID=sp:P70274; PCT=46.46; ALN=240	Hs.275775	Selenoprotein P, plasma, 1	Mm.22699	Selenoprotein P, plasma, 1	352931	selenoprotein P, plasma, 1a	LG 17
AI883092	Dr.18416	Selenium binding protein 1	selenbp1	selenium binding	Unknown [-]	fd15c01.y1 Sugano Kawakami zebrafish DRA Danio rerio cDNA clone 2351616 5' similar to SW:SBP_MOUSE P17563 SELENIUM-BINDING LIVER PROTEIN. ;, mRNA sequence.	ref:NP_003935.2		PROTGI=16306550; PROTID=ref:NP_003935.2; PCT=71.88; ALN=457	sp:Q63836		PROTGI=6174974; PROTID=sp:Q63836; PCT=68.71; ALN=457	Hs.334841	Selenium binding protein 1	Mm.196558||Mm.225405	Selenium binding protein 1||Selenium binding protein 2	393542	selenium binding protein 1
BF158119	Dr.5594	Zgc:56374	zgc:56374	endopeptidase activity||threonine endopeptidase activity||electron transporter activity||cytosol||proteasome core complex (sensu Eukaryota)||electron transport||ubiquitin-dependent protein catabolism||peptidase activity||hydrolase activity||isomerase acti	Unknown [-]	fl28g12.y1 Sugano Kawakami zebrafish DRA Danio rerio cDNA clone 3815254 5' similar to SW:PDI_HUMAN P07237 PROTEIN DISULFIDE ISOMERASE PRECURSOR ;, mRNA sequence.	pir:S55041		PROTGI=7513167; PROTID=pir:S55041; PCT=90.73; ALN=205	ref:NP_036101.1		PROTGI=6755202; PROTID=ref:NP_036101.1; PCT=91.71; ALN=205	Hs.66581	Protein disulfide isomerase-associated 2	Mm.32631	Protein disulfide isomerase, pancreatic	406673	zgc:56374	LG 6
AW059478	Dr.12302	Zgc:92580	zgc:92580	glycerol-3-phosphate dehydrogenase (NAD+) activity||cytoplasm||carbohydrate metabolism||glycerol-3-phosphate metabolism||glycerol-3-phosphate dehydrogenase complex||oxidoreductase activity||oxidoreductase activity, acting on CH-OH group of donors||oxidore	Unknown [-]	fe14f03.y1 Zebrafish WashU MPIMG EST Danio rerio cDNA clone IMAGE:3738845 5' similar to TR:Q14702 Q14702 KIAA0089 PROTEIN ;, mRNA sequence.	prf:2113206A		PROTGI=1096959; PROTID=prf:2113206A; PCT=71.63; ALN=349	sp:P13707		PROTGI=121557; PROTID=sp:P13707; PCT=73.12; ALN=346	Hs.82432||Hs.524418	Glycerol-3-phosphate dehydrogenase 1-like||Glycerol-3-phosphate dehydrogenase 1 (soluble)	Mm.38198||Mm.87446||Mm.252391	Glycerol-3-phosphate dehydrogenase 1-like||RIKEN cDNA 1700022A21 gene||Glycerol-3-phosphate dehydrogenase 1 (soluble)	449663	zgc:92580
BG307570	Dr.2067	Wu:fb70a09	wu:fb70a09		Unknown [-]	fl59h09.x1 Sugano Kawakami zebrafish DRA Danio rerio cDNA clone 3818345 3' similar to TR:Q9QXE4 Q9QXE4 HYPOTHETICAL THYMUS-EXPRESSED ACIDIC PROTEIN. ;, mRNA sequence.	ref:NP_150601.1		PROTGI=15150807; PROTID=ref:NP_150601.1; PCT=51.65; ALN=177	ref:NP_068697.1		PROTGI=11230806; PROTID=ref:NP_068697.1; PCT=49.71; ALN=171	Hs.492261	Tumor protein p53 inducible nuclear protein 1	Mm.28708	Transformation related protein 53 inducible nuclear protein 1	322678	wu:fb70a09	LG 16
AF295372	Dr.5998	Pyruvate carboxylase	pc	catalytic activity||pyruvate carboxylase activity||ATP binding||cytoplasm||gluconeogenesis||metabolism||biotin binding||ligase activity	NADPH regeneration [0006740]	Danio rerio pyruvate carboxylase (pc) mRNA, complete cds.	prf:2023166A		PROTGI=1092179; PROTID=prf:2023166A; PCT=83.62; ALN=1165	sp:Q05920		PROTGI=464506; PROTID=sp:Q05920; PCT=84.82; ALN=1145	Hs.89890	Pyruvate carboxylase	Mm.1845	Pyruvate carboxylase	572793	similar to pyruvate carboxylase	LG 7
AI957628	Dr.3373	Collagen type XVIII, alpha 1	col18a1	structural molecule activity||cell adhesion||extracellular matrix	Unknown [-]	fc95h11.x1 Zebrafish WashU MPIMG EST Danio rerio cDNA clone IMAGE:3729189 3' similar to TR:O93419 O93419 COLLAGEN XVIII ;, mRNA sequence.	sp:P39060		PROTGI=12644251; PROTID=sp:P39060; PCT=49.59; ALN=360	pir:B56101		PROTGI=7446033; PROTID=pir:B56101; PCT=47.68; ALN=361	Hs.517356	Collagen, type XVIII, alpha 1	Mm.4352	Procollagen, type XVIII, alpha 1	360140	collagen type XVIII, alpha 1	LG 9
AI588664	Dr.31106	Zgc:86917	zgc:86917	ubiquitin ligase complex||ubiquitin-protein ligase activity||zinc ion binding||protein ubiquitination||metal ion binding	Unknown [-]	fb97h10.y1 Zebrafish WashU MPIMG EST Danio rerio cDNA clone IMAGE:3719875 5', mRNA sequence.				ref:NP_080275.1		PROTGI=13385504; PROTID=ref:NP_080275.1; PCT=75.22; ALN=222	Hs.44685	Ring finger protein 141	Mm.96867||Mm.362026	Ring finger protein 141||Transcribed locus, weakly similar to XP_534055.1 PREDICTED: similar to ring finger protein 141 [Canis familiaris]	414846	zgc:86917
BI896507	Dr.7108	Heat shock 60kD protein 1 (chaperonin)	hspd1	protein binding||ATP binding||protein folding||response to unfolded protein||cellular protein metabolism||unfolded protein binding	Unknown [-]	fi04a12.y1 Sugano Kawakami zebrafish DRA Danio rerio cDNA clone 2600158 5' similar to SW:P60_MOUSE P19226 MITOCHONDRIAL MATRIX PROTEIN P1 PRECURSOR ;, mRNA sequence.	pir:A32800		PROTGI=107086; PROTID=pir:A32800; PCT=87.24; ALN=572	sp:P19226		PROTGI=3219998; PROTID=sp:P19226; PCT=88.11; ALN=572	Hs.97617||Hs.471014||Hs.504654||Hs.521603||Hs.547082	Homo sapiens, clone IMAGE:5296679, mRNA||Heat shock 60kDa protein 1 (chaperonin)||Transcribed locus, strongly similar to NP_002147.2 chaperonin; mitochondrial matrix protein P1; P60 lymphocyte protein; heat shock 60kD protein 1 (chaperonin) [Homo sapiens]	Mm.1777||Mm.359135||Mm.359635||Mm.362303||Mm.371564	Chaperonin||Similar to 60 kDa heat shock protein, mitochondrial precursor (Hsp60) (60 kDa chaperonin) (CPN60) (Heat shock protein 60) (HSP-60) (Mitochondrial matrix protein P1) (HSP-65)||Similar to heat shock protein 60 (liver); heat shock 60kD protein 1	282676	heat shock 60kD protein 1 (chaperonin)	LG 9
AW595584					Unknown [-]	fk38f03.y1 zebrafish fin day1 regeneration Danio rerio cDNA 5', mRNA sequence.
BI672091					Unknown [-]	ft34d03.x1 Gong zebrafish testis Danio rerio cDNA clone 5152541 3', mRNA sequence.
BI877185	Dr.499	Transmembrane 9 superfamily member 2	tm9sf2	transporter activity||transport||integral to membrane	Unknown [-]	fl81h11.y1 Sugano Kawakami zebrafish DRA Danio rerio cDNA clone 3820293 5' similar to TR:Q99805 Q99805 P76. ;, mRNA sequence.	sp:Q99805		PROTGI=13878805; PROTID=sp:Q99805; PCT=84.25; ALN=651	sp:P58021		PROTGI=13878803; PROTID=sp:P58021; PCT=83.79; ALN=651	Hs.130413||Hs.436787	Transmembrane 9 superfamily member 2||CDNA FLJ25860 fis, clone CBR01771	Mm.275191	Transmembrane 9 superfamily member 2	334370	transmembrane 9 superfamily member 2	LG 1
BI889335	Dr.31457	Wu:fc68c02	wu:fc68c02		Unknown [-]	ZF637-2-001090 Zebrafish shield stage whole embryo cDNA library MPMGp637 Danio rerio cDNA clone MPMGp637_23N3;MPMGp637N0323 5', mRNA sequence.	sp:Q99676		PROTGI=12643434; PROTID=sp:Q99676; PCT=49.40; ALN=248	pir:A48830		PROTGI=477332; PROTID=pir:A48830; PCT=51.07; ALN=233	Hs.9521||Hs.13297||Hs.15833||Hs.19631||Hs.20506||Hs.20879||Hs.26264||Hs.37138||Hs.43133||Hs.47232||Hs.50123||Hs.50158||Hs.54646||Hs.55481||Hs.85863||Hs.98593||Hs.103388||Hs.119014||Hs.121283||Hs.121545||Hs.124405||Hs.125503||Hs.126280||Hs.128078||Hs.13046	Zinc finger protein 92 (HTF12)||Transcribed locus, weakly similar to NP_775735.1 l(3)mbt-like 4 [Homo sapiens]||Transcribed locus, moderately similar to XP_512541.1 PREDICTED: similar to hypothetical protein [Pan troglodytes]||Transcribed locus, moderatel	Mm.4417||Mm.4792||Mm.5011||Mm.21025||Mm.24124||Mm.30675||Mm.33443||Mm.34723||Mm.38195||Mm.38948||Mm.40657||Mm.40706||Mm.41364||Mm.45367||Mm.46715||Mm.49441||Mm.55211||Mm.72124||Mm.74335||Mm.82396||Mm.86747||Mm.87487||Mm.103674||Mm.106970||Mm.127014||Mm.12	Zinc finger protein 101||Zinc finger protein 354A||Zinc finger protein 37||RIKEN cDNA 1110033F14 gene||Zinc finger protein 96||RIKEN cDNA 6030490I01 gene||RIKEN cDNA A830058L05 gene||CDNA sequence BC029103||Zinc finger protein 251||Zinc finger protein 7||	325349	wu:fc68c02	LG 22
AI979356	Dr.32574	Wu:fj04f05	wu:fj04f05		Unknown [-]	fd28d11.y1 Zebrafish WashU MPIMG EST Danio rerio cDNA clone IMAGE:3731061 5' similar to TR:O75643 O75643 U5 SNRNP-SPECIFIC 200KD PROTEIN ;, mRNA sequence.	sp:O75643		PROTGI=12643640; PROTID=sp:O75643; PCT=91; ALN=260				Hs.246112	Activating signal cointegrator 1 complex subunit 3-like 1	Mm.215860	Activating signal cointegrator 1 complex subunit 3-like 1	335345	wu:fj04f05	LG 8
AF181248	Dr.28436	Kinesin family member C1	kifc1	motor activity||microtubule motor activity||sugar porter activity||ATP binding||microtubule||microtubule associated complex||microtubule-based movement||phosphoenolpyruvate-dependent sugar phosphotransferase system	microtubule-based process [0007017]	Danio rerio kinesin-like protein 2 (knsl2) mRNA, partial cds.	pir:I54523		PROTGI=2135536; PROTID=pir:I54523; PCT=56.52; ALN=388	ref:NP_058041.1		PROTGI=7949060; PROTID=ref:NP_058041.1; PCT=57.14; ALN=373	Hs.436912	Kinesin family member C1	Mm.261544||Mm.335626||Mm.335713||Mm.335804||Mm.350872||Mm.362061	Kinesin family member C5C||Kinesin family member C5B||Transcribed locus||Kinesin family member C1||Transcribed locus||Transcribed locus	30453	kinesin family member C1	LG 19
BI886353	Dr.7662	Chromobox homolog 1 (HP1 beta homolog Drosophila )	zgc:55739	chromatin||chromatin binding||nucleus||chromatin assembly or disassembly	Unknown [-]	ZF637-1-000608 Zebrafish shield stage whole embryo cDNA library MPMGp637 Danio rerio cDNA clone MPMGp637_12O18;MPMGp637O1812 5', mRNA sequence.	sp:P23197		PROTGI=127225; PROTID=sp:P23197; PCT=79.35; ALN=182	sp:P23197		PROTGI=127225; PROTID=sp:P23197; PCT=79.35; ALN=182	Hs.77254	Chromobox homolog 1 (HP1 beta homolog Drosophila )	Mm.29055	RIKEN cDNA E430007M08 gene	326746	chromobox homolog 1 (HP1 beta homolog Drosophila )	LG 3
AI964237	Dr.33936	Glutaryl-Coenzyme A dehydrogenase	zgc:77704	acyl-CoA dehydrogenase activity||electron transport||cellular component unknown||oxidoreductase activity	Unknown [-]	EST269351 zebrafish T0315, Steve Ekker Danio rerio cDNA clone RZBDA29 similar to ATP synthase, alpha subunit, mRNA sequence.	pir:T44260		PROTGI=11252721; PROTID=pir:T44260; PCT=72.34; ALN=441	sp:Q60759		PROTGI=2492632; PROTID=sp:Q60759; PCT=71.20; ALN=441	Hs.532699	Glutaryl-Coenzyme A dehydrogenase	Mm.2475	Glutaryl-Coenzyme A dehydrogenase	393860	glutaryl-Coenzyme A dehydrogenase
AF014366	Dr.579	Paired box gene 3	pax3	DNA binding||transcription factor activity||nucleus||transcription||regulation of transcription, DNA-dependent||development||regulation of transcription	anti-apoptosis [0006916]	Danio rerio transcription factor PAX3 (pax3) mRNA, complete cds.	sp:P23760		PROTGI=1172022; PROTID=sp:P23760; PCT=77.37; ALN=482	pir:S15031		PROTGI=110793; PROTID=pir:S15031; PCT=76.95; ALN=482	Hs.42146	Paired box gene 3 (Waardenburg syndrome 1)	Mm.1371	Paired box gene 3	30532	paired box gene 3	LG 2
BM095868	Dr.17087	Transcribed locus			Unknown [-]	fv27g07.x1 Sugano SJD adult male Danio rerio cDNA clone 5409972 3' similar to contains element MER36 repetitive element ;, mRNA sequence.
BI843668	Dr.14674	Transcribed locus, moderately similar to NP_035549.1 jumonji, AT rich interactive domain 1D (Rbp2 like); selected mouse cDNA on the Y [Mus musculus]			Unknown [-]	ft92g07.x1 Zebrafish adult olfactory Danio rerio cDNA clone 5283277 3' similar to SW:RBB2_HUMAN P29375 RETINOBLASTOMA BINDING PROTEIN 2 ;contains PTR5.b2 MER22 MER22 repetitive element ;, mRNA sequence.	sp:P29375		PROTGI=1710032; PROTID=sp:P29375; PCT=86.70; ALN=188	pir:I48775		PROTGI=2143425; PROTID=pir:I48775; PCT=84.04; ALN=188	Hs.76272||Hs.334674	Jumonji, AT rich interactive domain 1A (RBBP2-like)||Smcy homolog, X-linked (mouse)	Mm.142655||Mm.288602	Jumonji, AT rich interactive domain 1C (Rbp2 like)||RIKEN cDNA D230014I24 gene
AW117106	Dr.5372	Hairy-related 4	her4	somite specification||DNA binding||double-stranded DNA binding||nucleus||regulation of transcription, DNA-dependent||Notch signaling pathway||anterior/posterior pattern formation||transcription regulator activity||regulation of transcription	Unknown [-]	fe18g04.x1 Zebrafish WashU MPIMG EST Danio rerio cDNA clone IMAGE:3739254 3', mRNA sequence.	ref:NP_036391.1		PROTGI=6912414; PROTID=ref:NP_036391.1; PCT=29.19; ALN=148	pir:A55438		PROTGI=1083544; PROTID=pir:A55438; PCT=44.52; ALN=135	Hs.57971	Hairy and enhancer of split 5 (Drosophila)	Mm.137268	Hairy and enhancer of split 5 (Drosophila)	30301	hairy-related 4	LG 23
AF121771	Dr.8084	Bonnie and clyde	bon	DNA binding||transcription factor activity||nucleus||regulation of transcription, DNA-dependent||embryonic pattern specification||regulation of transcription	transcription regulation [0006355]	Danio rerio homeodomain transcription factor Mixer (mix) mRNA, complete cds.	ref:NP_114150.1		PROTGI=13994335; PROTID=ref:NP_114150.1; PCT=68.75; ALN=64	ref:NP_038757.1		PROTGI=7305269; PROTID=ref:NP_038757.1; PCT=61.33; ALN=75	Hs.274469||Hs.551043||Hs.553518	Double homeobox, 1||Homeobox-like mRNA||Double homeobox, 4			30115	bonnie and clyde	LG 20
AW133753	Dr.31836	Eukaryotic translation initiation factor 4, gamma 2b	wu:fa14h01	RNA binding||translation initiation factor activity||regulation of translational initiation	Unknown [-]	fi11d04.y1 Sugano Kawakami zebrafish DRA Danio rerio cDNA clone 2600839 5' similar to TR:P97867 P97867 TRANSLATION REPRESSOR NAT1. ;, mRNA sequence.	ref:NP_001409.1		PROTGI=4503539; PROTID=ref:NP_001409.1; PCT=79.15; ALN=282				Hs.183684	Eukaryotic translation initiation factor 4 gamma, 2	Mm.185453	RIKEN cDNA 1700012D14 gene	334618	eukaryotic translation initiation factor 4, gamma 2b	LG 18
BI886936	Dr.369	Splicing factor proline/glutamine rich (polypyrimidine tract binding protein associated)	sfpq	nuclear mRNA splicing, via spliceosome||nucleic acid binding||mRNA processing	Unknown [-]	ZF637-1-001191 Zebrafish shield stage whole embryo cDNA library MPMGp637 Danio rerio cDNA clone MPMGp637_25J10;MPMGp637J1025 5', mRNA sequence.	pir:A46302		PROTGI=423054; PROTID=pir:A46302; PCT=56.14; ALN=638	pir:A54691		PROTGI=1083440; PROTID=pir:A54691; PCT=56.48; ALN=458					406564	splicing factor proline/glutamine rich (polypyrimidine tract binding protein associated)
Y10354	Dr.604	Notch homolog 2	notch2	liver development||receptor activity||calcium ion binding||membrane||cell differentiation	histogenesis and organogenesis [0007397]	D.rerio notch6 mRNA.	pir:A40043		PROTGI=107215; PROTID=pir:A40043; PCT=50.90; ALN=751	pir:A49175		PROTGI=477532; PROTID=pir:A49175; PCT=53.03; ALN=752	Hs.502564||Hs.533717||Hs.549056	Notch homolog 2 (Drosophila) N-terminal like||Delta-like 1 homolog (Drosophila)||Notch homolog 2 (Drosophila)	Mm.254017	Notch gene homolog 2 (Drosophila)	58065	notch homolog 2	LG 8
BI886847	Dr.15385	Zgc:110330		biological process unknown||threonine endopeptidase activity||cytosol||peptidase activity||hydrolase activity||protein complex	Unknown [-]	ZF637-1-001102 Zebrafish shield stage whole embryo cDNA library MPMGp637 Danio rerio cDNA clone MPMGp637_25B4;MPMGp637B0425 5', mRNA sequence.	pir:S50147		PROTGI=1082468; PROTID=pir:S50147; PCT=73.36; ALN=252	sp:P99026		PROTGI=3914439; PROTID=sp:P99026; PCT=73.91; ALN=246	Hs.89545	Proteasome (prosome, macropain) subunit, beta type, 4	Mm.368	Proteasome (prosome, macropain) subunit, beta type 4	550499	zgc:110330
AI958455	Dr.4200	Wu:fb18g10	wu:fb18g10		Unknown [-]	fc93a05.y1 Zebrafish WashU MPIMG EST Danio rerio cDNA clone IMAGE:3728912 5' similar to gb:Z20656_rna1 MYOSIN HEAVY CHAIN, CARDIAC MUSCLE ALPHA ISOFORM (HUMAN);, mRNA sequence.	pir:A37102		PROTGI=107137; PROTID=pir:A37102; PCT=88.28; ALN=256	pir:I49464		PROTGI=2119306; PROTID=pir:I49464; PCT=86.72; ALN=256	Hs.929||Hs.931||Hs.225968||Hs.231581||Hs.278432||Hs.278488||Hs.414122||Hs.440895||Hs.513941||Hs.534028	Myosin, heavy polypeptide 7, cardiac muscle, beta||Transcribed locus, moderately similar to XP_537376.1 PREDICTED: similar to beta myosin heavy chain [Canis familiaris]||Myosin, heavy polypeptide 15||Myosin, heavy polypeptide 1, skeletal muscle, adult||My	Mm.207435||Mm.290003||Mm.301387	Myosin, heavy polypeptide 7, cardiac muscle, beta||Myosin, heavy polypeptide 6, cardiac muscle, alpha||Similar to KIAA1000 protein	321552	slow myosin heavy chain 1	LG 24
BI876529	Dr.5984	Wu:fb99d03	wu:fb99d03		Unknown [-]	fl85e05.y1 Sugano Kawakami zebrafish DRA Danio rerio cDNA clone 3820521 4143824 5', mRNA sequence.	ref:NP_060413.1		PROTGI=8923651; PROTID=ref:NP_060413.1; PCT=72.78; ALN=158				Hs.525348||Hs.535496	F-box protein 34||Transcribed locus, strongly similar to NP_060413.2 F-box only protein 34 [Homo sapiens]	Mm.11935||Mm.347606	F-box only protein 34||Similar to Fbxo34 protein	323474	wu:fb99d03	LG 17
BF156085	Dr.39528	Zgc:110684		biological process unknown||molecular function unknown||cellular component unknown	Unknown [-]	fl47d07.y1 Sugano Kawakami zebrafish DRA Danio rerio cDNA clone 3816997 5' similar to TR:Q9VE72 Q9VE72 CG7683 PROTEIN. ;, mRNA sequence.	ref:NP_064703.1		PROTGI=9945320; PROTID=ref:NP_064703.1; PCT=33.51; ALN=185	ref:NP_064321.1		PROTGI=9910312; PROTID=ref:NP_064321.1; PCT=33.51; ALN=185	Hs.496943||Hs.519762	Hypothetical protein MGC29729||Transcribed locus, strongly similar to XP_514083.1 PREDICTED: similar to hypothetical protein MGC29729 [Pan troglodytes]	Mm.84424||Mm.341420||Mm.359673	RIKEN cDNA 1700016D18 gene||RIKEN cDNA 1810009O10 gene||Similar to RIKEN cDNA 1810009O10	553650	zgc:110684
BI889148	Dr.20972	Zgc:55470	zgc:55470	biological process unknown||molecular function unknown||cellular component unknown	Unknown [-]	ZF637-2-000903 Zebrafish shield stage whole embryo cDNA library MPMGp637 Danio rerio cDNA clone MPMGp637_22A15;MPMGp637A1522 5', mRNA sequence.	ref:NP_060586.1		PROTGI=8922470; PROTID=ref:NP_060586.1; PCT=45.49; ALN=581				Hs.279763||Hs.549431	Misato||Transcribed locus, strongly similar to XP_513863.1 PREDICTED: hypothetical protein XP_513863 [Pan troglodytes]	Mm.196749	RIKEN cDNA 5830417I10 gene	334306	zgc:55470	LG 19
AI657601	Dr.27429	Wu:fc15f03	wu:fc15f03		Unknown [-]	fc15f03.y1 Zebrafish WashU MPIMG EST Danio rerio cDNA clone IMAGE:3721469 5', mRNA sequence.											323963	wu:fc15f03	LG 3
AF043902	Dr.13848	Protocadherin 10a	pcdh10a	calcium ion binding||homophilic cell adhesion||membrane	homophilic cell adhesion [0007156]	Danio rerio protocadherin extracellular domain (pcr1) mRNA, partial cds.	ref:NP_116586.1		PROTGI=14589916; PROTID=ref:NP_116586.1; PCT=74.81; ALN=991	ref:NP_035173.1		PROTGI=7242169; PROTID=ref:NP_035173.1; PCT=74.29; ALN=831	Hs.192859	Protocadherin 10	Mm.242644	Protocadherin 10	259186	protocadherin 10a
AI626492	Dr.33085	Wu:fc06h07	wu:fc06h07		Unknown [-]	fc06h07.x1 Zebrafish WashU MPIMG EST Danio rerio cDNA clone IMAGE:3720637 3', mRNA sequence.	pir:A26561		PROTGI=88947; PROTID=pir:A26561; PCT=92; ALN=160	pir:E25437		PROTGI=91859; PROTID=pir:E25437; PCT=92; ALN=160					323682	wu:fc06h07	LG 16
AI478002	Dr.38311	Wu:fc26h06	wu:fc26h06		Unknown [-]	fb50b07.x1 Zebrafish WashU MPIMG EST Danio rerio cDNA clone IMAGE:3715285 3', mRNA sequence.				ref:NP_068362.1		PROTGI=11181772; PROTID=ref:NP_068362.1; PCT=28.28; ALN=141					324372	wu:fc26h06	LG 6
BI670844	Dr.14315	Transcribed locus, weakly similar to NP_689601.1 hypothetical protein FLJ33282 [Homo sapiens]			Unknown [-]	fp57b07.x1 Zebrafish adult retina cDNA Danio rerio cDNA clone 4786116 3', mRNA sequence.							Hs.12319	Amyotrophic lateral sclerosis 2 (juvenile) chromosome region, candidate 4	Mm.261275	Expressed sequence AI853305
AW279746	Dr.3238	Si:dkey-81b15.5	si:dkey-81b15.5		Unknown [-]	fj44b12.x1 zebrafish adult brain Danio rerio cDNA 3', mRNA sequence.	sp:O14901		PROTGI=11387048; PROTID=sp:O14901; PCT=67.50; ALN=196	sp:Q9EPF4		PROTGI=17368863; PROTID=sp:Q9EPF4; PCT=66.50; ALN=196	Hs.12229	Kruppel-like factor 11	Mm.9616	TGFB inducible early growth response 3	324847	si:dkey-81b15.5	LG 20
BI984395	Dr.17521	Transcribed locus, weakly similar to XP_541658.1 PREDICTED: similar to zinc finger protein 569 [Canis familiaris]			Unknown [-]	fu02b03.y3 Campbell zebrafish ovary Danio rerio cDNA clone 5304124 5' similar to TR:Q9Y2H8 Q9Y2H8 KIAA0972 PROTEIN. ;, mRNA sequence.	ref:NP_006376.1		PROTGI=5454176; PROTID=ref:NP_006376.1; PCT=50.93; ALN=159	sp:Q07230		PROTGI=3219985; PROTID=sp:Q07230; PCT=50.00; ALN=179	Hs.9521||Hs.13297||Hs.15833||Hs.19631||Hs.20506||Hs.20879||Hs.26264||Hs.37138||Hs.43133||Hs.47232||Hs.50123||Hs.50158||Hs.54646||Hs.55481||Hs.85863||Hs.98593||Hs.103388||Hs.119014||Hs.121283||Hs.121545||Hs.124405||Hs.125503||Hs.126280||Hs.128078||Hs.13046	Zinc finger protein 92 (HTF12)||Transcribed locus, weakly similar to NP_775735.1 l(3)mbt-like 4 [Homo sapiens]||Transcribed locus, moderately similar to XP_512541.1 PREDICTED: similar to hypothetical protein [Pan troglodytes]||Transcribed locus, moderatel	Mm.4417||Mm.4792||Mm.5011||Mm.21025||Mm.24124||Mm.30675||Mm.33443||Mm.34723||Mm.38195||Mm.38948||Mm.40657||Mm.40706||Mm.41364||Mm.45367||Mm.46715||Mm.49441||Mm.55211||Mm.72124||Mm.74335||Mm.82396||Mm.86747||Mm.87487||Mm.103674||Mm.106970||Mm.127014||Mm.12	Zinc finger protein 101||Zinc finger protein 354A||Zinc finger protein 37||RIKEN cDNA 1110033F14 gene||Zinc finger protein 96||RIKEN cDNA 6030490I01 gene||RIKEN cDNA A830058L05 gene||CDNA sequence BC029103||Zinc finger protein 251||Zinc finger protein 7||
AI667530	Dr.28704	Transcribed locus			Unknown [-]	fc41d12.x1 Zebrafish WashU MPIMG EST Danio rerio cDNA clone IMAGE:3723959 3' similar to SW:CICK_RAT Q06393 CHLORIDE CHANNEL PROTEIN CLC-K1. ;, mRNA sequence.	sp:P51801		PROTGI=1705859; PROTID=sp:P51801; PCT=32.69; ALN=97	ref:NP_062675.1		PROTGI=9789909; PROTID=ref:NP_062675.1; PCT=29.81; ALN=97			Mm.24882	Chloride channel Kb
BM004967	Dr.14120	Zgc:65908	zgc:65908	biological process unknown||molecular function unknown||cellular component unknown	Unknown [-]	fu62c10.x1 zebrafish adult brain Danio rerio cDNA clone 5334138 3', mRNA sequence.				ref:NP_080274.1		PROTGI=13385502; PROTID=ref:NP_080274.1; PCT=80.19; ALN=207	Hs.470259	Hypothetical protein FLJ12650	Mm.46513||Mm.82644	RIKEN cDNA 2610200G18 gene||RIKEN cDNA 6330571D19 gene	393517	zgc:65908
AW342944	Dr.34668	Wu:fi05d05	wu:fi05d05		Unknown [-]	fi71a09.y1 Sugano Kawakami zebrafish DRA Danio rerio cDNA clone 2643064 5' similar to SW:MSG1_HUMAN Q99966 MELANOCYTE-SPECIFIC PROTEIN 1. ;, mRNA sequence.	sp:Q99966		PROTGI=3914067; PROTID=sp:Q99966; PCT=49.41; ALN=153	pir:JC6113		PROTGI=2147002; PROTID=pir:JC6113; PCT=52.27; ALN=151	Hs.40403	Cbp/p300-interacting transactivator, with Glu/Asp-rich carboxy-terminal domain, 1	Mm.2390	Cbp/p300-interacting transactivator with Glu/Asp-rich carboxy-terminal domain 1	327385	wu:fi05d05	LG 7
AI722213	Dr.16391	Acyl-CoA synthetase long-chain family member 4	zgc:66186	catalytic activity||metabolism||cellular component unknown	Unknown [-]	fd20e05.y1 Sugano Kawakami zebrafish DRA Danio rerio cDNA clone 2352128 5' similar to SW:LCFD_HUMAN O60488 LONG-CHAIN-FATTY-ACID--COA LIGASE 4 ;, mRNA sequence.	ref:NP_075266.1		PROTGI=12669909; PROTID=ref:NP_075266.1; PCT=73.70; ALN=710	sp:Q9QUJ7		PROTGI=13431654; PROTID=sp:Q9QUJ7; PCT=73.14; ALN=710	Hs.268785||Hs.471461	Acyl-CoA synthetase long-chain family member 4||Acyl-CoA synthetase long-chain family member 3	Mm.143689	Acyl-CoA synthetase long-chain family member 4	393622	acyl-CoA synthetase long-chain family member 4
AB055665	Dr.29723	Solute carrier family 2 (facilitated glucose/fructose transporter), member 5	slc2a5		Unknown [0000000]	Danio rerio D52 mRNA, partial cds.											394245	solute carrier family 2 (facilitated glucose/fructose transporter), member 5	LG 13
BI888131	Dr.13325	Zgc:110695		biological process unknown||molecular function unknown||cellular component unknown	Unknown [-]	ZF637-1-002399 Zebrafish shield stage whole embryo cDNA library MPMGp637 Danio rerio cDNA clone MPMGp637_10C20;MPMGp637C2010 5', mRNA sequence.	pir:JC1278		PROTGI=108018; PROTID=pir:JC1278; PCT=72; ALN=133	pir:I48346		PROTGI=2137741; PROTID=pir:I48346; PCT=71; ALN=133	Hs.387208||Hs.547504	Finkel-Biskis-Reilly murine sarcoma virus (FBR-MuSV) ubiquitously expressed (fox derived); ribosomal protein S30||Transcribed locus, strongly similar to XP_522057.1 PREDICTED: similar to Finkel-Biskis-Reilly murine sarcoma virus (FBR-MuSV) ubiquitously ex	Mm.289685||Mm.329631||Mm.374758	Transcribed locus, strongly similar to XP_540869.1 PREDICTED: similar to Finkel-Biskis-Reilly murine sarcoma virus (FBR-MuSV) ubiquitously expressed (fox derived) [Canis familiaris]||Finkel-Biskis-Reilly murine sarcoma virus (FBR-MuSV) ubiquitously expres	550564	zgc:110695
BM156751	Dr.31760	Topoisomerase (DNA) II alpha	top2a	DNA binding||DNA topoisomerase (ATP-hydrolyzing) activity||ATP binding||nucleus||DNA metabolism||DNA topological change||isomerase activity	Unknown [-]	fv55d07.x1 Sugano SJD adult male Danio rerio cDNA clone 5412516 3' similar to SW:TP2B_CHICK O42131 DNA TOPOISOMERASE II, BETA ISOZYME ;, mRNA sequence.	sp:P11388		PROTGI=13959709; PROTID=sp:P11388; PCT=66.88; ALN=1566	sp:Q01320		PROTGI=267150; PROTID=sp:Q01320; PCT=67.05; ALN=1567	Hs.156346||Hs.475733	Topoisomerase (DNA) II alpha 170kDa||Topoisomerase (DNA) II beta 180kDa	Mm.4237||Mm.130362	Topoisomerase (DNA) II alpha||Topoisomerase (DNA) II beta	323733	topoisomerase (DNA) II alpha	LG 18
BI863875	Dr.13410	Transcribed locus, weakly similar to XP_538402.1 PREDICTED: similar to RBM9 [Canis familiaris]			Unknown [-]	ft13g03.x1 Zebrafish neuronal Danio rerio cDNA clone 5081644 3', mRNA sequence.							Hs.282998	RNA binding motif protein 9	Mm.202774	RNA binding motif protein 9
AF196346	Dr.31086	Ring finger protein 2	rnf2	ubiquitin ligase complex||mitotic cell cycle||DNA binding||chromatin binding||ubiquitin-protein ligase activity||protein binding||nucleus||nucleus||transcription||regulation of transcription, DNA-dependent||zinc ion binding||anterior/posterior axis specif	DNA damage response [0006974]	Danio rerio Ring finger protein 1b (ring1b) mRNA, partial cds.	ref:NP_009143.1		PROTGI=6005747; PROTID=ref:NP_009143.1; PCT=89.29; ALN=336	prf:2202221A		PROTGI=1585892; PROTID=prf:2202221A; PCT=27.84; ALN=166	Hs.124186||Hs.537667	Ring finger protein 2||Transcribed locus, weakly similar to NP_009143.1 ring finger protein 2 [Homo sapiens]	Mm.31512	Ring finger protein 2	327035	ring finger protein 2	LG 2
AI882866	Dr.27562	Wu:fb47e03	wu:fb47e03		Unknown [-]	fb47e03.x1 Zebrafish WashU MPIMG EST Danio rerio cDNA clone IMAGE:3715036 3' similar to TR:P91972 P91972 TBL-1. ;contains element MER17 repetitive element ;, mRNA sequence.	ref:NP_150094.1		PROTGI=15100168; PROTID=ref:NP_150094.1; PCT=75.38; ALN=65	ref:NP_444401.1		PROTGI=16716457; PROTID=ref:NP_444401.1; PCT=70.77; ALN=65	Hs.209909	CUB and Sushi multiple domains 1	Mm.172991||Mm.358053	CUB and Sushi multiple domains 1||Transcribed locus	322038	wu:fb47e03	LG 19
AI942627	Dr.43854	Transcribed locus, weakly similar to NP_114108.1 mitochondrial ribosomal protein S5; mitochondrial 28S ribosomal protein S5 [Homo sapiens]			Unknown [-]	fc73g08.y1 Zebrafish WashU MPIMG EST Danio rerio cDNA clone IMAGE:3727070 5' similar to WP:E02A10.1 CE09115 PUTATIVE MITOCHONDRIAL 40S RIBOSOMAL PROTEIN S5 ;, mRNA sequence.	ref:NP_114108.1		PROTGI=13994259; PROTID=ref:NP_114108.1; PCT=51.34; ALN=210	ref:NP_084239.1		PROTGI=17157985; PROTID=ref:NP_084239.1; PCT=56.76; ALN=185	Hs.469309	Mitochondrial ribosomal protein S5	Mm.274601||Mm.313988	Mitochondrial ribosomal protein S5||Similar to mitochondrial ribosomal protein S5
AF069994	Dr.31832	Vimentin	vim	structural molecule activity||oxygen transporter activity||intermediate filament||transport||oxygen transport	myogenesis [0007519]	Danio rerio vimentin mRNA, complete cds.	pir:A25074		PROTGI=2119204; PROTID=pir:A25074; PCT=70.54; ALN=453	sp:P20152		PROTGI=138536; PROTID=sp:P20152; PCT=70.41; ALN=453	Hs.455493||Hs.533317	CDNA clone IMAGE:5760022, partial cds||Vimentin	Mm.268000||Mm.368102	Vimentin||Transcribed locus, moderately similar to NP_112402.1 vimentin [Rattus norvegicus]	140599	vimentin
BG306940	Dr.11153	Transcribed locus, weakly similar to XP_537175.1 PREDICTED: similar to KIAA0475 protein [Canis familiaris]			Unknown [-]	fm10b10.y1 Zebrafish adult retina cDNA Danio rerio cDNA clone 4145635 5', mRNA sequence.	ref:NP_055679.1		PROTGI=7662150; PROTID=ref:NP_055679.1; PCT=60.26; ALN=78	ref:NP_085042.1		PROTGI=13385516; PROTID=ref:NP_085042.1; PCT=43.75; ALN=78	Hs.5737	Family with sequence similarity 20, member B	Mm.229107	RIKEN cDNA C530043G21 gene
AW154082	Dr.9044	Wu:fi22c04	wu:fi22c04	motor activity||ATP binding||myosin	Unknown [-]	fi22c04.x1 Sugano Kawakami zebrafish DRA Danio rerio cDNA clone 2601894 3' similar to gb:M81105 MYOSIN HEAVY CHAIN, NONMUSCLE TYPE A (HUMAN);, mRNA sequence.	ref:NP_002464.1		PROTGI=12667788; PROTID=ref:NP_002464.1; PCT=84.10; ALN=1043	sp:O08638		PROTGI=13431676; PROTID=sp:O08638; PCT=79.27; ALN=1046	Hs.16355||Hs.460109||Hs.474751	Myosin, heavy polypeptide 10, non-muscle||Myosin, heavy polypeptide 11, smooth muscle||Myosin, heavy polypeptide 9, non-muscle	Mm.29677||Mm.218233||Mm.250705	Myosin, heavy polypeptide 9, non-muscle||Myosin, heavy polypeptide 10, non-muscle||Myosin, heavy polypeptide 11, smooth muscle	333938	wu:fi22c04	LG 6
AF423762	Dr.30959	Unknown mRNA sequence			Unknown [0000000]	Danio rerio unknown mRNA sequence.
AA605677	Dr.24774	Wu:fa22g10	wu:fa22g10		Unknown [-]	fa22g10.s1 Ekkerpost segmentation zebrafish embryo Danio rerio cDNA clone 1036482 3' similar to gb:X13546_rna1 Human HMG-17 gene for non-histone chromosomal protein (HUMAN);, mRNA sequence.	sp:P53778		PROTGI=2851522; PROTID=sp:P53778; PCT=80.75; ALN=213	sp:O08911		PROTGI=3023716; PROTID=sp:O08911; PCT=80.28; ALN=213	Hs.432642	Mitogen-activated protein kinase 12	Mm.38343||Mm.370461	Mitogen-activated protein kinase 12||Transcribed locus	327071	wu:fa22g10	LG 16
AI722334	Dr.4002	Wu:fb30e06	wu:fb30e06		Unknown [-]	fc32g08.x1 Zebrafish WashU MPIMG EST Danio rerio cDNA clone IMAGE:3723134 3', mRNA sequence.	prf:1211338A		PROTGI=225311; PROTID=prf:1211338A; PCT=43.95; ALN=248	pir:JH0101		PROTGI=109577; PROTID=pir:JH0101; PCT=46.78; ALN=233	Hs.120759	Apolipoprotein B (including Ag(x) antigen)	Mm.221239	Apolipoprotein B	321701	wu:fb30e06	LG 17
AW171569	Dr.12810	Wu:fi43c07	wu:fi43c07		Unknown [-]	fi43c07.x1 Sugano Kawakami zebrafish DRA Danio rerio cDNA clone 2640396 3', mRNA sequence.							Hs.427927||Hs.445365	Chromosome 10 open reading frame 12||Transcribed locus, weakly similar to XP_543946.1 PREDICTED: similar to chromosome 10 open reading frame 12 [Canis familiaris]			334368	wu:fi43c07	LG 1
AI958084	Dr.38036	Wu:fi72f12	wu:fi72f12		Unknown [-]	fc90e11.y1 Zebrafish WashU MPIMG EST Danio rerio cDNA clone IMAGE:3728684 5', mRNA sequence.											334454	wu:fi72f12	LG 19
AW170863					Unknown [-]	fi33f03.x1 Sugano Kawakami zebrafish DRA Danio rerio cDNA clone 2639453 3' similar to contains element LTR10 repetitive element ;, mRNA sequence.
BE017795	Dr.10016	Zgc:77556	zgc:77556	arylesterase activity||proteolysis and peptidolysis||metallopeptidase activity||zinc ion binding||cellular component unknown	Unknown [-]	fk84f07.x1 Zebrafish Research Genetics C32 fin Danio rerio cDNA 3' similar to SW:PON2_HUMAN Q15165 SERUM PARAOXONASE/ARYLESTERASE 2 ;, mRNA sequence.	ref:NP_000296.1		PROTGI=4505953; PROTID=ref:NP_000296.1; PCT=53.65; ALN=354	sp:Q62086		PROTGI=2499435; PROTID=sp:Q62086; PCT=54.49; ALN=354	Hs.370995	Paraoxonase 1	Mm.237657	Paraoxonase 1	335176	zgc:77556	LG 16
AF190508	Dr.208	Solute carrier family 11 (proton-coupled divalent metal ion transporters), member 2	slc11a2	transporter activity||iron ion transporter activity||transport||membrane||hemoglobin biosynthesis	transport [0006810]	Danio rerio natural resistance associated macrophage protein mRNA, partial cds.	ref:NP_000608.1		PROTGI=10835169; PROTID=ref:NP_000608.1; PCT=77.56; ALN=517	sp:P49282		PROTGI=1352524; PROTID=sp:P49282; PCT=76.82; ALN=522	Hs.505545	Solute carrier family 11 (proton-coupled divalent metal ion transporters), member 2	Mm.234608	Solute carrier family 11 (proton-coupled divalent metal ion transporters), member 2	280654	solute carrier family 11 (proton-coupled divalent metal ion transporters), member 2	LG 21
AW153808	Dr.25864	Zgc:63992	zgc:63992	biological process unknown||molecular function unknown||cellular component unknown	Unknown [-]	fi25h04.y1 Sugano Kawakami zebrafish DRA Danio rerio cDNA clone 2602231 5' similar to TR:O95912 O95912 DJ1183I21.1 ;, mRNA sequence.	ref:NP_057554.4		PROTGI=18129646; PROTID=ref:NP_057554.4; PCT=45.82; ALN=292				Hs.75798	Chromosome 20 open reading frame 111	Mm.25119||Mm.315700	Transcribed locus||RIKEN cDNA 3230401D17 gene	393328	zgc:63992
BI889313	Dr.19073	Annexin A11a	anxa11a	calcium ion binding||calcium-dependent phospholipid binding	Unknown [-]	ZF637-2-001068 Zebrafish shield stage whole embryo cDNA library MPMGp637 Danio rerio cDNA clone MPMGp637_23B2;MPMGp637B0223 5', mRNA sequence.	pir:A53152		PROTGI=1082212; PROTID=pir:A53152; PCT=64.75; ALN=481	sp:P97384		PROTGI=2492907; PROTID=sp:P97384; PCT=62.69; ALN=495	Hs.412117||Hs.422986||Hs.463110||Hs.535306	Annexin A6||Annexin A4||Annexin A8||(xs22) mRNA, 445bp	Mm.3267||Mm.259702||Mm.265347	Annexin A8||Annexin A4||Annexin A6	368215	annexin A11a	LG 13
AI793968	Dr.4511	Si:dkeyp-93h6.2	si:dkeyp-93h6.2		Unknown [-]	fc56g05.x1 Zebrafish WashU MPIMG EST Danio rerio cDNA clone IMAGE:3725432 3', mRNA sequence.	ref:NP_006026.2		PROTGI=16357474; PROTID=ref:NP_006026.2; PCT=76.15; ALN=239	sp:P49025		PROTGI=1345860; PROTID=sp:P49025; PCT=23.81; ALN=203	Hs.510533	CDC42 binding protein kinase beta (DMPK-like)	Mm.27397||Mm.259655||Mm.359741	Cdc42 binding protein kinase beta||Cdc42 binding protein kinase alpha||Cdc42 binding protein kinase alpha	324924	si:dkeyp-93h6.2	LG 20
BM183152	Dr.30136	CDNA clone IMAGE:7177046			Unknown [-]	fw31a12.y1 Zebrafish C32 14 somite embryo Danio rerio cDNA clone 5566007 5' similar to TR:Q9VQA7 Q9VQA7 CG16995 PROTEIN. ;, mRNA sequence.	ref:NP_071738.1		PROTGI=11641247; PROTID=ref:NP_071738.1; PCT=45.33; ALN=148	pir:A33329		PROTGI=111133; PROTID=pir:A33329; PCT=30.28; ALN=128	Hs.493819	Chromosome 9 open reading frame 19	Mm.22213	GLI pathogenesis-related 2
BI704253	Dr.1889	Transferrin-a	tfa	extracellular region||iron ion transport||iron ion homeostasis||ferric iron binding	Unknown [-]	zfshTARAMA000083 Zebrafish shield stage whole embryo cDNA library MPMGp637 Danio rerio cDNA clone MPMGp637G0223 5', mRNA sequence.	sp:P02787		PROTGI=136191; PROTID=sp:P02787; PCT=41.06; ALN=667	pir:A28438		PROTGI=91028; PROTID=pir:A28438; PCT=38.30; ALN=667	Hs.518267	Transferrin	Mm.37214||Mm.375511	Transferrin||Transcribed locus	30255	transferrin-a	LG 19
AI965267	Dr.5607	Wu:fc88g04	wu:fc88g04		Unknown [-]	fc88g04.x1 Zebrafish WashU MPIMG EST Danio rerio cDNA clone IMAGE:3728502 3', mRNA sequence.											386908	GC-rich promoter binding protein 1-like 1	LG 6
BE605797	Dr.23393	Wu:fl20f09	wu:fl20f09		Unknown [-]	fl20f09.x1 Zebrafish Research Genetics C32 fin Danio rerio cDNA 3', mRNA sequence.											335298	wu:fl20f09
BM101840	Dr.7592	WW domain containing adaptor with coiled-coil	zgc:55755	biological process unknown||molecular function unknown||cellular component unknown	Unknown [-]	fv37a05.y1 Sugano SJD adult male Danio rerio cDNA clone 5410472 5' similar to TR:Q9VX88 Q9VX88 CG8949 PROTEIN. ;, mRNA sequence.	ref:NP_567823.1		PROTGI=18379332; PROTID=ref:NP_567823.1; PCT=71.10; ALN=558	ref:NP_061255.1		PROTGI=9055218; PROTID=ref:NP_061255.1; PCT=29.03; ALN=120	Hs.435610	WW domain containing adaptor with coiled-coil	Mm.272685	WW domain containing adaptor with coiled-coil	323904	WW domain containing adaptor with coiled-coil	LG 16
AI588496	Dr.20328	Wu:fc02h07	wu:fc02h07		Unknown [-]	fc02h07.x1 Zebrafish WashU MPIMG EST Danio rerio cDNA clone IMAGE:3720253 3', mRNA sequence.											323565	wu:fc02h07	LG 14
BG728223	Dr.30981	Zgc:56304	zgc:56304		Unknown [-]	fo87f04.y1 zebrafish gridded kidney Danio rerio cDNA clone 4727167 5' similar to TR:Q9R1B8 Q9R1B8 RNA-BINDING PROTEIN ISOFORM G3BP-2A. ;, mRNA sequence.	sp:Q9UN86		PROTGI=14916573; PROTID=sp:Q9UN86; PCT=63.67; ALN=482	sp:P97379		PROTGI=14916570; PROTID=sp:P97379; PCT=62.80; ALN=482	Hs.303676||Hs.495692	Ras-GTPase activating protein SH3 domain-binding protein 2||Transcribed locus, weakly similar to XP_496299.1 PREDICTED: hypothetical protein LOC148206 [Homo sapiens]	Mm.290530	RIKEN cDNA E430034L04 gene
AF160650	Dr.31656	Hypothetical protein LOC553232			Unknown [-]	D0274422 RZPD library 575 Danio rerio cDNA clone CHBOp575H1983Q3, mRNA sequence.	ref:NP_075049.1		PROTGI=12597635; PROTID=ref:NP_075049.1; PCT=45.45; ALN=160	ref:NP_067374.1		PROTGI=10946746; PROTID=ref:NP_067374.1; PCT=44.32; ALN=160	Hs.510396||Hs.512047	B-cell CLL/lymphoma 11B (zinc finger protein)||T cell receptor delta locus	Mm.254329	B-cell leukemia/lymphoma 11B	553232	hypothetical protein LOC553232
BM026039	Dr.15636	Zgc:63756	zgc:63756	biological process unknown||cellular component unknown	Unknown [-]	fu77d09.x1 Gong zebrafish testis Danio rerio cDNA clone 5376833 3', mRNA sequence.	ref:NP_060779.1		PROTGI=8922842; PROTID=ref:NP_060779.1; PCT=77.84; ALN=667				Hs.477003	Hypothetical protein FLJ11046	Mm.257819	RIKEN cDNA D030022P07 gene	393459	zgc:63756
BG727092	Dr.26132	Phosphoenolpyruvate carboxykinase 1 (soluble)	pck1	phosphoenolpyruvate carboxykinase activity||GTP binding||gluconeogenesis||kinase activity	Unknown [-]	fo78a07.x1 zebrafish gridded kidney Danio rerio cDNA clone 4726164 3', mRNA sequence.	sp:P35558		PROTGI=1709731; PROTID=sp:P35558; PCT=73.91; ALN=621	sp:Q9Z2V4		PROTGI=18203662; PROTID=sp:Q9Z2V4; PCT=73.59; ALN=621	Hs.1872	Phosphoenolpyruvate carboxykinase 1 (soluble)	Mm.266867	Phosphoenolpyruvate carboxykinase 1, cytosolic	378727	phosphoenolpyruvate carboxykinase 1 (soluble)	LG 6
BI983756	Dr.16848	Transcribed locus			Unknown [-]	fu06d06.x3 Campbell zebrafish ovary Danio rerio cDNA clone 5304610 3', mRNA sequence.
AI931056	Dr.8153	Wu:fc89f01	wu:fc89f01		Unknown [-]	fc76g01.y1 Zebrafish WashU MPIMG EST Danio rerio cDNA clone IMAGE:3727344 5', mRNA sequence.	sp:Q9Y4Z1		PROTGI=10720083; PROTID=sp:Q9Y4Z1; PCT=96.08; ALN=102	ref:NP_080585.1		PROTGI=13385806; PROTID=ref:NP_080585.1; PCT=96.08; ALN=102					325580	wu:fc89f01
BI866874	Dr.30174	ASF1 anti-silencing function 1 homolog B (S. cerevisiae)	asf1b		Unknown [-]	ft65f02.x1 Gong zebrafish ovary Danio rerio cDNA clone 5158394 3' similar to TR:Q9Y294 Q9Y294 HYPOTHETICAL 23.0 KD PROTEIN. ;, mRNA sequence.	ref:NP_060624.1		PROTGI=8922549; PROTID=ref:NP_060624.1; PCT=74.26; ALN=197	ref:NP_079817.1		PROTGI=13384964; PROTID=ref:NP_079817.1; PCT=73.04; ALN=197	Hs.26516||Hs.292316	ASF1 anti-silencing function 1 homolog B (S. cerevisiae)||ASF1 anti-silencing function 1 homolog A (S. cerevisiae)	Mm.29680||Mm.272989	ASF1 anti-silencing function 1 homolog B (S. cerevisiae)||ASF1 anti-silencing function 1 homolog A (S. cerevisiae)	386897	ASF1 anti-silencing function 1 homolog B (S. cerevisiae)	LG 3
BI886442	Dr.2195	Transportin 3	zgc:55409	biological process unknown||binding||cellular component unknown	Unknown [-]	ZF637-1-000697 Zebrafish shield stage whole embryo cDNA library MPMGp637 Danio rerio cDNA clone MPMGp637_16I1;MPMGp637I0116 5', mRNA sequence.	ref:NP_036602.1		PROTGI=6912734; PROTID=ref:NP_036602.1; PCT=85.81; ALN=923				Hs.193613	Transportin 3	Mm.276381	Transportin 3	394062	transportin 3
BI878927	Dr.8505	Fibrinogen, B beta polypeptide	fgb		Unknown [-]	fl85d06.x1 Sugano Kawakami zebrafish DRA Danio rerio cDNA clone 3820475 3' similar to SW:FIBB_HUMAN P02675 FIBRINOGEN BETA CHAIN PRECURSOR. ;, mRNA sequence.	pir:FGHUB		PROTGI=279672; PROTID=pir:FGHUB; PCT=55.12; ALN=485	sp:Q9R045		PROTGI=13626116; PROTID=sp:Q9R045; PCT=39.68; ALN=247	Hs.300774	Fibrinogen, B beta polypeptide	Mm.30063	Fibrinogen, B beta polypeptide	337315	fibrinogen, B beta polypeptide	LG 1
U14940	Dr.9638	Tenascin C	tnc	neural crest cell migration||molecular function unknown||mesoderm development||cellular component unknown	axon guidance [0007411]	Danio rerio tenascin-C mRNA, 5' repeat units and UTR.	pir:A32160		PROTGI=2119620; PROTID=pir:A32160; PCT=58.32; ALN=607	pir:JQ1322		PROTGI=91806; PROTID=pir:JQ1322; PCT=57.52; ALN=612	Hs.143250	Tenascin C (hexabrachion)	Mm.980	Tenascin C	30037	tenascin C	LG 5
AI601355	Dr.27380	Wu:fc10b09	wu:fc10b09		Unknown [-]	fc10b09.x1 Zebrafish WashU MPIMG EST Danio rerio cDNA clone IMAGE:3720953 3', mRNA sequence.							Hs.369448	Fraser syndrome 1	Mm.291120	Fraser syndrome 1 homolog (human)	323790	wu:fc10b09	LG 5
AI883857	Dr.845	Zgc:92117	zgc:92117	molecular function unknown||cellular component unknown	Unknown [-]	fc70h10.y1 Zebrafish WashU MPIMG EST Danio rerio cDNA clone IMAGE:3726787 5' similar to SW:FIBA_CHICK P14448 FIBRINOGEN ALPHA/ALPHA-E CHAIN PRECURSOR. ;, mRNA sequence.	sp:P02671		PROTGI=1706799; PROTID=sp:P02671; PCT=44.34; ALN=407	sp:Q9R045		PROTGI=13626116; PROTID=sp:Q9R045; PCT=38.96; ALN=246	Hs.351593||Hs.537001	Fibrinogen, A alpha polypeptide||Transcribed locus, moderately similar to NP_068657.1 fibrinogen, alpha chain isoform alpha preproprotein [Homo sapiens]	Mm.88793||Mm.364885	Fibrinogen, alpha polypeptide||Transcribed locus	378986	zgc:92117	LG 1
AI959222	Dr.18105	Wu:fb40e03	wu:fb40e03		Unknown [-]	fd25e12.y1 Zebrafish WashU MPIMG EST Danio rerio cDNA 5', mRNA sequence.	ref:NP_004799.1		PROTGI=4758816; PROTID=ref:NP_004799.1; PCT=89.47; ALN=228	sp:O70311		PROTGI=6225771; PROTID=sp:O70311; PCT=91.23; ALN=228	Hs.60339	N-myristoyltransferase 2	Mm.65021	N-myristoyltransferase 2	321998	wu:fb40e03	LG 16
AI477656	Dr.5792	Wu:fb58f04	wu:fb58f04		Unknown [-]	fb58f04.x1 Zebrafish WashU MPIMG EST Danio rerio cDNA clone IMAGE:3716095 3', mRNA sequence.	pir:A36629		PROTGI=106100; PROTID=pir:A36629; PCT=48.31; ALN=222	sp:Q9WV38		PROTGI=17367192; PROTID=sp:Q9WV38; PCT=42.92; ALN=226	Hs.407535||Hs.530003	Hypothetical gene supported by AK123145||Solute carrier family 2 (facilitated glucose/fructose transporter), member 5	Mm.260220	Solute carrier family 2 (facilitated glucose transporter), member 5	322344	wu:fb58f04	LG 14
BI876732	Dr.17462	Hypoxia up-regulated 1	hyou1	ATP binding	Unknown [-]	fl75h08.y1 Sugano Kawakami zebrafish DRA Danio rerio cDNA clone 3819879 5' similar to TR:Q60432 Q60432 170 KDA GLUCOSE REGULATED PROTEIN. ;, mRNA sequence.	sp:Q9Y4L1		PROTGI=10720185; PROTID=sp:Q9Y4L1; PCT=66.87; ALN=960	pir:PC4014		PROTGI=1083243; PROTID=pir:PC4014; PCT=60.76; ALN=641	Hs.277704	Hypoxia up-regulated 1	Mm.116721	Hypoxia up-regulated 1	327133	hypoxia up-regulated 1	LG 10
BI889705	Dr.6504	Spinster-like	spinl	transporter activity||transport||integral to membrane	Unknown [-]	ZF637-2-001460 Zebrafish shield stage whole embryo cDNA library MPMGp637 Danio rerio cDNA clone MPMGP637_3I3;MPMGP637I033 5', mRNA sequence.				ref:NP_076201.1		PROTGI=12963795; PROTID=ref:NP_076201.1; PCT=64.96; ALN=503	Hs.551574	Hypothetical protein LOC124976	Mm.212812	CDNA sequence BC011467	170963	spinster-like	LG 3
BI876886					Unknown [-]	fl77g08.y1 Sugano Kawakami zebrafish DRA Danio rerio cDNA clone 3819855 5' similar to TR:Q9TWZ1 Q9TWZ1 D-ERP60=PROTEIN DISULPHIDE ISOMERASE ISOFORM/MULTIFUNCTIONAL ENDOPLASMIC RETICULUM LUMINAL POLYPEPTIDE. ;, mRNA sequence.
AF064835	Dr.908	Eukaryotic translation elongation factor 2, like	eef2l	translation elongation factor activity||GTP binding||protein biosynthesis	Unknown [-]	AF064835 Danio rerio kidney adult Danio rerio cDNA clone g702, mRNA sequence.	sp:P13639		PROTGI=119172; PROTID=sp:P13639; PCT=92.89; ALN=858	sp:P58252		PROTGI=18202285; PROTID=sp:P58252; PCT=93.24; ALN=858	Hs.515070||Hs.537277||Hs.551310	Eukaryotic translation elongation factor 2||Transcribed locus, moderately similar to NP_001952.1 eukaryotic translation elongation factor 2; polypeptidyl-tRNA translocase [Homo sapiens]||Antigen MLAA-42	Mm.240371||Mm.289431||Mm.340611||Mm.362622||Mm.368228	Similar to Elongation factor 2 (EF-2)||Eukaryotic translation elongation factor 2||Similar to Elongation factor 2 (EF-2)||Transcribed locus, strongly similar to NP_001952.1 eukaryotic translation elongation factor 2; polypeptidyl-tRNA translocase [Homo sa	326929	eukaryotic translation elongation factor 2, like	LG 2
BM181749	Dr.15088	Lectin, galactoside-binding, soluble, 1 (galectin 1)-like 3	zgc:66283	biological process unknown||sugar binding||cellular component unknown||galactoside binding	Unknown [-]	fv53e09.x1 Sugano SJD adult male Danio rerio cDNA clone 5412208 3' similar to SW:LEG1_CRIGR P48538 GALECTIN-1 ;, mRNA sequence.	sp:P09382		PROTGI=126155; PROTID=sp:P09382; PCT=47.11; ALN=120	sp:P16045		PROTGI=126172; PROTID=sp:P16045; PCT=47.11; ALN=120	Hs.445351	Lectin, galactoside-binding, soluble, 1 (galectin 1)	Mm.43831||Mm.341767||Mm.359946	Lectin, galactose binding, soluble 1||Similar to 14 kDa beta-galactoside-binding lectin||Transcribed locus	393486	lectin, galactoside-binding, soluble, 1 (galectin 1)-like 3
BI979895	Dr.18980	Transcribed locus			Unknown [-]	ft77c07.x1 Gong zebrafish ovary Danio rerio cDNA clone 5159412 3', mRNA sequence.
BI890160					Unknown [-]	ZF637-2-001915 Zebrafish shield stage whole embryo cDNA library MPMGp637 Danio rerio cDNA clone MPMGP637_4I11;MPMGP637I114 5', mRNA sequence.
AI330805	Dr.23504	Wu:fb02f09	wu:fb02f09		Unknown [-]	fb02f09.x1 zebrafish fin day3 regeneration Danio rerio cDNA 3', mRNA sequence.											337234	wu:fb02f09	LG 6
BI983850	Dr.16861	Zgc:56547	zgc:56547	nucleus||transcription regulator activity||regulation of transcription	Unknown [-]	fu09b01.x3 Campbell zebrafish ovary Danio rerio cDNA clone 5304529 3' similar to SW:USF1_XENBO Q07957 UPSTREAM STIMULATORY FACTOR 1 ;, mRNA sequence.	pir:S13525		PROTGI=108022; PROTID=pir:S13525; PCT=57.59; ALN=307	sp:Q61069		PROTGI=2842641; PROTID=sp:Q61069; PCT=57.28; ALN=307	Hs.414880	Upstream transcription factor 1	Mm.8	Upstream transcription factor 1	393266	zgc:56547
BI889864	Dr.18245	Transcribed locus, weakly similar to NP_989673.1 lymphocyte-specific protein 1 [Gallus gallus]			Unknown [-]	ZF637-2-001619 Zebrafish shield stage whole embryo cDNA library MPMGp637 Danio rerio cDNA clone MPMGP637_3B14;MPMGP637B143 5', mRNA sequence.	ref:NP_149129.1		PROTGI=15149461; PROTID=ref:NP_149129.1; PCT=33.99; ALN=201	pir:A30533		PROTGI=91051; PROTID=pir:A30533; PCT=32.95; ALN=170	Hs.449331	Transcribed locus, moderately similar to NP_775735.1 l(3)mbt-like 4 [Homo sapiens]	Mm.308134	RIKEN cDNA C920027I18 gene
BM070558	Dr.13513	OTU domain, ubiquitin aldehyde binding 1	zgc:92839	biological process unknown||molecular function unknown||cellular component unknown	Unknown [-]	fv01c03.x1 zebrafish adult brain Danio rerio cDNA clone 5385220 3' similar to TR:Q9VL00 Q9VL00 CG4968 PROTEIN. ;, mRNA sequence.	ref:NP_060140.1		PROTGI=8923114; PROTID=ref:NP_060140.1; PCT=80.23; ALN=263	ref:NP_080856.1		PROTGI=13386070; PROTID=ref:NP_080856.1; PCT=48.03; ALN=228	Hs.473788	OTU domain, ubiquitin aldehyde binding 1	Mm.203921	OTU domain, ubiquitin aldehyde binding 1	436773	OTU domain, ubiquitin aldehyde binding 1
AI883706	Dr.20617	Splicing factor, arginine/serine-rich 1 (splicing factor 2, alternate splicing factor)	sfrs1	nuclear mRNA splicing, via spliceosome||nucleic acid binding||RNA binding||nucleus||mRNA processing	Unknown [-]	fc69a10.y1 Zebrafish WashU MPIMG EST Danio rerio cDNA clone IMAGE:3726618 5', mRNA sequence.	pir:C40040		PROTGI=105295; PROTID=pir:C40040; PCT=96.72; ALN=183	pir:S26404		PROTGI=284701; PROTID=pir:S26404; PCT=95.70; ALN=186	Hs.68714	Splicing factor, arginine/serine-rich 1 (splicing factor 2, alternate splicing factor)	Mm.45645	Splicing factor, arginine/serine-rich 1 (ASF/SF2)	393565	splicing factor, arginine/serine-rich 1 (splicing factor 2, alternate splicing factor)	LG 21
BM104110	Dr.34563	Wu:fv47b07	wu:fv47b07		Unknown [-]	fv47b07.x1 Sugano SJD adult male Danio rerio cDNA clone 5411652 3', mRNA sequence.	ref:NP_115980.1		PROTGI=14211919; PROTID=ref:NP_115980.1; PCT=75.85; ALN=206	sp:Q61165		PROTGI=2498048; PROTID=sp:Q61165; PCT=46.81; ALN=94	Hs.496057	Solute carrier family 9 (sodium/hydrogen exchanger), isoform 7	Mm.132983||Mm.373373	Solute carrier family 9 (sodium/hydrogen exchanger), isoform 7||Transcribed locus, moderately similar to XP_420229.1 PREDICTED: similar to SLC9A6 protein [Gallus gallus]	386964	wu:fv47b07	LG 14
AW117108	Dr.5844	Transcribed locus			Unknown [-]	fe18g07.x1 Zebrafish WashU MPIMG EST Danio rerio cDNA clone IMAGE:3739260 3', mRNA sequence.
BI708733					Unknown [-]	fs58f09.y1 Zebrafish SJD day 8 fin regeneration Danio rerio cDNA clone 5072032 5' similar to contains element L1 repetitive element ;, mRNA sequence.
AW567160	Dr.2184	Wu:fc28g11	wu:fc28g11		Unknown [-]	fk34f09.x1 zebrafish fin day1 regeneration Danio rerio cDNA 3', mRNA sequence.	sp:Q9NZM4		PROTGI=18203330; PROTID=sp:Q9NZM4; PCT=49.52; ALN=101				Hs.97244	Glioma tumor suppressor candidate region gene 1	Mm.333587	Glioma tumor suppressor candidate region gene 1	324434	wu:fc28g11	LG 18
AW174328	Dr.37937	Wu:fi41g07	wu:fi41g07		Unknown [-]	fi41g07.y1 Sugano Kawakami zebrafish DRA Danio rerio cDNA clone 2640252 5' similar to SW:EPIT_MOUSE P56677 EPITHIN ;, mRNA sequence.	ref:NP_068813.1		PROTGI=11415040; PROTID=ref:NP_068813.1; PCT=52.97; ALN=232	sp:P56677		PROTGI=13959712; PROTID=sp:P56677; PCT=52.54; ALN=232	Hs.504315	Suppression of tumorigenicity 14 (colon carcinoma, matriptase, epithin)	Mm.243926	Suppression of tumorigenicity 14 (colon carcinoma)	334341	wu:fi41g07	LG 18
AW777642	Dr.23174	Wu:fk48e08	wu:fk48e08		Unknown [-]	fk48e08.x1 Zebrafish 15-19hr embryonic cDNA Danio rerio cDNA 3', mRNA sequence.	pir:T17244		PROTGI=7512891; PROTID=pir:T17244; PCT=84.55; ALN=123				Hs.404758||Hs.493975||Hs.512457||Hs.546588	Similar to mitochondrial C1-tetrahydrofolate synthase||Hypothetical protein LOC286297||Similar to mitochondrial C1-tetrahydrofolate synthase||Transcribed locus, strongly similar to XP_520439.1 PREDICTED: similar to bA251O17.4 (similar to methylenetetrahyd			334673	wu:fk48e08	LG 20
AJ293864				nucleic acid binding||nucleus||zinc ion binding	Unknown [0000000]	Danio rerio partial spa3 gene for putative spalt protein., product = putative spalt protein, gene = spa3, location = <1..>982, protein_id = CAC05357.1, codon_start = 2, db_xref = GI:9931088, name = CDS											170964	sal-like 3 (Drosophila)
AW154679	Dr.9450	Zgc:63724	zgc:63724	biological process unknown||molecular function unknown||cellular component unknown	Unknown [-]	fi31c01.x1 Sugano Kawakami zebrafish DRA Danio rerio cDNA clone 2639232 3', mRNA sequence.							Hs.260855	NSE1	Mm.227253	Expressed sequence AW125753	393590	zgc:63724
BI888084					Unknown [-]	ZF637-1-002339 Zebrafish shield stage whole embryo cDNA library MPMGp637 Danio rerio cDNA clone MPMGp637_10J16;MPMGp637J1610 5', mRNA sequence.
BI429006	Dr.12561	Calcium/calmodulin-dependent protein kinase (CaM kinase) II delta	zgc:92792	protein kinase activity||protein serine/threonine kinase activity||protein-tyrosine kinase activity||ATP binding||protein amino acid phosphorylation||cellular component unknown||kinase activity	Unknown [-]	fr71b11.y1 zebrafish adult brain Danio rerio cDNA clone 4966220 5' similar to SW:KCCD_RAT P15791 CALCIUM/CALMODULIN-DEPENDENT PROTEIN KINASE TYPE II DELTA CHAIN ;, mRNA sequence.	pir:B46619		PROTGI=422769; PROTID=pir:B46619; PCT=83.95; ALN=487	ref:NP_076302.1		PROTGI=18158420; PROTID=ref:NP_076302.1; PCT=90.82; ALN=490	Hs.351887	Calcium/calmodulin-dependent protein kinase (CaM kinase) II beta	Mm.4857	Calcium/calmodulin-dependent protein kinase II, beta	436815	calcium/calmodulin-dependent protein kinase (CaM kinase) II delta
AI354010	Dr.40593	Transcribed locus, weakly similar to NP_000486.1 alpha 5 type IV collagen isoform 1, precursor; collagen IV, alpha-5 polypeptide; collagen of basement membrane, alpha-5 chain [Homo sapiens]			Unknown [-]	zeh1275.seq.F Zebrafish Embryonic Heart cDNA Library Danio rerio cDNA 5', mRNA sequence.	pir:A61262		PROTGI=2134839; PROTID=pir:A61262; PCT=41; ALN=141	pir:S57243		PROTGI=1363108; PROTID=pir:S57243; PCT=40; ALN=117	Hs.97540||Hs.126691||Hs.147835||Hs.408182||Hs.470573||Hs.525217||Hs.532675||Hs.534875||Hs.534931||Hs.551580	Hypothetical gene supported by BC032913; BC048425||Transcribed locus, weakly similar to NP_997360.1 FLJ27365 protein [Homo sapiens]||Similar to putative protein (2F299)||Collagen, type II, alpha 1 (primary osteoarthritis, spondyloepiphyseal dysplasia, con	Mm.2423||Mm.355124	Procollagen, type II, alpha 1||Transcribed locus
AI601793	Dr.47173	Wu:fc12a01	wu:fc12a01		Unknown [-]	fc12a01.x1 Zebrafish WashU MPIMG EST Danio rerio cDNA clone IMAGE:3721128 3', mRNA sequence.	sp:P02568		PROTGI=113287; PROTID=sp:P02568; PCT=97.67; ALN=86	sp:P02568		PROTGI=113287; PROTID=sp:P02568; PCT=97.67; ALN=86	Hs.430644||Hs.444128||Hs.465330||Hs.474108||Hs.534692||Hs.549410||Hs.553099	Transcribed locus, strongly similar to NP_005150.1 cardiac muscle alpha actin proprotein; smooth muscle actin [Homo sapiens]||CDNA clone IMAGE:5200118, partial cds||Transcribed locus, moderately similar to NP_005150.1 cardiac muscle alpha actin proprotein	Mm.686||Mm.296636||Mm.302056||Mm.321967||Mm.341579||Mm.359490||Mm.372911	Transcribed locus||Transcribed locus, strongly similar to NP_005150.1 cardiac muscle alpha actin proprotein; smooth muscle actin [Homo sapiens]||Gene model 1841, (NCBI)||Transcribed locus, strongly similar to NP_005150.1 cardiac muscle alpha actin proprot	323852	wu:fc12a01	LG 7
BI885944					Unknown [-]	ZF637-1-000212 Zebrafish shield stage whole embryo cDNA library MPMGp637 Danio rerio cDNA clone MPMGp637_6C15;MPMGp637C156 5', mRNA sequence.
AW076805	Dr.22335	Transcribed locus			Unknown [-]	fj04a09.x1 Zebrafish adult olfactory Danio rerio cDNA 3', mRNA sequence.
AF230807	Dr.8230	PITP-less RdgB-like protein	plrdgb	metal ion binding	lipid metabolism [0006629]	Danio rerio PITP-less RdgB-like protein (plrdgB) mRNA, complete cds.	ref:NP_112497.1		PROTGI=13654296; PROTID=ref:NP_112497.1; PCT=58.30; ALN=900	ref:NP_035386.1		PROTGI=6755304; PROTID=ref:NP_035386.1; PCT=51.29; ALN=918	Hs.272759	Phosphatidylinositol transfer protein, membrane-associated 2	Mm.44261	Phosphatidylinositol transfer protein, membrane-associated 2	58096	PITP-less RdgB-like protein	LG 21
U89295	Dr.536	Eph-like kinase 1	ek1	protein kinase activity||protein-tyrosine kinase activity||receptor activity||ephrin receptor activity||ATP binding||protein amino acid phosphorylation||transmembrane receptor protein tyrosine kinase signaling pathway||membrane||integral to membrane||kina	signal transduction [0007165]	Danio rerio Eph-like kinase 1 (zek1) mRNA, complete cds.	sp:P54764		PROTGI=1711371; PROTID=sp:P54764; PCT=64.02; ALN=964	sp:Q03137		PROTGI=585374; PROTID=sp:Q03137; PCT=63.88; ALN=978	Hs.371218	EPH receptor A4	Mm.3249	Eph receptor A4	30311	eph-like kinase 1	LG 20
BG884044	Dr.4867	Wu:fb64e01	wu:fb64e01		Unknown [-]	fp30d06.y1 zebrafish gridded kidney Danio rerio cDNA clone 4744739 5' similar to SW:HPT_CANFA P19006 HAPTOGLOBIN ALPHA AND BETA CHAINS. ;, mRNA sequence.	sp:P00739		PROTGI=123510; PROTID=sp:P00739; PCT=34.21; ALN=215	ref:NP_059066.1		PROTGI=8850219; PROTID=ref:NP_059066.1; PCT=32.89; ALN=215	Hs.512155	Haptoglobin-related protein			322539	wu:fb64e01	LG 8
BG306110	Dr.46183	Transcribed locus			Unknown [-]	fm52d02.x1 Zebrafish adult retina cDNA Danio rerio cDNA clone 4199067 3', mRNA sequence.
[truncated: 622 more rows]
