# Supplementary material for: Genomewide Expression Analysis in Zebrafish mind bomb Alleles with Pancreas Defects of Different Severity Identifies Putative Notch Responsive Genes
Source: PLoS One. 2008 Jan 23;3(1):e1479. doi: 10.1371/journal.pone.0001479 (PMC2195453; doi:10.1371/journal.pone.0001479)
Supplement: Table S8 — List of significantly expressed genes (q = 0.0) common to all three mib mutant alleles at 48 hpf. (0.04 MB XLS) [file pone.0001479.s008.xls]

## Sheet: Sheet1
Table S8. List of significantly expressed genes (q=0.0) common to all three mib mutant alleles at 48 hpf.
Input ID	Unigene ID	Unigene Name	Gene symbol	Gene Ontology	Gene Ontology(Compugen)	Unigene Name(Compugen)	Human_prot_simil_id	Human_simil_descp	Human_prot_identity	Mouse_prot_simil_id	Mouse_simil_descp	Mouse_prot_identity	HomoloGene ID(Human)	HomoloGene Name(Human)	HomoloGene ID(Mouse)	HomoloGene Name(Mouse)	Entrez GeneID	Entrez Gene	Chromosome
Up-regulated genes
BM024808	Dr.2009	Transcribed locus, strongly similar to NP_036611.2 tyrosine 3-monooxygenase/tryptophan 5-monooxygenase activation protein, gamma polypeptide; 14-3-3 gamma [Homo sapiens]			Unknown [-]	fu73c08.x1 zebrafish adult brain Danio rerio cDNA clone 5334927 3', mRNA sequence.	sp:P35214		PROTGI=461427; PROTID=sp:P35214; PCT=93.79; ALN=177	sp:P35214		PROTGI=461427; PROTID=sp:P35214; PCT=93.79; ALN=177	Hs.226755	Tyrosine 3-monooxygenase/tryptophan 5-monooxygenase activation protein, eta polypeptide	Mm.332314	Tyrosine 3-monooxygenase/tryptophan 5-monooxygenase activation protein, eta polypeptide
U89710	Dr.264	Gefiltin	gefiltin	structural molecule activity||intermediate filament	myogenesis [0007519]	Danio rerio gefiltin mRNA, complete cds.	ref:NP_116116.1		PROTGI=14249342; PROTID=ref:NP_116116.1; PCT=55.18; ALN=470	sp:P46660		PROTGI=1168394; PROTID=sp:P46660; PCT=56.67; ALN=462	Hs.500916	Internexin neuronal intermediate filament protein, alpha	Mm.276251	Internexin neuronal intermediate filament protein, alpha	30230	gefiltin	LG 1
BI672412	Dr.33776	Wu:fc16h11	wu:fc16h11		Unknown [-]	ft39g03.x1 Gong zebrafish testis Danio rerio cDNA clone 5153092 3', mRNA sequence.											324018	wu:fc16h11	LG 6
BM102193	Dr.16132	Transcribed locus			Unknown [-]	fv14c08.x1 zebrafish adult brain Danio rerio cDNA clone 5386383 3', mRNA sequence.
BI670912	Dr.11241	Calmodulin 1b	calm1b	biological process unknown||calcium ion binding||cellular component unknown	Unknown [-]	fp58a09.x1 Zebrafish adult retina cDNA Danio rerio cDNA clone 4786073 3', mRNA sequence.	sp:P02593		PROTGI=115512; PROTID=sp:P02593; PCT=100.00; ALN=149	sp:P02593		PROTGI=115512; PROTID=sp:P02593; PCT=100.00; ALN=149	Hs.282410||Hs.468442||Hs.515487	Calmodulin 1 (phosphorylase kinase, delta)||Calmodulin 2 (phosphorylase kinase, delta)||Calmodulin 3 (phosphorylase kinase, delta)	Mm.20079||Mm.285993||Mm.288630||Mm.321915||Mm.329243||Mm.359123	Calmodulin-like 3||Calmodulin 1||Calmodulin 3||PREDICTED: Mus musculus similar to calmodulin 1; Calmodulin 1 (phosphorylase kinase, delta); Calmodulin 1 (phosphorylase kinase delta) (LOC381811), mRNA||Calmodulin 2||Similar to calmodulin - rabbit (tentativ	368217	calmodulin 1b
AW077024	Dr.46855	Wu:fj33h07	wu:fj33h07		Unknown [-]	fj33h07.x1 zebrafish adult brain Danio rerio cDNA 3' similar to gb:X79535 TUBULIN BETA-2 CHAIN (HUMAN);, mRNA sequence.	ref:NP_001060.1		PROTGI=4507729; PROTID=ref:NP_001060.1; PCT=93.13; ALN=233	prf:1304282B		PROTGI=225481; PROTID=prf:1304282B; PCT=90.13; ALN=233	Hs.110837||Hs.146530||Hs.193491||Hs.280936||Hs.300701||Hs.303023||Hs.433615||Hs.507860||Hs.511743||Hs.512712||Hs.533059||Hs.548804	Tubulin, beta 4||Transcribed locus, strongly similar to NP_006079.1 tubulin, beta, 2 [Homo sapiens]||Tubulin, beta 6||Similar to tubulin, beta 8; HSA10p15 beta-tubulin 4Q (TUBB4Q) gene||Tubulin, beta polypeptide paralog||Tubulin, beta 1||Tubulin, beta, 2|	Mm.7420||Mm.40068||Mm.45285||Mm.181860||Mm.194735||Mm.227260||Mm.246377||Mm.273538||Mm.318997||Mm.359210||Mm.371650	Tubulin, beta 4||Tubulin, beta 3||Transcribed locus, strongly similar to NP_110400.1 beta tubulin 1, class VI [Homo sapiens]||Tubulin, beta 6||RIKEN cDNA 2410129E14 gene||RIKEN cDNA 4930542G03 gene||Tubulin, beta 2||Tubulin, beta 5||Similar to Tubulin bet	335825	wu:fj33h07	LG 2
BM185502	Dr.15227	Transcribed locus			Unknown [-]	fv72b12.y1 zebrafish adult brain Danio rerio cDNA clone 5413967 5', mRNA sequence.
BI982778	Dr.31359	CDNA clone IMAGE:7270639			Unknown [-]	fu54b07.x1 zebrafish adult brain Danio rerio cDNA clone 5333316 3' similar to TR:Q62364 Q62364 TUBULIN, BETA 4 ;, mRNA sequence.	sp:P05217		PROTGI=135459; PROTID=sp:P05217; PCT=98.79; ALN=248	sp:P05218		PROTGI=135471; PROTID=sp:P05218; PCT=99.60; ALN=248
AW170881	Dr.35467	Wu:fi33g10	wu:fi33g10		Unknown [-]	fi33g10.x1 Sugano Kawakami zebrafish DRA Danio rerio cDNA clone 2639490 3' similar to contains Alu repetitive element;, mRNA sequence.											334150	wu:fi33g10	LG 5
AF006831	Dr.19380	Thymosin, beta	LOC402820	actin binding||cytoplasm||cytoskeleton||cytoskeleton organization and biogenesis	immune response [0006955]	Danio rerio beta-thymosin mRNA, complete cds.	ref:NP_066926.1		PROTGI=10863895; PROTID=ref:NP_066926.1; PCT=78.57; ALN=42	pir:A37217		PROTGI=111143; PROTID=pir:A37217; PCT=77.27; ALN=43	Hs.100914||Hs.159201||Hs.547676	Centrosomal protein 192 kDa||Thymosin, beta 4, Y-linked||CDNA clone IMAGE:3910094, partial cds	Mm.30857||Mm.31760||Mm.151338||Mm.312842||Mm.374497	RIKEN cDNA 4631422C13 gene||RIKEN cDNA D430014P18 gene||Transcribed locus, weakly similar to XP_537341.1 PREDICTED: similar to centrosomal protein 192 kDa isoform 1 [Canis familiaris]||RIKEN cDNA 1700034B16 gene||Transcribed locus, weakly similar to XP_53	402820	thymosin, beta
AF342938	Dr.27180	Peroxisome proliferator activated receptor beta 2	pparb2	DNA binding||transcription factor activity||steroid hormone receptor activity||receptor activity||ligand-dependent nuclear receptor activity||nucleus||transcription||regulation of transcription, DNA-dependent||metal ion binding	lipid metabolism [0006629]	Danio rerio peroxisome proliferator-activated receptor beta 2 mRNA, partial cds.	sp:Q03181		PROTGI=417522; PROTID=sp:Q03181; PCT=81.52; ALN=366	pir:I55442		PROTGI=2137628; PROTID=pir:I55442; PCT=80.86; ALN=366	Hs.485196	Peroxisome proliferative activated receptor, delta	Mm.328914	Peroxisome proliferator activator receptor delta	30754	peroxisome proliferator activated receptor beta 2
BM184598	Dr.358	Tetraspanin 7	zgc:63823	biological process unknown||molecular function unknown||integral to membrane	Unknown [-]	fv70b06.y1 Sugano SJD adult male Danio rerio cDNA clone 5413595 5' similar to TR:Q9YHY5 Q9YHY5 SCAFFOLD ATTACHMENT FACTOR A. ;, mRNA sequence.	sp:P41732		PROTGI=17380550; PROTID=sp:P41732; PCT=61.04; ALN=247	sp:Q62283		PROTGI=17380576; PROTID=sp:Q62283; PCT=61.45; ALN=247	Hs.441664	Tetraspanin 7	Mm.18590||Mm.261760	Tetraspanin 7||Similar to Transmembrane 4 superfamily member 2 (Cell surface glycoprotein A15) (PE31) (TALLA homolog)	406802	tetraspanin 7	LG 14
BE605893	Dr.24185	Transcribed locus			Unknown [-]	fl22g12.x1 Zebrafish Research Genetics C32 fin Danio rerio cDNA 3', mRNA sequence.
AI958583	Dr.27656	Transcribed locus			Unknown [-]	fc93g09.x1 Zebrafish WashU MPIMG EST Danio rerio cDNA clone IMAGE:3728992 3', mRNA sequence.
BI671008					Unknown [-]	fp59d07.x1 Zebrafish adult retina cDNA Danio rerio cDNA clone 4786236 3', mRNA sequence.
BI981168	Dr.14773	Wu:fv02d03	wu:fv02d03		Unknown [-]	fu40f05.x1 zebrafish adult brain Danio rerio cDNA clone 5331992 3', mRNA sequence.	pir:JC4940		PROTGI=2136212; PROTID=pir:JC4940; PCT=61.59; ALN=138	ref:NP_038709.1		PROTGI=8567410; PROTID=ref:NP_038709.1; PCT=59.42; ALN=138	Hs.225936||Hs.493804||Hs.529566	Synapsin I||CDNA FLJ30875 fis, clone FEBRA2004331||Hypothetical gene supported by AK090593	Mm.370211	Synapsin I	386963	wu:fv02d03	LG 15
BG308711	Dr.11049	Transcribed locus			Unknown [-]	fl88f11.x1 Zebrafish adult retina cDNA Danio rerio cDNA clone 4143908 4143908 3', mRNA sequence.
AW282035	Dr.22825	Transcribed locus			Unknown [-]	fj61c08.x1 zebrafish adult brain Danio rerio cDNA 3' similar to contains element PTR7 repetitive element ;, mRNA sequence.
BM025117	Dr.15225	Transcribed locus			Unknown [-]	fu64a10.y1 zebrafish adult brain Danio rerio cDNA clone 5334066 5', mRNA sequence.
BI982141	Dr.3199	Transcribed locus, weakly similar to XP_418260.1 PREDICTED: similar to SR-related CTD associated factor 6 [Gallus gallus]			Unknown [-]	fu60g05.x1 zebrafish adult brain Danio rerio cDNA clone 5333960 3', mRNA sequence.	sp:Q04844		PROTGI=1168301; PROTID=sp:Q04844; PCT=64.10; ALN=78	sp:P20782		PROTGI=113093; PROTID=sp:P20782; PCT=65.38; ALN=78	Hs.386465	Calcium homeostasis endoplasmic reticulum protein	Mm.30136	Calcium homeostasis endoplasmic reticulum protein
BG308676					Unknown [-]	fl86b09.x1 Zebrafish adult retina cDNA Danio rerio cDNA clone 4143688 4143688 3', mRNA sequence.
BG891932	Dr.1259	Wu:fa98e11	wu:fa98e11		Unknown [-]	fp43g06.x1 zebrafish gridded kidney Danio rerio cDNA clone 4759498 3', mRNA sequence.											337130	wu:fa98e11
BM155827	Dr.15407	Lectin, galactoside-binding, soluble, 1 (galectin 1)-like 1	wu:fe06c09	biological process unknown||sugar binding||cellular component unknown||galactoside binding	Unknown [-]	fw40c01.y1 Zebrafish SJD 3 day embryo Danio rerio cDNA clone 5567208 5', mRNA sequence.	sp:P09382		PROTGI=126155; PROTID=sp:P09382; PCT=38.10; ALN=126	sp:P16045		PROTGI=126172; PROTID=sp:P16045; PCT=39.68; ALN=126	Hs.445351	Lectin, galactoside-binding, soluble, 1 (galectin 1)	Mm.43831||Mm.341767||Mm.359946	Lectin, galactose binding, soluble 1||Similar to 14 kDa beta-galactoside-binding lectin||Transcribed locus	326706	lectin, galactoside-binding, soluble, 1 (galectin 1)-like 1	LG 3
BI845367	Dr.18900	Transcribed locus			Unknown [-]	fs94h04.y1 Zebrafish neuronal Danio rerio cDNA clone 5077494 5', mRNA sequence.
BM070561	Dr.14766	Transcribed locus			Unknown [-]	fv01c06.x1 zebrafish adult brain Danio rerio cDNA clone 5385226 3' similar to contains element LTR5 repetitive element ;, mRNA sequence.
BI982411	Dr.3989	Zgc:92325	zgc:92325	neurotransmitter transport||cellular component unknown||syntaxin binding	Unknown [-]	fu61g04.x1 zebrafish adult brain Danio rerio cDNA clone 5333959 3', mRNA sequence.	ref:NP_006641.1		PROTGI=5729783; PROTID=ref:NP_006641.1; PCT=73.33; ALN=133	pir:D57233		PROTGI=2137226; PROTID=pir:D57233; PCT=73.33; ALN=133	Hs.534389	Complexin 2	Mm.268902	Complexin 2	436732	zgc:92325
AW184433	Dr.22334	Zgc:112035		biological process unknown||molecular function unknown||cellular component unknown	Unknown [-]	fj14b06.y1 Zebrafish adult olfactory Danio rerio cDNA 5' similar to SW:CD20_HUMAN P11836 B-LYMPHOCYTE ANTIGEN CD20 ;, mRNA sequence.	ref:NP_113645.1		PROTGI=13899295; PROTID=ref:NP_113645.1; PCT=42.86; ALN=168	ref:NP_071875.1		PROTGI=11967957; PROTID=ref:NP_071875.1; PCT=35.89; ALN=196			Mm.2072||Mm.33957||Mm.139320||Mm.233909||Mm.353643||Mm.361429	Membrane-spanning 4-domains, subfamily A, member 4D||Membrane-spanning 4-domains, subfamily A, member 4B||RIKEN cDNA 5033428B15 gene||Similar to membrane-spanning 4-domains, subfamily A, member 4C; membrane-spanning 4-domains, subfamily A, member 9||Membr	550363	zgc:112035
BM072375	Dr.7352	Zgc:73200	zgc:73200	ubiquitin conjugating enzyme activity||protein modification||ubiquitin cycle||cellular component unknown||ligase activity	Unknown [-]	fv09b04.x1 zebrafish adult brain Danio rerio cDNA clone 5385942 3', mRNA sequence.	sp:P51669		PROTGI=1717849; PROTID=sp:P51669; PCT=97.28; ALN=147	sp:P51669		PROTGI=1717849; PROTID=sp:P51669; PCT=97.28; ALN=147	Hs.19196||Hs.108332||Hs.460809||Hs.472031||Hs.518773	Ubiquitin-conjugating enzyme E2D 4 (putative)||Ubiquitin-conjugating enzyme E2D 2 (UBC4/5 homolog, yeast)||Hypothetical protein MGC42638||Ubiquitin-conjugating enzyme E2D 3 (UBC4/5 homolog, yeast)||Ubiquitin-conjugating enzyme E2D 3 (UBC4/5 homolog, yeast	Mm.45616||Mm.49884||Mm.180052||Mm.297334||Mm.314030	RIKEN cDNA 1700013N18 gene||Ubiquitin-conjugating enzyme E2D 3 (UBC4/5 homolog, yeast)||Ubiquitin-conjugating enzyme E2D 2||Similar to UBE2D3||RIKEN cDNA 4921517N04 gene	335444	zgc:73200	LG 14
AB055669	Dr.25291	D93 mRNA, 3UTR, partial sequence			Unknown [0000000]	Danio rerio D93 mRNA, 3'UTR, partial sequence.	sp:P52742		PROTGI=1731411; PROTID=sp:P52742; PCT=52.10; ALN=167	sp:P08043		PROTGI=125631; PROTID=sp:P08043; PCT=47.90; ALN=167
AW420768	Dr.41221	Transcribed locus, moderately similar to XP_547578.1 PREDICTED: similar to SNARE-associated protein Snapin (Synaptosomal-associated protein 25 binding protein) (SNAP-associated protein) [Canis familiaris]			Unknown [-]	fj86f06.x1 zebrafish gridded kidney Danio rerio cDNA 3', mRNA sequence.	ref:NP_036569.1		PROTGI=6912674; PROTID=ref:NP_036569.1; PCT=81.15; ALN=122	ref:NP_035559.1		PROTGI=6755590; PROTID=ref:NP_035559.1; PCT=81.97; ALN=122	Hs.32018	SNAP-associated protein	Mm.331182	SNAP-associated protein
Down-regulated genes
BM072241	Dr.30552	Hairy and enhancer of split 5 (Drosophila)	hes5	nucleus||transcription regulator activity||regulation of transcription	Unknown [-]	fv07b05.x1 zebrafish adult brain Danio rerio cDNA clone 5385920 3', mRNA sequence.	sp:Q9Y543		PROTGI=12643954; PROTID=sp:Q9Y543; PCT=32.72; ALN=134	pir:A55438		PROTGI=1083544; PROTID=pir:A55438; PCT=43.45; ALN=149	Hs.57971	Hairy and enhancer of split 5 (Drosophila)	Mm.137268	Hairy and enhancer of split 5 (Drosophila)	359836	hairy and enhancer of split 5 (Drosophila)
AW174218	Dr.2433	CDNA clone IMAGE:7042549			Unknown [-]	fi40e11.y1 Sugano Kawakami zebrafish DRA Danio rerio cDNA clone 2640140 5' similar to SW:EST2_RABIT P14943 LIVER CARBOXYLESTERASE 2 ;, mRNA sequence.	ref:NP_003860.1		PROTGI=4504565; PROTID=ref:NP_003860.1; PCT=44.94; ALN=528	pir:A55281		PROTGI=1083246; PROTID=pir:A55281; PCT=42.50; ALN=540	Hs.268700||Hs.282975||Hs.546857	Esterase 31||Carboxylesterase 2 (intestine, liver)||Transcribed locus, strongly similar to NP_003860.2 carboxylesterase 2 isoform 1; intestinal carboxylesterase; liver carboxylesterase-2 [Homo sapiens]	Mm.26580||Mm.28191||Mm.218630||Mm.223646||Mm.278598||Mm.334758||Mm.334759	RIKEN cDNA 2210023G05 gene||Carboxylesterase 2||Carboxylesterase 5||CDNA sequence BC015286||RIKEN cDNA 2310038E17 gene||RIKEN cDNA 9230110F11 gene||Similar to Hypothetical protein LOC234669	566132	similar to carboxylesterase 2 isoform 1
AW421939	Dr.38360	CDNA clone IMAGE:7138028			Unknown [-]	fi88e06.y1 Sugano Kawakami zebrafish DRA Danio rerio cDNA clone 2644738 5' similar to TR:Q91480 Q91480 APOLIPOPROTEIN B ;, mRNA sequence.	sp:P04114		PROTGI=114014; PROTID=sp:P04114; PCT=33.47; ALN=245	pir:JH0101		PROTGI=109577; PROTID=pir:JH0101; PCT=36.26; ALN=182	Hs.120759	Apolipoprotein B (including Ag(x) antigen)	Mm.221239	Apolipoprotein B
BF717548	Dr.29079	Wu:fb98g08	wu:fb98g08		Unknown [-]	fd46g03.y1 Zebrafish WashU MPIMG EST Danio rerio cDNA clone IMAGE:3732820 5' similar to SW:APC2_MOUSE Q05020 APOLIPOPROTEIN C-II PRECURSOR ;, mRNA sequence.											323448	wu:fb98g08	LG 16
AI878715	Dr.3920	Oligodendrocyte lineage transcription factor 2	olig2	nucleus||neuroblast fate determination||glial cell fate determination||transcription regulator activity||regulation of transcription||positive regulation of neurogenesis	Unknown [-]	fc64h07.x1 Zebrafish WashU MPIMG EST Danio rerio cDNA clone IMAGE:3726205 3', mRNA sequence.	sp:Q13516		PROTGI=6685867; PROTID=sp:Q13516; PCT=58.63; ALN=278	ref:NP_058663.1		PROTGI=8393874; PROTID=ref:NP_058663.1; PCT=58.51; ALN=273	Hs.195398	Oligodendrocyte transcription factor 3	Mm.156946	Oligodendrocyte transcription factor 3	325288	oligodendrocyte lineage transcription factor 2	LG 4
AW777320	Dr.32667	Wu:fk42c12	wu:fk42c12		Unknown [-]	fk42c12.x1 Zebrafish 15-19hr embryonic cDNA Danio rerio cDNA 3', mRNA sequence.	sp:P14136		PROTGI=121135; PROTID=sp:P14136; PCT=71; ALN=165	pir:VEMSGF		PROTGI=319914; PROTID=pir:VEMSGF; PCT=69; ALN=165					334645	wu:fk42c12	LG 3
BI887717	Dr.983	Phosphoribosylaminoimidazole carboxylase, phosphoribosylaminoimidazole succinocarboxamide synthetase	paics	phosphoribosylaminoimidazole carboxylase activity||phosphoribosylaminoimidazolesuccinocarboxamide synthase activity||purine nucleotide biosynthesis||'de novo' IMP biosynthesis||phosphoribosylaminoimidazole carboxylase complex	Unknown [-]	ZF637-1-001972 Zebrafish shield stage whole embryo cDNA library MPMGp637 Danio rerio cDNA clone MPMGp637_9J15;MPMGp637J159 5', mRNA sequence.	pir:S14147		PROTGI=106347; PROTID=pir:S14147; PCT=78.35; ALN=425	ref:NP_080215.1		PROTGI=13385434; PROTID=ref:NP_080215.1; PCT=77.65; ALN=425	Hs.518774	Phosphoribosylaminoimidazole carboxylase, phosphoribosylaminoimidazole succinocarboxamide synthetase	Mm.182931||Mm.334504	Phosphoribosylaminoimidazole carboxylase, phosphoribosylaminoribosylaminoimidazole, succinocarboxamide synthetase||Transcribed locus, weakly similar to XP_532381.1 PREDICTED: similar to Multifunctional protein ADE2 [Canis familiaris]	321193	phosphoribosylaminoimidazole carboxylase, phosphoribosylaminoimidazole succinocarboxamide synthetase	LG 20
X97332	Dr.5372	Hairy-related 4	her4	somite specification||DNA binding||double-stranded DNA binding||nucleus||regulation of transcription, DNA-dependent||Notch signaling pathway||anterior/posterior pattern formation||transcription regulator activity||regulation of transcription	transcription regulation [0006355]	D.rerio mRNA for HER-4 DNA binding protein.	ref:NP_036391.1		PROTGI=6912414; PROTID=ref:NP_036391.1; PCT=29.19; ALN=148	pir:A55438		PROTGI=1083544; PROTID=pir:A55438; PCT=44.52; ALN=135	Hs.57971	Hairy and enhancer of split 5 (Drosophila)	Mm.137268	Hairy and enhancer of split 5 (Drosophila)	30301	hairy-related 4	LG 23
BI866326	Dr.3211	Transcribed locus, weakly similar to XP_316066.1 ENSANGP00000005861 [Anopheles gambiae]			Unknown [-]	fq43f10.x1 zebrafish adult brain Danio rerio cDNA clone 4834315 3', mRNA sequence.	pir:I58178		PROTGI=2119544; PROTID=pir:I58178; PCT=40.73; ALN=266	sp:P39087		PROTGI=3287972; PROTID=sp:P39087; PCT=40.22; ALN=261	Hs.32763||Hs.503743	Glutamate receptor, ionotropic, AMPA 2||Glutamate receptor, ionotrophic, AMPA 4	Mm.209263||Mm.220224	Glutamate receptor, ionotropic, AMPA4 (alpha 4)||Glutamate receptor, ionotropic, AMPA2 (alpha 2)
AI477980	Dr.31384	Wu:fb64f03	wu:fb64f03	extracellular region||lipid transport||lipid binding||lipoprotein metabolism	Unknown [-]	fb49h05.x1 Zebrafish WashU MPIMG EST Danio rerio cDNA clone IMAGE:3715257 3' similar to SW:APA1_CHICK P08250 APOLIPOPROTEIN A-I PRECURSOR ;, mRNA sequence.	sp:P06727		PROTGI=114006; PROTID=sp:P06727; PCT=27.68; ALN=243	pir:JC1237		PROTGI=109571; PROTID=pir:JC1237; PCT=26.88; ALN=246	Hs.1247	Apolipoprotein A-IV	Mm.4533	Hypothetical LOC403343	322543	wu:fb64f03	LG 16
AI601390	Dr.31979	Wu:fc10f03	wu:fc10f03		Unknown [-]	fc10f03.x1 Zebrafish WashU MPIMG EST Danio rerio cDNA clone IMAGE:3720989 3', mRNA sequence.											323809	wu:fc10f03
AI522447	Dr.30326	DeltaA	dla	calcium ion binding||protein binding||cell communication||Notch signaling pathway||development||embryonic pattern specification||membrane||integral to membrane	Unknown [-]	fb22a08.x1 Zebrafish WashU MPIMG EST Danio rerio cDNA clone IMAGE:3712598 3', mRNA sequence.	sp:O00548		PROTGI=3121982; PROTID=sp:O00548; PCT=64.60; ALN=713	pir:I48324		PROTGI=2137258; PROTID=pir:I48324; PCT=64.58; ALN=720	Hs.379912	Delta-like 1 (Drosophila)	Mm.4875	Hypothetical protein A930024N18	30131	deltaA	LG 1
AI354050	Dr.36278	Provisional gene CK738893	provisionalck738893		Unknown [-]	zeh1328.seq.F Zebrafish Embryonic Heart cDNA Library Danio rerio cDNA 5', mRNA sequence.											492283	provisional gene CK738893
AI331043	Dr.20197	Zgc:103664	zgc:103664	biological process unknown||molecular function unknown	Unknown [-]	fb04g01.y1 zebrafish fin day1 regeneration Danio rerio cDNA 5', mRNA sequence.	ref:NP_003618.1		PROTGI=4505971; PROTID=ref:NP_003618.1; PCT=52.15; ALN=285	ref:NP_067373.1		PROTGI=10946744; PROTID=ref:NP_067373.1; PCT=28.78; ALN=137	Hs.160550	Solute carrier family 43, member 2	Mm.11186	Solute carrier family 43, member 2	494042	zgc:103664
