# Supplementary material for: Genomewide Expression Analysis in Zebrafish mind bomb Alleles with Pancreas Defects of Different Severity Identifies Putative Notch Responsive Genes
Source: PLoS One. 2008 Jan 23;3(1):e1479. doi: 10.1371/journal.pone.0001479 (PMC2195453; doi:10.1371/journal.pone.0001479)
Supplement: Table S9 — List of significantly expressed genes (q = 0.0) specific to ta52b mutants at 48 hpf. (0.08 MB XLS) [file pone.0001479.s009.xls]

## Sheet: Sheet1
Table S9. List of significantly expressed genes (q=0.0) specific to ta52b mutants at 48 hpf.
Input ID	Unigene ID	Unigene Name	Gene symbol	Gene Ontology	Gene Ontology(Compugen)	Unigene Name(Compugen)	Human_prot_simil_id	Human_simil_descp	Human_prot_identity	Mouse_prot_simil_id	Mouse_simil_descp	Mouse_prot_identity	HomoloGene ID(Human)	HomoloGene Name(Human)	HomoloGene ID(Mouse)	HomoloGene Name(Mouse)	Entrez GeneID	Entrez Gene	Chromosome
Up-regulated genes
BM071153	Dr.14782	Transcribed locus, moderately similar to NP_000818.1 glutamate receptor, ionotropic, AMPA 1; AMPA 1 [Homo sapiens]			Unknown [-]	fv03b09.x1 zebrafish adult brain Danio rerio cDNA clone 5385544 3', mRNA sequence.	pir:S49460		PROTGI=1072448; PROTID=pir:S49460; PCT=80.22; ALN=91	ref:NP_062665.1		PROTGI=9790091; PROTID=ref:NP_062665.1; PCT=79.12; ALN=91	Hs.32763||Hs.503743	Glutamate receptor, ionotropic, AMPA 2||Glutamate receptor, ionotrophic, AMPA 4	Mm.209263||Mm.220224	Glutamate receptor, ionotropic, AMPA4 (alpha 4)||Glutamate receptor, ionotropic, AMPA2 (alpha 2)
AI626461	Dr.21423	Wu:fc06e02	wu:fc06e02		Unknown [-]	fc06e02.x1 Zebrafish WashU MPIMG EST Danio rerio cDNA clone IMAGE:3720602 3', mRNA sequence.											323666	wu:fc06e02	LG 23
AI626609	Dr.35897	Wu:fc05d08	wu:fc05d08		Unknown [-]	fc05d08.x1 Zebrafish WashU MPIMG EST Danio rerio cDNA clone IMAGE:3720495 3', mRNA sequence.											323627	wu:fc05d08	LG 20
AW280206	Dr.22774	Wu:fj52d10	wu:fj52d10		Unknown [-]	fj52d10.x1 zebrafish adult brain Danio rerio cDNA 3' similar to contains Alu repetitive element;, mRNA sequence.	pir:T00332		PROTGI=7513018; PROTID=pir:T00332; PCT=61.59; ALN=150	ref:NP_036125.2		PROTGI=15277340; PROTID=ref:NP_036125.2; PCT=63.57; ALN=139	Hs.12376||Hs.455230||Hs.520998	Piccolo (presynaptic cytomatrix protein)||Piccolo (presynaptic cytomatrix protein)||Transcribed locus, strongly similar to NP_064483.1 multidomain presynaptic cytomatrix protein Piccolo [Rattus norvegicus]	Mm.286951||Mm.316930||Mm.332218||Mm.332219||Mm.348601	Transcribed locus||Transcribed locus, weakly similar to XP_357051.2 PREDICTED: similar to sperm protein 3111 [Mus musculus]||Transcribed locus||Piccolo (presynaptic cytomatrix protein)||Transcribed locus	336156	wu:fj52d10	LG 18
BE606155	Dr.737	Jun B proto-oncogene, like	junbl	DNA binding||transcription factor activity||nucleus||regulation of transcription, DNA-dependent	Unknown [-]	fl23f02.y1 Zebrafish Research Genetics C32 fin Danio rerio cDNA 5' similar to SW:JUNB_CYPCA P79703 TRANSCRIPTION FACTOR JUN-B. ;, mRNA sequence.	sp:P17275		PROTGI=135304; PROTID=sp:P17275; PCT=51.81; ALN=310	sp:P09450		PROTGI=135305; PROTID=sp:P09450; PCT=51.69; ALN=310	Hs.25292||Hs.152278	Jun B proto-oncogene||Transcribed locus, strongly similar to XP_524126.1 PREDICTED: similar to Transcription factor jun-B [Pan troglodytes]	Mm.1167	Jun-B oncogene	336038	jun B proto-oncogene, like	LG 3
BG305741	Dr.10183	Early growth response 1	egr1	nucleic acid binding||DNA binding||nucleus||transcription||regulation of transcription, DNA-dependent||zinc ion binding||metal ion binding	Unknown [-]	fm10a08.x1 Zebrafish adult retina cDNA Danio rerio cDNA clone 4145583 3', mRNA sequence.	sp:P18146		PROTGI=119242; PROTID=sp:P18146; PCT=59.18; ALN=511	sp:P08046		PROTGI=119243; PROTID=sp:P08046; PCT=58.88; ALN=511	Hs.326035	Early growth response 1	Mm.181959	Early growth response 1	30498	early growth response 1	LG 14
AW116373	Dr.7554	Zgc:103483	zgc:103483	aminomethyltransferase activity||cytoplasm||glycine catabolism	Unknown [-]	fi14g10.x1 Sugano Kawakami zebrafish DRA Danio rerio cDNA clone 2601186 3', mRNA sequence.	sp:P48728		PROTGI=1346122; PROTID=sp:P48728; PCT=68.75; ALN=368				Hs.102	Aminomethyltransferase (glycine cleavage system protein T)	Mm.229208	Aminomethyltransferase	450000	zgc:103483
BI472540	Dr.1137	Wu:fb01b03	wu:fb01b03		Unknown [-]	fr99g07.x1 Zebrafish adult olfactory Danio rerio cDNA clone 5002548 3', mRNA sequence.	pir:A40866		PROTGI=106285; PROTID=pir:A40866; PCT=38; ALN=146	pir:A36370		PROTGI=110847; PROTID=pir:A36370; PCT=37; ALN=146	Hs.501629	Immediate early response 2	Mm.399	Immediate early response 2	337182	wu:fb01b03	LG 3
AW281300	Dr.22781	Wu:fj53a05	wu:fj53a05		Unknown [-]	fj53a05.y1 zebrafish adult brain Danio rerio cDNA 5' similar to gb:X06661_cds1 CALBINDIN (HUMAN);, mRNA sequence.	sp:P05937		PROTGI=115394; PROTID=sp:P05937; PCT=66.96; ALN=226	sp:P12658		PROTGI=115395; PROTID=sp:P12658; PCT=66.52; ALN=226	Hs.65425	Calbindin 1, 28kDa	Mm.277665	Calbindin-28K	336163	wu:fj53a05	LG 16
AI641420	Dr.33057	Wu:fc14g09	wu:fc14g09		Unknown [-]	fc14g09.x1 Zebrafish WashU MPIMG EST Danio rerio cDNA clone IMAGE:3721408 3', mRNA sequence.											323941	wu:fc14g09	LG 9
BI865647					Unknown [-]	ft23g07.y1 Zebrafish neuronal Danio rerio cDNA clone 5082444 5' similar to contains element THR MER28 repetitive element ;, mRNA sequence.
BI710367	Dr.13839	Zgc:92612		biological process unknown||molecular function unknown||cellular component unknown	Unknown [-]	fq35d09.x1 zebrafish adult brain Danio rerio cDNA clone 4833449 3' similar to TR:Q9Y3E1 Q9Y3E1 CGI-142 PROTEIN. ;, mRNA sequence.	pir:JC7163		PROTGI=11359875; PROTID=pir:JC7163; PCT=74.88; ALN=196	pir:JC5660		PROTGI=7513674; PROTID=pir:JC5660; PCT=56.65; ALN=161	Hs.513954	Hepatoma-derived growth factor, related protein 3	Mm.28887	Hepatoma-derived growth factor, related protein 3	497284	zgc:92612
U34590	Dr.570	LIM homeobox 3	lhx3	DNA binding||transcription factor activity||nucleus||transcription||regulation of transcription, DNA-dependent||zinc ion binding||regulation of transcription||metal ion binding	transcription regulation [0006355]	Danio rerio LIM homeobox protein (lim3) mRNA, complete cds.	sp:Q9UBR4		PROTGI=12643415; PROTID=sp:Q9UBR4; PCT=76.66; ALN=377	sp:P50481		PROTGI=1708829; PROTID=sp:P50481; PCT=74.94; ALN=395	Hs.148427||Hs.496545||Hs.550224	LIM homeobox 3||LIM homeobox 4||CDNA FLJ38931 fis, clone NT2NE2013189	Mm.103624	LIM homeobox protein 4	30455	LIM homeobox 3	LG 5
BG305602	Dr.9871	Recoverin	rcv1	calcium ion binding||calcium ion binding	Unknown [-]	fm06d02.x1 Zebrafish adult retina cDNA Danio rerio cDNA clone 4145331 3', mRNA sequence.	pir:JC1227		PROTGI=107566; PROTID=pir:JC1227; PCT=65.62; ALN=192	pir:S21155		PROTGI=109502; PROTID=pir:S21155; PCT=65.62; ALN=192	Hs.80539	Recoverin	Mm.235863	Recoverin	335650	recoverin	LG 16
AI384166	Dr.23563	Wu:fb12g12	wu:fb12g12		Unknown [-]	fb12g12.x1 zebrafish fin day0 regeneration Danio rerio cDNA 3', mRNA sequence.											336532	wu:fb12g12	LG 23
AW595388	Dr.18064	Zgc:101075	zgc:101075	cytoplasm||phosphate transport	Unknown [-]	fk37c08.y1 zebrafish fin day1 regeneration Danio rerio cDNA 5', mRNA sequence.				pir:A45748		PROTGI=476846; PROTID=pir:A45748; PCT=55.32; ALN=47	Hs.405614	Collagen triple helix repeat containing 1	Mm.41556	Collagen triple helix repeat containing 1	445308	zgc:101075
BM024686	Dr.46710	Transcribed locus			Unknown [-]	fu71b10.x1 zebrafish adult brain Danio rerio cDNA clone 5334859 3', mRNA sequence.
BI846567					Unknown [-]	fq79g10.x1 Zebrafish neuronal Danio rerio cDNA clone 4886587 3' similar to TR:Q9T6Q4 Q9T6Q4 CYTOCHROME OXIDASE I ;contains element TAR1 repetitive element ;, mRNA sequence.
BG891983	Dr.2022	Arginase, type II	arg2	catalytic activity||arginase activity||arginine catabolism||hydrolase activity||manganese ion binding	Unknown [-]	fp41d01.x1 zebrafish gridded kidney Danio rerio cDNA clone 4759320 3', mRNA sequence.	sp:P78540		PROTGI=2492935; PROTID=sp:P78540; PCT=62.32; ALN=344	sp:O08691		PROTGI=2492936; PROTID=sp:O08691; PCT=60.58; ALN=344	Hs.553485	Arginase, type II	Mm.3506	Arginase type II	322614	arginase, type II	LG 13
BI474371	Dr.16392	Complement component 6	c6		Unknown [-]	fr96a06.x1 Zebrafish adult olfactory Danio rerio cDNA clone 5001875 3' similar to SW:CO6_HUMAN P13671 COMPLEMENT COMPONENT C6 PRECURSOR. [1] ;, mRNA sequence.	sp:P13671		PROTGI=116609; PROTID=sp:P13671; PCT=44.13; ALN=888	ref:NP_057913.1		PROTGI=7709996; PROTID=ref:NP_057913.1; PCT=46.14; ALN=729	Hs.481992	Complement component 6	Mm.20247	Complement component 6	393611	complement component 6
BI880311	Dr.20696	Transcribed locus			Unknown [-]	fm75c12.x1 Zebrafish adult retina cDNA Danio rerio cDNA clone 4201342 3', mRNA sequence.
AW280086	Dr.22758	Wu:fj49c03	wu:fj49c03		Unknown [-]	fj49c03.x1 zebrafish adult brain Danio rerio cDNA 3', mRNA sequence.											336117	wu:fj49c03	LG 10
BM184794	Dr.15828	Transcribed locus			Unknown [-]	ft82e10.y3 Gong zebrafish ovary Danio rerio cDNA clone 5159899 5', mRNA sequence.
BI863989	Dr.20041	Proenkephalin	penk	neuropeptide signaling pathway	Unknown [-]	ft16c12.x1 Zebrafish neuronal Danio rerio cDNA clone 5081495 3' similar to TR:Q9W687 Q9W687 PROENKEPHALIN ;, mRNA sequence.	sp:P01210		PROTGI=129770; PROTID=sp:P01210; PCT=40.37; ALN=240	pir:B35678		PROTGI=110844; PROTID=pir:B35678; PCT=40.00; ALN=240	Hs.339831||Hs.450878	Proenkephalin||CDNA FLJ43848 fis, clone TESTI4006412	Mm.2899	Preproenkephalin 1	360136	proenkephalin
BM070526	Dr.14765	Transcribed locus			Unknown [-]	fu99g03.x1 zebrafish adult brain Danio rerio cDNA clone 5385389 3', mRNA sequence.
AW281686	Dr.7447	Wu:fj53b07	wu:fj53b07		Unknown [-]	fj53b07.x1 zebrafish adult brain Danio rerio cDNA 3', mRNA sequence.											336166	wu:fj53b07	LG 16
BI846572					Unknown [-]	fq80a01.x1 Zebrafish neuronal Danio rerio cDNA clone 4886304 3' similar to TR:Q47522 Q47522 PLASMID PQF50 DNA WITH POLYLINKER AND PARTIAL LACZ GENE ;, mRNA sequence.
AI584334	Dr.21187	Wu:fb92c06	wu:fb92c06		Unknown [-]	fb92c06.x1 Zebrafish WashU MPIMG EST Danio rerio cDNA clone IMAGE:3719338 3', mRNA sequence.											323196	wu:fb92c06	LG 12
BI878985	Dr.46742	Transcribed locus			Unknown [-]	fl96c03.x1 Zebrafish adult retina cDNA Danio rerio cDNA clone 4144516 3', mRNA sequence.
BI429491	Dr.40292	Transcribed locus			Unknown [-]	fr70e08.y1 zebrafish adult brain Danio rerio cDNA clone 4965999 5' similar to contains element MER37 repetitive element ;, mRNA sequence.
BI880252	Dr.16886	Zgc:65851	zgc:65851	biological process unknown||structural molecule activity||intermediate filament	Unknown [-]	fm74f08.x1 Zebrafish adult retina cDNA Danio rerio cDNA clone 4201119 3', mRNA sequence.	pir:S07144		PROTGI=107182; PROTID=pir:S07144; PCT=47.56; ALN=545	sp:P08551		PROTGI=417355; PROTID=sp:P08551; PCT=49.46; ALN=532	Hs.521461	Neurofilament, light polypeptide 68kDa	Mm.1956	Neurofilament, light polypeptide	321113	zgc:65851
BI896409	Dr.39257	Transcribed locus, moderately similar to XP_546015.1 PREDICTED: similar to KIAA0525 protein [Canis familiaris]			Unknown [-]	fc94c08.y1 Zebrafish WashU MPIMG EST Danio rerio cDNA clone 3729038 5' similar to TR:Q9UKY2 Q9UKY2 ADIPOCYTE-DERIVED LEUCINE AMINOPEPTIDASE. ;, mRNA sequence.	sp:P15144		PROTGI=113743; PROTID=sp:P15144; PCT=43; ALN=224	sp:P97449		PROTGI=2499898; PROTID=sp:P97449; PCT=40; ALN=230	Hs.436186||Hs.548873	Type 1 tumor necrosis factor receptor shedding aminopeptidase regulator||Transcribed locus, strongly similar to XP_527213.1 PREDICTED: similar to adipocyte-derived leucine aminopeptidase [Pan troglodytes]	Mm.83526	Type 1 tumor necrosis factor receptor shedding aminopeptidase regulator
BI842004	Dr.13868	Synaptotagmin IV	syt4	transporter activity||transport||synaptic vesicle||membrane||integral to membrane	Unknown [-]	fq55g07.y1 Zebrafish adult olfactory Danio rerio cDNA clone 4880053 5', mRNA sequence.	sp:Q9H2B2		PROTGI=18202937; PROTID=sp:Q9H2B2; PCT=65.38; ALN=438	ref:NP_033334.1		PROTGI=6678201; PROTID=ref:NP_033334.1; PCT=64.55; ALN=438	Hs.8059	Synaptotagmin IV	Mm.233846	Synaptotagmin 4	335357	synaptotagmin IV	LG 7
AF091593	Dr.7815	Synaptosome-associated protein 25a	snap25a	transcription factor activity||regulation of transcription, DNA-dependent||synaptosome	synaptic vesicle fusion [0016083]	Danio rerio synaptosome-associated protein 25.1 (Snap) mRNA, partial cds.	sp:P13795		PROTGI=134583; PROTID=sp:P13795; PCT=92.23; ALN=204	pir:A33623		PROTGI=111014; PROTID=pir:A33623; PCT=92.23; ALN=204	Hs.167317	Synaptosomal-associated protein, 25kDa	Mm.45953	Synaptosomal-associated protein 25	30712	synaptosome-associated protein 25a	LG 20
BI841137	Dr.12487	Zgc:73132	zgc:73132	molecular function unknown||neuropeptide signaling pathway||secretory granule	Unknown [-]	fq51f09.y1 Zebrafish adult olfactory Danio rerio cDNA clone 4879625 5' similar to SW:7B2_HUMAN P05408 NEUROENDOCRINE PROTEIN 7B2 PRECURSOR ;, mRNA sequence.	pir:PUHU		PROTGI=2144624; PROTID=pir:PUHU; PCT=77.40; ALN=205	pir:S12477		PROTGI=110741; PROTID=pir:S12477; PCT=84.15; ALN=183	Hs.156540	Secretory granule, neuroendocrine protein 1 (7B2 protein)	Mm.4836||Mm.373134	Secretory granule neuroendocrine protein 1, 7B2 protein||Transcribed locus, weakly similar to NP_003011.1 secretory granule, neuroendocrine protein 1 (7B2 protein) [Homo sapiens]	393699	zgc:73132
AF091594	Dr.7598	Synaptosome-associated protein 25 b	snap25b	biological process unknown||molecular function unknown||synaptosome	synaptic vesicle fusion [0016083]	Danio rerio synaptosome-associated protein 25.2 (Snap) mRNA, complete cds.	sp:P13795		PROTGI=134583; PROTID=sp:P13795; PCT=88.35; ALN=203	pir:A33623		PROTGI=111014; PROTID=pir:A33623; PCT=88.35; ALN=203	Hs.167317	Synaptosomal-associated protein, 25kDa	Mm.45953	Synaptosomal-associated protein 25	30711	synaptosome-associated protein 25 b	LG 17
AF132446	Dr.8202	Paired-like homeodomain transcription factor 2a	pitx2a	DNA binding||transcription factor activity||nucleus||regulation of transcription, DNA-dependent||development||regulation of transcription	transcription regulation [0006355]	Danio rerio transcription factor Pitx2 isoform c (pitx2) mRNA, complete cds.	sp:Q99697		PROTGI=6174907; PROTID=sp:Q99697; PCT=93.85; ALN=258	sp:P97474		PROTGI=6174908; PROTID=sp:P97474; PCT=94.23; ALN=258	Hs.92282	Paired-like homeodomain transcription factor 2	Mm.246804	Paired-like homeodomain transcription factor 2	30164	paired-like homeodomain transcription factor 2a	LG 20
BI879864	Dr.12824	Transcribed locus			Unknown [-]	fm66e08.x1 Zebrafish adult retina cDNA Danio rerio cDNA clone 4200303 3', mRNA sequence.
AI584414	Dr.33132	Wu:fb93c12	wu:fb93c12		Unknown [-]	fb93c12.x1 Zebrafish WashU MPIMG EST Danio rerio cDNA clone IMAGE:3719446 3', mRNA sequence.											323250	wu:fb93c12	LG 24
U93487				DNA binding||transcription factor activity||steroid hormone receptor activity||receptor activity||ligand-dependent nuclear receptor activity||thyroid hormone receptor activity||nucleus||transcription||regulation of transcription, DNA-dependent||metal ion binding	Unknown [0000000]	Danio rerio TRB gene, partial cds., product = TRB, location = <1..>125, protein_id = AAB68764.1, codon_start = 1, db_xref = GI:2352015, note = nuclear receptor C domain, name = CDS											30607	thyroid hormone receptor beta
AW421040	Dr.1967	Wu:fb51h06	wu:fb51h06		Unknown [-]	fj90h11.x1 zebrafish gridded kidney Danio rerio cDNA 3', mRNA sequence.	ref:NP_004685.1		PROTGI=4759118; PROTID=ref:NP_004685.1; PCT=56.18; ALN=89				Hs.42645||Hs.463838	Solute carrier family 16 (monocarboxylic acid transporters), member 6||Similar to solute carrier family 16, member 6; monocarboxylate transporter 6	Mm.265874	Solute carrier family 16 (monocarboxylic acid transporters), member 6	322159	wu:fb51h06	LG 3
BG883345	Dr.16176	Transcribed locus			Unknown [-]	fp26d10.x1 zebrafish gridded kidney Danio rerio cDNA clone 4744363 3', mRNA sequence.
BI843110	Dr.13585	Transcribed locus, strongly similar to NP_064563.1 carbonic anhydrase X; carbonic anhydrase-related protein 10; carbonic anhydrase-related protein X; cerebral protein-15 [Homo sapiens]			Unknown [-]	ft57d08.x1 Gong zebrafish ovary Danio rerio cDNA clone 5157542 3' similar to TR:Q9XLW7 Q9XLW7 CYTOCHROME C OXIDASE SUBUNIT 1 ;, mRNA sequence.	sp:Q9NS85		PROTGI=18203320; PROTID=sp:Q9NS85; PCT=90.15; ALN=132	ref:NP_062386.1		PROTGI=9506463; PROTID=ref:NP_062386.1; PCT=32.65; ALN=98	Hs.463466	Carbonic anhydrase X	Mm.342160	Carbonic anhydrase 10
BG985460	Dr.796	Id:ibd1132	id:ibd1132		Unknown [-]	1132t7 NICHD Zebrafish normalized I Danio rerio cDNA clone 1132, mRNA sequence.				pir:JQ1058		PROTGI=90460; PROTID=pir:JQ1058; PCT=50.75; ALN=67					338250	id:ibd1132
BG308624	Dr.31378	Stathmin-like 4, like	stmn4l	intracellular signaling cascade	Unknown [-]	fl94d01.x1 Zebrafish adult retina cDNA Danio rerio cDNA clone 4144536 3', mRNA sequence.	sp:Q9H169		PROTGI=17368936; PROTID=sp:Q9H169; PCT=77.30; ALN=184	sp:O35414		PROTGI=3915017; PROTID=sp:O35414; PCT=77.30; ALN=184	Hs.201058	Stathmin-like 4	Mm.35474	Stathmin-like 4	436836	stathmin-like 4, like
BM154091	Dr.43444	Transcribed locus			Unknown [-]	fv83b10.x1 Zebrafish SJD adult male II Danio rerio cDNA clone 5543754 3', mRNA sequence.
AA494787	Dr.41571	Transcribed locus			Unknown [-]	fa12f06.s1 Zebrafish ICRFzfls Danio rerio cDNA clone 8M18 3' similar to contains element MER11 MER11 repetitive element ;, mRNA sequence.
BI879884	Dr.42654	Transcribed locus, strongly similar to XP_413956.1 PREDICTED: similar to microtubule-associated protein 1 A; Microtubule-associated protein 1a [Gallus gallus]			Unknown [-]	fm66g08.x1 Zebrafish adult retina cDNA Danio rerio cDNA clone 4200399 3' similar to SW:ENP2_TORCA P14401 ELECTROMOTOR NEURON-ASSOCIATED PROTEIN 2 ;, mRNA sequence.	sp:P78559		PROTGI=3024096; PROTID=sp:P78559; PCT=83; ALN=183	pir:QRMSP1		PROTGI=71561; PROTID=pir:QRMSP1; PCT=65; ALN=182	Hs.194301	Microtubule-associated protein 1A	Mm.36501||Mm.370394	Microtubule-associated protein 1 A||PREDICTED: Mus musculus LOC434078 (LOC434078), mRNA
AW567515	Dr.15281	Wu:fk14g08	wu:fk14g08		Unknown [-]	fk28d05.x1 zebrafish fin day1 regeneration Danio rerio cDNA 3', mRNA sequence.											337300	wu:fk14g08	LG 3
BI671378					Unknown [-]	fp64e12.x1 Zebrafish adult retina cDNA Danio rerio cDNA clone 4786679 3', mRNA sequence.
AW059245	Dr.9277	Wu:fc21e01	wu:fc21e01		Unknown [-]	fe12f02.y1 Zebrafish WashU MPIMG EST Danio rerio cDNA clone IMAGE:3738651 5', mRNA sequence.	ref:NP_056498.1		PROTGI=18373305; PROTID=ref:NP_056498.1; PCT=56.36; ALN=214	ref:NP_076208.1		PROTGI=13994378; PROTID=ref:NP_076208.1; PCT=42.59; ALN=213	Hs.24684||Hs.116364||Hs.547088	Arrestin domain containing 3||Transcribed locus, strongly similar to XP_526859.1 PREDICTED: similar to arrestin domain containing 3 [Pan troglodytes]||Transcribed locus, weakly similar to XP_526859.1 PREDICTED: similar to arrestin domain containing 3 [Pan troglodytes]	Mm.271765	Arrestin domain containing 3	324193	wu:fc21e01	LG 5
AI522669	Dr.12110	Sterol-C4-methyl oxidase-like	sc4mol	catalytic activity||metabolism	Unknown [-]	fb59g06.x1 Zebrafish WashU MPIMG EST Danio rerio cDNA clone IMAGE:3716218 3', mRNA sequence.	sp:Q15800		PROTGI=2498340; PROTID=sp:Q15800; PCT=80.07; ALN=286	ref:NP_079712.1		PROTGI=13384836; PROTID=ref:NP_079712.1; PCT=75.87; ALN=286	Hs.105269	Sterol-C4-methyl oxidase-like	Mm.30119	Sterol-C4-methyl oxidase-like	406662	sterol-C4-methyl oxidase-like	LG 1
AY050506	Dr.9829	Phosphodiesterase 6G, cGMP-specific, rod, gamma	pde6g	cGMP-specific phosphodiesterase activity	vision [0007601]	Danio rerio rod phosphodiesterase gamma subunit mRNA, partial cds.	sp:P18545		PROTGI=116583; PROTID=sp:P18545; PCT=93.10; ALN=87	sp:P09174		PROTGI=116584; PROTID=sp:P09174; PCT=94.25; ALN=87	Hs.1857	Phosphodiesterase 6G, cGMP-specific, rod, gamma	Mm.39200	Phosphodiesterase 6G, cGMP-specific, rod, gamma	373876	phosphodiesterase 6G, cGMP-specific, rod, gamma	LG 12
AW280057	Dr.8012	Zgc:85889	zgc:85889	biological process unknown||calcium ion binding||cellular component unknown	Unknown [-]	fj48g12.x1 zebrafish adult brain Danio rerio cDNA 3', mRNA sequence.	sp:Q15818		PROTGI=2499457; PROTID=sp:Q15818; PCT=76.36; ALN=420	sp:Q62443		PROTGI=2499458; PROTID=sp:Q62443; PCT=77.78; ALN=420	Hs.514556	Neuronal pentraxin I	Mm.5142	Neuronal pentraxin 1	405872	zgc:85889
Down-regulated genes
AI353541	Dr.36128	Hm:zeh0652	hm:zeh0652		Unknown [-]	zeh0652.seq.F Zebrafish Embryonic Heart cDNA Library Danio rerio cDNA 5', mRNA sequence.											321406	hm:zeh0652	LG 1
AI641661	Dr.2016	Wu:fc22b03	wu:fc22b03		Unknown [-]	fc22b03.x1 Zebrafish WashU MPIMG EST Danio rerio cDNA clone IMAGE:3722093 3', mRNA sequence.	ref:NP_008844.1		PROTGI=5902054; PROTID=ref:NP_008844.1; PCT=84.75; ALN=59	pir:T09063		PROTGI=7513688; PROTID=pir:T09063; PCT=84.75; ALN=59	Hs.534342	Ring finger protein 5	Mm.274542||Mm.362600	Ring finger protein 5||Transcribed locus	324225	wu:fc22b03	LG 19
AW058746	Dr.17718	Wu:fc87c02	wu:fc87c02		Unknown [-]	fe47b10.x1 Zebrafish WashU MPIMG EST Danio rerio cDNA clone IMAGE:3741979 3', mRNA sequence.	sp:Q99856		PROTGI=12230034; PROTID=sp:Q99856; PCT=37.72; ALN=113	sp:Q62431		PROTGI=12230032; PROTID=sp:Q62431; PCT=41.24; ALN=96					325551	wu:fc87c02	LG 25
X69088	Dr.11847	Notch homolog 1a	notch1a	somitogenesis||somitogenesis||receptor activity||calcium ion binding||transcription||regulation of transcription, DNA-dependent||Notch signaling pathway||development||neurogenesis||membrane||integral to membrane||cell differentiation||exocrine pancreas development||regulation of endodermal cell fate specification||positive regulation of mesodermal cell fate specification||regulation of development	binding/fusion of sperm to egg plasma membrane [0007342]	B.rerio Notch mRNA.	pir:A40043		PROTGI=107215; PROTID=pir:A40043; PCT=66.85; ALN=2421	sp:Q01705		PROTGI=1352528; PROTID=sp:Q01705; PCT=66.04; ALN=2437	Hs.495473	Notch homolog 1, translocation-associated (Drosophila)	Mm.249514||Mm.290610	Transcribed locus||Notch gene homolog 1 (Drosophila)	30718	notch homolog 1a	LG 21
AF102865	Dr.5404	Calymmin	cmn		peptidoglycan catabolism [0009253]	Danio rerio calymmin mRNA, complete cds.	pir:CGHU7L		PROTGI=1070603; PROTID=pir:CGHU7L; PCT=28.81; ALN=626	sp:P08121		PROTGI=5921190; PROTID=sp:P08121; PCT=26.23; ALN=1079	Hs.446812||Hs.454895||Hs.490162||Hs.531557	Similar to TBP-associated factor 15 isoform 1; TAF15 RNA polymerase II, TATA box binding protein (TBP)-associated factor, 68 kD; TATA box-binding protein-associated factor 2N (RNA-binding protein 56); TATA box binding protein (TBP)-associated facto...||CDNA FLJ40676 fis, clone THYMU2022213||Hornerin||Hypothetical LOC400968	Mm.162684||Mm.208047	Filaggrin||Hornerin	30208	calymmin	LG 12
AF052435	Dr.28375	Zic family member 1 (odd-paired homolog, Drosophila)	zic1	nucleic acid binding||nucleus||brain development||zinc ion binding||zinc ion binding||metal ion binding	neurogenesis [0007399]	Danio rerio odd-paired-like (opl) mRNA, complete cds.	sp:Q15915		PROTGI=8134845; PROTID=sp:Q15915; PCT=88.37; ALN=442	sp:P46684		PROTGI=1177048; PROTID=sp:P46684; PCT=88.14; ALN=442	Hs.41154	Zic family member 1 (odd-paired homolog, Drosophila)	Mm.335350	Zinc finger protein of the cerebellum 1	30096	zic family member 1 (odd-paired homolog, Drosophila)	LG 24
AF036149	Dr.555	Neurogenin 1	neurog1	DNA binding||DNA binding||protein binding||nucleus||transcription||regulation of transcription, DNA-dependent||development||neurogenesis||neurogenesis||neurogenesis||neurogenesis||neurogenesis||cell differentiation||transcription regulator activity||regulation of transcription||negative regulation of neurogenesis	neurogenesis [0007399]	Danio rerio neurogenin related protein-1 (ngr1) mRNA, complete cds.	sp:Q92886		PROTGI=3914129; PROTID=sp:Q92886; PCT=48; ALN=206	sp:P70660		PROTGI=3914119; PROTID=sp:P70660; PCT=47; ALN=200	Hs.248149	Neurogenin 1	Mm.266665	Neurogenin 1	30239	neurogenin 1	LG 14
BM186555					Unknown [-]	fv81h09.x1 Zebrafish SJD day 8 fin regeneration Danio rerio cDNA clone 5465728 3' similar to TR:O08745 O08745 EGF-LIKE MODULE CONTAINING, MUCIN-LIKE, HORMONE RECEPTOR-LIKE SEQUENCE 1 ;, mRNA sequence.
BM095657	Dr.25195	Sb:cb890	sb:cb890		Unknown [-]	fv33c07.y1 Sugano SJD adult male Danio rerio cDNA clone 5410188 5' similar to TR:Q9U5E9 Q9U5E9 TACHYLECTIN-P ;, mRNA sequence.											386720	sb:cb890
AW058967	Dr.20958	DeltaD	dld	somitogenesis||somitogenesis||calcium ion binding||protein binding||cytoplasm||plasma membrane||cell communication||Notch signaling pathway||development||membrane||integral to membrane||PDZ domain binding||PDZ domain binding||PDZ domain binding||lateral inhibition||gut morphogenesis	Unknown [-]	fe14e02.x1 Zebrafish WashU MPIMG EST Danio rerio cDNA clone IMAGE:3738842 3', mRNA sequence.	sp:O00548		PROTGI=3121982; PROTID=sp:O00548; PCT=69.74; ALN=718	pir:I48324		PROTGI=2137258; PROTID=pir:I48324; PCT=67.54; ALN=719	Hs.379912	Delta-like 1 (Drosophila)	Mm.4875	Hypothetical protein A930024N18	30138	deltaD	LG 13
AI884299	Dr.2777	Wu:fc76h09	wu:fc76h09		Unknown [-]	fc76h09.x1 Zebrafish WashU MPIMG EST Danio rerio cDNA clone IMAGE:3727361 3' similar to TR:O93520 O93520 REVERSE TRANSCRIPTASE. ;contains element LTR5 LTR5 repetitive element ;, mRNA sequence.											325446	wu:fc76h09	LG 14
AF192763				structural molecule activity||extracellular matrix structural constituent||extracellular matrix (sensu Metazoa)||collagen||cytoplasm||phosphate transport||cell adhesion	Unknown [0000000]	Danio rerio collagen type XI alpha-2 (col11A2) gene, partial cds., product = collagen type XI alpha-2, gene = col11A2, location = <1..>189, protein_id = AAF17485.1, codon_start = 1, db_xref = GI:6572960, note = similar to exon 57 of Homo sapiens collagen											30521	collagen type XI alpha-2
X79821	Dr.20910	SRY-box containing gene 19	sox19	DNA binding||nucleus||regulation of transcription, DNA-dependent	transcription regulation [0006355]	D.rerio Zf Sox 19 mRNA.	pir:I38238		PROTGI=2136184; PROTID=pir:I38238; PCT=48.15; ALN=290	sp:P48432		PROTGI=6094324; PROTID=sp:P48432; PCT=46.42; ALN=288	Hs.187577	SRY (sex determining region Y)-box 21	Mm.70950	SRY-box containing gene 21	30038	SRY-box containing gene 19	LG 5
D13045	Dr.29717	POU domain gene 1	pou1	DNA binding||transcription factor activity||nucleus||transcription||regulation of transcription, DNA-dependent	transcription regulation [0006355]	Zebrafish mRNA for POU domain protein, complete cds.	sp:P20264		PROTGI=2506534; PROTID=sp:P20264; PCT=70.45; ALN=414	sp:P31361		PROTGI=399131; PROTID=sp:P31361; PCT=70.06; ALN=414	Hs.248158	POU domain, class 3, transcription factor 3	Mm.40572	POU domain, class 3, transcription factor 3	30321	POU domain gene 1	LG 6
BI883928	Dr.13148	Transcribed locus			Unknown [-]	fn19c07.x1 Zebrafish WashU MPIMG EST Danio rerio cDNA clone 4490509 3', mRNA sequence.
BI887632	Dr.28281	Zgc:65770	zgc:65770	binding	Unknown [-]	ZF637-1-001887 Zebrafish shield stage whole embryo cDNA library MPMGp637 Danio rerio cDNA clone MPMGp637_9H9;MPMGp637H099 5', mRNA sequence.	prf:2208332A		PROTGI=1588316; PROTID=prf:2208332A; PCT=94.75; ALN=778	sp:Q02248		PROTGI=399310; PROTID=sp:Q02248; PCT=94.75; ALN=778	Hs.476018	Catenin (cadherin-associated protein), beta 1, 88kDa	Mm.291928	Catenin beta	324004	zgc:65770	LG 19
AI588340	Dr.39182	Wu:fb99e11	wu:fb99e11		Unknown [-]	fb99e11.x1 Zebrafish WashU MPIMG EST Danio rerio cDNA clone IMAGE:3720044 3', mRNA sequence.											323484	wu:fb99e11	LG 8
BI884875	Dr.20722	Zgc:56454	zgc:56454	biological process unknown||molecular function unknown||cellular component unknown	Unknown [-]	fo66f03.y1 zebrafish gridded kidney Danio rerio cDNA clone 4725244 5' similar to TR:P70665 P70665 YOLK SAC PROTEIN 2 ;, mRNA sequence.	pir:T46250		PROTGI=11360214; PROTID=pir:T46250; PCT=50.10; ALN=487				Hs.10056	Cytosolic sialic acid 9-O-acetylesterase homolog	Mm.196345	Yolk sac gene 2	393259	zgc:56454
BI846193	Dr.14167	Transcribed locus			Unknown [-]	fq78g02.y1 Zebrafish neuronal Danio rerio cDNA clone 4886570 5', mRNA sequence.
AI658011	Dr.33026	Wu:fc22c08	wu:fc22c08		Unknown [-]	fc22c08.y1 Zebrafish WashU MPIMG EST Danio rerio cDNA clone IMAGE:3722126 5', mRNA sequence.											324233	wu:fc22c08	LG 13
BG303783					Unknown [-]	fl26a07.x1 Sugano Kawakami zebrafish DRA Danio rerio cDNA clone 3814932 3' similar to TR:Q62036 Q62036 5-AZACYTIDINE INDUCED PROTEIN 1 ;, mRNA sequence.
BI979730	Dr.16632	Transcribed locus, weakly similar to NP_008858.1 sialyltransferase 4B; sialyltransferase 4B (beta-galactoside alpha-2,3-sialytransferase); alpha 2,3-ST; Gal-beta-1,3-GalNAc-alpha-2,3-sialyltransferase; CMP-N-acetylneuraminate-beta-galactosamide-alpha-2,3-			Unknown [-]	ft75b03.y1 Gong zebrafish ovary Danio rerio cDNA clone 5158996 5' similar to SW:CAG4_PIG Q02745 CMP-N-ACETYLNEURAMINATE-BETA-GALACTOSAMIDE-ALPHA-2,3-SIALYLTRANSFER ASE ;, mRNA sequence.	sp:Q11201		PROTGI=1705559; PROTID=sp:Q11201; PCT=44.38; ALN=158	sp:P54751		PROTGI=1705560; PROTID=sp:P54751; PCT=46.88; ALN=158	Hs.374257	ST3 beta-galactoside alpha-2,3-sialyltransferase 1	Mm.248334	ST3 beta-galactoside alpha-2,3-sialyltransferase 1
AF426384				somitogenesis||somitogenesis||calcium ion binding||protein binding||cytoplasm||plasma membrane||cell communication||Notch signaling pathway||development||membrane||integral to membrane||PDZ domain binding||PDZ domain binding||PDZ domain binding||lateral inhibition||gut morphogenesis	circulation [0008015]	Danio rerio deltaD protein gene, complete cds., product = deltaD protein, location = join(6538..6585,6692..6988,7395..7455,7544..7801,8418..8478,9518..9648,9744..9913,10017..10233,10515..11313,11394..11499,11553..11567), protein_id = AAL31528.1, codon_st											30138	deltaD
AW019526					Unknown [-]	fd54a02.x1 Zebrafish WashU MPIMG EST Danio rerio cDNA clone IMAGE:3733514 3', mRNA sequence.
BI845755	Dr.7753	Zgc:109703	wu:fj30d06	biological process unknown||calcium ion binding||cellular component unknown	Unknown [-]	fs96h04.x1 Zebrafish neuronal Danio rerio cDNA clone 5077854 3' similar to SW:PRVB_XENLA P05940 PARVALBUMIN BETA. ;, mRNA sequence.	sp:P32930		PROTGI=417401; PROTID=sp:P32930; PCT=52.43; ALN=103	pir:A37414		PROTGI=321277; PROTID=pir:A37414; PCT=51.40; ALN=107	Hs.295449	Parvalbumin	Mm.2766	Parvalbumin	335623	zgc:109703	LG 3
AI722301	Dr.42511	Transcribed locus			Unknown [-]	fc32c05.x1 Zebrafish WashU MPIMG EST Danio rerio cDNA clone IMAGE:3723080 3', mRNA sequence.
AI416261	Dr.36982	Wu:fk48d07	wu:fk48d07		Unknown [-]	fb20f10.y1 Zebrafish WashU MPIMG EST Danio rerio cDNA clone IMAGE:3712459 5' similar to gb:D17532 PUTATIVE ATP-DEPENDENT RNA HELICASE P54 (HUMAN);, mRNA sequence.	sp:P26196		PROTGI=129376; PROTID=sp:P26196; PCT=79.71; ALN=207	sp:P54823		PROTGI=1709532; PROTID=sp:P54823; PCT=79.23; ALN=207	Hs.408461	DEAD (Asp-Glu-Ala-Asp) box polypeptide 6	Mm.267061	DEAD (Asp-Glu-Ala-Asp) box polypeptide 6	334671	wu:fk48d07	LG 16
AJ311846	Dr.14668	GTP cyclohydrolase 1	gch	GTP cyclohydrolase I activity||biosynthesis||hydrolase activity	biosynthesis [0009058]	Danio rerio mRNA for GTP cyclohydrolase I (gch gene), strain AB.	prf:2123383A		PROTGI=1584762; PROTID=prf:2123383A; PCT=78.68; ALN=197	pir:JQ1934		PROTGI=420207; PROTID=pir:JQ1934; PCT=79.17; ALN=192	Hs.86724	GTP cyclohydrolase 1 (dopa-responsive dystonia)	Mm.10651	GTP cyclohydrolase 1	64263	GTP cyclohydrolase 1
BI708370	Dr.31639	Zgc:112095			Unknown [-]	ft46g08.y1 Gong zebrafish ovary Danio rerio cDNA clone 5153847 5', mRNA sequence.	pir:A55749		PROTGI=1082798; PROTID=pir:A55749; PCT=40.65; ALN=120	sp:Q9D554		PROTGI=18202846; PROTID=sp:Q9D554; PCT=39.02; ALN=120	Hs.520192	Chromosome 1 open reading frame 55	Mm.272625	CDNA sequence BC031781	573496	similar to CG5986-PA
AI477237	Dr.29391	Oligodendrocyte transcription factor 3	olig3	nucleus||transcription regulator activity||regulation of transcription||regulation of neuron differentiation	Unknown [-]	fb50h03.x1 Zebrafish WashU MPIMG EST Danio rerio cDNA clone IMAGE:3715349 3', mRNA sequence.	pir:G02409		PROTGI=7513282; PROTID=pir:G02409; PCT=39.62; ALN=237	ref:NP_443734.1		PROTGI=16507249; PROTID=ref:NP_443734.1; PCT=46.67; ALN=212	Hs.195398	Oligodendrocyte transcription factor 3	Mm.156946	Oligodendrocyte transcription factor 3	324857	oligodendrocyte transcription factor 3	LG 13
U14592	Dr.334	Orthodenticle homolog 2	otx2	DNA binding||transcription factor activity||nucleus||regulation of transcription, DNA-dependent||development||regulation of transcription	developmental processes [0007275]	Danio rerio orthodenticle-related protein 1 (zOtx2) mRNA, complete cds.	sp:P32243		PROTGI=417427; PROTID=sp:P32243; PCT=93.77; ALN=289	sp:P80206		PROTGI=417428; PROTID=sp:P80206; PCT=94.12; ALN=289	Hs.288655	Orthodenticle homolog 2 (Drosophila)	Mm.134516	Orthodenticle homolog 2 (Drosophila)	30501	orthodenticle homolog 2	LG 17
BI841580					Unknown [-]	ft01a06.x1 Zebrafish neuronal Danio rerio cDNA clone 5080210 3' similar to TR:Q47340 Q47340 LACZ 5'-REGION ;, mRNA sequence.
BI846231					Unknown [-]	fq79e12.y1 Zebrafish neuronal Danio rerio cDNA clone 4886495 5', mRNA sequence.
AI793405	Dr.4160	Transcribed locus, weakly similar to XP_421846.1 PREDICTED: similar to procollagen type V alpha 2 [Gallus gallus]			Unknown [-]	fc45h04.x1 Zebrafish WashU MPIMG EST Danio rerio cDNA clone IMAGE:3724375 3' similar to TR:Q13681 Q13681 ALPHA 3 TYPE IX COLLAGEN ;contains element PTR5 repetitive element ;, mRNA sequence.	pir:S13580		PROTGI=105675; PROTID=pir:S13580; PCT=38.14; ALN=194	pir:S42617		PROTGI=1085500; PROTID=pir:S42617; PCT=36.57; ALN=195	Hs.117169	Collagen, type XXII, alpha 1	Mm.322500	RIKEN cDNA 2310067L16 gene
BM154771	Dr.15359	Zgc:56217	zgc:56217	biological process unknown||calcium ion binding||cellular component unknown	Unknown [-]	fv89b11.y1 Zebrafish SJD adult male II Danio rerio cDNA clone 5544164 5' similar to SW:PRVA_CYPCA P09227 PARVALBUMIN ALPHA ;, mRNA sequence.	sp:P20472		PROTGI=131100; PROTID=sp:P20472; PCT=57.01; ALN=107	pir:A37414		PROTGI=321277; PROTID=pir:A37414; PCT=57.01; ALN=107	Hs.295449	Parvalbumin	Mm.2766	Parvalbumin	393181	zgc:56217
BI671872	Dr.15305	Transcribed locus			Unknown [-]	fs54a05.y1 Zebrafish SJD day 8 fin regeneration Danio rerio cDNA clone 5071400 5', mRNA sequence.
AI497454	Dr.3558	Wu:fb53g09	wu:fb53g09		Unknown [-]	fb53g09.x1 Zebrafish WashU MPIMG EST Danio rerio cDNA clone IMAGE:3715648 3', mRNA sequence.				ref:NP_080800.1		PROTGI=13386020; PROTID=ref:NP_080800.1; PCT=35.71; ALN=84	Hs.522605	MID1 interacting protein 1 (gastrulation specific G12-like (zebrafish))	Mm.29429	Mid1 interacting protein 1 (gastrulation specific G12-like (zebrafish))	386948	wu:fb53g09	LG 18
X96422	Dr.57	POU domain gene 50	pou50	DNA binding||transcription factor activity||nucleus||transcription||regulation of transcription, DNA-dependent||development	transcription regulation [0006355]	D.rerio zp-50 POU gene.	pir:A56018		PROTGI=1082663; PROTID=pir:A56018; PCT=56.84; ALN=358	sp:P21952		PROTGI=123404; PROTID=sp:P21952; PCT=56.61; ALN=358	Hs.1837	POU domain, class 3, transcription factor 1	Mm.297371	POU domain, class 3, transcription factor 1	30398	POU domain gene 50	LG 16
BI709862					Unknown [-]	ft50b01.y1 Gong zebrafish ovary Danio rerio cDNA clone 5153977 5', mRNA sequence.
BI889820					Unknown [-]	ZF637-2-001575 Zebrafish shield stage whole embryo cDNA library MPMGp637 Danio rerio cDNA clone MPMGP637_3E11;MPMGP637E113 5', mRNA sequence.
AI601470	Dr.35889	Wu:fc07b09	wu:fc07b09		Unknown [-]	fc07b09.x1 Zebrafish WashU MPIMG EST Danio rerio cDNA clone IMAGE:3720665 3' similar to SW:HFC1_MESAU P51611 HOST CELL FACTOR C1 ;, mRNA sequence.	sp:P51610		PROTGI=1708193; PROTID=sp:P51610; PCT=37.80; ALN=221				Hs.83634	Host cell factor C1 (VP16-accessory protein)	Mm.248353	Host cell factor C1	323691	wu:fc07b09
AF025348	Dr.558	Visual system homeobox 1 protein	vsx1	DNA binding||transcription factor activity||nucleus||transcription||regulation of transcription, DNA-dependent||development||sensory perception||visual perception||regulation of transcription	transcription regulation [0006355]	Danio rerio paired-like homeobox protein (Vsx-1) mRNA, complete cds.	ref:NP_055403.2		PROTGI=11056038; PROTID=ref:NP_055403.2; PCT=52.29; ALN=324	ref:NP_473409.1		PROTGI=16905095; PROTID=ref:NP_473409.1; PCT=49.07; ALN=333	Hs.274264	Visual system homeobox 1 homolog, CHX10-like (zebrafish)	Mm.207061	Visual system homeobox 1 homolog (zebrafish)	30598	visual system homeobox 1 protein	LG 17
AI884099	Dr.4342	Im:7139614	im:7139614	catalytic activity||metabolism||cellular component unknown	Unknown [-]	fc73f05.x1 Zebrafish WashU MPIMG EST Danio rerio cDNA clone IMAGE:3727041 3', mRNA sequence.	sp:O14975		PROTGI=3183202; PROTID=sp:O14975; PCT=51.30; ALN=610	sp:O35488		PROTGI=3183203; PROTID=sp:O35488; PCT=52.64; ALN=602	Hs.11729	Solute carrier family 27 (fatty acid transporter), member 2	Mm.290044	Solute carrier family 27 (fatty acid transporter), member 2	449925	zgc:112376
AF288763	Dr.13338	Gastrulation brain homeobox 1	gbx1	DNA binding||transcription factor activity||nucleus||regulation of transcription, DNA-dependent||development||regulation of transcription	transcription regulation [0006355]	Danio rerio transcription factor Gbx1 (gbx1) mRNA, complete cds.	sp:P52951		PROTGI=12644308; PROTID=sp:P52951; PCT=50.73; ALN=311	pir:S52720		PROTGI=1083516; PROTID=pir:S52720; PCT=50.30; ALN=311	Hs.512551	Similar to gastrulation brain homeobox 1	Mm.246596	Gastrulation brain homeobox 1	142985	gastrulation brain homeobox 1	LG 24
BG305686	Dr.538	Retinal homeobox gene 1	rx1	DNA binding||transcription factor activity||nucleus||transcription||regulation of transcription, DNA-dependent||development||regulation of transcription	Unknown [-]	fm08a07.x1 Zebrafish adult retina cDNA Danio rerio cDNA clone 4145557 3', mRNA sequence.	sp:Q9Y2V3		PROTGI=17380297; PROTID=sp:Q9Y2V3; PCT=47.60; ALN=308	sp:O35602		PROTGI=18202028; PROTID=sp:O35602; PCT=48.20; ALN=308	Hs.278957	Retina and anterior neural fold homeobox	Mm.275824	Retina and anterior neural fold homeobox	30472	retinal homeobox gene 1	LG 22
BI671514					Unknown [-]	fs49c09.y1 Zebrafish SJD day 8 fin regeneration Danio rerio cDNA clone 5071097 5', mRNA sequence.
BI890941	Dr.2174	Zgc:101820	zgc:101820	biological process unknown||molecular function unknown||membrane	Unknown [-]	ZF637-3-000196 Zebrafish shield stage whole embryo cDNA library MPMGp637 Danio rerio cDNA clone MPMGp637_24C20;MPMGp637C2024 5', mRNA sequence.	prf:2210347B		PROTGI=1589179; PROTID=prf:2210347B; PCT=47.20; ALN=212	prf:2210347C		PROTGI=1589180; PROTID=prf:2210347C; PCT=47.89; ALN=212	Hs.482439||Hs.536826	Occludin||Transcribed locus, strongly similar to NP_002529.1 occludin [Homo sapiens]	Mm.4807	Occludin	494075	zgc:101820
AY008375	Dr.7840	ATPase, Na+/K+ transporting, alpha 1b polypeptide	atp1a1b	catalytic activity||sodium:potassium-exchanging ATPase activity||ATP binding||integral to plasma membrane||sodium:potassium-exchanging ATPase complex||cation transport||potassium ion transport||sodium ion transport||metabolism||monovalent inorganic cation transporter activity||ATPase activity, coupled to transmembrane movement of ions, phosphorylative mechanism||monovalent inorganic cation transp…	cation transport [0006812]	Danio rerio Na+/K+ ATPase alpha subunit isoform 7 (atp1a1b) mRNA, complete cds.	sp:P05023		PROTGI=114374; PROTID=sp:P05023; PCT=88.20; ALN=1025	sp:Q9WV27		PROTGI=18203577; PROTID=sp:Q9WV27; PCT=76.92; ALN=1012	Hs.34114||Hs.371889	ATPase, Na+/K+ transporting, alpha 2 (+) polypeptide||ATPase, Na+/K+ transporting, alpha 1 polypeptide	Mm.207432||Mm.280103||Mm.337950||Mm.361092	ATPase, Na+/K+ transporting, alpha 2 polypeptide||ATPase, Na+/K+ transporting, alpha 1 polypeptide||ATPase, Na+/K+ transporting, alpha 4 polypeptide||Mus musculus, Similar to ATPase, Na+/K+ transporting, alpha 1 polypeptide, clone IMAGE:5364125, mRNA	64616	ATPase, Na+/K+ transporting, alpha 1b polypeptide	LG 9
BE202144	Dr.23372	Transcribed locus			Unknown [-]	fl07c05.x1 Zebrafish Research Genetics C32 fin Danio rerio cDNA 3', mRNA sequence.
AF115773	Dr.8197	Atonal homolog 2b	atoh2b	nucleus||transcription regulator activity||regulation of transcription	transcription regulation [0006355]	Danio rerio basic helix-loop-helix transcription factor Ndr1b (ndr1b) mRNA, complete cds.	pir:G02668		PROTGI=7513203; PROTID=pir:G02668; PCT=47.37; ALN=271	sp:P48986		PROTGI=1346598; PROTID=sp:P48986; PCT=54.02; ALN=316	Hs.45152	Neurogenic differentiation 6	Mm.5106	Neurogenic differentiation 6	114415	atonal homolog 2b
AF173984				nuclear mRNA splicing, via spliceosome||nucleic acid binding||RNA binding||mRNA processing||ribonucleoprotein complex	Unknown [0000000]	Danio rerio HuC RNA binding protein (huc) gene, partial cds., product = HuC RNA binding protein, gene = huc, location = 2772..>3162, name = mRNA											30732	ELAV (embryonic lethal, abnormal vision, Drosophila)-like 3 (Hu antigen C)
AI667530	Dr.28704	Transcribed locus			Unknown [-]	fc41d12.x1 Zebrafish WashU MPIMG EST Danio rerio cDNA clone IMAGE:3723959 3' similar to SW:CICK_RAT Q06393 CHLORIDE CHANNEL PROTEIN CLC-K1. ;, mRNA sequence.	sp:P51801		PROTGI=1705859; PROTID=sp:P51801; PCT=32.69; ALN=97	ref:NP_062675.1		PROTGI=9789909; PROTID=ref:NP_062675.1; PCT=29.81; ALN=97			Mm.24882	Chloride channel Kb
BI846314	Dr.31531	Wu:fd23c12	wu:fd23c12		Unknown [-]	fq81b06.y1 Zebrafish neuronal Danio rerio cDNA clone 4886363 5', mRNA sequence.											325853	wu:fd23c12	LG 22
AF204240	Dr.10718	Neurogenic differentiation 4	neurod4	neural plate morphogenesis||nucleus||neurogenesis||transcription regulator activity||regulation of transcription||positive regulation of neurogenesis	neurogenesis [0007399]	Danio rerio neuronal basic helix-loop-helix transcription factor Ath3 (ath3) mRNA, complete cds.	ref:NP_067014.1		PROTGI=10863999; PROTID=ref:NP_067014.1; PCT=56.82; ALN=347	sp:O09105		PROTGI=3913116; PROTID=sp:O09105; PCT=56.15; ALN=347	Hs.131010	Neurogenic differentiation 4	Mm.10695	Neurogenic differentiation 4	266958	neurogenic differentiation 4	LG 23
AI658249	Dr.28618	Wu:fc20e12	wu:fc20e12		Unknown [-]	fc20e12.y1 Zebrafish WashU MPIMG EST Danio rerio cDNA clone IMAGE:3721966 5', mRNA sequence.	pdb:1ECV		PROTGI=7546544; PROTID=pdb:1ECV; PCT=80.39; ALN=102	sp:P35821		PROTGI=2507225; PROTID=sp:P35821; PCT=77.45; ALN=102	Hs.123352	Protein tyrosine phosphatase, non-receptor type 2	Mm.260433	Protein tyrosine phosphatase, non-receptor type 2	324157	wu:fc20e12	LG 23
AI883406	Dr.344	CDNA clone IMAGE:5605247			Unknown [-]	fc63f01.y1 Zebrafish WashU MPIMG EST Danio rerio cDNA clone IMAGE:3726073 5' similar to gb:J02854 MYOSIN REGULATORY LIGHT CHAIN 2, SMOOTH MUSCLE ISOFORM (HUMAN);, mRNA sequence.	pir:A32031		PROTGI=107146; PROTID=pir:A32031; PCT=91.86; ALN=172	ref:NP_080340.1		PROTGI=13385562; PROTID=ref:NP_080340.1; PCT=90.12; ALN=172	Hs.190086||Hs.464472||Hs.504687	Myosin regulatory light chain MRCL3||Myosin regulatory light chain MRLC2||Myosin, light polypeptide 9, regulatory	Mm.261329||Mm.271770||Mm.306770||Mm.358800	RIKEN cDNA 2900073G15 gene||Similar to Myl9 protein||Myosin light chain, regulatory B||Myosin, light polypeptide 9, regulatory
AI545424	Dr.37878	Wu:fb81a08	wu:fb81a08		Unknown [-]	fb81a08.x1 Zebrafish WashU MPIMG EST Danio rerio cDNA clone IMAGE:3718262 3', mRNA sequence.											323081	wu:fb81a08	LG 24
AF030031	Dr.30326	DeltaA	dla	calcium ion binding||protein binding||cell communication||Notch signaling pathway||development||embryonic pattern specification||membrane||integral to membrane	cell communication [0007154]	Danio rerio DeltaA (deltaA) mRNA, complete cds.	sp:O00548		PROTGI=3121982; PROTID=sp:O00548; PCT=64.60; ALN=713	pir:I48324		PROTGI=2137258; PROTID=pir:I48324; PCT=64.58; ALN=720	Hs.379912	Delta-like 1 (Drosophila)	Mm.4875	Hypothetical protein A930024N18	30131	deltaA	LG 1
AF174393	Dr.14127	Glial fibrillary acidic protein	gfap	structural molecule activity||oxygen transporter activity||cytoplasm||intermediate filament||transport||oxygen transport||type III intermediate filament	myogenesis [0007519]	Danio rerio glial fibrillary acidic protein (gfap) mRNA, partial cds.	sp:P14136		PROTGI=121135; PROTID=sp:P14136; PCT=70.76; ALN=383	pir:VEMSGF		PROTGI=319914; PROTID=pir:VEMSGF; PCT=70.23; ALN=383	Hs.514227||Hs.542696	Glial fibrillary acidic protein||Transcribed locus, strongly similar to NP_002046.1 glial fibrillary acidic protein [Homo sapiens]	Mm.1239	Glial fibrillary acidic protein	30646	glial fibrillary acidic protein	LG 3
AI942987	Dr.17892	Id:ibd2282	id:ibd2282		Unknown [-]	fc80e07.x1 Zebrafish WashU MPIMG EST Danio rerio cDNA clone IMAGE:3727716 3', mRNA sequence.											57963	id:ibd2282	LG 8
BI879855	Dr.12823	Transcribed locus			Unknown [-]	fm66d08.x1 Zebrafish adult retina cDNA Danio rerio cDNA clone 4200255 3', mRNA sequence.
AI816631					Unknown [-]	A0273457 Zebrafish Kidney cDNA random primed, RZPD library no: 576 Danio rerio cDNA clone RZPD clone CHBOp576H23258Q3, mRNA sequence.
BI890842	Dr.37897	Wu:fc41c09	wu:fc41c09		Unknown [-]	ZF637-3-000097 Zebrafish shield stage whole embryo cDNA library MPMGp637 Danio rerio cDNA clone MPMGp637_24N13;MPMGp637N1324 5', mRNA sequence.	pir:T12535		PROTGI=7512558; PROTID=pir:T12535; PCT=39.39; ALN=229				Hs.499620	Gem (nuclear organelle) associated protein 4	Mm.188413	Gem (nuclear organelle) associated protein 4	321067	sb:cb55	LG 15
BG305944	Dr.18344	Transcribed locus			Unknown [-]	fm14f02.x1 Zebrafish adult retina cDNA Danio rerio cDNA clone 4146195 3' similar to TR:Q9UIT1 Q9UIT1 SMOOTHELIN-A. [1] ;, mRNA sequence.	ref:NP_008863.2		PROTGI=15011840; PROTID=ref:NP_008863.2; PCT=77; ALN=118	ref:NP_038898.1		PROTGI=7305505; PROTID=ref:NP_038898.1; PCT=87; ALN=129	Hs.149098	Smoothelin	Mm.188516	Smoothelin
U23822	Dr.3761	Collagen type II, alpha-1	col2a1	extracellular matrix structural constituent||collagen||collagen||cytoplasm||phosphate transport	epidermal differentiation [0008544]	Danio rerio collagen type II alpha 1 (COL2A1) mRNA, partial cds.	pir:CGHU6C		PROTGI=1070602; PROTID=pir:CGHU6C; PCT=79.31; ALN=464	pir:B41182		PROTGI=109679; PROTID=pir:B41182; PCT=80.60; ALN=464	Hs.97540||Hs.126691||Hs.147835||Hs.408182||Hs.470573||Hs.525217||Hs.532675||Hs.534875||Hs.534931||Hs.551580	Hypothetical gene supported by BC032913; BC048425||Transcribed locus, weakly similar to NP_997360.1 FLJ27365 protein [Homo sapiens]||Similar to putative protein (2F299)||Collagen, type II, alpha 1 (primary osteoarthritis, spondyloepiphyseal dysplasia, congenital)||Hypothetical gene supported by AK123485||Hypothetical protein LOC283981||Similar to CG7467-PA||LOC440115||LOC440455||Chromosome 14 ope…	Mm.2423||Mm.355124	Procollagen, type II, alpha 1||Transcribed locus	30550	collagen type II, alpha-1	LG 8
BE605771	Dr.9651	Wu:fa95e04	wu:fa95e04		Unknown [-]	fl20c08.x1 Zebrafish Research Genetics C32 fin Danio rerio cDNA 3' similar to TR:O88728 O88728 PUTATIVE HAEMOPOIETIC MEMBRANE PROTEIN. ;, mRNA sequence.	sp:P13164		PROTGI=2822104; PROTID=sp:P13164; PCT=43.82; ALN=89	ref:NP_109619.1		PROTGI=13507626; PROTID=ref:NP_109619.1; PCT=38.37; ALN=86	Hs.443469	Similar to putative haemopoietic membrane protein	Mm.347998	Interferon induced transmembrane protein 5	337026	wu:fa95e04	LG 25
AI793855	Dr.43135	Zgc:113232		biological process unknown||molecular function unknown||cellular component unknown	Unknown [-]	fc55b11.x1 Zebrafish WashU MPIMG EST Danio rerio cDNA clone IMAGE:3725277 3', mRNA sequence.	pir:CGHU1A		PROTGI=1360676; PROTID=pir:CGHU1A; PCT=50; ALN=124	prf:2015346A		PROTGI=744962; PROTID=prf:2015346A; PCT=42; ALN=162	Hs.97540||Hs.126691||Hs.147835||Hs.408182||Hs.470573||Hs.525217||Hs.532675||Hs.534875||Hs.534931||Hs.551580	Hypothetical gene supported by BC032913; BC048425||Transcribed locus, weakly similar to NP_997360.1 FLJ27365 protein [Homo sapiens]||Similar to putative protein (2F299)||Collagen, type II, alpha 1 (primary osteoarthritis, spondyloepiphyseal dysplasia, congenital)||Hypothetical gene supported by AK123485||Hypothetical protein LOC283981||Similar to CG7467-PA||LOC440115||LOC440455||Chromosome 14 ope…	Mm.2423||Mm.355124	Procollagen, type II, alpha 1||Transcribed locus	541546	zgc:113232
BM171803	Dr.16745	Transcribed locus, weakly similar to XP_307807.1 ENSANGP00000018035 [Anopheles gambiae]			Unknown [-]	imageqc_5_2001/smz420bdff41.x1 zebrafish adult brain Danio rerio cDNA clone IMAGE:4955285 3', mRNA sequence.
AI545105					Unknown [-]	fb70g08.y1 Zebrafish WashU MPIMG EST Danio rerio cDNA clone IMAGE:3717278 5', mRNA sequence.
AI588589	Dr.29112	Roundabout homolog 4	robo4	angiogenesis||molecular function unknown||integral to membrane	Unknown [-]	fb97a08.y1 Zebrafish WashU MPIMG EST Danio rerio cDNA clone IMAGE:3719798 5', mRNA sequence.	ref:NP_002932.1		PROTGI=4506569; PROTID=ref:NP_002932.1; PCT=50.00; ALN=292	pir:T30805		PROTGI=7513636; PROTID=pir:T30805; PCT=50.00; ALN=292	Hs.435621	Roundabout, axon guidance receptor, homolog 3 (Drosophila)	Mm.212826	Roundabout homolog 3 (Drosophila)	259253	roundabout homolog 4	LG 10
AI721527					Unknown [-]	fc28g09.x1 Zebrafish WashU MPIMG EST Danio rerio cDNA clone IMAGE:3722752 3', mRNA sequence.
AI588403	Dr.31727	Wu:fc01e02	wu:fc01e02		Unknown [-]	fc01e02.x1 Zebrafish WashU MPIMG EST Danio rerio cDNA clone IMAGE:3720122 3', mRNA sequence.											323519	wu:fc01e02	LG 21
AI544522	Dr.2010	Si:dkeyp-90a8.2	si:dkeyp-90a8.2		Unknown [-]	fb76c04.x1 Zebrafish WashU MPIMG EST Danio rerio cDNA clone IMAGE:3717798 3', mRNA sequence.	ref:NP_005752.1		PROTGI=5032223; PROTID=ref:NP_005752.1; PCT=63.11; ALN=122	ref:NP_061267.1		PROTGI=9055376; PROTID=ref:NP_061267.1; PCT=63.11; ALN=122	Hs.476209	Plexin B1	Mm.53862	Plexin B1	322900	si:dkeyp-90a8.2	LG 7
AW826754					Unknown [-]	fk57e07.x1 Zebrafish adult retina cDNA Danio rerio cDNA 3', mRNA sequence.
BI672832	Dr.14428	Transcribed locus			Unknown [-]	ft38a03.y1 Gong zebrafish testis Danio rerio cDNA clone 5152781 5', mRNA sequence.							Hs.351265||Hs.367437	Hypothetical protein FLJ25444||Hypothetical protein MGC33948	Mm.26078	RIKEN cDNA 4930550C14 gene
