# Supplementary material for: Genomewide Expression Analysis in Zebrafish mind bomb Alleles with Pancreas Defects of Different Severity Identifies Putative Notch Responsive Genes
Source: PLoS One. 2008 Jan 23;3(1):e1479. doi: 10.1371/journal.pone.0001479 (PMC2195453; doi:10.1371/journal.pone.0001479)
Supplement: Table S10 — List of significantly expressed genes (q = 0.0) specific to m132 mutants at 48 hpf. (0.09 MB XLS) [file pone.0001479.s010.xls]

## Sheet: Sheet1
Table S10. List of significantly expressed genes (q=0.0) specific to m132 mutants at 48 hpf.
Input ID	Unigene ID	Unigene Name	Gene symbol	Gene Ontology	Gene Ontology(Compugen)	Unigene Name(Compugen)	Human_prot_simil_id	Human_simil_descp	Human_prot_identity	Mouse_prot_simil_id	Mouse_simil_descp	Mouse_prot_identity	HomoloGene ID(Human)	HomoloGene Name(Human)	HomoloGene ID(Mouse)	HomoloGene Name(Mouse)	Entrez GeneID	Entrez Gene	Chromosome
Up-regulated genes
BI983061	Dr.4188	Reticulon 1	rtn1		Unknown [-]	fu43a09.x1 zebrafish adult brain Danio rerio cDNA clone 5332121 3' similar to contains element MER24 repetitive element ;, mRNA sequence.	prf:2024325A		PROTGI=1092632; PROTID=prf:2024325A; PCT=75.00; ALN=200	ref:NP_077188.1		PROTGI=13195648; PROTID=ref:NP_077188.1; PCT=61.39; ALN=202	Hs.368626	Reticulon 1	Mm.221275	Reticulon 1	573291	similar to reticulon 1 isoform RTN1-A	LG 13
AW077477	Dr.22395	Wu:fj36f11	wu:fj36f11		Unknown [-]	fj36f11.x1 zebrafish adult brain Danio rerio cDNA 3', mRNA sequence.											335911	wu:fj36f11	LG 7
AB055677	Dr.37940	D178 mRNA, 3UTR, partial sequence			Unknown [0000000]	Danio rerio D178 mRNA, 3'UTR, partial sequence.
BI427792	Dr.24903	Zgc:66168	zgc:66168	structural constituent of ribosome||intracellular||ribosome||protein biosynthesis||protein modification	Unknown [-]	fq92e06.y3 zebrafish fin day3 regeneration Danio rerio cDNA clone 4926058 4926058 5' similar to TR:O96951 O96951 UBIQUITIN. ;, mRNA sequence.	ref:NP_002945.1		PROTGI=4506713; PROTID=ref:NP_002945.1; PCT=98.72; ALN=156	ref:NP_077239.1		PROTGI=13195690; PROTID=ref:NP_077239.1; PCT=98.08; ALN=156	Hs.5308||Hs.42735||Hs.311640||Hs.378821||Hs.452319||Hs.458485||Hs.488560||Hs.492718||Hs.497767||Hs.546292	Ubiquitin A-52 residue ribosomal protein fusion product 1||Transcribed locus, strongly similar to XP_510441.1 PREDICTED: a disintegrin and metalloprotease domain 10 [Pan troglodytes]||Ribosomal protein S27a||Full length insert cDNA clone ZB42D04||Transcri	Mm.4950||Mm.43005||Mm.282093||Mm.297372||Mm.315924||Mm.321204||Mm.325175||Mm.340119||Mm.350435	Transcribed locus||Transcribed locus||Gene model 1821, (NCBI)||RIKEN cDNA 4930522P08 gene||Transcribed locus||Transcribed locus||Transcribed locus, moderately similar to XP_473982.1 OSJNBa0089N06.4 [Oryza sativa (japonica cultivar-group)]||Similar to ribo	337810	zgc:66168	LG 6
BM156079	Dr.13879	Zgc:101901		DNA binding||catalytic activity||extracellular region||electron transport||oxidoreductase activity||lyase activity||regulation of transcription	Unknown [-]	fv18e01.x2 zebrafish adult brain Danio rerio cDNA clone 5386849 3', mRNA sequence.	ref:NP_005536.1		PROTGI=5031809; PROTID=ref:NP_005536.1; PCT=52; ALN=153	ref:NP_036173.1		PROTGI=6754374; PROTID=ref:NP_036173.1; PCT=52; ALN=153	Hs.408161	KIAA1465 protein	Mm.186499	RIKEN cDNA B930052A04 gene	541396	zgc:101901
AW567464	Dr.12423	Peptidylprolyl isomerase A (cyclophilin A)	ppia	peptidyl-prolyl cis-trans isomerase activity||protein folding||isomerase activity	Unknown [-]	fk38g10.x1 zebrafish fin day1 regeneration Danio rerio cDNA 3', mRNA sequence.	pir:A41581		PROTGI=107277; PROTID=pir:A41581; PCT=69.44; ALN=180	sp:P17742		PROTGI=118105; PROTID=sp:P17742; PCT=73.78; ALN=164	Hs.534708||Hs.550344||Hs.551605	Similar to peptidyl-Pro cis trans isomerase||Transcribed locus, moderately similar to NP_005720.1 peptidylprolyl isomerase F precursor; peptidyl-prolyl cis-trans isomerase, mitochondral; cyclophilin F; cyclophilin 3; PPIase; rotamase [Homo sapiens]||Simil			336612	peptidylprolyl isomerase A (cyclophilin A)	LG 8
AI964238	Dr.20576	Mitochondrial ATP synthase alpha subunit			Unknown [-]	EST269352 zebrafish T0315, Steve Ekker Danio rerio cDNA clone RZBDA29 similar to ATP synthase, alpha subunit, mRNA sequence.	sp:P25705		PROTGI=114517; PROTID=sp:P25705; PCT=97.53; ALN=364	pir:JC1473		PROTGI=346726; PROTID=pir:JC1473; PCT=97.53; ALN=364	Hs.298280||Hs.551998	ATP synthase, H+ transporting, mitochondrial F1 complex, alpha subunit, isoform 1, cardiac muscle||Transcribed locus, strongly similar to NP_004037.1 ATP synthase, H+ transporting, mitochondrial F1 complex, alpha subunit isoform a precursor; ATP synthase,	Mm.276137	ATP synthase, H+ transporting, mitochondrial F1 complex, alpha subunit, isoform 1	553755	mitochondrial ATP synthase alpha subunit
BI671030	Dr.24913	Transcribed locus			Unknown [-]	fp59g05.x1 Zebrafish adult retina cDNA Danio rerio cDNA clone 4786376 3', mRNA sequence.
AI588163	Dr.4132	Im:7145328		biological process unknown||molecular function unknown||cellular component unknown	Unknown [-]	fb97a06.x1 Zebrafish WashU MPIMG EST Danio rerio cDNA clone IMAGE:3719794 3', mRNA sequence.											497482	im:7145328
AW281664	Dr.7862	Wu:fj55d04	wu:fj55d04		Unknown [-]	fj55d04.x1 zebrafish adult brain Danio rerio cDNA 3', mRNA sequence.											336199	wu:fj55d04	LG 8
AW116377	Dr.7935	Zgc:110365		biological process unknown||molecular function unknown||cellular component unknown	Unknown [-]	fi14h02.x1 Sugano Kawakami zebrafish DRA Danio rerio cDNA clone 2601171 3' similar to SW:MD6_MOUSE Q60584 MD6 PROTEIN. ;, mRNA sequence.	sp:Q9UKT8		PROTGI=12643893; PROTID=sp:Q9UKT8; PCT=81.73; ALN=207	pir:A56640		PROTGI=1085499; PROTID=pir:A56640; PCT=80.29; ALN=207	Hs.494985	F-box and WD-40 domain protein 2	Mm.4465||Mm.373263	F-box and WD-40 domain protein 2||Transcribed locus, weakly similar to XP_231162.2 PREDICTED: similar to F-box protein FWD2 [Rattus norvegicus]	553942	zgc:110365
AW019705	Dr.22236	Transcribed locus			Unknown [-]	fd45h04.x1 Zebrafish WashU MPIMG EST Danio rerio cDNA clone IMAGE:3732727 3', mRNA sequence.
BI671185	Dr.5873	S-adenosylhomocysteine hydrolase-like 1	ahcyl1	adenosylhomocysteinase activity||one-carbon compound metabolism||hydrolase activity	Unknown [-]	fp62a11.x1 Zebrafish adult retina cDNA Danio rerio cDNA clone 4786461 3', mRNA sequence.	sp:O43865		PROTGI=6094223; PROTID=sp:O43865; PCT=92.42; ALN=501	ref:NP_057870.1		PROTGI=7709980; PROTID=ref:NP_057870.1; PCT=51.06; ALN=424	Hs.485365||Hs.549681	S-adenosylhomocysteine hydrolase-like 1||Transcribed locus, moderately similar to NP_055301.1 neuronal thread protein AD7c-NTP [Homo sapiens]	Mm.210899||Mm.220328	RIKEN cDNA 4631427C17 gene||S-adenosylhomocysteine hydrolase-like 1	282675	S-adenosylhomocysteine hydrolase-like 1	LG 8
AW077778	Dr.2809	Wu:fc96f03	wu:fc96f03		Unknown [-]	fj66d11.x1 zebrafish gridded kidney Danio rerio cDNA 3', mRNA sequence.											325659	wu:fc96f03	LG 23
BE693150	Dr.8654	Septin 7	zgc:56383	GTP binding||cell cycle||cellular component unknown	Unknown [-]	zeh0656r Zebrafish Embryonic Heart cDNA Library Danio rerio cDNA clone zeh0656 3', mRNA sequence.	sp:Q16181		PROTGI=2500771; PROTID=sp:Q16181; PCT=87.53; ALN=365	sp:O55131		PROTGI=9789726; PROTID=sp:O55131; PCT=86.10; ALN=380	Hs.144683||Hs.191346||Hs.520804||Hs.535284||Hs.546680	Similar to CDC10 (cell division cycle 10, S.cerevisiae, homolog)||Septin 7||Similar to cell division cycle 10 homolog||Transcribed locus, strongly similar to NP_001779.1 cell division cycle 10; CDC10 protein homolog; cell division cycle 10 (homolog to CDC	Mm.270259	Septin 7	394136	septin 7
BG305533	Dr.27155	Vesicle-associated membrane protein 2	vamp2	integral to membrane||vesicle-mediated transport	Unknown [-]	fm03d04.x1 Zebrafish adult retina cDNA Danio rerio cDNA clone 4145310 3', mRNA sequence.	pir:B38315		PROTGI=107752; PROTID=pir:B38315; PCT=89.09; ALN=109	sp:Q64357		PROTGI=2501081; PROTID=sp:Q64357; PCT=89.09; ALN=109	Hs.20021||Hs.25348	Vesicle-associated membrane protein 1 (synaptobrevin 1)||Vesicle-associated membrane protein 2 (synaptobrevin 2)	Mm.28643||Mm.32321	Vesicle-associated membrane protein 2||Vesicle-associated membrane protein 1	336281	vesicle-associated membrane protein 2	LG 10
AI641648	Dr.37645	Wu:fc17h11	wu:fc17h11		Unknown [-]	fc17h11.x1 Zebrafish WashU MPIMG EST Danio rerio cDNA clone IMAGE:3721701 3' similar to contains element LTR1 repetitive element ;, mRNA sequence.	pir:RGHUB2		PROTGI=71871; PROTID=pir:RGHUB2; PCT=88; ALN=136	sp:P54312		PROTGI=1730214; PROTID=sp:P54312; PCT=88; ALN=136					324072	wu:fc17h11	LG 11
AW279970	Dr.22741	Si:dkey-234l24.6	wu:fj47f01		Unknown [-]	fj47f01.x1 zebrafish adult brain Danio rerio cDNA 3', mRNA sequence.	sp:Q99435		PROTGI=2494289; PROTID=sp:Q99435; PCT=44; ALN=79	ref:NP_058023.1		PROTGI=7949113; PROTID=ref:NP_058023.1; PCT=47; ALN=80	Hs.505326	NEL-like 2 (chicken)	Mm.3959	Nel-like 2 homolog (chicken)	336082	si:dkey-234l24.6	LG 4
AF201764	Dr.1320	Non-metastatic cells 2, protein (NM23B) expressed in	nme2	nucleoside diphosphate kinase activity||ATP binding||GTP biosynthesis||UTP biosynthesis||CTP biosynthesis||kinase activity||transferase activity	CTP biosynthesis [0006241]	Danio rerio nuclease diphosphate kinase B mRNA, complete cds.	pdb:1NUE		PROTGI=1421609; PROTID=pdb:1NUE; PCT=87; ALN=151	sp:Q01768		PROTGI=266608; PROTID=sp:Q01768; PCT=86; ALN=151	Hs.118638||Hs.463456||Hs.512009||Hs.539706	Non-metastatic cells 1, protein (NM23A) expressed in||Non-metastatic cells 2, protein (NM23B) expressed in||Transcribed locus, strongly similar to NP_937818.1 nucleoside-diphosphate kinase 1 isoform a [Homo sapiens]||B-cell neoplasia associated transcript	Mm.1260||Mm.219526||Mm.299813||Mm.325499||Mm.349863	Expressed in non-metastatic cells 2, protein||Mus musculus, clone IMAGE:5367221, mRNA, partial cds||Expressed in non-metastatic cells 1, protein||Down syndrome cell adhesion molecule-like 1||Transcribed locus, strongly similar to NP_937818.1 nucleoside-di	30083	non-metastatic cells 2, protein (NM23B) expressed in	LG 19
AW058839	Dr.3560	Cystathionase (cystathionine gamma-lyase)	cth	amino acid metabolism	Unknown [-]	fe48h05.x1 Zebrafish WashU MPIMG EST Danio rerio cDNA clone IMAGE:3742137 3', mRNA sequence.	pir:JC1362		PROTGI=345809; PROTID=pir:JC1362; PCT=68.27; ALN=394				Hs.19904	Cystathionase (cystathionine gamma-lyase)	Mm.28301	Cystathionase (cystathionine gamma-lyase)	322055	cystathionase (cystathionine gamma-lyase)	LG 6
AW280152	Dr.5981	ATPase, H+ transporting, lysosomal, V1 subunit B, member b	atp6v1bb	ATP binding||cytoplasm||ATP biosynthesis||hydrogen-exporting ATPase activity, phosphorylative mechanism||ATP synthesis coupled proton transport||energy coupled proton transport, against electrochemical gradient||proton-transporting two-sector ATPase compl	Unknown [-]	fj51e01.x1 zebrafish adult brain Danio rerio cDNA 3', mRNA sequence.	sp:P21281		PROTGI=12643271; PROTID=sp:P21281; PCT=92.55; ALN=509	sp:P50517		PROTGI=12643430; PROTID=sp:P50517; PCT=91.96; ALN=509	Hs.295917	ATPase, H+ transporting, lysosomal 56/58kDa, V1 subunit B, isoform 2	Mm.249096	ATPase, H+ transporting, V1 subunit B, isoform 2	359840	ATPase, H+ transporting, lysosomal, V1 subunit B, member b	LG 10
AW233595	Dr.30057	Transcribed locus			Unknown [-]	fj38f04.x1 zebrafish adult brain Danio rerio cDNA 3', mRNA sequence.
BM024328	Dr.3559	Zgc:92829	zgc:92829	biological process unknown||molecular function unknown||integral to membrane	Unknown [-]	fu49f06.x1 zebrafish adult brain Danio rerio cDNA clone 5332763 3', mRNA sequence.	sp:P41732		PROTGI=17380550; PROTID=sp:P41732; PCT=83.94; ALN=249	sp:Q62283		PROTGI=17380576; PROTID=sp:Q62283; PCT=84.74; ALN=249	Hs.441664	Tetraspanin 7	Mm.18590||Mm.261760	Tetraspanin 7||Similar to Transmembrane 4 superfamily member 2 (Cell surface glycoprotein A15) (PE31) (TALLA homolog)	449539	zgc:92829
AW419602	Dr.32830	Wu:fd11e12	wu:fd11e12		Unknown [-]	fj63g04.x1 zebrafish adult brain Danio rerio cDNA 3', mRNA sequence.											325785	wu:fd11e12	LG 13
BI350918	Dr.6457	Wu:fj40g07	wu:fj40g07		Unknown [-]	fr41a09.y1 zebrafish adult brain Danio rerio cDNA clone 4955824 5', mRNA sequence.	ref:NP_000996.2		PROTGI=15718687; PROTID=ref:NP_000996.2; PCT=100.00; ALN=57	sp:P17073		PROTGI=1173253; PROTID=sp:P17073; PCT=100.00; ALN=57	Hs.461453	Similar to 40S ribosomal protein S3	Mm.361132	Transcribed locus	335971	wu:fj40g07	LG 7
AI943201					Unknown [-]	fc86d12.x1 Zebrafish WashU MPIMG EST Danio rerio cDNA clone IMAGE:3728279 3', mRNA sequence.
BI981277	Dr.6787	Zgc:92039	zgc:92039	biological process unknown||molecular function unknown||cellular component unknown	Unknown [-]	fu50e09.x1 zebrafish adult brain Danio rerio cDNA clone 5333080 3' similar to TR:Q9QWQ9 Q9QWQ9 PANCORTIN-4. ;, mRNA sequence.	ref:NP_006325.1		PROTGI=5453547; PROTID=ref:NP_006325.1; PCT=81.25; ALN=128	sp:O88998		PROTGI=13124378; PROTID=sp:O88998; PCT=84.62; ALN=104	Hs.522484	Olfactomedin 1	Mm.43278	Olfactomedin 1	445092	zgc:92039
BM155225	Dr.28742	Zgc:92066	zgc:92066	binding||iron ion transport||iron ion homeostasis||ferric iron binding||cellular component unknown||metal ion binding	Unknown [-]	fw11d08.y1 SJD adult pectoral fin Danio rerio cDNA clone 5546175 5' similar to SW:FRIM_SALSA P49947 FERRITIN, MIDDLE SUBUNIT ;, mRNA sequence.	sp:P02794		PROTGI=120516; PROTID=sp:P02794; PCT=71.18; ALN=170	sp:P09528		PROTGI=120517; PROTID=sp:P09528; PCT=70.00; ALN=170	Hs.444645||Hs.448738||Hs.453583||Hs.535055||Hs.550458||Hs.551995	Transcribed locus, weakly similar to NP_002023.1 ferritin, heavy polypeptide 1 [Homo sapiens]||Ferritin, heavy polypeptide 1||Ferritin, heavy polypeptide pseudogene 1||Transcribed locus, weakly similar to NP_803431.1 mitochondrial ferritin; ferritin heavy	Mm.1776||Mm.327990	Ferritin heavy chain 1||Similar to Ferritin heavy chain (Ferritin H subunit)	436651	zgc:92066
BI866461					Unknown [-]	fq45g12.x1 zebrafish adult brain Danio rerio cDNA clone 4834391 3', mRNA sequence.
AW171623	Dr.7761	Cullin 1	zgc:55483	molecular function unknown||cell cycle||cellular component unknown	Unknown [-]	fi43h07.x1 Sugano Kawakami zebrafish DRA Danio rerio cDNA clone 2640445 3' similar to SW:CUL1_HUMAN Q13616 CULLIN HOMOLOG 1 ;, mRNA sequence.	sp:Q13618		PROTGI=12643396; PROTID=sp:Q13618; PCT=30.86; ALN=758	sp:Q9WTX6		PROTGI=13124104; PROTID=sp:Q9WTX6; PCT=93.44; ALN=774	Hs.146806	Cullin 1	Mm.87611	RIKEN cDNA A930035D04 gene	406816	cullin 1	LG 24
AI106133	Dr.31756	Zgc:92860	zgc:92860	structural constituent of ribosome||intracellular||ribosome||protein biosynthesis||ribonucleoprotein complex	Unknown [-]	bb02b05_p1 ZF adult heart library Danio rerio cDNA 5 prime, mRNA sequence.	sp:P23411		PROTGI=132936; PROTID=sp:P23411; PCT=100.00; ALN=70	ref:NP_075861.1		PROTGI=12963655; PROTID=ref:NP_075861.1; PCT=98.57; ALN=70	Hs.380953||Hs.528825||Hs.549591	Ribosomal protein L38||Transcribed locus, strongly similar to XP_511659.1 PREDICTED: similar to ribosomal protein L38 [Pan troglodytes]||Transcribed locus, weakly similar to XP_511659.1 PREDICTED: similar to ribosomal protein L38 [Pan troglodytes]	Mm.238817||Mm.371629||Mm.372301	Ribosomal protein L38||Ribosomal protein L38||Transcribed locus, strongly similar to XP_511659.1 PREDICTED: similar to ribosomal protein L38 [Pan troglodytes]	436759	zgc:92860
BI865736	Dr.13540	Transcribed locus			Unknown [-]	ft26a03.x1 Zebrafish neuronal Danio rerio cDNA clone 5082509 3', mRNA sequence.
AW077142	Dr.32513	Wu:fj34c03	wu:fj34c03		Unknown [-]	fj34c03.x1 zebrafish adult brain Danio rerio cDNA 3' similar to gb:L12693 CELLULAR NUCLEIC ACID BINDING PROTEIN (HUMAN);, mRNA sequence.											335839	wu:fj34c03	LG 11
BI840839	Dr.13786	Wu:fb58e05	wu:fb58e05		Unknown [-]	fq39c08.x1 zebrafish adult brain Danio rerio cDNA clone 4833783 3' similar to TR:O76069 O76069 UBIQUITIN-CONJUGATING ENZYME E2 ;, mRNA sequence.	ref:NP_003960.1		PROTGI=4507791; PROTID=ref:NP_003960.1; PCT=90.27; ALN=185	ref:NP_080730.1		PROTGI=13385948; PROTID=ref:NP_080730.1; PCT=37.02; ALN=168	Hs.406068||Hs.514320	Ubiquitin-conjugating enzyme E2M (UBC12 homolog, yeast)||Hypothetical gene supported by AB012191; BT006754; NM_003969	Mm.196580	Ubiquitin-conjugating enzyme E2M (UBC12 homolog, yeast)	322340	wu:fb58e05	LG 19
AJ299409	Dr.8587	Insulin-like growth factor binding protein 1	igfbp1	regulation of cell growth||response to hypoxia||insulin-like growth factor binding||extracellular region||negative regulation of cell proliferation	growth pattern [0007150]	Danio rerio mRNA for insulin-like growth factor binding protein 1 (IGFBP-1 gene).	sp:P08833		PROTGI=124055; PROTID=sp:P08833; PCT=42.44; ALN=229	sp:P47876		PROTGI=1352412; PROTID=sp:P47876; PCT=42.21; ALN=230	Hs.401316||Hs.536199	Insulin-like growth factor binding protein 1||Clone 3544 Ig heavy chain rearranged sterile mRNA, partial sequence	Mm.21300	Insulin-like growth factor binding protein 1	317638	insulin-like growth factor binding protein 1	LG 20
AI626641	Dr.185	Wu:fa04h02	wu:fa04h02		Unknown [-]	fc05h07.x1 Zebrafish WashU MPIMG EST Danio rerio cDNA clone IMAGE:3720541 3', mRNA sequence.	sp:Q9UKU0		PROTGI=13431658; PROTID=sp:Q9UKU0; PCT=75.68; ALN=74	sp:P41216		PROTGI=729927; PROTID=sp:P41216; PCT=63.51; ALN=74					334836	wu:fa04h02	LG 21
AF302805	Dr.4957	Myeloid cell leukemia sequence 1a	mcl1a	regulation of apoptosis	apoptotic program [0008632]	Danio rerio cell death regulator Mcl-1a mRNA, complete cds.	ref:NP_068779.1		PROTGI=11386165; PROTID=ref:NP_068779.1; PCT=40.68; ALN=226	ref:NP_032588.1		PROTGI=6678824; PROTID=ref:NP_032588.1; PCT=38.63; ALN=226	Hs.532826||Hs.554422	Myeloid cell leukemia sequence 1 (BCL2-related)||Transcribed locus, moderately similar to NP_068779.1 myeloid cell leukemia sequence 1 isoform 1; induced myeloid leukemia cell differentiation protein Mcl-1 [Homo sapiens]	Mm.1639	Myeloid cell leukemia sequence 1	58122	myeloid cell leukemia sequence 1a	LG 19
BI879860	Dr.27157	Fasciculation and elongation protein zeta 1 (zygin I)	fez1	biological process unknown||molecular function unknown||cellular component unknown	Unknown [-]	fm66e03.x1 Zebrafish adult retina cDNA Danio rerio cDNA clone 4200293 3', mRNA sequence.	sp:Q99689		PROTGI=13431526; PROTID=sp:Q99689; PCT=69.50; ALN=394				Hs.224008	Fasciculation and elongation protein zeta 1 (zygin I)	Mm.5264	RIKEN cDNA 2900046B09 gene	406705	fasciculation and elongation protein zeta 1 (zygin I)	LG 10
AI883922	Dr.28276	Zgc:65956	zgc:65956	phosphoglycerate dehydrogenase activity||L-serine biosynthesis||cellular component unknown||oxidoreductase activity, acting on the CH-OH group of donors, NAD or NADP as acceptor	Unknown [-]	fc46f07.x1 Zebrafish WashU MPIMG EST Danio rerio cDNA clone IMAGE:3724453 3' similar to TR:O43175 O43175 3-PHOSPHOGLYCERATE DEHYDROGENASE. ;, mRNA sequence.	ref:NP_036335.1		PROTGI=6912396; PROTID=ref:NP_036335.1; PCT=30.87; ALN=288	sp:Q61753		PROTGI=3122875; PROTID=sp:Q61753; PCT=60.12; ALN=476	Hs.487296	Phosphoglycerate dehydrogenase	Mm.16898||Mm.323620||Mm.358451||Mm.358859||Mm.362150||Mm.371997||Mm.371998	3-phosphoglycerate dehydrogenase||Similar to 3-phosphoglycerate dehydrogenase||Expressed sequence AA536965||Similar to 3-phosphoglycerate dehydrogenase||Transcribed locus||Transcribed locus, strongly similar to XP_533024.1 PREDICTED: similar to 3-phosphog	321928	zgc:65956	LG 9
BI882581	Dr.12845	GABA(A) receptor-associated protein	gabarap	receptor activity	Unknown [-]	fn03f04.x1 Zebrafish Research Genetics C32 fin Danio rerio cDNA clone 4469143 3', mRNA sequence.	pdb:1KOT		PROTGI=18655903; PROTID=pdb:1KOT; PCT=97.44; ALN=117	ref:NP_065615.1		PROTGI=10181206; PROTID=ref:NP_065615.1; PCT=86.21; ALN=116	Hs.84359||Hs.524250||Hs.546646	GABA(A) receptor-associated protein||GABA(A) receptor-associated protein like 1||LOC440308	Mm.14638||Mm.272460||Mm.334428	Gamma-aminobutyric acid (GABA(A)) receptor-associated protein-like 1||Gamma-aminobutyric acid receptor associated protein||Similar to gamma-aminobutyric acid reseptor associated protein	326974	GABA(A) receptor-associated protein	LG 5
AW059221	Dr.249	Peripheral myelin protein 22	pmp22	membrane	Unknown [-]	fe12c09.y1 Zebrafish WashU MPIMG EST Danio rerio cDNA clone IMAGE:3738640 5' similar to SW:PM22_HUMAN Q01453 PERIPHERAL MYELIN PROTEIN 22 ;contains element MER28 repetitive element ;, mRNA sequence.	sp:Q01453		PROTGI=266803; PROTID=sp:Q01453; PCT=50.62; ALN=157	sp:P16646		PROTGI=130338; PROTID=sp:P16646; PCT=47.50; ALN=157	Hs.372031	Peripheral myelin protein 22	Mm.1237	Peripheral myelin protein	334817	peripheral myelin protein 22	LG 3
AW165362	Dr.7311	Guanine nucleotide binding protein-like 3 (nucleolar)	nstm	GTP binding||nucleus	Unknown [-]	fe01a08.y1 Zebrafish WashU MPIMG EST Danio rerio cDNA clone IMAGE:3737558 5', mRNA sequence.	ref:NP_061940.1		PROTGI=9506611; PROTID=ref:NP_061940.1; PCT=33.81; ALN=465				Hs.313544	Guanine nucleotide binding protein-like 3 (nucleolar)	Mm.88512||Mm.324085	Guanine nucleotide binding protein-like 3 (nucleolar)||Transcribed locus	321897	guanine nucleotide binding protein-like 3 (nucleolar)	LG 14
AI722592	Dr.1054	Ribosomal protein S14	rps14	structural constituent of ribosome||intracellular||ribosome||protein biosynthesis||ribonucleoprotein complex	Unknown [-]	fc29b09.y1 Zebrafish WashU MPIMG EST Danio rerio cDNA clone IMAGE:3722777 5' similar to gb:M13934_cds1 40S RIBOSOMAL PROTEIN S14 (HUMAN);, mRNA sequence.	sp:P06366		PROTGI=133776; PROTID=sp:P06366; PCT=99.34; ALN=151	pir:JE0129		PROTGI=7440317; PROTID=pir:JE0129; PCT=98.01; ALN=151	Hs.66187||Hs.381126||Hs.511582||Hs.517683	Clone 23700 mRNA sequence||Ribosomal protein S14||PRO2640||Similar to ribosomal protein S14 - mouse	Mm.43778||Mm.309697||Mm.378782	Ribosomal protein S14||Similar to ribosomal protein S14||Transcribed locus, strongly similar to XP_518037.1 PREDICTED: similar to 40S ribosomal protein S14 [Pan troglodytes]	336687	ribosomal protein S14	LG 21
BM072366	Dr.11107	Zgc:73066	zgc:73066	biological process unknown||molecular function unknown||cellular component unknown	Unknown [-]	fv09a02.x1 zebrafish adult brain Danio rerio cDNA clone 5385890 3' similar to contains element DBR repetitive element ;, mRNA sequence.	ref:NP_057160.1		PROTGI=7705642; PROTID=ref:NP_057160.1; PCT=33.88; ALN=112				Hs.335274	DNA segment, Chr 15, Wayne State University 75, expressed	Mm.373551	DNA segment, Chr 15, Wayne State University 75, expressed	393673	zgc:73066
Down-regulated genes
AW115688	Dr.6229	Wu:fb74g08	wu:fb74g08		Unknown [-]	fj99b09.x1 Sugano Kawakami zebrafish DRA Danio rerio cDNA clone 2599769 3', mRNA sequence.											322844	wu:fb74g08	LG 4
AI353168	Dr.19935	Ribosomal protein L36A	rpl36a	structural constituent of ribosome||intracellular||ribosome||protein biosynthesis||ribonucleoprotein complex	Unknown [-]	zeh0122.seq.F Zebrafish Embryonic Heart cDNA Library Danio rerio cDNA 5', mRNA sequence.	ref:NP_066357.1		PROTGI=10445223; PROTID=ref:NP_066357.1; PCT=98.11; ALN=106	ref:NP_079865.1		PROTGI=13385038; PROTID=ref:NP_079865.1; PCT=98.11; ALN=106	Hs.432485||Hs.444749||Hs.520783	Ribosomal protein L36a||Ribosomal protein L36a-like||Transcribed locus, moderately similar to NP_079865.1 ribosomal protein L36a-like [Mus musculus]	Mm.179189||Mm.286408||Mm.311121||Mm.313813||Mm.322015||Mm.371576	Ribosomal protein L36a-like||Transcribed locus||CDNA clone MGC:102023 IMAGE:6407930, complete cds||PREDICTED: Mus musculus similar to large subunit ribosomal protein L36a (LOC381346), mRNA||CDNA clone MGC:102022 IMAGE:5714114, complete cds||Ribosomal prot	195819	ribosomal protein L36A
AI544795					Unknown [-]	fb68h05.x1 Zebrafish WashU MPIMG EST Danio rerio cDNA clone IMAGE:3717081 3', mRNA sequence.											322644	wu:fb68h05
BI844059	Dr.4746	Zgc:55592	zgc:55592	DNA-directed RNA polymerase activity||nucleus||transcription	Unknown [-]	fs33a05.x1 Zebrafish adult olfactory Danio rerio cDNA clone 5069457 3', mRNA sequence.	ref:NP_060589.1		PROTGI=8922477; PROTID=ref:NP_060589.1; PCT=65.87; ALN=694				Hs.460298	Polymerase (RNA) III (DNA directed) polypeptide E (80kD)	Mm.193632	Polymerase (RNA) III (DNA directed) polypeptide E	336518	zgc:55592	LG 12
BG304193	Dr.5866	Zgc:63531	zgc:63531	hydrolase activity, hydrolyzing O-glycosyl compounds||carbohydrate metabolism||cellular component unknown||kinase activity	Unknown [-]	fl31g01.x1 Sugano Kawakami zebrafish DRA Danio rerio cDNA clone 3815593 3', mRNA sequence.	pir:T43458		PROTGI=11359987; PROTID=pir:T43458; PCT=84.08; ALN=1003	pir:T42713		PROTGI=11276932; PROTID=pir:T42713; PCT=29.82; ALN=441	Hs.9873	Likely homolog of rat kinase D-interacting substance of 220 kDa	Mm.250641	RIKEN cDNA C330002I19 gene	335881	zgc:63531	LG 20
AB017118	Dr.28785	Ornithine decarboxylase antizyme 2	oaz2	enzyme inhibitor activity||ornithine decarboxylase inhibitor activity	polyamine biosynthesis [0006596]	Danio rerio mRNA for ornithine decarboxylase antizyme long isoform.	pir:I38591		PROTGI=7513218; PROTID=pir:I38591; PCT=51.79; ALN=216	sp:P54369		PROTGI=1709428; PROTID=sp:P54369; PCT=56.33; ALN=158	Hs.383601||Hs.446427	Ornithine decarboxylase antizyme 4||Ornithine decarboxylase antizyme 1	Mm.683	Ornithine decarboxylase antizyme	259193	ornithine decarboxylase antizyme 2	LG 21
AW059389	Dr.37232	Im:7151632	im:7151632	biological process unknown||molecular function unknown||cellular component unknown	Unknown [-]	fe13d10.y1 Zebrafish WashU MPIMG EST Danio rerio cDNA clone IMAGE:3738739 5' similar to WP:F49C12.11 CE03371 ;, mRNA sequence.	ref:NP_057017.1		PROTGI=7705431; PROTID=ref:NP_057017.1; PCT=82.81; ALN=64				Hs.546394	Hypothetical protein HSPC016	Mm.2395||Mm.349611||Mm.367202	RIKEN cDNA 1110017O22 gene||CDNA clone IMAGE:4038680||Transcribed locus, strongly similar to NP_057017.1 hypothetical protein HSPC016 [Homo sapiens]	492717	im:7151632
BI473245	Dr.46919	Transcribed locus			Unknown [-]	fr94c08.x1 zebrafish adult brain Danio rerio cDNA clone 4968207 3', mRNA sequence.
BM035286					Unknown [-]	fu40g11.y3 zebrafish adult brain Danio rerio cDNA clone 5332052 5', mRNA sequence.
AB049457	Dr.10453	Atonal homolog 7	atoh7	regulation of progression through cell cycle||eye development||nucleus||transcription regulator activity||cell fate commitment||regulation of transcription||positive regulation of neurogenesis	central nervous system development [0007417]	Danio rerio zath5 mRNA for atonal homolog 5, complete cds.	sp:Q92858		PROTGI=3913115; PROTID=sp:Q92858; PCT=68.42; ALN=57	ref:NP_058560.1		PROTGI=8392932; PROTID=ref:NP_058560.1; PCT=65.98; ALN=96	Hs.175396	Atonal homolog 7 (Drosophila)	Mm.228661	Atonal homolog 7 (Drosophila)	58216	atonal homolog 7	LG 13
BI880780	Dr.1305	Wu:fa05b10	wu:fa05b10		Unknown [-]	fm79f06.x1 zebrafish gridded kidney Danio rerio cDNA clone 4234114 3', mRNA sequence.											334849	wu:fa05b10	LG 7
BM005415	Dr.29006	Guanine nucleotide binding protein (G protein), gamma 3	gng3	signal transducer activity||heterotrimeric G-protein complex||G-protein coupled receptor protein signaling pathway	Unknown [-]	fq88g11.x3 Zebrafish neuronal Danio rerio cDNA clone 4887380 3', mRNA sequence.	ref:NP_036334.1		PROTGI=6912394; PROTID=ref:NP_036334.1; PCT=93.33; ALN=75	pir:JC4340		PROTGI=1363968; PROTID=pir:JC4340; PCT=93.33; ALN=75	Hs.179915	Guanine nucleotide binding protein (G protein), gamma 3	Mm.329700	Guanine nucleotide binding protein (G protein), gamma 3 subunit	114462	guanine nucleotide binding protein (G protein), gamma 3	LG 21
BI865041	Dr.18171	Transcribed locus			Unknown [-]	ft19c08.y1 Zebrafish neuronal Danio rerio cDNA clone 5081870 5', mRNA sequence.
AI964218	Dr.28241	Ribosomal protein L7a	rpl7a	structural constituent of ribosome||intracellular||ribosome||protein biosynthesis||ribonucleoprotein complex||ribosome biogenesis and assembly	Unknown [-]	EST269332 zebrafish T0315, Steve Ekker Danio rerio cDNA clone RZBDA12 similar to ribosomal protein L7a, mRNA sequence.	sp:P11518		PROTGI=133014; PROTID=sp:P11518; PCT=92.48; ALN=266	sp:P12970		PROTGI=133015; PROTID=sp:P12970; PCT=92.11; ALN=266	Hs.452841||Hs.518936||Hs.522180||Hs.530635||Hs.535021||Hs.535174||Hs.551284	Transcribed locus, moderately similar to XP_484651.1 similar to Rpl7a protein [Mus musculus]||Transcribed locus, strongly similar to XP_484651.1 similar to Rpl7a protein [Mus musculus]||Transcribed locus, weakly similar to XP_514149.1 PREDICTED: similar t	Mm.65516||Mm.279487||Mm.311727||Mm.317054||Mm.321816||Mm.326057||Mm.326064||Mm.330075||Mm.343690||Mm.347541||Mm.353764||Mm.358853||Mm.362608	PREDICTED: Mus musculus similar to Rpl7a protein (LOC432577), mRNA||Transcribed locus, weakly similar to XP_122526.3 PREDICTED: similar to 60S ribosomal protein L7a (Surfeit locus protein 3) [Mus musculus]||PREDICTED: Mus musculus similar to Rpl7a protein	337010	ribosomal protein L7a
AI397380					Unknown [-]	fb10g11.x1 zebrafish fin day0 regeneration Danio rerio cDNA 3', mRNA sequence.
AW343764	Dr.24235	DEAD (Asp-Glu-Ala-Asp) box polypeptide 18	ddx18	nucleic acid binding||helicase activity||ATP binding||ATP-dependent helicase activity||hydrolase activity	Unknown [-]	fi49d04.x1 Sugano Kawakami zebrafish DRA Danio rerio cDNA clone 2640967 3' similar to TR:Q92732 Q92732 RNA HELICASE. ;, mRNA sequence.	ref:NP_006764.2		PROTGI=13787206; PROTID=ref:NP_006764.2; PCT=71.47; ALN=652	ref:NP_444413.1		PROTGI=16716475; PROTID=ref:NP_444413.1; PCT=30.39; ALN=497	Hs.363492	DEAD (Asp-Glu-Ala-Asp) box polypeptide 18	Mm.44219	DEAD (Asp-Glu-Ala-Asp) box polypeptide 18	321127	DEAD (Asp-Glu-Ala-Asp) box polypeptide 18
AI584223	Dr.27330	Transcribed locus			Unknown [-]	fb82f06.x1 Zebrafish WashU MPIMG EST Danio rerio cDNA clone IMAGE:3718403 3', mRNA sequence.
AW282014	Dr.29149	Wu:fj36d12	wu:fj36d12	biological process unknown||molecular function unknown||cellular component unknown	Unknown [-]	fj61a04.x1 zebrafish adult brain Danio rerio cDNA 3', mRNA sequence.	ref:NP_003156.1		PROTGI=4507297; PROTID=ref:NP_003156.1; PCT=87.59; ALN=274	sp:O08599		PROTGI=2811067; PROTID=sp:O08599; PCT=87.41; ALN=278	Hs.288229	Syntaxin binding protein 1	Mm.278865	Syntaxin binding protein 1	574003	zgc:114171	LG 21
AW203115	Dr.30853	Zgc:85981	zgc:85981	carboxypeptidase A activity||proteolysis and peptidolysis||cellular component unknown	Unknown [-]	fj09b03.x1 Zebrafish adult olfactory Danio rerio cDNA 3', mRNA sequence.	pir:S09489		PROTGI=105547; PROTID=pir:S09489; PCT=82.80; ALN=436	sp:Q00493		PROTGI=3287958; PROTID=sp:Q00493; PCT=82.11; ALN=436	Hs.75360	Carboxypeptidase E	Mm.31395	Carboxypeptidase E	407979	zgc:85981
BM171804	Dr.46921	Transcribed locus			Unknown [-]	imageqc_5_2001/smz421bdff41.x1 zebrafish adult brain Danio rerio cDNA clone IMAGE:4955243 3', mRNA sequence.
AW115630	Dr.11408	Wu:fj98c04	wu:fj98c04		Unknown [-]	fj98c04.x1 Sugano Kawakami zebrafish DRA Danio rerio cDNA clone 2599686 3', mRNA sequence.	ref:NP_061911.1		PROTGI=9506635; PROTID=ref:NP_061911.1; PCT=48.04; ALN=102	ref:NP_113564.1		PROTGI=13878217; PROTID=ref:NP_113564.1; PCT=26.80; ALN=148	Hs.97464	Tudor domain containing 4	Mm.50751	Similar to Tudor domain containing protein 4	334519	wu:fj98c04	LG 9
BM036171	Dr.34816	Sb:cb848	sb:cb848		Unknown [-]	fu16g05.y1 Campbell zebrafish ovary Danio rerio cDNA clone 5305544 5' similar to TR:Q9UEM2 Q9UEM2 PUROMYCIN SENSITIVE AMINOPEPTIDASE ;, mRNA sequence.	ref:NP_006301.2		PROTGI=15451907; PROTID=ref:NP_006301.2; PCT=88.02; ALN=191	prf:2202260A		PROTGI=1585925; PROTID=prf:2202260A; PCT=86.46; ALN=191	Hs.449880||Hs.514838	Hypothetical protein FLJ11822||Hypothetical protein FLJ11822			378860	sb:cb848
BI886936	Dr.369	Splicing factor proline/glutamine rich (polypyrimidine tract binding protein associated)	sfpq	nuclear mRNA splicing, via spliceosome||nucleic acid binding||mRNA processing	Unknown [-]	ZF637-1-001191 Zebrafish shield stage whole embryo cDNA library MPMGp637 Danio rerio cDNA clone MPMGp637_25J10;MPMGp637J1025 5', mRNA sequence.	pir:A46302		PROTGI=423054; PROTID=pir:A46302; PCT=56.14; ALN=638	pir:A54691		PROTGI=1083440; PROTID=pir:A54691; PCT=56.48; ALN=458					406564	splicing factor proline/glutamine rich (polypyrimidine tract binding protein associated)
AW281586	Dr.40801	CDNA clone IMAGE:7253438			Unknown [-]	fj58f10.y1 zebrafish adult brain Danio rerio cDNA 5' similar to TR:O35956 O35956 RENAL ORGANIC ANION TRANSPORTER 1. ;, mRNA sequence.	ref:NP_004781.1		PROTGI=4759042; PROTID=ref:NP_004781.1; PCT=46; ALN=135	ref:NP_032792.1		PROTGI=6679178; PROTID=ref:NP_032792.1; PCT=43; ALN=135					555218	similar to solute carrier family 22 (organic anion transporter), member 20
AI877503	Dr.3873	Zgc:73347	zgc:73347	biological process unknown||molecular function unknown||cellular component unknown	Unknown [-]	fc48b04.y1 Zebrafish WashU MPIMG EST Danio rerio cDNA clone IMAGE:3724591 5' similar to TR:Q01756 Q01756 TESTIS-SPECIFIC PROTEIN. ;, mRNA sequence.	ref:NP_061149.1		PROTGI=8924256; PROTID=ref:NP_061149.1; PCT=40.29; ALN=407	pir:S22933		PROTGI=109877; PROTID=pir:S22933; PCT=37.15; ALN=416	Hs.132050	Hypothetical protein MGC40368	Mm.296142	RIKEN cDNA E430026E19 gene	406293	zgc:73347	LG 4
AW154073	Dr.30525	Telomeric repeat binding factor a	terfa	DNA binding||nucleus||regulation of transcription	Unknown [-]	fi22b03.x1 Sugano Kawakami zebrafish DRA Danio rerio cDNA clone 2601869 3' similar to TR:Q15554 Q15554 TTAGGG REPEAT BINDING FACTOR 2 ;, mRNA sequence.	ref:NP_005643.1		PROTGI=5032169; PROTID=ref:NP_005643.1; PCT=31.07; ALN=341	ref:NP_033379.1		PROTGI=6678289; PROTID=ref:NP_033379.1; PCT=31.18; ALN=328	Hs.63335	Telomeric repeat binding factor 2	Mm.6402	Telomeric repeat binding factor 2	192316	telomeric repeat binding factor a	LG 4
BI876163	Dr.26340	Zgc:73310	zgc:73310	biological process unknown||cGMP-specific phosphodiesterase activity||cellular component unknown	Unknown [-]	fl68f10.y1 Sugano Kawakami zebrafish DRA Danio rerio cDNA clone 3819042 5' similar to TR:Q92550 Q92550 MYELOBLAST KIAA0262. [1] ;, mRNA sequence.	sp:P18545		PROTGI=116583; PROTID=sp:P18545; PCT=76.47; ALN=68	sp:P09174		PROTGI=116584; PROTID=sp:P09174; PCT=73.24; ALN=71	Hs.1857	Phosphodiesterase 6G, cGMP-specific, rod, gamma	Mm.39200	Phosphodiesterase 6G, cGMP-specific, rod, gamma	393758	zgc:73310
BM024418	Dr.1940	CDNA clone IMAGE:7150239			Unknown [-]	fu47a10.y1 zebrafish adult brain Danio rerio cDNA clone 5332507 5' similar to SW:SPCN_CHICK P07751 SPECTRIN ALPHA CHAIN, BRAIN ;, mRNA sequence.	pir:A35715		PROTGI=106032; PROTID=pir:A35715; PCT=94.38; ALN=249	sp:P08032		PROTGI=17380523; PROTID=sp:P08032; PCT=58.06; ALN=248	Hs.313327||Hs.372331||Hs.496874	Transcribed locus, strongly similar to NP_003118.1 spectrin, alpha, non-erythrocytic 1 (alpha-fodrin) [Homo sapiens]||Spectrin, alpha, non-erythrocytic 1 (alpha-fodrin)||Transcribed locus, strongly similar to NP_003118.1 spectrin, alpha, non-erythrocytic	Mm.204969	Spectrin alpha 2	327050	wu:fa20e05
AI641097	Dr.35851	Wu:fc18h12	wu:fc18h12		Unknown [-]	fc18h12.x1 Zebrafish WashU MPIMG EST Danio rerio cDNA clone IMAGE:3721799 3' similar to SW:A1AA_ORYLA Q91175 ALPHA-1A ADRENERGIC RECEPTOR ;, mRNA sequence.											324111	wu:fc18h12	LG 8
BF157857	Dr.11399	Zgc:85939	zgc:85939	biological process unknown||molecular function unknown||cellular component unknown	Unknown [-]	fl37e10.y1 Sugano Kawakami zebrafish DRA Danio rerio cDNA clone 3815923 5' similar to SW:AAMP_HUMAN Q13685 ANGIO-ASSOCIATED MIGRATORY CELL PROTEIN. ;, mRNA sequence.	pir:I39383		PROTGI=2134759; PROTID=pir:I39383; PCT=61.47; ALN=409	prf:2019408A		PROTGI=1090736; PROTID=prf:2019408A; PCT=26.09; ALN=220	Hs.83347	Angio-associated, migratory cell protein	Mm.196604	Angio-associated migratory protein	405874	zgc:85939
AW184525	Dr.7858	Integral membrane protein 1	itm1	oligosaccharyl transferase activity||protein amino acid glycosylation||membrane	Unknown [-]	fj15e01.y1 Zebrafish adult olfactory Danio rerio cDNA 5' similar to SW:STT3_MOUSE P46978 OLIGOSACCHARYL TRANSFERASE STT3 SUBUNIT HOMOLOG ;, mRNA sequence.	pir:S70029		PROTGI=7513277; PROTID=pir:S70029; PCT=96.17; ALN=705	prf:2208301A		PROTGI=1588285; PROTID=prf:2208301A; PCT=96.74; ALN=705	Hs.504237	Integral membrane protein 1	Mm.2863	Intergral membrane protein 1	266797	integral membrane protein 1	LG 10
AW423211	Dr.16859	Zgc:55566	zgc:55566	amino acid metabolism||cellular component unknown||oxidoreductase activity	Unknown [-]	fi69f12.y1 Sugano Kawakami zebrafish DRA Danio rerio cDNA clone 2642927 5' similar to WP:C56C10.3 CE02568 ;, mRNA sequence.	ref:NP_054888.1		PROTGI=7661794; PROTID=ref:NP_054888.1; PCT=61.95; ALN=222	ref:NP_079795.1		PROTGI=13384940; PROTID=ref:NP_079795.1; PCT=59.49; ALN=223	Hs.183861||Hs.472471	Chromatin modifying protein 4C||Chromatin modifying protein 4B	Mm.24595||Mm.262480	RIKEN cDNA 2310010I16 gene||Chromatin modifying protein 4B	406766	zgc:55566	LG 8
AI883247	Dr.40391	Hypothetical protein LOC553396			Unknown [-]	fd17h07.y1 Sugano Kawakami zebrafish DRA Danio rerio cDNA clone 2351869 5' similar to TR:O42709 O42709 CDC23. ;, mRNA sequence.	ref:NP_060988.1		PROTGI=8924143; PROTID=ref:NP_060988.1; PCT=68; ALN=139								553396	hypothetical protein LOC553396
AW184529	Dr.41031	Transcribed locus, moderately similar to NP_114189.1 SWI/SNF related, matrix associated, actin dependent regulator of chromatin, subfamily d, member 2 [Rattus norvegicus]			Unknown [-]	fj15e05.y1 Zebrafish adult olfactory Danio rerio cDNA 5' similar to TR:O54771 O54771 BAF60B ;, mRNA sequence.	ref:NP_003067.1		PROTGI=4507083; PROTID=ref:NP_003067.1; PCT=44.92; ALN=111	ref:NP_114084.1		PROTGI=13994211; PROTID=ref:NP_114084.1; PCT=66.29; ALN=87	Hs.250581||Hs.444445	SWI/SNF related, matrix associated, actin dependent regulator of chromatin, subfamily d, member 2||SWI/SNF related, matrix associated, actin dependent regulator of chromatin, subfamily d, member 3	Mm.21772||Mm.332257	SWI/SNF related, matrix associated, actin dependent regulator of chromatin, subfamily d, member 2||SWI/SNF related, matrix associated, actin dependent regulator of chromatin, subfamily d, member 3
AI964274	Dr.5434	Proteolipid protein 1a	plp1a	molecular function unknown||integral to membrane||myelination	Unknown [-]	EST269388 zebrafish T0315, Steve Ekker Danio rerio cDNA clone RZBDA80, mRNA sequence.	pir:MPHUPL		PROTGI=1070624; PROTID=pir:MPHUPL; PCT=52.75; ALN=238	sp:P06905		PROTGI=127731; PROTID=sp:P06905; PCT=52.75; ALN=238	Hs.1787	Proteolipid protein 1 (Pelizaeus-Merzbacher disease, spastic paraplegia 2, uncomplicated)	Mm.1268	Proteolipid protein (myelin) 1	64264	proteolipid protein 1a	LG 14
BM023836	Dr.15666	Transcribed locus			Unknown [-]	fu69h06.x1 zebrafish adult brain Danio rerio cDNA clone 5334779 3', mRNA sequence.
BI885964	Dr.28194	Fem-1 homolog c (C.elegans)	fem1c		Unknown [-]	ZF637-1-000206 Zebrafish shield stage whole embryo cDNA library MPMGp637 Danio rerio cDNA clone MPMGp637_6E15;MPMGp637E156 5', mRNA sequence.	ref:NP_064562.1		PROTGI=17864094; PROTID=ref:NP_064562.1; PCT=78.68; ALN=618	ref:NP_034323.1		PROTGI=6753840; PROTID=ref:NP_034323.1; PCT=39.30; ALN=611	Hs.515082	Fem-1 homolog a (C.elegans)	Mm.277315||Mm.290813	RIKEN cDNA 4931440F15 gene||Feminization 1 homolog a (C. elegans)	378965	fem-1 homolog c (C.elegans)	LG 8
AW422523	Dr.45140	Zgc:112236		biological process unknown||molecular function unknown||cellular component unknown	Unknown [-]	fj94b12.y1 zebrafish gridded kidney Danio rerio cDNA 5' similar to SW:PSF_HUMAN P23246 PTB-ASSOCIATED SPLICING FACTOR ;, mRNA sequence.	pir:G01211		PROTGI=7446345; PROTID=pir:G01211; PCT=30.22; ALN=138	pir:A54691		PROTGI=1083440; PROTID=pir:A54691; PCT=29.50; ALN=138	Hs.337228	RAVER1	Mm.196137	RIKEN cDNA 1300006N24 gene	553693	zgc:112236
AW154082	Dr.9044	Wu:fi22c04	wu:fi22c04	motor activity||ATP binding||myosin	Unknown [-]	fi22c04.x1 Sugano Kawakami zebrafish DRA Danio rerio cDNA clone 2601894 3' similar to gb:M81105 MYOSIN HEAVY CHAIN, NONMUSCLE TYPE A (HUMAN);, mRNA sequence.	ref:NP_002464.1		PROTGI=12667788; PROTID=ref:NP_002464.1; PCT=84.10; ALN=1043	sp:O08638		PROTGI=13431676; PROTID=sp:O08638; PCT=79.27; ALN=1046	Hs.16355||Hs.460109||Hs.474751	Myosin, heavy polypeptide 10, non-muscle||Myosin, heavy polypeptide 11, smooth muscle||Myosin, heavy polypeptide 9, non-muscle	Mm.29677||Mm.218233||Mm.250705	Myosin, heavy polypeptide 9, non-muscle||Myosin, heavy polypeptide 10, non-muscle||Myosin, heavy polypeptide 11, smooth muscle	333938	wu:fi22c04	LG 6
AJ236882				extracellular region||extracellular space||transport||lipid transport||lipid binding||lipoprotein metabolism	lipid transport [0006869]	Danio rerio apoE gene, exons 1-5., gene = apoE, location = join(669..696,1044..1108,1313..1466,1590..1877,2388..3223), name = mRNA											30314	apolipoprotein Eb
BI326599	Dr.16297	Transcribed locus, weakly similar to NP_036745.1 natriuretic peptide receptor 1 [Rattus norvegicus]			Unknown [-]	fp37d02.x3 zebrafish gridded kidney Danio rerio cDNA clone 4758938 3', mRNA sequence.	sp:P16066		PROTGI=113912; PROTID=sp:P16066; PCT=55.56; ALN=45	pir:I57963		PROTGI=2118323; PROTID=pir:I57963; PCT=59.09; ALN=44	Hs.490330	Natriuretic peptide receptor A/guanylate cyclase A (atrionatriuretic peptide receptor A)	Mm.4627	Natriuretic peptide receptor 1
AW116558	Dr.38149	Sb:cb26	sb:cb26		Unknown [-]	fi16b04.x1 Sugano Kawakami zebrafish DRA Danio rerio cDNA clone 2601295 3' similar to TR:Q9YIA7 Q9YIA7 COMPLEMENT C3-S. ;, mRNA sequence.	sp:P01024		PROTGI=116594; PROTID=sp:P01024; PCT=42.81; ALN=650	sp:P01027		PROTGI=1352102; PROTID=sp:P01027; PCT=43.54; ALN=652	Hs.529053	Complement component 3	Mm.19131	Complement component 3	30490	complement component c3a	LG 1
BI886406					Unknown [-]	ZF637-1-000661 Zebrafish shield stage whole embryo cDNA library MPMGp637 Danio rerio cDNA clone MPMGp637_12D22;MPMGp637D2212 5', mRNA sequence.
AI354073	Dr.17870	Zgc:113413		molecular function unknown||extracellular region||pathogenesis	Unknown [-]	zeh1369.seq.F Zebrafish Embryonic Heart cDNA Library Danio rerio cDNA 5', mRNA sequence.											503710	zgc:113413
BE015874	Dr.16306	Suppression of tumorigenicity 5	si:ch211-208c6.1		Unknown [-]	fk61c05.y1 Zebrafish adult retina cDNA Danio rerio cDNA 5' similar to TR:Q16492 Q16492 P82 ;, mRNA sequence.	pir:A49013		PROTGI=477443; PROTID=pir:A49013; PCT=82.09; ALN=641				Hs.117715	Suppression of tumorigenicity 5	Mm.252009	Suppression of tumorigenicity 5	323827	suppression of tumorigenicity 5	LG 7
BI476611	Dr.26580	VAMP (vesicle-associated membrane protein)-associated protein A	vapa	structural molecule activity	Unknown [-]	fq27c04.y3 zebrafish adult brain Danio rerio cDNA clone 4832623 5' similar to TR:O75453 O75453 VAMP-ASSOCIATED PROTEIN OF 33 KDA. [1] ;, mRNA sequence.	ref:NP_004729.1		PROTGI=4759302; PROTID=ref:NP_004729.1; PCT=74.82; ALN=139	ref:NP_038961.1		PROTGI=7305623; PROTID=ref:NP_038961.1; PCT=79.86; ALN=139	Hs.165195	VAMP (vesicle-associated membrane protein)-associated protein A, 33kDa	Mm.266767	Expressed sequence AA517753	334608	VAMP (vesicle-associated membrane protein)-associated protein A	LG 24
AF143493	Dr.749	T-complex polypeptide 1	tcp1	protein binding||ATP binding||protein folding||cellular protein metabolism||unfolded protein binding	protein folding [0006457]	Danio rerio t-complex polypeptide 1 (TCP1) mRNA, complete cds.	pir:S10486		PROTGI=107851; PROTID=pir:S10486; PCT=87.00; ALN=553	ref:NP_038714.1		PROTGI=7305565; PROTID=ref:NP_038714.1; PCT=86.54; ALN=554	Hs.447880||Hs.487054||Hs.539457	Transcribed locus, strongly similar to NP_110379.1 t-complex 1; T-complex locus TCP-1; t-complex 1 (a murine tcp homolog) [Homo sapiens]||T-complex 1||Transcribed locus, moderately similar to NP_036802.1 t-complex protein 1 [Rattus norvegicus]	Mm.32019||Mm.359624	T-complex protein 1||Similar to T-complex protein 1, alpha subunit B (TCP-1-alpha) (CCT-alpha) (Tailless complex polypeptide 1B) (TCP-1-B)	30477	t-complex polypeptide 1	LG 23
AW280724	Dr.40424	Transcribed locus, moderately similar to XP_418787.1 PREDICTED: similar to DnaJ (Hsp40) homolog, subfamily C, member 13; RME8 protein [Gallus gallus]			Unknown [-]	fj44h10.y1 zebrafish adult brain Danio rerio cDNA 5' similar to TR:O75165 O75165 KIAA0678 PROTEIN ;contains element TAR1 repetitive element ;, mRNA sequence.	pir:T00361		PROTGI=7513063; PROTID=pir:T00361; PCT=73; ALN=188	sp:Q9QYJ0		PROTGI=14916553; PROTID=sp:Q9QYJ0; PCT=42; ALN=57	Hs.12707||Hs.518262||Hs.548085||Hs.548841||Hs.548842	DnaJ (Hsp40) homolog, subfamily C, member 13||Transcribed locus, moderately similar to XP_135146.5 DnaJ (Hsp40) homolog, subfamily C, member 13 [Mus musculus]||Transcribed locus, strongly similar to XP_418787.1 PREDICTED: similar to DnaJ (Hsp40) homolog,	Mm.217256||Mm.356273	DnaJ (Hsp40) homolog, subfamily C, member 13||DnaJ (Hsp40) homolog, subfamily C, member 13
BI887176	Dr.20448	Karyopherin (importin) beta 1	kpnb1		Unknown [-]	ZF637-1-001431 Zebrafish shield stage whole embryo cDNA library MPMGp637 Danio rerio cDNA clone MPMGP637_2I3;MPMGP637I032 5', mRNA sequence.	pir:A56959		PROTGI=1362872; PROTID=pir:A56959; PCT=95.17; ALN=269	pir:S66288		PROTGI=2137601; PROTID=pir:S66288; PCT=95.91; ALN=269	Hs.532793	Karyopherin (importin) beta 1	Mm.251013||Mm.351629	Karyopherin (importin) beta 1||Transcribed locus, strongly similar to NP_058759.1 karyopherin (importin) beta 1 [Rattus norvegicus]	323859	karyopherin (importin) beta 1	LG 19
BG303359	Dr.9494	CDNA clone IMAGE:6892540			Unknown [-]	fl54d10.x1 Sugano Kawakami zebrafish DRA Danio rerio cDNA clone 3817770 3' similar to TR:Q9UGK5 Q9UGK5 HYPOTHETICAL 58.3 KD PROTEIN. ;, mRNA sequence.	ref:NP_060249.1		PROTGI=8923328; PROTID=ref:NP_060249.1; PCT=24.64; ALN=192				Hs.280990	Novel 58.3 KDA protein	Mm.288805	Expressed sequence AV216087	337546	wu:fj82b07
BI890323	Dr.5277	Zgc:56141	zgc:56141	nuclear mRNA splicing, via spliceosome||nucleic acid binding||protein kinase activity||ATP binding||mRNA processing||protein amino acid phosphorylation||cellular component unknown	Unknown [-]	ZF637-2-002078 Zebrafish shield stage whole embryo cDNA library MPMGp637 Danio rerio cDNA clone MPMGP637_4H22;MPMGP637H224 5', mRNA sequence.	ref:NP_113680.1		PROTGI=13899354; PROTID=ref:NP_113680.1; PCT=40.16; ALN=331	ref:NP_033058.1		PROTGI=7657502; PROTID=ref:NP_033058.1; PCT=54.19; ALN=172	Hs.533712	RNA binding motif protein 4	Mm.300225	RNA binding motif protein 4	406277	zgc:56141	LG 7
U10638	Dr.5644	Max interacting protein	mxi1	DNA binding||nucleus||transcription||regulation of transcription, DNA-dependent||transcription regulator activity||regulation of transcription	transcription regulation [0006355]	Brachydanio rerio Max interactor 1 (zmxi1) mRNA, complete cds.	ref:NP_005953.2		PROTGI=18641370; PROTID=ref:NP_005953.2; PCT=65.22; ALN=220	pir:JC4050		PROTGI=1083411; PROTID=pir:JC4050; PCT=68.64; ALN=226	Hs.501023	MAX interactor 1	Mm.2154	Max interacting protein 1	30485	max interacting protein	LG 22
AW174734	Dr.3850	Hypothetical protein LOC402825	LOC402825		Unknown [-]	fe02h06.y1 Zebrafish WashU MPIMG EST Danio rerio cDNA clone IMAGE:3737723 5' similar to TR:P79946 P79946 CDC6-RELATED PROTEIN. [1] ;, mRNA sequence.	ref:NP_001245.1		PROTGI=4502703; PROTID=ref:NP_001245.1; PCT=49.06; ALN=561	ref:NP_035929.1		PROTGI=6753368; PROTID=ref:NP_035929.1; PCT=46.91; ALN=572	Hs.405958	CDC6 cell division cycle 6 homolog (S. cerevisiae)	Mm.20912	Cell division cycle 6 homolog (S. cerevisiae)	402825	hypothetical protein LOC402825
BI892217	Dr.34504	Si:ch211-260g14.1	si:ch211-260g14.1		Unknown [-]	ZF637-3-001472 Zebrafish shield stage whole embryo cDNA library MPMGp637 Danio rerio cDNA clone MPMGp637_20K8;MPMGp637K0820 5', mRNA sequence.	sp:P18850		PROTGI=6648064; PROTID=sp:P18850; PCT=30.43; ALN=201				Hs.492740	Activating transcription factor 6	Mm.330145	Activating transcription factor 6	327467	si:ch211-260g14.1	LG 20
BI672022	Dr.4797	26-29kD-proteinase protein			Unknown [-]	ft33b11.x1 Gong zebrafish testis Danio rerio cDNA clone 5152460 3' similar to TR:O97453 O97453 26,29KDA PROTEINASE. ;, mRNA sequence.											553225	26-29kD-proteinase protein
AI322178	Dr.4044	Zgc:92139	zgc:92139	metalloendopeptidase activity||proteolysis and peptidolysis||metallopeptidase activity||zinc ion binding||cellular component unknown||hydrolase activity	Unknown [-]	NYZ112 Appel-Eisen zebrafish embryo 15-19 hr Danio rerio cDNA clone ZAE1E3 5' similar to Similar to HUMAN THIMET OLIGOPEPTIDASE, mRNA sequence.	pir:HYHUTH		PROTGI=1360657; PROTID=pir:HYHUTH; PCT=76.05; ALN=668				Hs.78769	Thimet oligopeptidase 1	Mm.26995	Thimet oligopeptidase 1	436628	zgc:92139
BI887574	Dr.3502	Cyclin-dependent kinase inhibitor 1C (p57, Kip2)	cdkn1c	cyclin-dependent protein kinase inhibitor activity||nucleus||cell cycle arrest||kinase activity	Unknown [-]	ZF637-1-001829 Zebrafish shield stage whole embryo cDNA library MPMGp637 Danio rerio cDNA clone MPMGp637_9O5;MPMGp637O059 5', mRNA sequence.	sp:P49918		PROTGI=1705731; PROTID=sp:P49918; PCT=38.52; ALN=133	sp:P49919		PROTGI=1705732; PROTID=sp:P49919; PCT=35.94; ALN=126	Hs.106070	Cyclin-dependent kinase inhibitor 1C (p57, Kip2)	Mm.168789	Cyclin-dependent kinase inhibitor 1C (P57)	399483	cyclin-dependent kinase inhibitor 1C (p57, Kip2)
BI892074	Dr.9145	Zgc:64222	zgc:64222	nucleosome||DNA binding||nucleus||chromosome||nucleosome assembly||chromosome organization and biogenesis (sensu Eukaryota)	Unknown [-]	ZF637-3-001329 Zebrafish shield stage whole embryo cDNA library MPMGp637 Danio rerio cDNA clone MPMGp637_19B23;MPMGp637B2319 5', mRNA sequence.	ref:NP_005315.1		PROTGI=4885385; PROTID=ref:NP_005315.1; PCT=100.00; ALN=136	sp:P06351		PROTGI=122075; PROTID=sp:P06351; PCT=100.00; ALN=136	Hs.70937||Hs.132854||Hs.146438||Hs.180877||Hs.247813||Hs.247814||Hs.248171||Hs.248176||Hs.443021||Hs.523577||Hs.528615||Hs.532144||Hs.533624||Hs.546259||Hs.546315	Histone 1, H3h||Histone 1, H3i||Similar to Histone H3.3||H3 histone, family 3B (H3.3B)||Histone 1, H3g||Histone 1, H3f||Histone 3, H3||Histone 1, H3c||Histone 1, H3e||Histone 2, H3c||Similar to CG31613-PA||Histone 1, H3d||H3 histone, family 3A||H3 histone	Mm.221301||Mm.221389||Mm.261657||Mm.261658||Mm.262517||Mm.292939||Mm.315189||Mm.342457||Mm.342938||Mm.343563||Mm.347621||Mm.347699||Mm.352196||Mm.352429||Mm.353199||Mm.354600||Mm.358797||Mm.358956||Mm.361822||Mm.371563||Mm.377874	Histone 1, H3a||Histone 1, H3f||Histone 1, H3g||Histone 1, H3e||Histone1, H3c||Transcribed locus, strongly similar to XP_495919.1 PREDICTED: similar to H3 histone, family 3B [Homo sapiens]||Similar to H3 histone, family 3B||Histone 1, H3b||Similar to H3 h	336231	zgc:64222	LG 5
BI326782	Dr.39228	Sb:cb37	sb:cb37		Unknown [-]	STR00046 random primed zebrafish embryo Danio rerio cDNA clone CB37 3' similar to SPT:Q9PVU5 ALPHA-2-MACROGLOBULIN-1, mRNA sequence.	sp:P01023		PROTGI=112911; PROTID=sp:P01023; PCT=57.14; ALN=248	sp:Q61838		PROTGI=2492496; PROTID=sp:Q61838; PCT=52.96; ALN=248	Hs.212838||Hs.480143||Hs.512260	Alpha-2-macroglobulin||Pregnancy-zone protein||Ovostatin	Mm.30151||Mm.369061	Alpha-2-macroglobulin||Transcribed locus	321054	sb:cb37
BI326783	Dr.39228	Sb:cb37	sb:cb37		Unknown [-]	STR00047 random primed zebrafish embryo Danio rerio cDNA clone CB37 5', mRNA sequence.	sp:P01023		PROTGI=112911; PROTID=sp:P01023; PCT=57.14; ALN=248	sp:Q61838		PROTGI=2492496; PROTID=sp:Q61838; PCT=52.96; ALN=248	Hs.212838||Hs.480143||Hs.512260	Alpha-2-macroglobulin||Pregnancy-zone protein||Ovostatin	Mm.30151||Mm.369061	Alpha-2-macroglobulin||Transcribed locus	321054	sb:cb37
BM182866	Dr.40704	Transcribed locus, moderately similar to XP_414373.1 PREDICTED: similar to solute carrier family 41, member 1 [Gallus gallus]			Unknown [-]	fv62f09.y1 Sugano SJD adult male Danio rerio cDNA clone 5413025 5' similar to TR:O45182 O45182 K07H8.2 PROTEIN. [1] ;, mRNA sequence.							Hs.20274	Solute carrier family 41, member 1	Mm.266156||Mm.272633	Solute carrier family 41, member 1||Solute carrier family 41, member 3
BI865477	Dr.13509	Transcribed locus			Unknown [-]	ft23d06.x1 Zebrafish neuronal Danio rerio cDNA clone 5082298 3', mRNA sequence.
AF047413	Dr.46595	Complement component c3a	c3a		G-protein coupled receptor protein signaling pathway [0007186]	Danio rerio complement component C3A (C3A) mRNA, partial cds.	sp:P01024		PROTGI=116594; PROTID=sp:P01024; PCT=49.15; ALN=59	sp:P01027		PROTGI=1352102; PROTID=sp:P01027; PCT=52.54; ALN=59			Mm.16106||Mm.328983||Mm.335878||Mm.371548||Mm.372111	Transcribed locus||Sex-limited protein||Sex-limited protein Slp(w7) alpha-chain||Complement component 4 (within H-2S)||Transcribed locus	30490	complement component c3a	LG 1
BI473717	Dr.34302	CDNA clone MGC:112249 IMAGE:7238045			Unknown [-]	fp41e05.y3 zebrafish gridded kidney Danio rerio cDNA clone 4759376 5' similar to TR:Q19421 Q19421 F13G3.6 PROTEIN. [1] ;, mRNA sequence.
AW171479	Dr.2433	CDNA clone IMAGE:7042549			Unknown [-]	fi42b12.x1 Sugano Kawakami zebrafish DRA Danio rerio cDNA clone 2640287 3' similar to SW:SASB_ANAPL Q04791 FATTY ACYL-COA HYDROLASE PRECURSOR, MEDIUM CHAIN ;, mRNA sequence.	ref:NP_003860.1		PROTGI=4504565; PROTID=ref:NP_003860.1; PCT=44.94; ALN=528	pir:A55281		PROTGI=1083246; PROTID=pir:A55281; PCT=42.50; ALN=540	Hs.268700||Hs.282975||Hs.546857	Esterase 31||Carboxylesterase 2 (intestine, liver)||Transcribed locus, strongly similar to NP_003860.2 carboxylesterase 2 isoform 1; intestinal carboxylesterase; liver carboxylesterase-2 [Homo sapiens]	Mm.26580||Mm.28191||Mm.218630||Mm.223646||Mm.278598||Mm.334758||Mm.334759	RIKEN cDNA 2210023G05 gene||Carboxylesterase 2||Carboxylesterase 5||CDNA sequence BC015286||RIKEN cDNA 2310038E17 gene||RIKEN cDNA 9230110F11 gene||Similar to Hypothetical protein LOC234669	566132	similar to carboxylesterase 2 isoform 1
AW077423	Dr.6915	BRCA1 associated protein	zgc:92894	ubiquitin ligase complex||ubiquitin-protein ligase activity||zinc ion binding||protein ubiquitination	Unknown [-]	fj36a10.x1 zebrafish adult brain Danio rerio cDNA 3' similar to TR:O43238 O43238 PUTATIVE DDB P127-ASSOCIATED PROTEIN ;, mRNA sequence.	ref:NP_006759.2		PROTGI=10800417; PROTID=ref:NP_006759.2; PCT=77.44; ALN=578	ref:NP_082503.1		PROTGI=17998683; PROTID=ref:NP_082503.1; PCT=84.33; ALN=453	Hs.530940	BRCA1 associated protein	Mm.153372	BRCA1 associated protein	436739	BRCA1 associated protein
BI885870	Dr.34738	Mp:zf637-1-000125	mp:zf637-1-000125		Unknown [-]	ZF637-1-000125 Zebrafish shield stage whole embryo cDNA library MPMGp637 Danio rerio cDNA clone MPMGp637_6M9;MPMGp637M096 5', mRNA sequence.											387022	mp:zf637-1-000125	LG 17
AI722395	Dr.977	MUS81 endonuclease homolog (yeast)	mus81	nucleic acid binding||DNA binding||nuclease activity||endonuclease activity||intracellular||DNA metabolism	Unknown [-]	fc26g01.x1 Zebrafish WashU MPIMG EST Danio rerio cDNA clone IMAGE:3722544 3' similar to TR:P87231 P87231 HYPOTHETICAL 64.5 KD PROTEIN C4G3.05C IN CHROMOSOME III. ;, mRNA sequence.							Hs.288798	MUS81 endonuclease homolog (yeast)	Mm.27697||Mm.377258	MUS81 endonuclease homolog (yeast)||Similar to MUS81 endonuclease	406839	MUS81 endonuclease homolog (yeast)	LG 7
AF322071	Dr.1330	Selenoprotein P, plasma, 1a	sepp1a	extracellular region||selenium binding	oxidative stress response [0006979]	Danio rerio selenoprotein Pa mRNA, complete cds.	sp:P49908		PROTGI=1711374; PROTID=sp:P49908; PCT=37.77; ALN=350	sp:P70274		PROTGI=2498902; PROTID=sp:P70274; PCT=46.46; ALN=240	Hs.275775	Selenoprotein P, plasma, 1	Mm.22699	Selenoprotein P, plasma, 1	352931	selenoprotein P, plasma, 1a	LG 17
AI585200	Dr.2850	Methionine adenosyltransferase II, alpha	mat2a	magnesium ion binding||methionine adenosyltransferase activity||ATP binding||one-carbon compound metabolism||transferase activity||metal ion binding	Unknown [-]	fb95e01.y1 Zebrafish WashU MPIMG EST Danio rerio cDNA clone IMAGE:3719640 5' similar to gb:X68836 S-ADENOSYLMETHIONINE SYNTHETASE GAMMA FORM (HUMAN);, mRNA sequence.	pir:S27257		PROTGI=284394; PROTID=pir:S27257; PCT=91.04; ALN=279	pir:A47151		PROTGI=476917; PROTID=pir:A47151; PCT=81.79; ALN=279	Hs.516157	Methionine adenosyltransferase II, alpha	Mm.29815	Methionine adenosyltransferase II, alpha	323329	methionine adenosyltransferase II, alpha
AI416133	Dr.33446	Wu:fb18d03	wu:fb18d03		Unknown [-]	fb18d03.y1 Zebrafish WashU MPIMG EST Danio rerio cDNA clone IMAGE:3712229 5' similar to TR:Q60441 Q60441 SUPPRESSOR OF LEC15 GLYCOSYLATION MUTATION SL15. ;, mRNA sequence.	sp:O75352		PROTGI=12229853; PROTID=sp:O75352; PCT=62; ALN=77	sp:Q9R0Q9		PROTGI=12643841; PROTID=sp:Q9R0Q9; PCT=65; ALN=76					321536	wu:fb18d03	LG 7
BI704395	Dr.44417	Transcribed locus			Unknown [-]	zfshTARAMA000225 Zebrafish shield stage whole embryo cDNA library MPMGp637 Danio rerio cDNA clone MPMGp637P242 5', mRNA sequence.	sp:O75643		PROTGI=12643640; PROTID=sp:O75643; PCT=86; ALN=237				Hs.246112	Activating signal cointegrator 1 complex subunit 3-like 1	Mm.215860	Activating signal cointegrator 1 complex subunit 3-like 1
AW184479	Dr.28573	Transcribed locus			Unknown [-]	fj14g03.y1 Zebrafish adult olfactory Danio rerio cDNA 5', mRNA sequence.
AA494790	Dr.43249	Dicarbonyl/L-xylulose reductase	dcxr		Unknown [-]	fa12f09.s1 Zebrafish ICRFzfls Danio rerio cDNA clone 8M23 3' similar to WP:R11D1.11 CE06316 MOUSE ADIPOCYTE P27 PROTEIN LIKE ;, mRNA sequence.	ref:NP_057370.1		PROTGI=7705925; PROTID=ref:NP_057370.1; PCT=66.67; ALN=165	ref:NP_080704.1		PROTGI=13385924; PROTID=ref:NP_080704.1; PCT=66.67; ALN=165	Hs.9857	Dicarbonyl/L-xylulose reductase	Mm.231091	Dicarbonyl L-xylulose reductase	335062	dicarbonyl/L-xylulose reductase	LG 12
BM082431	Dr.46053	Transcribed locus			Unknown [-]	fu23g11.x1 Campbell zebrafish ovary Danio rerio cDNA clone 5306301 3' similar to SW:TREA_RABIT P19813 TREHALASE PRECURSOR ;, mRNA sequence.	sp:O43280		PROTGI=3287921; PROTID=sp:O43280; PCT=58.14; ALN=82	ref:NP_067456.1		PROTGI=10946884; PROTID=ref:NP_067456.1; PCT=56.57; ALN=95	Hs.129712	Trehalase (brush-border membrane glycoprotein)	Mm.45380	Trehalase (brush-border membrane glycoprotein)
AF084949	Dr.8119	Noggin 3	nog3	molecular function unknown||development||cellular component unknown||dorsal/ventral pattern formation||cell differentiation||negative regulation of BMP signaling pathway||negative regulation of cell differentiation||cartilage development	neurogenesis [0007399]	Danio rerio Noggin (noggin) mRNA, complete cds.	sp:Q13253		PROTGI=15214099; PROTID=sp:Q13253; PCT=60.45; ALN=210	sp:P97466		PROTGI=15214098; PROTID=sp:P97466; PCT=60.45; ALN=210	Hs.248201	Noggin	Mm.39094	Noggin	30173	noggin 3	LG 12
AI965024	Dr.41583	Transcribed locus			Unknown [-]	fc85h01.y1 Zebrafish WashU MPIMG EST Danio rerio cDNA clone IMAGE:3728209 5', mRNA sequence.				ref:NP_065602.1		PROTGI=10181146; PROTID=ref:NP_065602.1; PCT=37.50; ALN=72	Hs.123461	Arsenic (+3 oxidation state) methyltransferase	Mm.28566	Arsenic (+3 oxidation state) methyltransferase
AW127934	Dr.47318	CDNA clone IMAGE:2600225			Unknown [-]	fi04h09.y1 Sugano Kawakami zebrafish DRA Danio rerio cDNA clone 2600225 5', mRNA sequence.	ref:NP_078944.1		PROTGI=13386462; PROTID=ref:NP_078944.1; PCT=90.80; ALN=413	pir:T42713		PROTGI=11276932; PROTID=pir:T42713; PCT=33.12; ALN=473	Hs.296776||Hs.371820||Hs.434219	Regulatory factor X-associated ankyrin-containing protein||Ankyrin repeat domain 7||Eukaryotic translation initiation factor 4E binding protein 3	Mm.24790||Mm.158125	Ankyrin repeat and KH domain containing 1||RIKEN cDNA 4921520G13 gene
BE016949	Dr.23444	Zgc:64178	zgc:64178	serine-type endopeptidase inhibitor activity	Unknown [-]	fk71e06.y1 Zebrafish Research Genetics C32 fin Danio rerio cDNA 5' similar to SW:ILEU_HORSE P05619 LEUKOCYTE ELASTASE INHIBITOR ;, mRNA sequence.	pir:A48681		PROTGI=539661; PROTID=pir:A48681; PCT=51.31; ALN=380	ref:NP_079705.1		PROTGI=13384828; PROTID=ref:NP_079705.1; PCT=46.19; ALN=380	Hs.519523||Hs.551988	Serine (or cysteine) proteinase inhibitor, clade B (ovalbumin), member 6||Transcribed locus, moderately similar to NP_004559.4 serine (or cysteine) proteinase inhibitor, clade B (ovalbumin), member 6; protease inhibitor 6 (placental thrombin inhibitor) [H			335119	zgc:64178	LG 24
BI890521					Unknown [-]	ZF637-2-002276 Zebrafish shield stage whole embryo cDNA library MPMGp637 Danio rerio cDNA clone MPMGp637_7D13;MPMGp637D137 5', mRNA sequence.
