# Supplementary material for: Genomewide Expression Analysis in Zebrafish mind bomb Alleles with Pancreas Defects of Different Severity Identifies Putative Notch Responsive Genes
Source: PLoS One. 2008 Jan 23;3(1):e1479. doi: 10.1371/journal.pone.0001479 (PMC2195453; doi:10.1371/journal.pone.0001479)
Supplement: Table S11 — List of significantly expressed genes (q = 0.0) specific to tfi91 mutants at 48 hpf. (0.38 MB XLS) [file pone.0001479.s011.xls]

## Sheet: Sheet1
Table S11. List of significantly expressed genes (q=0.0) specific to tfi91 mutants at 48 hpf.
Input ID	Unigene ID	Unigene Name	Gene symbol	Gene Ontology	Gene Ontology(Compugen)	Unigene Name(Compugen)	Human_prot_simil_id	Human_simil_descp	Human_prot_identity	Mouse_prot_simil_id	Mouse_simil_descp	Mouse_prot_identity	HomoloGene ID(Human)	HomoloGene Name(Human)	HomoloGene ID(Mouse)	HomoloGene Name(Mouse)	Entrez GeneID	Entrez Gene	Chromosome
Up-regulated genes
AI959115	Dr.42523	Transcribed locus			Unknown [-]	fd24f11.y1 Zebrafish WashU MPIMG EST Danio rerio cDNA 5' similar to contains element L1 repetitive element ;, mRNA sequence.
BI708794	Dr.42619	Transcribed locus			Unknown [-]	fs59d12.y1 Zebrafish SJD day 8 fin regeneration Danio rerio cDNA clone 5071943 5', mRNA sequence.
BG305809	Dr.11168	Hypothetical protein LOC553346			Unknown [-]	fm54c09.x1 Zebrafish adult retina cDNA Danio rerio cDNA clone 4199057 3', mRNA sequence.							Hs.413801||Hs.537481	Proteasome (prosome, macropain) activator subunit 4||Transcribed locus, strongly similar to NP_055429.1 proteasome (prosome, macropain) activator subunit 4; proteasome activator 200 kDa [Homo sapiens]	Mm.240066	Proteasome (prosome, macropain) activator subunit 4	553346	hypothetical protein LOC553346
AW777524	Dr.24327	Cytidylate kinase	zgc:56452	ATP binding||nucleobase, nucleoside, nucleotide and nucleic acid metabolism||cellular component unknown||kinase activity||transferase activity||phosphotransferase activity, phosphate group as acceptor||nucleotide kinase activity	Unknown [-]	fk47a07.x1 Zebrafish 15-19hr embryonic cDNA Danio rerio cDNA 3', mRNA sequence.	ref:NP_057392.1		PROTGI=7706497; PROTID=ref:NP_057392.1; PCT=70.51; ALN=217	sp:Q9R0Y5		PROTGI=13959400; PROTID=sp:Q9R0Y5; PCT=40.72; ALN=194	Hs.11463	UMP-CMP kinase	Mm.294159||Mm.302585	RIKEN cDNA 0610011D08 gene||Transcribed locus, moderately similar to XP_426656.1 PREDICTED: similar to UMP-CMP kinase (Cytidylate kinase) (Deoxycytidylate kinase) (Cytidine monophosphate kinase) [Gallus gallus]	406383	cytidylate kinase	LG 2
BM101515	Dr.27008	Zgc:85857	zgc:85857	transcription factor activity||regulation of transcription, DNA-dependent||cellular component unknown	Unknown [-]	fv35d10.x1 Sugano SJD adult male Danio rerio cDNA clone 5410602 3', mRNA sequence.	pir:JC4813		PROTGI=2136264; PROTID=pir:JC4813; PCT=80.99; ALN=141	pir:S23255		PROTGI=109882; PROTID=pir:S23255; PCT=79.58; ALN=141	Hs.522074	TSC22 domain family 3	Mm.22216	TSC22 domain family 3	335842	zgc:85857
BI705386					Unknown [-]	fr58e04.y1 Zebrafish SJD day 8 fin regeneration Danio rerio cDNA clone 4961767 5', mRNA sequence.
BI878301	Dr.12688	Transcribed locus			Unknown [-]	fl97b03.x1 Zebrafish adult retina cDNA Danio rerio cDNA clone 4144469 3', mRNA sequence.
BE605493	Dr.20856	Transcribed locus			Unknown [-]	fl10f10.x1 Zebrafish Research Genetics C32 fin Danio rerio cDNA 3', mRNA sequence.
AI883744	Dr.42863	Transcribed locus			Unknown [-]	fc69e07.y1 Zebrafish WashU MPIMG EST Danio rerio cDNA clone IMAGE:3726660 5', mRNA sequence.
AW420843	Dr.9560	Wu:fj87g04	wu:fj87g04		Unknown [-]	fj87g04.x1 zebrafish gridded kidney Danio rerio cDNA 3', mRNA sequence.	pir:I61354		PROTGI=2135912; PROTID=pir:I61354; PCT=78.18; ALN=271	ref:NP_062814.1		PROTGI=9790151; PROTID=ref:NP_062814.1; PCT=78.55; ALN=271	Hs.117545||Hs.198072	Phosphodiesterase 4D, cAMP-specific (phosphodiesterase E3 dunce homolog, Drosophila)||Phosphodiesterase 4B, cAMP-specific (phosphodiesterase E4 dunce homolog, Drosophila)	Mm.20181||Mm.331737||Mm.373622	Phosphodiesterase 4B, cAMP specific||Transcribed locus, strongly similar to NP_002591.2 phosphodiesterase 4B, cAMP-specific (phosphodiesterase E4 dunce homolog, Drosophila); Phosphodiesterase-4B, cAMP-specific (dunce (Drosophila)-homolog; phosphodiesteras	337624	wu:fj87g04	LG 6
BI879035	Dr.18137	Wu:fc47b11	wu:fc47b11		Unknown [-]	fm18a05.x1 Zebrafish adult retina cDNA Danio rerio cDNA clone 4146345 3', mRNA sequence.											324898	wu:fc47b11
BI671608	Dr.29859	Im:7142837	im:7142837	biological process unknown||molecular function unknown||cellular component unknown	Unknown [-]	fs50e04.y1 Zebrafish SJD day 8 fin regeneration Danio rerio cDNA clone 5071206 5', mRNA sequence.	sp:P02452		PROTGI=115269; PROTID=sp:P02452; PCT=44.83; ALN=85	ref:NP_031757.1		PROTGI=6680962; PROTID=ref:NP_031757.1; PCT=42.55; ALN=86	Hs.114322||Hs.172928||Hs.287570||Hs.302631||Hs.375210||Hs.432875||Hs.444559||Hs.490570||Hs.508804||Hs.521321||Hs.523084||Hs.528436||Hs.530443||Hs.534850||Hs.537558||Hs.547781||Hs.549606||Hs.549902	Hypothetical gene supported by BC039664||Collagen, type I, alpha 1||Hypothetical protein LOC283981||CDNA clone IMAGE:5286843, partial cds||Hypothetical gene supported by BC031673||Homo sapiens, clone IMAGE:5267797, mRNA||Transcribed locus, strongly simila	Mm.277735||Mm.355123||Mm.359312	Procollagen, type I, alpha 1||Transcribed locus, weakly similar to NP_001835.2 alpha 1 type II collagen isoform 1; collagen II, alpha-1 polypeptide; cartilage collagen; chondrocalcin, included; COL11A3, formerly [Homo sapiens]||LOC433457	492595	im:7142837
BM154187	Dr.15324	Transcribed locus			Unknown [-]	fv85b05.x1 Zebrafish SJD adult male II Danio rerio cDNA clone 5543768 3', mRNA sequence.
BM005077	Dr.14052	Tryptophan hydroxylase 2 (tryptophan 5-monooxygenase)	tph2	monooxygenase activity||tryptophan 5-monooxygenase activity||iron ion binding||metabolism||cellular component unknown||aromatic amino acid family metabolism||amino acid binding||serotonin biosynthesis	Unknown [-]	fu64a07.x1 zebrafish adult brain Danio rerio cDNA clone 5334060 3' similar to SW:TR5H_XENLA Q92142 TRYPTOPHAN 5-MONOOXYGENASE ;, mRNA sequence.	pir:S10489		PROTGI=107989; PROTID=pir:S10489; PCT=68.00; ALN=449	pir:A34582		PROTGI=111217; PROTID=pir:A34582; PCT=64.76; ALN=454	Hs.376337	Tryptophan hydroxylase 2	Mm.31597	Tryptophan hydroxylase 2	407712	tryptophan hydroxylase 2 (tryptophan 5-monooxygenase)
AI721532	Dr.24269	Wu:fc28h03	wu:fc28h03		Unknown [-]	fc28h03.x1 Zebrafish WashU MPIMG EST Danio rerio cDNA clone IMAGE:3722741 3', mRNA sequence.											324435	wu:fc28h03	LG 2
AI545041	Dr.4251	Transcribed locus, weakly similar to XP_416671.1 PREDICTED: similar to CG3830-PA [Gallus gallus]			Unknown [-]	fb73h11.x1 Zebrafish WashU MPIMG EST Danio rerio cDNA clone IMAGE:3717573 3', mRNA sequence.	ref:NP_057351.1		PROTGI=7706741; PROTID=ref:NP_057351.1; PCT=34.81; ALN=137				Hs.496843	Vestigial like 1 (Drosophila)	Mm.190616	Vestigial like 1 homolog (Drosophila)
AI721460	Dr.38286	Wu:fj99h08	wu:fj99h08	biological process unknown||nucleic acid binding||intracellular	Unknown [-]	fc28a01.x1 Zebrafish WashU MPIMG EST Danio rerio cDNA clone IMAGE:3722664 3' similar to contains element L1 repetitive element ;, mRNA sequence.				ref:NP_080457.1		PROTGI=13385692; PROTID=ref:NP_080457.1; PCT=55.14; ALN=184	Hs.466436	G patch domain containing 1	Mm.358705	G patch domain containing 1	448925	im:7135982	LG 7
BI427867					Unknown [-]	fq93g05.y3 zebrafish fin day3 regeneration Danio rerio cDNA clone 4926153 4926153 5', mRNA sequence.
BI980019	Dr.15587	Im:6901724		biological process unknown||molecular function unknown||cellular component unknown	Unknown [-]	ft78h10.x1 Gong zebrafish ovary Danio rerio cDNA clone 5159659 3' similar to SW:RL34_COXBU P45647 50S RIBOSOMAL PROTEIN L34. ;, mRNA sequence.	ref:NP_076426.1		PROTGI=13027606; PROTID=ref:NP_076426.1; PCT=72.55; ALN=51	ref:NP_444392.1		PROTGI=16716449; PROTID=ref:NP_444392.1; PCT=51.06; ALN=94	Hs.515242	Mitochondrial ribosomal protein L34	Mm.29489	Mitochondrial ribosomal protein L34	552972	im:6901724
AW128744	Dr.4091	Ribosomal protein L8	rpl8	nucleic acid binding||RNA binding||structural constituent of ribosome||intracellular||ribosome||protein biosynthesis||rRNA binding||ribonucleoprotein complex	Unknown [-]	fe36h06.y1 Zebrafish WashU MPIMG EST Danio rerio cDNA clone IMAGE:3740987 5' similar to gb:Z28407 60S RIBOSOMAL PROTEIN L8 (HUMAN);, mRNA sequence.	sp:P25120		PROTGI=133027; PROTID=sp:P25120; PCT=96.89; ALN=257	sp:P25120		PROTGI=133027; PROTID=sp:P25120; PCT=96.89; ALN=257	Hs.86024||Hs.178551	N-acetylated alpha-linked acidic dipeptidase 2||Ribosomal protein L8	Mm.30066||Mm.210554||Mm.369648	Ribosomal protein L8||Transcribed locus, strongly similar to NP_000964.1 ribosomal protein L8; 60S ribosomal protein L8 [Homo sapiens]||Transcribed locus, moderately similar to XP_416772.1 PREDICTED: similar to 60S ribosomal protein L8 [Gallus gallus]	393686	ribosomal protein L8
BI476461	Dr.16454	Hypothetical protein LOC553407			Unknown [-]	fq28h03.x3 zebrafish adult brain Danio rerio cDNA clone 4832884 3', mRNA sequence.	sp:O94855		PROTGI=13124508; PROTID=sp:O94855; PCT=74.75; ALN=202				Hs.81964||Hs.189641||Hs.548788	FLJ44715 gene product||SEC24 related gene family, member D (S. cerevisiae)||Transcribed locus, strongly similar to NP_055637.1 Sec24-related protein D; protein transport protein Sec24D; SEC24 (S. cerevisiae) related gene family, member D [Homo sapiens]	Mm.29293||Mm.173119	SEC24 related gene family, member D (S. cerevisiae)||SEC24 related gene family, member C (S. cerevisiae)	553407	hypothetical protein LOC553407
BI878099	Dr.7603	Zgc:66349	zgc:66349	biological process unknown||molecular function unknown||cellular component unknown	Unknown [-]	fl72e12.x1 Sugano Kawakami zebrafish DRA Danio rerio cDNA clone 3819382 3', mRNA sequence.	sp:Q9NQX7		PROTGI=12585259; PROTID=sp:Q9NQX7; PCT=56.82; ALN=255	ref:NP_071862.1		PROTGI=11967943; PROTID=ref:NP_071862.1; PCT=58.21; ALN=255	Hs.111577	Integral membrane protein 2C	Mm.29870	Integral membrane protein 2C	335863	zgc:66349	LG 2
AI721467	Dr.21548	Wu:fc28a09	wu:fc28a09		Unknown [-]	fc28a09.x1 Zebrafish WashU MPIMG EST Danio rerio cDNA clone IMAGE:3722680 3', mRNA sequence.	ref:NP_008994.1		PROTGI=5902154; PROTID=ref:NP_008994.1; PCT=42.16; ALN=188	ref:NP_061245.1		PROTGI=9055230; PROTID=ref:NP_061245.1; PCT=41.18; ALN=188	Hs.442657	TBC1 domain family, member 8 (with GRAM domain)	Mm.371607	TBC1 domain family, member 8	324415	wu:fc28a09
AI588091	Dr.2547	Wu:fb96a05	wu:fb96a05		Unknown [-]	fb96a05.x1 Zebrafish WashU MPIMG EST Danio rerio cDNA clone IMAGE:3719696 3', mRNA sequence.											323353	wu:fb96a05	LG 19
BI474862					Unknown [-]	fp53f02.x3 zebrafish gridded kidney Danio rerio cDNA clone 4760570 3', mRNA sequence.
BI880447	Dr.39547	Transcribed locus			Unknown [-]	fm72b06.x1 Zebrafish adult retina cDNA Danio rerio cDNA clone 4200899 3', mRNA sequence.
BI705604	Dr.26356	Hemoglobin alpha embryonic-1	hbae1	oxygen transporter activity||binding||hemoglobin complex||transport||oxygen transport||oxygen binding||heme binding||metal ion binding	Unknown [-]	fl53e03.x1 Sugano Kawakami zebrafish DRA Danio rerio cDNA clone 3817445 3', mRNA sequence.	sp:P02008		PROTGI=122335; PROTID=sp:P02008; PCT=54.55; ALN=143	sp:P06467		PROTGI=122336; PROTID=sp:P06467; PCT=52.45; ALN=143	Hs.106124||Hs.247921||Hs.398636||Hs.449630||Hs.549515||Hs.551006	Full length insert cDNA clone YA77F06||Hemoglobin, theta 1||Hemoglobin, alpha 2||Hemoglobin, alpha 1||Transcribed locus, strongly similar to NP_000508.1 alpha 2 globin; alpha globin; alpha-2 globin [Homo sapiens]||Transcribed locus, strongly similar to NP	Mm.196110||Mm.338474||Mm.338482||Mm.363642||Mm.373649	Hemoglobin alpha, adult chain 1||Transcribed locus||Hemoglobin, theta 1||Transcribed locus, moderately similar to XP_220266.2 PREDICTED: similar to Hemoglobin theta-1 chain [Rattus norvegicus]||Similar to hemoglobin alpha chain - slender loris	30597	hemoglobin alpha embryonic-1	LG 3
BI845822	Dr.14153	Transcribed locus, moderately similar to NP_997001.1 general transcription factor IIH, polypeptide 5; TFIIH basal transcription factor complex TTDA subunit; chromosome 6 open reading frame 175 [Homo sapiens]			Unknown [-]	fs98g08.x1 Zebrafish neuronal Danio rerio cDNA clone 5077838 3' similar to TR:Q9VMV7 Q9VMV7 CG14037 PROTEIN. ;, mRNA sequence.							Hs.356224	General transcription factor IIH, polypeptide 5	Mm.303441	DNA segment, Chr 17, Wayne State University 155, expressed
AI878133	Dr.36068	Wu:fb30e01	wu:fb30e01		Unknown [-]	fc57h03.y1 Zebrafish WashU MPIMG EST Danio rerio cDNA clone IMAGE:3725525 5', mRNA sequence.											321699	wu:fb30e01	LG 5
AI657790	Dr.20339	Core promoter element binding protein	copeb	nucleic acid binding||nucleus||zinc ion binding||metal ion binding	Unknown [-]	fc17e08.y1 Zebrafish WashU MPIMG EST Danio rerio cDNA clone IMAGE:3721670 5', mRNA sequence.	sp:Q99612		PROTGI=7387592; PROTID=sp:Q99612; PCT=74.65; ALN=283	sp:O08584		PROTGI=7387589; PROTID=sp:O08584; PCT=74.65; ALN=283	Hs.126187||Hs.285313	Transcribed locus, strongly similar to XP_507627.1 PREDICTED: similar to HIV-promoter GC-rich sites binding factor - human [Pan troglodytes]||Kruppel-like factor 6	Mm.275036	Kruppel-like factor 6	280650	core promoter element binding protein	LG 24
AI437385	Dr.28452	ATPase, H+ transporting, V0 subunit B	zgc:63832	ATP biosynthesis||transport||ion transport||hydrogen ion transporter activity||ATP synthesis coupled proton transport||proton transport||membrane||integral to membrane||proton-transporting two-sector ATPase complex||hydrolase activity||hydrogen-transporti	Unknown [-]	fb33a01.x1 Zebrafish WashU MPIMG EST Danio rerio cDNA clone IMAGE:3713640 3', mRNA sequence.	ref:NP_004038.1		PROTGI=4757816; PROTID=ref:NP_004038.1; PCT=85.85; ALN=205	ref:NP_291095.1		PROTGI=15991795; PROTID=ref:NP_291095.1; PCT=86.34; ALN=205	Hs.7476	ATPase, H+ transporting, lysosomal 21kDa, V0 subunit c&apos;&apos;	Mm.207052	ATPase, H+ transporting, V0 subunit B	321724	ATPase, H+ transporting, V0 subunit B	LG 2
AW115648	Dr.26549	Zgc:63466	zgc:63466	zinc ion binding||cellular component unknown	Unknown [-]	fj98e09.x1 Sugano Kawakami zebrafish DRA Danio rerio cDNA clone 2599720 3', mRNA sequence.	ref:NP_057382.1		PROTGI=7706493; PROTID=ref:NP_057382.1; PCT=38.44; ALN=332				Hs.421095	F-box protein 30	Mm.276229||Mm.368787	F-box protein 30||Transcribed locus	393404	zgc:63466
BM101524	Dr.3463	Sjogren syndrome antigen B (autoantigen La)	ssb	nuclear mRNA splicing, via spliceosome||nucleic acid binding||RNA binding||nucleus||cytoplasm||RNA processing||mRNA processing||RNA-nucleus export||ribonucleoprotein complex	Unknown [-]	fv35f01.x1 Sugano SJD adult male Danio rerio cDNA clone 5410680 3', mRNA sequence.	ref:NP_003133.1		PROTGI=10835067; PROTID=ref:NP_003133.1; PCT=56.27; ALN=404	sp:P32067		PROTGI=417240; PROTID=sp:P32067; PCT=50.35; ALN=404	Hs.309316||Hs.457744||Hs.546301	Transcribed locus, strongly similar to NP_003133.1 autoantigen La [Homo sapiens]||Transcribed locus, strongly similar to NP_003133.1 autoantigen La [Homo sapiens]||Sjogren syndrome antigen B (autoantigen La)	Mm.10508||Mm.360116||Mm.360596	Sjogren syndrome antigen B||Transcribed locus||Transcribed locus	321504	Sjogren syndrome antigen B (autoantigen La)	LG 6
BG306477	Dr.38045	Wu:fe05e09	wu:fe05e09		Unknown [-]	fm56e04.x1 Zebrafish adult retina cDNA Danio rerio cDNA clone 4199503 3', mRNA sequence.											326688	wu:fe05e09	LG 21
AF308597	Dr.10708	ATPase, Na+/K+ transporting, beta 1b polypeptide	atp1b1b	sodium:potassium-exchanging ATPase activity||potassium ion transport||sodium ion transport||membrane	potassium transport [0006813]	Danio rerio Na+/K+ ATPase beta subunit isoform 1b (atp1b1b) mRNA, complete cds.	sp:P05026		PROTGI=114392; PROTID=sp:P05026; PCT=59.60; ALN=295	pir:S09601		PROTGI=110736; PROTID=pir:S09601; PCT=57.91; ALN=295	Hs.291196	ATPase, Na+/K+ transporting, beta 1 polypeptide	Mm.4550	ATPase, Na+/K+ transporting, beta 1 polypeptide	64273	ATPase, Na+/K+ transporting, beta 1b polypeptide	LG 1
BG303063	Dr.11441	Wu:fk59g12	wu:fk59g12		Unknown [-]	fl43e11.x1 Sugano Kawakami zebrafish DRA Danio rerio cDNA clone 3816669 3' similar to TR:O94886 O94886 KIAA0792 PROTEIN. ;, mRNA sequence.	pir:T48692		PROTGI=11360159; PROTID=pir:T48692; PCT=79.42; ALN=238				Hs.414473	Chromosome 6 open reading frame 110	Mm.157904	CDNA sequence BC026370	335723	wu:fk59g12	LG 11
AW019277	Dr.7145	Transcribed locus			Unknown [-]	fd51b05.x1 Zebrafish WashU MPIMG EST Danio rerio cDNA clone IMAGE:3733233 3', mRNA sequence.
BM005153	Dr.16894	Transcribed locus			Unknown [-]	fu65c11.x1 zebrafish adult brain Danio rerio cDNA clone 5334165 3', mRNA sequence.
BI841542	Dr.14261	Zgc:92888	zgc:92888	biological process unknown||calcium ion binding||calcium-dependent phospholipid binding||cellular component unknown	Unknown [-]	fq57e02.x1 Zebrafish adult olfactory Danio rerio cDNA clone 4879971 3', mRNA sequence.	sp:P12429		PROTGI=113954; PROTID=sp:P12429; PCT=55.88; ALN=204	sp:O35639		PROTGI=5902786; PROTID=sp:O35639; PCT=56.37; ALN=204	Hs.412117||Hs.422986||Hs.463110||Hs.535306	Annexin A6||Annexin A4||Annexin A8||(xs22) mRNA, 445bp	Mm.3267||Mm.259702||Mm.265347	Annexin A8||Annexin A4||Annexin A6	492336	zgc:92888
BE017831	Dr.20229	Wu:fa97a12	wu:fa97a12		Unknown [-]	fk85b06.x1 Zebrafish Research Genetics C32 fin Danio rerio cDNA 3' similar to gb:X54304 MYOSIN REGULATORY LIGHT CHAIN 2, NONSARCOMERIC (HUMAN);, mRNA sequence.	ref:NP_291024.1		PROTGI=15809016; PROTID=ref:NP_291024.1; PCT=94.77; ALN=172	ref:NP_080340.1		PROTGI=13385562; PROTID=ref:NP_080340.1; PCT=94.19; ALN=172	Hs.190086||Hs.464472||Hs.504687	Myosin regulatory light chain MRCL3||Myosin regulatory light chain MRLC2||Myosin, light polypeptide 9, regulatory	Mm.261329||Mm.271770||Mm.306770||Mm.358800	RIKEN cDNA 2900073G15 gene||Similar to Myl9 protein||Myosin light chain, regulatory B||Myosin, light polypeptide 9, regulatory	337084	wu:fa97a12	LG 2
BI887138	Dr.9953	Sb:cb98	sb:cb98		Unknown [-]	ZF637-1-001393 Zebrafish shield stage whole embryo cDNA library MPMGp637 Danio rerio cDNA clone MPMGp637_25K24;MPMGp637K2425 5', mRNA sequence.											368287	sb:cb98
BI877516	Dr.982	Zgc:77153	zgc:77153	biological process unknown||molecular function unknown||cellular component unknown	Unknown [-]	fl73a12.x1 Sugano Kawakami zebrafish DRA Danio rerio cDNA clone 3819191 3', mRNA sequence.							Hs.444569	Transmembrane protein 49	Mm.243797	Transmembrane protein 49	336789	zgc:77153	LG 15
BI879986	Dr.31790	Wu:fb66a09	wu:fb66a09		Unknown [-]	fm68c05.x1 Zebrafish adult retina cDNA Danio rerio cDNA clone 4200561 3', mRNA sequence.	pir:S68855		PROTGI=2135551; PROTID=pir:S68855; PCT=80; ALN=100	ref:NP_064394.1		PROTGI=9910172; PROTID=ref:NP_064394.1; PCT=79; ALN=100					322573	wu:fb66a09	LG 19
BI883935	Dr.13152	CDNA clone IMAGE:7151811			Unknown [-]	fn19d06.x1 Zebrafish WashU MPIMG EST Danio rerio cDNA clone 4490555 3', mRNA sequence.
BI890216					Unknown [-]	ZF637-2-001958 Zebrafish shield stage whole embryo cDNA library MPMGp637 Danio rerio cDNA clone MPMGP637_4M14;MPMGP637M144 5', mRNA sequence.
BM183623	Dr.31854	Ribosomal protein S24	rps24	structural constituent of ribosome||intracellular||ribosome||protein biosynthesis	Unknown [-]	fv65f08.y1 Sugano SJD adult male Danio rerio cDNA clone 5413406 5' similar to SW:RS24_FUGRU O42387 40S RIBOSOMAL PROTEIN S24. ;, mRNA sequence.	sp:P16632		PROTGI=133886; PROTID=sp:P16632; PCT=91.40; ALN=93	sp:P16632		PROTGI=133886; PROTID=sp:P16632; PCT=91.40; ALN=93	Hs.356794||Hs.502258||Hs.549807	Ribosomal protein S24||Similar to ribosomal protein S24||Transcribed locus, strongly similar to XP_546361.1 PREDICTED: similar to ribosomal protein S24 [Canis familiaris]	Mm.16775||Mm.291823||Mm.312053||Mm.327929||Mm.342785	Ribosomal protein S24||Similar to ribosomal protein S24||PREDICTED: Mus musculus similar to ribosomal protein S24 (LOC225058), mRNA||Transcribed locus, strongly similar to XP_546361.1 PREDICTED: similar to ribosomal protein S24 [Canis familiaris]||Transcr	394194	ribosomal protein S24
BI885399	Dr.13266	Transcribed locus, strongly similar to NP_665835.1 RIKEN cDNA 6430527G18; polyglutamine-containing protein [Mus musculus]			Unknown [-]	fo66e06.x1 zebrafish gridded kidney Danio rerio cDNA clone 4725202 3', mRNA sequence.	pir:T12543		PROTGI=7512658; PROTID=pir:T12543; PCT=87.23; ALN=47				Hs.179260||Hs.551489	Chromosome 14 open reading frame 4||Transcribed locus, strongly similar to NP_665835.1 RIKEN cDNA 6430527G18; polyglutamine-containing protein [Mus musculus]	Mm.248358||Mm.362132	RIKEN cDNA 6430527G18 gene||Transcribed locus
BM184281	Dr.2701	Wu:fc35e07	wu:fc35e07		Unknown [-]	fv70e02.x1 Sugano SJD adult male Danio rerio cDNA clone 5413731 3', mRNA sequence.	pir:T46361		PROTGI=11360129; PROTID=pir:T46361; PCT=58.33; ALN=48				Hs.145049	Pleckstrin homology domain containing, family M (with RUN domain) member 2	Mm.33220	RIKEN cDNA 4930451G21 gene	324631	wu:fc35e07	LG 23
AB006084	Dr.562	Spondin 2a, extracellular matrix protein	spon2a	molecular function unknown||extracellular matrix (sensu Metazoa)||cell adhesion||development	axon guidance [0007411]	Danio rerio mRNA for MINDIN1, complete cds.	ref:NP_036577.1		PROTGI=6912682; PROTID=ref:NP_036577.1; PCT=51.83; ALN=294				Hs.302963	Spondin 2, extracellular matrix protein	Mm.34694	Spondin 2, extracellular matrix protein	30201	spondin 2a, extracellular matrix protein	LG 14
AF164472	Dr.26321	Serine/arginine repetitive matrix 1	srrm1	mRNA processing	Unknown [-]	B026967 RZPD library 575 Danio rerio cDNA clone CHBOp575O21133Q3, mRNA sequence.	ref:NP_005830.1		PROTGI=5032119; PROTID=ref:NP_005830.1; PCT=52.44; ALN=857	ref:NP_058079.1		PROTGI=7949115; PROTID=ref:NP_058079.1; PCT=53.62; ALN=868	Hs.18192||Hs.440846||Hs.449399||Hs.522638||Hs.528485	Serine/arginine repetitive matrix 1||Hypothetical LOC401079||Transcribed locus, strongly similar to NP_005830.2 serine/arginine repetitive matrix 1; Ser/Arg-related nuclear matrix protein; plenty of prolines 101-like [Homo sapiens]||Transcribed locus||Hyp	Mm.1963||Mm.288693	Serine/arginine repetitive matrix 1||Erythroid differentiation regulator 1	406751	serine/arginine repetitive matrix 1	LG 17
AW116523	Dr.5790	Wu:fb95h01	wu:fb95h01		Unknown [-]	fi15f12.x1 Sugano Kawakami zebrafish DRA Danio rerio cDNA clone 2601263 3', mRNA sequence.											323347	wu:fb95h01	LG 22
BG307354	Dr.4932	Annexin A4	anxa4	calcium ion binding||calcium-dependent phospholipid binding	Unknown [-]	fm03b07.y1 Zebrafish adult retina cDNA Danio rerio cDNA clone 4145220 5', mRNA sequence.	pir:A42077		PROTGI=280762; PROTID=pir:A42077; PCT=63.75; ALN=320	sp:P97429		PROTGI=2492905; PROTID=sp:P97429; PCT=63.58; ALN=313	Hs.412117||Hs.422986||Hs.463110||Hs.535306	Annexin A6||Annexin A4||Annexin A8||(xs22) mRNA, 445bp	Mm.3267||Mm.259702||Mm.265347	Annexin A8||Annexin A4||Annexin A6	353362	annexin A4	LG 10
AW115580	Dr.28615	Sorting nexin 12	zgc:55728	molecular function unknown||intracellular signaling cascade||cellular component unknown	Unknown [-]	fj97e07.x1 Sugano Kawakami zebrafish DRA Danio rerio cDNA clone 2599620 3', mRNA sequence.	sp:O60493		PROTGI=12643620; PROTID=sp:O60493; PCT=79.62; ALN=157	sp:O70493		PROTGI=10720281; PROTID=sp:O70493; PCT=89.38; ALN=160	Hs.12102||Hs.260750	Sorting nexin 3||Sorting nexin 12	Mm.206949||Mm.277870	Sorting nexin 12||Sorting nexin 3	394098	sorting nexin 12	LG 19
BI880388	Dr.12884	Transcribed locus			Unknown [-]	fm71d03.x1 Zebrafish adult retina cDNA Danio rerio cDNA clone 4200988 3', mRNA sequence.
AI957604	Dr.347	Transcribed locus			Unknown [-]	fc95e04.x1 Zebrafish WashU MPIMG EST Danio rerio cDNA clone IMAGE:3729150 3', mRNA sequence.
BI705544	Dr.30259	Proteasome (prosome, macropain) 26S subunit, non-ATPase, 11	psmd11	binding||cytosol||protein complex	Unknown [-]	fl52g05.x1 Sugano Kawakami zebrafish DRA Danio rerio cDNA clone 3817544 3', mRNA sequence.	pir:JC6524		PROTGI=7451898; PROTID=pir:JC6524; PCT=91.23; ALN=422				Hs.443379	Proteasome (prosome, macropain) 26S subunit, non-ATPase, 11	Mm.260539||Mm.315354	Proteasome (prosome, macropain) 26S subunit, non-ATPase, 11||Similar to proteasome 26S non-ATPase subunit 11	322265	proteasome (prosome, macropain) 26S subunit, non-ATPase, 11	LG 12
BM104009	Dr.7297	Wu:fj33c04	wu:fj33c04		Unknown [-]	fv41g09.x1 Sugano SJD adult male Danio rerio cDNA clone 5411152 3' similar to TR:Q9U4H4 Q9U4H4 BCDNA.GH04120. [1] ;, mRNA sequence.							Hs.444743	Hypothetical protein FLJ23825	Mm.275130	Similar to hypothetical protein FLJ23825	335805	wu:fj33c04	LG 12
BM156016	Dr.46949	Transcribed locus			Unknown [-]	fv15e03.x2 zebrafish adult brain Danio rerio cDNA clone 5386828 3', mRNA sequence.	pir:T12552		PROTGI=7512896; PROTID=pir:T12552; PCT=71.43; ALN=28				Hs.535168	Similar to GalNAc transferase 10 isoform a; GalNAc transferase 10; polypeptide N-acetylgalactosaminyltransferase 10	Mm.370407	RIKEN cDNA 1700021K10 gene
BI846638					Unknown [-]	fq81f01.x1 Zebrafish neuronal Danio rerio cDNA clone 4886545 3' similar to TR:Q47336 Q47336 LACZ-ALPHA PEPTIDE. ;, mRNA sequence.
AW077854	Dr.9443	Disabled homolog 2 (Drosophila)	dab2		Unknown [-]	fj67d08.x1 zebrafish gridded kidney Danio rerio cDNA 3', mRNA sequence.	sp:P98082		PROTGI=1706487; PROTID=sp:P98082; PCT=55.76; ALN=312	sp:P98078		PROTGI=1352697; PROTID=sp:P98078; PCT=41.17; ALN=507	Hs.481980	Disabled homolog 2, mitogen-responsive phosphoprotein (Drosophila)	Mm.240830	Disabled homolog 2 (Drosophila)	404040	disabled homolog 2 (Drosophila)
BG305687	Dr.11078	Transcribed locus			Unknown [-]	fm08a08.x1 Zebrafish adult retina cDNA Danio rerio cDNA clone 4145559 3', mRNA sequence.
BI885541	Dr.11764	Annexin A13	anxa13	calcium ion binding||calcium-dependent phospholipid binding	Unknown [-]	fo73a07.x1 zebrafish gridded kidney Danio rerio cDNA clone 4725421 3', mRNA sequence.	sp:P27216		PROTGI=113973; PROTID=sp:P27216; PCT=54.11; ALN=316	pir:S29170		PROTGI=346651; PROTID=pir:S29170; PCT=50.16; ALN=311	Hs.412117||Hs.422986||Hs.463110||Hs.535306	Annexin A6||Annexin A4||Annexin A8||(xs22) mRNA, 445bp	Mm.3267||Mm.259702||Mm.265347	Annexin A8||Annexin A4||Annexin A6	81880	annexin A13	LG 24
AI882893	Dr.34565	Wu:fb47h12	wu:fb47h12		Unknown [-]	fb47h12.x1 Zebrafish WashU MPIMG EST Danio rerio cDNA clone IMAGE:3715079 3', mRNA sequence.	sp:O43295		PROTGI=3334418; PROTID=sp:O43295; PCT=36.55; ALN=182				Hs.497575	SLIT-ROBO Rho GTPase activating protein 2			322047	wu:fb47h12	LG 11
AI477248	Dr.1573	Epoxide hydrolase 1, microsomal (xenobiotic)	ephx1	catalytic activity||epoxide hydrolase activity||endoplasmic reticulum||microsome||response to toxin||membrane||aromatic compound catabolism	Unknown [-]	fb51a07.x1 Zebrafish WashU MPIMG EST Danio rerio cDNA clone IMAGE:3715380 3', mRNA sequence.	pir:A29939		PROTGI=105954; PROTID=pir:A29939; PCT=59.33; ALN=443	ref:NP_034275.1		PROTGI=6753762; PROTID=ref:NP_034275.1; PCT=59.28; ALN=438	Hs.89649	Hypothetical gene supported by AK124699	Mm.9075	Epoxide hydrolase 1, microsomal	322331	epoxide hydrolase 1, microsomal (xenobiotic)	LG 13
AI721552	Dr.3052	Wu:fb83c11	wu:fb83c11		Unknown [-]	fc29b05.x1 Zebrafish WashU MPIMG EST Danio rerio cDNA clone IMAGE:3722769 3', mRNA sequence.	pir:B40983		PROTGI=1360742; PROTID=pir:B40983; PCT=68.49; ALN=67	ref:NP_031757.1		PROTGI=6680962; PROTID=ref:NP_031757.1; PCT=69.86; ALN=67	Hs.413494	Collagen, type XXIII, alpha 1	Mm.154093	Procollagen, type XXIII, alpha 1	323154	wu:fb83c11	LG 13
BI671557					Unknown [-]	fs49g11.y1 Zebrafish SJD day 8 fin regeneration Danio rerio cDNA clone 5071293 5', mRNA sequence.
BI890225	Dr.6811	Ras-related C3 botulinum toxin substrate 3 (rho family, small GTP binding protein Rac3)	zgc:100831	GTP binding||intracellular protein transport||small GTPase mediated signal transduction||cellular component unknown||protein transport	Unknown [-]	ZF637-2-001980 Zebrafish shield stage whole embryo cDNA library MPMGp637 Danio rerio cDNA clone MPMGP637_4P15;MPMGP637P154 5', mRNA sequence.	ref:NP_005043.1		PROTGI=4826962; PROTID=ref:NP_005043.1; PCT=97.92; ALN=192	pir:A60347		PROTGI=280956; PROTID=pir:A60347; PCT=96.30; ALN=189	Hs.45002||Hs.413812||Hs.535844	Ras-related C3 botulinum toxin substrate 3 (rho family, small GTP binding protein Rac3)||Ras-related C3 botulinum toxin substrate 1 (rho family, small GTP binding protein Rac1)||Transcribed locus, moderately similar to NP_002863.1 ras-related C3 botulinum	Mm.34008||Mm.292510	RAS-related C3 botulinum substrate 3||RAS-related C3 botulinum substrate 1	437027	ras-related C3 botulinum toxin substrate 3 (rho family, small GTP binding protein Rac3)
AW595245	Dr.39485	Transcribed locus			Unknown [-]	fk36f02.y1 zebrafish fin day1 regeneration Danio rerio cDNA 5', mRNA sequence.
AL591405					Unknown [0000000]	Zebrafish DNA sequence from clone XX-125J23 on chromosome 7 Contains part of the nitr1.7, nitr1.8, nitr1.9, nitr1.11, nitr5.2 and nitr6.1 genes for novel immune-type receptors, the nitr4.7, nitr1.10 and nitr1.12 genes, a putative novel gene, ESTs, STSs,											368935	novel immune-type receptor 4b, pseudogene
BI672289	Dr.8346	Zgc:92355	zgc:92355	biological process unknown||chromatin||DNA binding||nucleus	Unknown [-]	ft37f05.x1 Gong zebrafish testis Danio rerio cDNA clone 5153024 3', mRNA sequence.	sp:Q15651		PROTGI=2495254; PROTID=sp:Q15651; PCT=58.10; ALN=99	sp:P09602		PROTGI=123107; PROTID=sp:P09602; PCT=54.12; ALN=85	Hs.77558||Hs.88033	High mobility group nucleosomal binding domain 3||Transcribed locus, strongly similar to XP_518599.1 PREDICTED: similar to thyroid receptor interactor [Pan troglodytes]	Mm.200757||Mm.244426	Transcribed locus||High mobility group nucleosomal binding domain 3	492345	zgc:92355
AI545138	Dr.2492	Wu:fb74c10	wu:fb74c10		Unknown [-]	fb74c10.x1 Zebrafish WashU MPIMG EST Danio rerio cDNA clone IMAGE:3717618 3', mRNA sequence.											322824	wu:fb74c10	LG 8
BI864350	Dr.13874	Phosphatidylserine synthase 1	zgc:55906	molecular function unknown||phosphatidylserine biosynthesis||cellular component unknown	Unknown [-]	ft94h01.x1 Zebrafish adult olfactory Danio rerio cDNA clone 5283673 3' similar to SW:PSS1_HUMAN P48651 PHOSPHATIDYLSERINE SYNTHASE I ;, mRNA sequence.	sp:P48651		PROTGI=1346881; PROTID=sp:P48651; PCT=77.75; ALN=465				Hs.292579	Phosphatidylserine synthase 1	Mm.281464	Phosphatidylserine synthase 1	393931	phosphatidylserine synthase 1
AA495267	Dr.4035	Transcribed locus			Unknown [-]	fa02c08.s1 Zebrafish ICRFzfls Danio rerio cDNA clone 3G1 3', mRNA sequence.
BM182832	Dr.20517	N-myc downstream regulated family member 3a	ndrg3a	catalytic activity||cell differentiation	Unknown [-]	fv62c09.y1 Sugano SJD adult male Danio rerio cDNA clone 5412881 5' similar to TR:Q9QYF9 Q9QYF9 NDR1 RELATED PROTEIN NDR3. ;, mRNA sequence.	ref:NP_114402.1		PROTGI=14165266; PROTID=ref:NP_114402.1; PCT=75.47; ALN=362	ref:NP_038893.1		PROTGI=7305307; PROTID=ref:NP_038893.1; PCT=75.47; ALN=362	Hs.322430	NDRG family member 4	Mm.29846||Mm.359632	N-myc downstream regulated gene 4||Similar to N-myc downstream regulated gene 3; N-myc downstream regulated 3	30286	N-myc downstream regulated family member 3a	LG 5
BI476488	Dr.16940	Zgc:92772	zgc:92772	two-component signal transduction system (phosphorelay)||DNA binding||GTP binding||regulation of transcription, DNA-dependent||intracellular protein transport||small GTPase mediated signal transduction||cellular component unknown||protein transport	Unknown [-]	fq29d02.x3 zebrafish adult brain Danio rerio cDNA clone 4832691 3' similar to SW:R11B_HUMAN Q15907 RAS-RELATED PROTEIN RAB-11B ;, mRNA sequence.	pir:JC2487		PROTGI=1082426; PROTID=pir:JC2487; PCT=96.33; ALN=218	sp:P46638		PROTGI=1172815; PROTID=sp:P46638; PCT=95.87; ALN=218	Hs.433888	RAB11B, member RAS oncogene family	Mm.35727	RAB11B, member RAS oncogene family	436828	zgc:92772
BM024833	Dr.16079	GABA(A) receptor-associated protein-like 2	zgc:92319	biological process unknown||receptor activity||cellular component unknown	Unknown [-]	fu73g02.x1 zebrafish adult brain Danio rerio cDNA clone 5335107 3' similar to SW:GEF2_HUMAN O08765 GANGLIOSIDE EXPRESSION FACTOR 2 ;, mRNA sequence.	sp:O08765		PROTGI=3023861; PROTID=sp:O08765; PCT=96.58; ALN=117	ref:NP_065615.1		PROTGI=10181206; PROTID=ref:NP_065615.1; PCT=61.21; ALN=116	Hs.461379	GABA(A) receptor-associated protein-like 2	Mm.361949||Mm.371666	Transcribed locus, moderately similar to NP_009216.1 GABA(A) receptor-associated protein-like 2; ganglioside expression factor 2; MAP1 light chain 3 related protein [Homo sapiens]||Gamma-aminobutyric acid (GABA-A) receptor-associated protein-like 2	403036	GABA(A) receptor-associated protein-like 2
BG305760	Dr.4462	Glutamyl-prolyl-tRNA synthetase	eprs		Unknown [-]	fm10e07.x1 Zebrafish adult retina cDNA Danio rerio cDNA clone 4145773 3' similar to SW:SYEP_HUMAN P07814 MULTIFUNCTIONAL AMINOACYL-TRNA SYNTHETASE [INCLUDES: GLUTAMYL-TRNA SYNTHETASE ;, mRNA sequence.	sp:P07814		PROTGI=135104; PROTID=sp:P07814; PCT=84.65; ALN=250				Hs.497788	Glutamyl-prolyl-tRNA synthetase	Mm.154511	Glutamyl-prolyl-tRNA synthetase	321919	glutamyl-prolyl-tRNA synthetase	LG 17
BM184297	Dr.17310	Zgc:56235	zgc:56235	mitochondrial outer membrane||anion transport||voltage-gated ion-selective channel activity	Unknown [-]	fv70f11.x1 Sugano SJD adult male Danio rerio cDNA clone 5413797 3', mRNA sequence.	pir:B44422		PROTGI=346412; PROTID=pir:B44422; PCT=70.32; ALN=281	sp:Q60930		PROTGI=6093768; PROTID=sp:Q60930; PCT=68.90; ALN=281	Hs.190897||Hs.202085||Hs.355927||Hs.447673||Hs.454461||Hs.519320||Hs.550192||Hs.553964	Transcribed locus, weakly similar to XP_424406.1 PREDICTED: similar to voltage-dependent anion channel [Gallus gallus]||Voltage-dependent anion channel 1||Voltage-dependent anion channel 2||Similar to voltage-dependent anion channel 2||CDNA FLJ43300 fis,	Mm.3555||Mm.262327||Mm.319725	Voltage-dependent anion channel 1||Voltage-dependent anion channel 2||Transcribed locus, moderately similar to XP_414637.1 PREDICTED: similar to Voltage-dependent anion-selective channel protein 1 (VDAC-1) (hVDAC1) (Outer mitochondrial membrane protein po	393186	zgc:56235
AW116393	Dr.7683	Wu:fi15a11	wu:fi15a11		Unknown [-]	fi15a11.x1 Sugano Kawakami zebrafish DRA Danio rerio cDNA clone 2601212 3', mRNA sequence.											327511	wu:fi15a11	LG 10
BF938054					Unknown [-]	fm71g10.y1 Zebrafish adult retina cDNA Danio rerio cDNA clone 4201146 5', mRNA sequence.
BG303152	Dr.10735	Caspase b	caspb	proteolysis and peptidolysis||peptidase activity||cysteine-type peptidase activity||hydrolase activity||caspase activity	Unknown [-]	fl61f11.x1 Sugano Kawakami zebrafish DRA Danio rerio cDNA clone 3818277 3', mRNA sequence.	pir:A56084		PROTGI=1362839; PROTID=pir:A56084; PCT=36.10; ALN=257	ref:NP_033937.1		PROTGI=6753282; PROTID=ref:NP_033937.1; PCT=35.51; ALN=257	Hs.138378||Hs.213327	Caspase 4, apoptosis-related cysteine protease||Caspase 5, apoptosis-related cysteine protease	Mm.1569	Caspase 11, apoptosis-related cysteine protease	259303	caspase b	LG 1
BG799326	Dr.30255	CDNA clone MGC:114147 IMAGE:7452780			Unknown [-]	fm95e04.y1 Zebrafish Research Genetics C32 fin Danio rerio cDNA clone 4468686 5', mRNA sequence.	ref:NP_060844.1		PROTGI=8922966; PROTID=ref:NP_060844.1; PCT=72; ALN=163								566699	hypothetical protein LOC566699
AW115597	Dr.2636	IMP (inosine monophosphate) dehydrogenase 2	impdh2	catalytic activity||IMP dehydrogenase activity||GMP biosynthesis	Unknown [-]	fj97g10.x1 Sugano Kawakami zebrafish DRA Danio rerio cDNA clone 2599650 3' similar to SW:IMD2_HUMAN P12268 INOSINE-5'-MONOPHOSPHATE DEHYDROGENASE 2 ;, mRNA sequence.	sp:P12268		PROTGI=124419; PROTID=sp:P12268; PCT=91.25; ALN=514	pir:JT0565		PROTGI=110569; PROTID=pir:JT0565; PCT=91.05; ALN=514	Hs.372680||Hs.476231	U87HG mRNA, complete sequence||IMP (inosine monophosphate) dehydrogenase 2	Mm.6065||Mm.324672	Inosine 5&apos;-phosphate dehydrogenase 2||Transcribed locus, strongly similar to XP_533835.1 PREDICTED: similar to inosine 5-phosphate dehydrogenase 2 [Canis familiaris]	317745	IMP (inosine monophosphate) dehydrogenase 2	LG 22
BI891100	Dr.14426	Pin2/trf1-interacting protein 1	pinx1	nucleic acid binding||intracellular	Unknown [-]	ZF637-3-000355 Zebrafish shield stage whole embryo cDNA library MPMGp637 Danio rerio cDNA clone MPMGp637_13N7;MPMGp637N0713 5', mRNA sequence.	pir:T43483		PROTGI=11360327; PROTID=pir:T43483; PCT=25.31; ALN=245	ref:NP_082504.1		PROTGI=18129616; PROTID=ref:NP_082504.1; PCT=50.97; ALN=349	Hs.490991	PIN2-interacting protein 1	Mm.288015	RIKEN cDNA 2610028A01 gene	368253	pin2/trf1-interacting protein 1
BG306499	Dr.11184	Zgc:73126	zgc:73126	biological process unknown||calcium ion binding||cellular component unknown	Unknown [-]	fm56g07.x1 Zebrafish adult retina cDNA Danio rerio cDNA clone 4199605 3', mRNA sequence.	pir:S47565		PROTGI=1082249; PROTID=pir:S47565; PCT=95.85; ALN=193	sp:P35333		PROTGI=465419; PROTID=sp:P35333; PCT=95.85; ALN=193	Hs.288654||Hs.467696	Hippocalcin||Hippocalcin-like 1	Mm.20937||Mm.313619||Mm.326648||Mm.326878||Mm.331905||Mm.341295	Hippocalcin-like 1||CDNA, clone:Y2G0128P08, strand:plus, reference:ENSEMBL:Mouse-Transcript-ENST:ENSMUST00000052439, based on BLAT search||Similar to Visinin-like protein 3 (VILIP-3) (Neural visinin-like protein 3) (NVL-3) (NVP-3) (Hippocalcin-like protei	393696	zgc:73126
BG728805	Dr.12317	Transcribed locus, weakly similar to NP_989564.1 Bruton agammaglobulinemia tyrosine kinase [Gallus gallus]			Unknown [-]	fp03a04.x1 zebrafish gridded kidney Danio rerio cDNA clone 4728462 3', mRNA sequence.	pir:A45184		PROTGI=2117814; PROTID=pir:A45184; PCT=56.55; ALN=147	pir:I49553		PROTGI=2117816; PROTID=pir:I49553; PCT=56.55; ALN=147	Hs.159494	Bruton agammaglobulinemia tyrosine kinase	Mm.4475	Bruton agammaglobulinemia tyrosine kinase
BE202229	Dr.5120	Zgc:77172	zgc:77172	biological process unknown||cellular component unknown||hydrolase activity	Unknown [-]	fl08e08.x1 Zebrafish Research Genetics C32 fin Danio rerio cDNA 3' similar to gb:M60484_rna1 PROTEIN PHOSPHATASE PP2A-BETA, CATALYTIC SUBUNIT (HUMAN);, mRNA sequence.	sp:P11082		PROTGI=129334; PROTID=sp:P11082; PCT=99.68; ALN=309	sp:P11082		PROTGI=129334; PROTID=sp:P11082; PCT=99.68; ALN=309	Hs.483408||Hs.491440	Protein phosphatase 2 (formerly 2A), catalytic subunit, alpha isoform||Protein phosphatase 2 (formerly 2A), catalytic subunit, beta isoform	Mm.260288||Mm.288765	Protein phosphatase 2a, catalytic subunit, alpha isoform||Protein phosphatase 2a, catalytic subunit, beta isoform	406582	zgc:77172	LG 10
BI886358					Unknown [-]	ZF637-1-000613 Zebrafish shield stage whole embryo cDNA library MPMGp637 Danio rerio cDNA clone MPMGp637_12J19;MPMGp637J1912 5', mRNA sequence.
AI793897	Dr.36954	Wu:fb80e10	wu:fb80e10		Unknown [-]	fc55g07.x1 Zebrafish WashU MPIMG EST Danio rerio cDNA clone IMAGE:3725340 3', mRNA sequence.	ref:NP_004662.1		PROTGI=4758908; PROTID=ref:NP_004662.1; PCT=36.21; ALN=115	ref:NP_067476.1		PROTGI=10946912; PROTID=ref:NP_067476.1; PCT=35.04; ALN=117	Hs.193118	Retinoic acid induced 17	Mm.227484	Retinoic acid induced 17	323065	wu:fb80e10	LG 13
AW281900	Dr.6487	Wu:fj59a01	wu:fj59a01		Unknown [-]	fj59a01.x1 zebrafish adult brain Danio rerio cDNA 3', mRNA sequence.	sp:Q9NQX3		PROTGI=13431554; PROTID=sp:Q9NQX3; PCT=88.05; ALN=225				Hs.208765	Gephyrin	Mm.341742	Gephyrin	336240	wu:fj59a01	LG 20
BI885558	Dr.47135	Transcribed locus			Unknown [-]	fo73c12.x1 zebrafish gridded kidney Danio rerio cDNA clone 4725527 3', mRNA sequence.
AA495418	Dr.64	Sarcoglycan, beta (dystrophin-associated glycoprotein)	sgcb	dystrophin-associated glycoprotein complex	Unknown [-]	fa03a05.s1 Zebrafish ICRFzfls Danio rerio cDNA clone 1I19 3', mRNA sequence.	sp:Q16585		PROTGI=13431857; PROTID=sp:Q16585; PCT=77.92; ALN=77	sp:P82349		PROTGI=13431853; PROTID=sp:P82349; PCT=74.03; ALN=77	Hs.438953	Sarcoglycan, beta (43kDa dystrophin-associated glycoprotein)	Mm.89310||Mm.348686	Similar to beta-sarcoglycan||Sarcoglycan, beta (dystrophin-associated glycoprotein)	334755	sarcoglycan, beta (dystrophin-associated glycoprotein)	LG 20
BE693170	Dr.45415	Titin-like	ttnl	polysaccharide catabolism||nucleic acid binding||DNA binding||protein kinase activity||protein-tyrosine kinase activity||hematopoietin/interferon-class (D200-domain) cytokine receptor activity||vascular endothelial growth factor receptor activity||ATP bin	Unknown [-]	zeh1256r Zebrafish Embryonic Heart cDNA Library Danio rerio cDNA clone zeh1256 3', mRNA sequence.	pir:I38344		PROTGI=2136280; PROTID=pir:I38344; PCT=61.45; ALN=83								368859	titin-like	LG 19
BE693176	Dr.31903	Wu:fc06b04	wu:fc06b04		Unknown [-]	zeh1367r Zebrafish Embryonic Heart cDNA Library Danio rerio cDNA clone zeh1367 3', mRNA sequence.	ref:NP_006300.1		PROTGI=5453726; PROTID=ref:NP_006300.1; PCT=53.28; ALN=238	ref:NP_032541.1		PROTGI=6678722; PROTID=ref:NP_032541.1; PCT=63.93; ALN=238	Hs.475319	Leucine rich repeat (in FLII) interacting protein 2	Mm.302287	Leucine rich repeat (in FLII) interacting protein 2	323650	wu:fc06b04	LG 9
AW019442	Dr.27702	Wu:fe11f05	wu:fe11f05		Unknown [-]	fe11f05.x1 Zebrafish WashU MPIMG EST Danio rerio cDNA clone IMAGE:3738561 3', mRNA sequence.											326735	wu:fe11f05	LG 23
BG985441	Dr.38072	Id:ibd1043	id:ibd1043		Unknown [-]	1043t7 NICHD Zebrafish normalized I Danio rerio cDNA clone 1043, mRNA sequence.											58011	id:ibd1043	LG 22
BE693178	Dr.42794	Connective tissue growth factor	si:dkey-266k12.4	regulation of cell growth||insulin-like growth factor binding||extracellular region	Unknown [-]	zeh1559r Zebrafish Embryonic Heart cDNA Library Danio rerio cDNA clone zeh1559 3', mRNA sequence.	sp:P29279		PROTGI=117603; PROTID=sp:P29279; PCT=72.95; ALN=242	pir:A40578		PROTGI=109590; PROTID=pir:A40578; PCT=72.95; ALN=242	Hs.410037	Connective tissue growth factor	Mm.1810	Connective tissue growth factor	321449	connective tissue growth factor	LG 20
AW203017	Dr.741	Collagen, type V, alpha 2-like	col5a2l	extracellular matrix structural constituent||collagen||cytoplasm||phosphate transport	Unknown [-]	fj05e03.x1 Zebrafish adult olfactory Danio rerio cDNA 3', mRNA sequence.	pir:CGHU2V		PROTGI=1070604; PROTID=pir:CGHU2V; PCT=69.02; ALN=255	pir:I49607		PROTGI=2119158; PROTID=pir:I49607; PCT=67.45; ALN=255	Hs.97540||Hs.126691||Hs.147835||Hs.408182||Hs.470573||Hs.525217||Hs.532675||Hs.534875||Hs.534931||Hs.551580	Hypothetical gene supported by BC032913; BC048425||Transcribed locus, weakly similar to NP_997360.1 FLJ27365 protein [Homo sapiens]||Similar to putative protein (2F299)||Collagen, type II, alpha 1 (primary osteoarthritis, spondyloepiphyseal dysplasia, con	Mm.2423||Mm.355124	Procollagen, type II, alpha 1||Transcribed locus	368682	collagen, type V, alpha 2-like	LG 9
AI877506	Dr.13635	NHP2 non-histone chromosome protein 2-like 1 (S. cerevisiae)	zgc:56265	structural constituent of ribosome||intracellular||ribosome||protein biosynthesis||ribonucleoprotein complex||ribosome biogenesis and assembly	Unknown [-]	fc48b08.y1 Zebrafish WashU MPIMG EST Danio rerio cDNA clone IMAGE:3724599 5' similar to SW:NHPX_HUMAN P55769 NHP2/RS6 FAMILY PROTEIN YEL026W HOMOLOG ;, mRNA sequence.	pdb:1E7K		PROTGI=13399870; PROTID=pdb:1E7K; PCT=90.62; ALN=128	ref:NP_035612.1		PROTGI=6755664; PROTID=ref:NP_035612.1; PCT=47.62; ALN=126	Hs.182255	NHP2 non-histone chromosome protein 2-like 1 (S. cerevisiae)	Mm.299312||Mm.325528	NHP2 non-histone chromosome protein 2-like 1 (S. cerevisiae)||NHP2 non-histone chromosome protein 2-like 1 (S. cerevisiae)	321114	NHP2 non-histone chromosome protein 2-like 1 (S. cerevisiae)
AW344036	Dr.29115	TIA1 cytotoxic granule-associated RNA binding protein-like 1	tial1	nuclear mRNA splicing, via spliceosome||nucleic acid binding||mRNA processing	Unknown [-]	fi72g10.x1 Sugano Kawakami zebrafish DRA Danio rerio cDNA clone 2643234 3', mRNA sequence.	sp:Q01085		PROTGI=267131; PROTID=sp:Q01085; PCT=85.87; ALN=371	sp:P70318		PROTGI=2500589; PROTID=sp:P70318; PCT=81.38; ALN=371	Hs.501203||Hs.516075	TIA1 cytotoxic granule-associated RNA binding protein-like 1||TIA1 cytotoxic granule-associated RNA binding protein	Mm.242072||Mm.274425	Tial1 cytotoxic granule-associated RNA binding protein-like 1||Cytotoxic granule-associated RNA binding protein 1	394107	TIA1 cytotoxic granule-associated RNA binding protein-like 1
AI959228	Dr.4587	Zgc:55453	zgc:55453	actin binding||intracellular	Unknown [-]	fd25f11.y1 Zebrafish WashU MPIMG EST Danio rerio cDNA 5', mRNA sequence.	pir:T46362		PROTGI=11280653; PROTID=pir:T46362; PCT=63.26; ALN=296	ref:NP_036006.1		PROTGI=6755224; PROTID=ref:NP_036006.1; PCT=63.58; ALN=296	Hs.189075||Hs.436439||Hs.514761	PTK9 protein tyrosine kinase 9||PTK9L protein tyrosine kinase 9-like (A6-related protein)||PTK9 protein tyrosine kinase 9	Mm.38233||Mm.274346||Mm.309867	Similar to Twinfilin||Protein tyrosine kinase 9-like (A6-related protein)||Protein tyrosine kinase 9	321614	zgc:55453	LG 6
BG307449	Dr.11197	Transcribed locus			Unknown [-]	fm15b10.y1 Zebrafish adult retina cDNA Danio rerio cDNA clone 4146378 5', mRNA sequence.
AF277172	Dr.1652	Makorin, ring finger protein, 2	mkrn2	ubiquitin ligase complex||nucleic acid binding||ubiquitin-protein ligase activity||intracellular||zinc ion binding||protein ubiquitination||metal ion binding	osmotic response [0006970]	Danio rerio Makorin RING zinc-finger protein 2 (mkrn2) mRNA, complete cds.	sp:Q9H000		PROTGI=17368929; PROTID=sp:Q9H000; PCT=59.06; ALN=412	ref:NP_075779.1		PROTGI=12963621; PROTID=ref:NP_075779.1; PCT=61.23; ALN=412	Hs.279474	Makorin, ring finger protein, 2	Mm.101316	Makorin, ring finger protein, 2	170783	makorin, ring finger protein, 2	LG 25
BE558113	Dr.903	Transcribed locus, weakly similar to XP_421890.1 PREDICTED: alpha-1 type VI collagen [Gallus gallus]			Unknown [-]	fl19f09.y1 Zebrafish Research Genetics C32 fin Danio rerio cDNA 5', mRNA sequence.	sp:P12109		PROTGI=13878903; PROTID=sp:P12109; PCT=40.66; ALN=169	pir:S34839		PROTGI=479598; PROTID=pir:S34839; PCT=42.37; ALN=166	Hs.474053||Hs.551351	Collagen, type VI, alpha 1||Transcribed locus	Mm.2509	Procollagen, type VI, alpha 1
BI846588	Dr.14210	Transcribed locus, weakly similar to NP_002572.2 pregnancy-associated plasma protein A preproprotein; insulin-like growth factor-dependent IGF binding protein-4 protease; aspecific BCL2 ARE-binding protein 2 [Homo sapiens]			Unknown [-]	fq80c11.x1 Zebrafish neuronal Danio rerio cDNA clone 4886420 3', mRNA sequence.	prf:2209266A		PROTGI=1588662; PROTID=prf:2209266A; PCT=59.60; ALN=198	sp:Q01102		PROTGI=266459; PROTID=sp:Q01102; PCT=26.09; ALN=174	Hs.187284	Pappalysin 2	Mm.235975	Pappalysin 2
BM101556	Dr.12755	Danio rerio, clone IMAGE:5413379, mRNA			Unknown [-]	fv36c04.x1 Sugano SJD adult male Danio rerio cDNA clone 5410543 3', mRNA sequence.	sp:O43516		PROTGI=13124642; PROTID=sp:O43516; PCT=52.36; ALN=176	pir:C29149		PROTGI=91207; PROTID=pir:C29149; PCT=31.11; ALN=210	Hs.403715||Hs.421622	Homo sapiens, clone IMAGE:5259428, mRNA||WIRE protein	Mm.28661	RIKEN cDNA 5730509C05 gene
BG799195	Dr.4865	Serine (or cysteine) proteinase inhibitor, clade D (heparin cofactor), member 1	serpind1	serine-type endopeptidase inhibitor activity	Unknown [-]	fp31e02.y1 zebrafish gridded kidney Danio rerio cDNA clone 4744802 5' similar to TR:O73840 O73840 HEPARIN COFACTOR II ;, mRNA sequence.	ref:NP_000176.1		PROTGI=4504355; PROTID=ref:NP_000176.1; PCT=53.88; ALN=476	sp:P49182		PROTGI=1346271; PROTID=sp:P49182; PCT=54.33; ALN=461	Hs.474270	Serine (or cysteine) proteinase inhibitor, clade D (heparin cofactor), member 1	Mm.6609	Serine (or cysteine) proteinase inhibitor, clade D, member 1	359841	serine (or cysteine) proteinase inhibitor, clade D (heparin cofactor), member 1
BM071771	Dr.12878	Wu:fm81g08	wu:fm81g08	transferase activity	Unknown [-]	fu87f12.x1 Gong zebrafish ovary Danio rerio cDNA clone 5378063 3', mRNA sequence.							Hs.405410	O-linked N-acetylglucosamine (GlcNAc) transferase (UDP-N-acetylglucosamine:polypeptide-N-acetylglucosaminyl transferase)	Mm.259191	O-linked N-acetylglucosamine (GlcNAc) transferase (UDP-N-acetylglucosamine:polypeptide-N-acetylglucosaminyl transferase)	337685	wu:fm81g08	LG 14
AW154726	Dr.11327	Wu:fi31h03	wu:fi31h03		Unknown [-]	fi31h03.x1 Sugano Kawakami zebrafish DRA Danio rerio cDNA clone 2639285 3' similar to gb:X65873 KINESIN HEAVY CHAIN (HUMAN);, mRNA sequence.	sp:P33176		PROTGI=417216; PROTID=sp:P33176; PCT=91.15; ALN=192	sp:Q61768		PROTGI=2497519; PROTID=sp:Q61768; PCT=91.15; ALN=192	Hs.435557	Kinesin family member 5C			334108	wu:fi31h03	LG 23
AA606054	Dr.25760	Zgc:101719	zgc:101719	metabolism||cellular component unknown||oxidoreductase activity	Unknown [-]	fa26g07.s1 Ekkerpost segmentation zebrafish embryo Danio rerio cDNA clone 1036860 3', mRNA sequence.	ref:NP_065956.1		PROTGI=10190746; PROTID=ref:NP_065956.1; PCT=50.43; ALN=230	ref:NP_076186.1		PROTGI=12963791; PROTID=ref:NP_076186.1; PCT=49.17; ALN=234	Hs.5163	Hypothetical protein MGC23280	Mm.373578	RIKEN cDNA 2610209N15 gene	492783	zgc:101719
BI891040	Dr.15391	Wu:fa28b06	wu:fa28b06		Unknown [-]	ZF637-3-000295 Zebrafish shield stage whole embryo cDNA library MPMGp637 Danio rerio cDNA clone MPMGp637_13M3;MPMGp637M0313 5', mRNA sequence.	ref:NP_112737.1		PROTGI=14110417; PROTID=ref:NP_112737.1; PCT=87.05; ALN=193	pir:I49070		PROTGI=2137112; PROTID=pir:I49070; PCT=81.07; ALN=187	Hs.480073||Hs.507674	Heterogeneous nuclear ribonucleoprotein D (AU-rich element RNA binding protein 1, 37kDa)||Transcribed locus, strongly similar to XP_517193.1 PREDICTED: similar to Heterogeneous nuclear ribonucleoprotein D0 (hnRNP D0) (AU-rich element RNA-binding protein 1	Mm.150231	Hypothetical protein C230004L04	327100	wu:fa28b06	LG 10
BI980991	Dr.46887	Transcribed locus			Unknown [-]	fu37g12.x1 zebrafish adult brain Danio rerio cDNA clone 5331671 3', mRNA sequence.
BI672378	Dr.31111	Zgc:56112	zgc:56112	biological process unknown||molecular function unknown||cellular component unknown	Unknown [-]	ft39c04.x1 Gong zebrafish testis Danio rerio cDNA clone 5152902 3' similar to TR:Q18886 Q18886 CODED FOR BY C. ELEGANS CDNA CEESM21F. [1] ;, mRNA sequence.	ref:NP_054888.1		PROTGI=7661794; PROTID=ref:NP_054888.1; PCT=64.00; ALN=219	ref:NP_079795.1		PROTGI=13384940; PROTID=ref:NP_079795.1; PCT=61.28; ALN=218	Hs.183861||Hs.472471	Chromatin modifying protein 4C||Chromatin modifying protein 4B	Mm.24595||Mm.262480	RIKEN cDNA 2310010I16 gene||Chromatin modifying protein 4B	393164	zgc:56112
BM185251	Dr.42836	Transcribed locus			Unknown [-]	fv44g10.x1 Sugano SJD adult male Danio rerio cDNA clone 5411515 3', mRNA sequence.
BI473302					Unknown [-]	fp42b06.y3 zebrafish gridded kidney Danio rerio cDNA clone 4759235 5', mRNA sequence.
AW232166	Dr.28565	Zgc:92471	zgc:92471	biological process unknown||molecular function unknown||cellular component unknown	Unknown [-]	fj15b10.x1 Zebrafish adult olfactory Danio rerio cDNA 3' similar to TR:O75935 O75935 DYNACTIN SUBUNIT. ;, mRNA sequence.	ref:NP_009165.1		PROTGI=6005745; PROTID=ref:NP_009165.1; PCT=57.22; ALN=180				Hs.511768	Dynactin 3 (p22)	Mm.29025	Dynactin 3	431767	zgc:92471
BI980997	Dr.16732	Transcribed locus			Unknown [-]	fu37h09.x1 zebrafish adult brain Danio rerio cDNA clone 5331713 3', mRNA sequence.
BM104100	Dr.16546	Zgc:56121	zgc:56121	molecular function unknown||cellular component unknown	Unknown [-]	fv47a06.x1 Sugano SJD adult male Danio rerio cDNA clone 5411602 3' similar to TR:Q9UFI9 Q9UFI9 HYPOTHETICAL 34.7 KD PROTEIN ;, mRNA sequence.	pir:T17340		PROTGI=7512861; PROTID=pir:T17340; PCT=60.13; ALN=288	sp:Q9QZS3		PROTGI=14194994; PROTID=sp:Q9QZS3; PCT=25.57; ALN=202	Hs.184482	Low density lipoprotein receptor adaptor protein 1	Mm.27486	Low density lipoprotein receptor adaptor protein 1	368278	zgc:56121
BM035348	Dr.27155	Vesicle-associated membrane protein 2	vamp2	integral to membrane||vesicle-mediated transport	Unknown [-]	fu41h09.y3 zebrafish adult brain Danio rerio cDNA clone 5332097 5', mRNA sequence.	pir:B38315		PROTGI=107752; PROTID=pir:B38315; PCT=89.09; ALN=109	sp:Q64357		PROTGI=2501081; PROTID=sp:Q64357; PCT=89.09; ALN=109	Hs.20021||Hs.25348	Vesicle-associated membrane protein 1 (synaptobrevin 1)||Vesicle-associated membrane protein 2 (synaptobrevin 2)	Mm.28643||Mm.32321	Vesicle-associated membrane protein 2||Vesicle-associated membrane protein 1	336281	vesicle-associated membrane protein 2	LG 10
BM182782	Dr.6819	Zgc:63722	zgc:63722	catalytic activity||glycolysis||metabolism||cellular component unknown||intramolecular transferase activity, phosphotransferases	Unknown [-]	fv61g05.y1 Sugano SJD adult male Danio rerio cDNA clone 5413064 5' similar to contains element MER37 repetitive element ;, mRNA sequence.	sp:P18669		PROTGI=130348; PROTID=sp:P18669; PCT=90.16; ALN=254	ref:NP_075907.1		PROTGI=12963669; PROTID=ref:NP_075907.1; PCT=87.40; ALN=254	Hs.413238||Hs.510743	Phosphoglycerate mutase 2 (muscle)||Transcribed locus, strongly similar to XP_498188.1 PREDICTED: phosphoglycerate mutase 2 (muscle) [Homo sapiens]	Mm.219627	Phosphoglycerate mutase 2	327165	zgc:63722	LG 1
BI473169	Dr.16378	Transcribed locus			Unknown [-]	fr93a07.x1 zebrafish adult brain Danio rerio cDNA clone 4968108 3' similar to contains element LTR3 repetitive element ;, mRNA sequence.
BM156045	Dr.46105	Transcribed locus			Unknown [-]	fv15h08.x2 zebrafish adult brain Danio rerio cDNA clone 5386982 3', mRNA sequence.
BG303243	Dr.1040	RNA-binding region (RNP1, RRM) containing 2	rnpc2	nucleic acid binding||transcription factor activity||RNA binding||intracellular||nucleus||regulation of transcription, DNA-dependent||mRNA processing	Unknown [-]	fl49h04.x1 Sugano Kawakami zebrafish DRA Danio rerio cDNA clone 3817207 3' similar to TR:Q14499 Q14499 SPLICING FACTOR. [1] ;, mRNA sequence.	pir:I55595		PROTGI=2136190; PROTID=pir:I55595; PCT=82.16; ALN=523	pir:S44138		PROTGI=631748; PROTID=pir:S44138; PCT=30.94; ALN=180	Hs.282901||Hs.449475	RNA-binding region (RNP1, RRM) containing 2||Transcribed locus, strongly similar to NP_573505.1 RNA-binding region containing protein 2; coactivator of activating protein-1 and estrogen receptors [Mus musculus]	Mm.153895	RIKEN cDNA B330012G18 gene	406251	RNA-binding region (RNP1, RRM) containing 2	LG 11
BI843250	Dr.13991	RNA polymerase II transcriptional coactivator	zgc:92831	DNA binding||transcription coactivator activity||regulation of transcription, DNA-dependent	Unknown [-]	ft59b10.x1 Gong zebrafish ovary Danio rerio cDNA clone 5157474 3' similar to SW:P15_HUMAN P53999 ACTIVATED RNA POLYMERASE II TRANSCRIPTIONAL COACTIVATOR P15 ;, mRNA sequence.	pir:A54670		PROTGI=1082774; PROTID=pir:A54670; PCT=72.22; ALN=123	sp:P11031		PROTGI=129392; PROTID=sp:P11031; PCT=71.43; ALN=123	Hs.229641||Hs.448070	Activated RNA polymerase II transcription cofactor 4||Similar to Activated RNA polymerase II transcriptional coactivator p15 (Positive cofactor 4) (PC4) (p14)	Mm.41746	RNA polymerase II transcriptional coactivator	436778	RNA polymerase II transcriptional coactivator
BI877620	Dr.32191	Zgc:55468	zgc:55468	biological process unknown||catalytic activity||cellular component unknown||hydrolase activity	Unknown [-]	fl62e02.x1 Sugano Kawakami zebrafish DRA Danio rerio cDNA clone 3818570 3', mRNA sequence.	ref:NP_057098.1		PROTGI=7705781; PROTID=ref:NP_057098.1; PCT=75.79; ALN=284				Hs.465542||Hs.474313||Hs.546496||Hs.548072	Chromosome 19 open reading frame 27||Transcribed locus, moderately similar to XP_039721.4 PREDICTED: similar to C19orf27 protein [Homo sapiens]||Hypothetical gene LOC150207||Transcribed locus, strongly similar to XP_512244.1 PREDICTED: similar to C19orf27	Mm.23914||Mm.29802	RIKEN cDNA 2210412D01 gene||DNA segment, Chr 10, Brigham &amp; Women&apos;s Genetics 1364 expressed	393126	zgc:55468
AI957568					Unknown [-]	fc94h08.x1 Zebrafish WashU MPIMG EST Danio rerio cDNA clone IMAGE:3729087 3', mRNA sequence.
AI601685	Dr.5365	Dual specificity phosphatase 5	dusp5	phosphoprotein phosphatase activity||protein tyrosine phosphatase activity||protein amino acid dephosphorylation||protein tyrosine/serine/threonine phosphatase activity||hydrolase activity||MAP kinase phosphatase activity	Unknown [-]	fc03b11.x1 Zebrafish WashU MPIMG EST Danio rerio cDNA clone IMAGE:3720285 3' similar to TR:O42253 O42253 MAP KINASE PHOSPHATASE-1 ;contains element LTR5 repetitive element ;, mRNA sequence.	ref:NP_004410.2		PROTGI=12707566; PROTID=ref:NP_004410.2; PCT=53.32; ALN=368	pir:S24411		PROTGI=109511; PROTID=pir:S24411; PCT=45.14; ALN=368	Hs.2128	Dual specificity phosphatase 5	Mm.52043	PREDICTED: Mus musculus similar to MAP-kinase phosphatase (cpg21) (LOC240672), mRNA	114436	dual specificity phosphatase 5	LG 22
BI840924	Dr.827	NADH dehydrogenase (ubiquinone) 1 alpha subcomplex, 4	ndufa4		Unknown [-]	fq40f11.x1 zebrafish adult brain Danio rerio cDNA clone 4833956 3', mRNA sequence.	sp:O00483		PROTGI=2499333; PROTID=sp:O00483; PCT=73.17; ALN=82				Hs.50098||Hs.484769	NADH dehydrogenase (ubiquinone) 1 alpha subcomplex, 4, 9kDa||Transcribed locus, strongly similar to NP_054908.2 adducin 1 (alpha) isoform b; erythrocyte adducin alpha subunit [Homo sapiens]	Mm.41926	NADH dehydrogenase (ubiquinone) 1 alpha subcomplex, 4	406298	NADH dehydrogenase (ubiquinone) 1 alpha subcomplex, 4
BM187002					Unknown [-]	fv80g02.y1 Zebrafish SJD day 8 fin regeneration Danio rerio cDNA clone 5465643 5', mRNA sequence.
AI397087					Unknown [-]	fb16b11.x1 Zebrafish WashU MPIMG EST Danio rerio cDNA clone IMAGE:3712029 3' similar to contains element L1 repetitive element ;, mRNA sequence.
AW232241	Dr.7774	Zgc:110819		biological process unknown||molecular function unknown||cellular component unknown	Unknown [-]	fj16d04.x1 Zebrafish adult olfactory Danio rerio cDNA 3' similar to TR:O74457 O74457 PUTATIVE N- TERMINAL ACETYLTRANSFERASE. ;, mRNA sequence.	ref:NP_057184.1		PROTGI=7705823; PROTID=ref:NP_057184.1; PCT=98.88; ALN=178	ref:NP_080701.1		PROTGI=13385922; PROTID=ref:NP_080701.1; PCT=93.09; ALN=178	Hs.368783	N-acetyltransferase 5 (ARD1 homolog, S. cerevisiae)	Mm.151168||Mm.324380	Expressed sequence AU022840||Transcribed locus, strongly similar to NP_057184.1 N-acetyltransferase 5 isoform a; N-terminal acetyltransferase complex ARD1 subunit; N-acetyltransferase 5, ARD1 subunit (arrest-defective 1, S. cerevisiae, homolog) [Homo sapi	541516	zgc:110819
BE201519	Dr.14295	Transcribed locus			Unknown [-]	fk94b03.x1 Zebrafish Research Genetics C32 fin Danio rerio cDNA 3', mRNA sequence.
AW232317	Dr.30328	Zgc:85615	zgc:85615	ubiquitin thiolesterase activity||intracellular||ubiquitin-dependent protein catabolism	Unknown [-]	fj17f09.x1 Zebrafish adult olfactory Danio rerio cDNA 3', mRNA sequence.	ref:NP_057068.1		PROTGI=7706753; PROTID=ref:NP_057068.1; PCT=88.75; ALN=329	sp:Q9WUP7		PROTGI=18203574; PROTID=sp:Q9WUP7; PCT=87.23; ALN=329	Hs.145469||Hs.537330	Ubiquitin carboxyl-terminal hydrolase L5||Transcribed locus, weakly similar to NP_057068.1 ubiquitin C-terminal hydrolase UCH37; ubiquitin carboxyl-terminal esterase L5 [Homo sapiens]	Mm.261004	Ubiquitin carboxyl-terminal esterase L5	406357	zgc:85615	LG 22
AI721655	Dr.34613	Meningioma expressed antigen 5 (hyaluronidase)	mgea5		Unknown [-]	fc30f03.x1 Zebrafish WashU MPIMG EST Danio rerio cDNA clone IMAGE:3722909 3', mRNA sequence.	ref:NP_036347.1		PROTGI=11024698; PROTID=ref:NP_036347.1; PCT=87.87; ALN=239	ref:NP_076288.1		PROTGI=15011884; PROTID=ref:NP_076288.1; PCT=87.87; ALN=239	Hs.500842	Meningioma expressed antigen 5 (hyaluronidase)	Mm.122725	Meningioma expressed antigen 5 (hyaluronidase)	324487	meningioma expressed antigen 5 (hyaluronidase)	LG 13
AI641466	Dr.46663	Wu:fc16a03	wu:fc16a03		Unknown [-]	fc16a03.x1 Zebrafish WashU MPIMG EST Danio rerio cDNA clone IMAGE:3721516 3', mRNA sequence.	ref:NP_060915.1		PROTGI=8923853; PROTID=ref:NP_060915.1; PCT=45; ALN=116				Hs.32148	Selenoprotein S	Mm.22362	Histocompatibility 47	323979	wu:fc16a03	LG 7
BI880563	Dr.12908	Zgc:73100	zgc:73100	biological process unknown||molecular function unknown||cellular component unknown	Unknown [-]	fm76f04.x1 Zebrafish adult retina cDNA Danio rerio cDNA clone 4201471 3', mRNA sequence.	ref:NP_060366.1		PROTGI=8923557; PROTID=ref:NP_060366.1; PCT=91.23; ALN=228				Hs.353013	Chromosome 20 open reading frame 11	Mm.41464||Mm.371747	RIKEN cDNA 2310003C23 gene||CDNA, clone:Y0G0119C14, strand:plus, reference:ENSEMBL:Mouse-Transcript-ENST:ENSMUST00000029090, based on BLAT search	393685	zgc:73100
BI326746					Unknown [-]	fp50f11.x3 zebrafish gridded kidney Danio rerio cDNA clone 4760205 3', mRNA sequence.
BM025805					Unknown [-]	fs83e09.y1 Zebrafish SJD day 8 fin regeneration Danio rerio cDNA clone 5076209 5' similar to contains element MER8 repetitive element ;, mRNA sequence.
BM026607	Dr.46369	Protocadherin 1 gamma 20		calcium ion binding	Unknown [-]	ft08e06.x3 Zebrafish neuronal Danio rerio cDNA clone 5080811 3', mRNA sequence.											554007	protocadherin 1 gamma 20
BI563129	Dr.12564	Transcribed locus			Unknown [-]	fr88h01.y1 zebrafish adult brain Danio rerio cDNA clone 4968025 5', mRNA sequence.
BM026608	Dr.17056	Transcribed locus			Unknown [-]	ft08e11.x3 Zebrafish neuronal Danio rerio cDNA clone 5080821 3', mRNA sequence.
BE693194	Dr.16963	Wu:fa03e11	wu:fa03e11		Unknown [-]	zehn1044r Zebrafish Embryonic Heart cDNA Library Danio rerio cDNA clone zehn1044 3', mRNA sequence.	ref:NP_056531.1		PROTGI=7657335; PROTID=ref:NP_056531.1; PCT=80.77; ALN=390	ref:NP_032722.1		PROTGI=6679060; PROTID=ref:NP_032722.1; PCT=87.47; ALN=414					334782	wu:fa03e11	LG 9
BM035358	Dr.13638	Transcribed locus			Unknown [-]	ft53a10.y3 Gong zebrafish ovary Danio rerio cDNA clone 5154330 5', mRNA sequence.
AW116636	Dr.35515	Wu:fi18a01	wu:fi18a01		Unknown [-]	fi18a01.x1 Sugano Kawakami zebrafish DRA Danio rerio cDNA clone 2601480 3' similar to SW:MGR4_RAT P31423 METABOTROPIC GLUTAMATE RECEPTOR 4 PRECURSOR. [1] ;, mRNA sequence.	sp:Q14833		PROTGI=2495077; PROTID=sp:Q14833; PCT=75.24; ALN=203	sp:P47743		PROTGI=1346533; PROTID=sp:P47743; PCT=74.26; ALN=200	Hs.429018||Hs.449625	Glutamate receptor, metabotropic 4||Glutamate receptor, metabotropic 8	Mm.240881||Mm.320732||Mm.358940	Glutamate receptor, metabotropic 7||Glutamate receptor, metabotropic 8||Glutamate receptor, metabotropic 4	327570	wu:fi18a01	LG 6
AW280046	Dr.7415	Wu:fj43c12	wu:fj43c12		Unknown [-]	fj48f09.x1 zebrafish adult brain Danio rerio cDNA 3', mRNA sequence.	pir:T00072		PROTGI=7452073; PROTID=pir:T00072; PCT=69.57; ALN=114				Hs.271014	KIAA0528 gene product	Mm.130260||Mm.246471	RIKEN cDNA 5730419I09 gene||Transcribed locus, moderately similar to XP_576460.1 PREDICTED: similar to hypothetical protein PB402898.00.0 [Rattus norvegicus]	336016	wu:fj43c12	LG 18
AW116567	Dr.30177	Zgc:66494	zgc:66494	monooxygenase activity||electron transport||membrane||oxidoreductase activity||metal ion binding	Unknown [-]	fi17b11.x1 Sugano Kawakami zebrafish DRA Danio rerio cDNA clone 2601405 3', mRNA sequence.	sp:P05093		PROTGI=117283; PROTID=sp:P05093; PCT=49.69; ALN=477	pir:A39072		PROTGI=111004; PROTID=pir:A39072; PCT=47.78; ALN=471	Hs.438016||Hs.549456	Cytochrome P450, family 17, subfamily A, polypeptide 1||Transcribed locus, weakly similar to XP_283309.2 cytochrome P450 2D3-like [Mus musculus]	Mm.1262	Cytochrome P450, family 17, subfamily a, polypeptide 1	334097	zgc:66494	LG 13
AW018737	Dr.3907	Wu:fc58e12	wu:fc58e12		Unknown [-]	fd49e10.y1 Zebrafish WashU MPIMG EST Danio rerio cDNA clone IMAGE:3733098 5', mRNA sequence.											325190	wu:fc58e12	LG 11
AW077025	Dr.9237	Wu:fc19a02	wu:fc19a02		Unknown [-]	fj33h08.x1 zebrafish adult brain Danio rerio cDNA 3', mRNA sequence.											324112	wu:fc19a02	LG 22
BI886452					Unknown [-]	ZF637-1-000707 Zebrafish shield stage whole embryo cDNA library MPMGp637 Danio rerio cDNA clone MPMGp637_16O1;MPMGp637O0116 5', mRNA sequence.
BG737655	Dr.27613	Wu:fc85f10	wu:fc85f10		Unknown [-]	fo94b12.y1 zebrafish gridded kidney Danio rerio cDNA clone 4727758 5', mRNA sequence.	ref:NP_037388.1		PROTGI=7019579; PROTID=ref:NP_037388.1; PCT=61.88; ALN=202	pir:A37107		PROTGI=110996; PROTID=pir:A37107; PCT=57.92; ALN=202	Hs.368006	Zinc finger and SCAN domain containing 1	Mm.334577||Mm.359667	CDNA sequence D10627||Similar to zinc finger protein 570	325543	wu:fc85f10	LG 13
BI841591	Dr.13876	Transcribed locus			Unknown [-]	ft01c05.x1 Zebrafish neuronal Danio rerio cDNA clone 5080304 3', mRNA sequence.
BI885653	Dr.10261	Zgc:85717	zgc:85717	biological process unknown||calmodulin binding||cellular component unknown	Unknown [-]	fn10a06.y1 Zebrafish WashU MPIMG EST Danio rerio cDNA clone 4489642 5', mRNA sequence.	sp:P49006		PROTGI=1346576; PROTID=sp:P49006; PCT=46.48; ALN=207	sp:P28667		PROTGI=114930; PROTID=sp:P28667; PCT=44.50; ALN=207	Hs.75061||Hs.552510	MARCKS-like 1||Transcribed locus, weakly similar to XP_215403.2 PREDICTED: similar to Myristoylated alanine-rich C-kinase substrate (MARCKS) (ACAMP-81) [Rattus norvegicus]	Mm.2769||Mm.350630	MARCKS-like protein||Similar to MARCKS-like protein; myristoylated alanine-rich C kinase substrate	406504	zgc:85717	LG 19
BI840864					Unknown [-]	fq39g02.x1 zebrafish adult brain Danio rerio cDNA clone 4833963 3', mRNA sequence.
BI840791	Dr.46823	Transcribed locus			Unknown [-]	fq38d12.x1 zebrafish adult brain Danio rerio cDNA clone 4833838 3', mRNA sequence.
BI880711	Dr.12928	Transcribed locus			Unknown [-]	fm78e07.x1 Zebrafish adult retina cDNA Danio rerio cDNA clone 4201453 3', mRNA sequence.
BI867009	Dr.1252	Wu:fa98c08	wu:fa98c08		Unknown [-]	ft67g06.x1 Gong zebrafish ovary Danio rerio cDNA clone 5158474 3', mRNA sequence.	ref:NP_006461.2		PROTGI=14577928; PROTID=ref:NP_006461.2; PCT=40.32; ALN=61								337119	wu:fa98c08	LG 2
AW281861	Dr.6208	Wu:fj58c09	wu:fj58c09		Unknown [-]	fj58c09.x1 zebrafish adult brain Danio rerio cDNA 3', mRNA sequence.											336232	wu:fj58c09	LG 16
AI584220	Dr.21161	Wu:fb82f02	wu:fb82f02		Unknown [-]	fb82f02.x1 Zebrafish WashU MPIMG EST Danio rerio cDNA clone IMAGE:3718395 3', mRNA sequence.											323126	wu:fb82f02	LG 15
BI430138	Dr.46934	Wu:fj51d06	wu:fj51d06		Unknown [-]	fr83f11.x1 zebrafish adult brain Danio rerio cDNA clone 4967564 3', mRNA sequence.				ref:NP_067362.1		PROTGI=10946730; PROTID=ref:NP_067362.1; PCT=43.84; ALN=73	Hs.451618	Similar to contains transmembrane (TM) region	Mm.347928	RIKEN cDNA 2900093B09 gene			LG 7
BI474990	Dr.19542	Autocrine motility factor receptor	amfr	ubiquitin ligase complex||ubiquitin-protein ligase activity||receptor activity||zinc ion binding||protein ubiquitination||metal ion binding	Unknown [-]	fp55g10.x3 zebrafish gridded kidney Danio rerio cDNA clone 4760658 3' similar to TR:Q9UKV5 Q9UKV5 AUTOCRINE MOTILITY FACTOR RECEPTOR. ;, mRNA sequence.	ref:NP_060346.1		PROTGI=8923522; PROTID=ref:NP_060346.1; PCT=44.83; ALN=55	ref:NP_035917.1		PROTGI=6753046; PROTID=ref:NP_035917.1; PCT=70.11; ALN=615	Hs.295137	Autocrine motility factor receptor	Mm.34641	Autocrine motility factor receptor	406442	autocrine motility factor receptor	LG 25
AW344202	Dr.7338	Influenza virus NS1A binding protein b	ivns1abpb	protein binding	Unknown [-]	fi75g05.x1 Sugano Kawakami zebrafish DRA Danio rerio cDNA clone 2643512 3', mRNA sequence.	sp:O95198		PROTGI=13431614; PROTID=sp:O95198; PCT=29.42; ALN=584	ref:NP_082858.1		PROTGI=13386328; PROTID=ref:NP_082858.1; PCT=76.92; ALN=221	Hs.497183	Influenza virus NS1A binding protein	Mm.33764	Influenza virus NS1A binding protein	334334	influenza virus NS1A binding protein b	LG 2
AW116717	Dr.7839	Wu:fc18a05	wu:fc18a05		Unknown [-]	fi19a08.x1 Sugano Kawakami zebrafish DRA Danio rerio cDNA clone 2601590 3', mRNA sequence.	pir:B46619		PROTGI=422769; PROTID=pir:B46619; PCT=89.71; ALN=68	pir:A45025		PROTGI=346658; PROTID=pir:A45025; PCT=92.65; ALN=68	Hs.351887	Calcium/calmodulin-dependent protein kinase (CaM kinase) II beta	Mm.4857	Calcium/calmodulin-dependent protein kinase II, beta	324076	wu:fc18a05
AW019541	Dr.7146	Epsin 1	zgc:56381	biological process unknown||molecular function unknown||cellular component unknown	Unknown [-]	fd54c06.x1 Zebrafish WashU MPIMG EST Danio rerio cDNA clone IMAGE:3733546 3', mRNA sequence.	ref:NP_037465.1		PROTGI=7019369; PROTID=ref:NP_037465.1; PCT=49.57; ALN=528	sp:Q9JL04		PROTGI=13124214; PROTID=sp:Q9JL04; PCT=31.29; ALN=147	Hs.279953	Epsin 1	Mm.358592	Epsin 1	406671	epsin 1	LG 16
AI878408	Dr.35761	Wu:fc57f01	wu:fc57f01		Unknown [-]	fc57f01.x1 Zebrafish WashU MPIMG EST Danio rerio cDNA clone IMAGE:3725497 3', mRNA sequence.											325174	wu:fc57f01	LG 10
BM156062	Dr.42438	CDNA clone MGC:114130 IMAGE:7451226			Unknown [-]	fv18b10.x2 zebrafish adult brain Danio rerio cDNA clone 5386723 3', mRNA sequence.	pir:S34854		PROTGI=1082357; PROTID=pir:S34854; PCT=52.80; ALN=159	sp:P23950		PROTGI=135863; PROTID=sp:P23950; PCT=52.80; ALN=159					570332	similar to CCCH zinc finger protein C3H-2
BI983703	Dr.2335	Wu:fc93f10	wu:fc93f10		Unknown [-]	fu04f12.x3 Campbell zebrafish ovary Danio rerio cDNA clone 5304358 3', mRNA sequence.	sp:P11926		PROTGI=118377; PROTID=sp:P11926; PCT=38.33; ALN=117	sp:O35484		PROTGI=13431735; PROTID=sp:O35484; PCT=49.62; ALN=133	Hs.459106	Antizyme inhibitor 1	Mm.250214	Ornithine decarboxylase antizyme inhibitor	325625	wu:fc93f10	LG 16
AI558350	Dr.42567	Transcribed locus			Unknown [-]	fb72a09.y1 Zebrafish WashU MPIMG EST Danio rerio cDNA clone IMAGE:3717400 5', mRNA sequence.
BI705594	Dr.31050	Zgc:55792	zgc:55792	molecular function unknown	Unknown [-]	fl53d04.x1 Sugano Kawakami zebrafish DRA Danio rerio cDNA clone 3817399 3', mRNA sequence.	sp:P98155		PROTGI=1730111; PROTID=sp:P98155; PCT=69.13; ALN=488	sp:P98156		PROTGI=1730112; PROTID=sp:P98156; PCT=68.74; ALN=488	Hs.545895	Transcribed locus, weakly similar to XP_533538.1 PREDICTED: similar to very low density lipoprotein receptor [Canis familiaris]	Mm.4141||Mm.329790	Very low density lipoprotein receptor||Transcribed locus, weakly similar to NP_037287.1 very low density lipoprotein receptor [Rattus norvegicus]	393897	zgc:55792
BM071941	Dr.14849	Zgc:103624	zgc:103624	calcium ion binding	Unknown [-]	fu89h08.x1 Gong zebrafish ovary Danio rerio cDNA clone 5378175 3' similar to SW:MLES_CHICK P02607 MYOSIN LIGHT CHAIN ALKALI, SMOOTH-MUSCLE ISOFORM ;, mRNA sequence.	sp:P16475		PROTGI=127144; PROTID=sp:P16475; PCT=82.78; ALN=151	sp:Q60605		PROTGI=2842632; PROTID=sp:Q60605; PCT=82.27; ALN=141	Hs.505705||Hs.536606	Myosin, light polypeptide 6, alkali, smooth muscle and non-muscle||Transcribed locus, moderately similar to NP_002466.1 myosin alkali light chain 1 slow a; myosin light chain 1, slow-twitch muscle A isoform [Homo sapiens]	Mm.3328||Mm.208004||Mm.296465||Mm.337074||Mm.347786||Mm.349956	CDNA, clone:Y0G0112N16, strand:minus, reference:ENSEMBL:Mouse-Transcript-ENST:ENSMUST00000067686, based on BLAT search||RIKEN cDNA 9430081H08 gene||Similar to myosin, light polypeptide 6, alkali, smooth muscle and non-muscle; myosin light chain, alkali, n	449782	zgc:103624
AW170934	Dr.17322	Wu:fi34d11	wu:fi34d11		Unknown [-]	fi34d11.x1 Sugano Kawakami zebrafish DRA Danio rerio cDNA clone 2639541 3', mRNA sequence.	ref:NP_060959.1		PROTGI=8922081; PROTID=ref:NP_060959.1; PCT=86.67; ALN=180								334169	wu:fi34d11	LG 19
AI477367	Dr.742	Transforming growth factor, beta-induced	tgfbi	cell adhesion	Unknown [-]	fb52e08.x1 Zebrafish WashU MPIMG EST Danio rerio cDNA clone IMAGE:3715526 3', mRNA sequence.	pir:I52996		PROTGI=2136313; PROTID=pir:I52996; PCT=63.00; ALN=663	ref:NP_033395.1		PROTGI=6678321; PROTID=ref:NP_033395.1; PCT=64.44; ALN=627	Hs.369397||Hs.410773	Transforming growth factor, beta-induced, 68kDa||Transcribed locus, strongly similar to NP_000349.1 transforming growth factor, beta-induced, 68kDa; corneal dystrophy; kerato-epithelin [Homo sapiens]	Mm.14455	Transforming growth factor, beta induced	321421	transforming growth factor, beta-induced	LG 14
BG884091	Dr.12975	Transcribed locus			Unknown [-]	fp30d04.x1 zebrafish gridded kidney Danio rerio cDNA clone 4744735 3', mRNA sequence.	sp:P10635		PROTGI=117246; PROTID=sp:P10635; PCT=52; ALN=93	sp:O54750		PROTGI=3913342; PROTID=sp:O54750; PCT=48; ALN=93	Hs.371427	Cytochrome P450, family 2, subfamily R, polypeptide 1	Mm.108037	Cytochrome P450, family 2, subfamily r, polypeptide 1
BG727108					Unknown [-]	fo78f09.x1 zebrafish gridded kidney Danio rerio cDNA clone 4726408 3', mRNA sequence.
BE016150	Dr.28121	Wu:fk66b06	wu:fk66b06		Unknown [-]	fk66b06.x1 Zebrafish Research Genetics C32 fin Danio rerio cDNA 3', mRNA sequence.											335088	wu:fk66b06	LG 1
BI428876	Dr.17052	Transcribed locus			Unknown [-]	fr68b03.x1 zebrafish adult brain Danio rerio cDNA clone 4965821 3', mRNA sequence.
AW595506	Dr.35156	Wu:fk31f07	wu:fk31f07		Unknown [-]	fk31f07.y1 zebrafish fin day1 regeneration Danio rerio cDNA 5', mRNA sequence.											336943	wu:fk31f07	LG 1
BM005288					Unknown [-]	ft11e05.x3 Zebrafish neuronal Danio rerio cDNA clone 5081192 3' similar to TR:Q9UDC4 Q9UDC4 NEURONAL-TYPE VOLTAGE-GATED CA2+ CHANNEL CLASS A ALPHA 1 SUBUNIT, VGCC CLASS A ALPHA 1. ;, mRNA sequence.
BM096411	Dr.3390	Wu:fb75e06	wu:fb75e06		Unknown [-]	fv30b03.y1 Sugano SJD adult male Danio rerio cDNA clone 5409749 5', mRNA sequence.											322870	wu:fb75e06	LG 19
AI721744	Dr.41835	Transcribed locus			Unknown [-]	fc31h06.x1 Zebrafish WashU MPIMG EST Danio rerio cDNA clone IMAGE:3723035 3', mRNA sequence.
AW280204	Dr.17828	Transcribed locus			Unknown [-]	fj52d08.x1 zebrafish adult brain Danio rerio cDNA 3', mRNA sequence.
AW116584					Unknown [-]	fi17d05.x1 Sugano Kawakami zebrafish DRA Danio rerio cDNA clone 2601417 3', mRNA sequence.
AI397321	Dr.27277	Wu:fb10a02	wu:fb10a02		Unknown [-]	fb10a02.x1 zebrafish fin day0 regeneration Danio rerio cDNA 3', mRNA sequence.											336416	wu:fb10a02	LG 8
AW019628	Dr.22227	Wu:fd44g07	wu:fd44g07		Unknown [-]	fd44g07.x1 Zebrafish WashU MPIMG EST Danio rerio cDNA clone IMAGE:3732636 3', mRNA sequence.											325911	wu:fd44g07	LG 17
AW115857	Dr.3743	KIAA0007 protein (human), like	kiaa0007l	biological process unknown||molecular function unknown||cellular component unknown	Unknown [-]	fi04d01.x1 Sugano Kawakami zebrafish DRA Danio rerio cDNA clone 2600161 3', mRNA sequence.	ref:NP_055224.1		PROTGI=7657439; PROTID=ref:NP_055224.1; PCT=32.80; ALN=123	ref:NP_038653.1		PROTGI=7305363; PROTID=ref:NP_038653.1; PCT=31.49; ALN=171	Hs.169863	WD repeat domain 43	Mm.257762	WD repeat domain 43	317637	WD repeat domain 43, like	LG 17
BI473199	Dr.12548	Wu:fk54d07	wu:fk54d07		Unknown [-]	fr93e06.x1 zebrafish adult brain Danio rerio cDNA clone 4968298 3' similar to TR:Q9QVZ6 Q9QVZ6 PLASMA MEMBRANE CA(2+)-ATPASE PMCA1B ISOFORM {ALTERNATIVELY SPLICED}. ;, mRNA sequence.	ref:NP_068768.1		PROTGI=11386155; PROTID=ref:NP_068768.1; PCT=87.16; ALN=218	sp:Q9R0K7		PROTGI=14285350; PROTID=sp:Q9R0K7; PCT=67.95; ALN=234	Hs.268942||Hs.343522||Hs.506276||Hs.533956||Hs.549427	ATPase, Ca++ transporting, plasma membrane 2||ATPase, Ca++ transporting, plasma membrane 4||ATPase, Ca++ transporting, plasma membrane 1||ATPase, Ca++ transporting, plasma membrane 3||Similar to Plasma membrane calcium-transporting ATPase 3 (PMCA3) (Plasm	Mm.166944||Mm.188617||Mm.210095||Mm.304908||Mm.321755	ATPase, Ca++ transporting, plasma membrane 1||ATPase, Ca++ transporting, plasma membrane 4||ATPase, Ca++ transporting, plasma membrane 3||Similar to plasma membrane calcium pump isoform 1b; PMCA1b||ATPase, Ca++ transporting, plasma membrane 2	335668	wu:fk54d07	LG 8
AI957596	Dr.16247	Wu:fc95d03	wu:fc95d03		Unknown [-]	fc95d03.x1 Zebrafish WashU MPIMG EST Danio rerio cDNA clone IMAGE:3729125 3', mRNA sequence.											325643	wu:fc95d03	LG 18
BI673358	Dr.5031	Zgc:77131	zgc:77131	biological process unknown||molecular function unknown||cellular component unknown	Unknown [-]	ft42a11.x1 Gong zebrafish ovary Danio rerio cDNA clone 5153181 3', mRNA sequence.	pir:A56211		PROTGI=1362904; PROTID=pir:A56211; PCT=77.64; ALN=159	sp:Q9R0Q7		PROTGI=8928249; PROTID=sp:Q9R0Q7; PCT=76.40; ALN=159	Hs.50425||Hs.512039||Hs.518940	Unactive progesterone receptor, 23 kD||Similar to unactive progesterone receptor, 23 kD; likely ortholog of mouse telomerase binding protein, p23||Similar to unactive progesterone receptor, 23 kD; likely ortholog of mouse telomerase binding protein, p23	Mm.22421||Mm.305816	PREDICTED: Mus musculus similar to Sid3177p (LOC434056), mRNA||Telomerase binding protein, p23	406449	prostaglandin E synthase 3 (cytosolic)	LG 23
AI722552	Dr.2218	Wu:fd19g03	wu:fd19g03		Unknown [-]	fd19g03.x1 Sugano Kawakami zebrafish DRA Danio rerio cDNA clone 2352052 3', mRNA sequence.	pir:I38864		PROTGI=2135053; PROTID=pir:I38864; PCT=54.44; ALN=168	sp:O54940		PROTGI=6093507; PROTID=sp:O54940; PCT=55.03; ALN=168	Hs.418055	Ataxia, cerebellar, Cayman type (caytaxin)	Mm.127681	Ataxia, cerebellar, Cayman type homolog (human)	327262	wu:fd19g03	LG 5
BM071885	Dr.46833	Transcribed locus			Unknown [-]	fu89b11.x1 Gong zebrafish ovary Danio rerio cDNA clone 5377893 3', mRNA sequence.
BM036321	Dr.14945	Transcribed locus			Unknown [-]	fu78g05.x1 Gong zebrafish testis Danio rerio cDNA clone 5377328 3' similar to contains element MER30 repetitive element ;, mRNA sequence.
BI980238	Dr.2072	Wu:fb30a06	wu:fb30a06		Unknown [-]	ft73g11.x1 Gong zebrafish ovary Danio rerio cDNA clone 5159228 3', mRNA sequence.	sp:Q01082		PROTGI=2493434; PROTID=sp:Q01082; PCT=90.68; ALN=236	ref:NP_033286.1		PROTGI=7106421; PROTID=ref:NP_033286.1; PCT=91.53; ALN=236	Hs.26915||Hs.503178||Hs.550902	Spectrin, beta, non-erythrocytic 2||Spectrin, beta, non-erythrocytic 1||Transcribed locus, strongly similar to XP_510006.1 PREDICTED: similar to muscle beta spectrin [Pan troglodytes]	Mm.32881||Mm.123110||Mm.329668	Similar to spectrin beta 1||Spectrin beta 2||Spectrin beta 3	321691	wu:fb30a06	LG 11
BI878459	Dr.45136	Chromosome 20 open reading frame 45 (H. sapiens)	c20orf45		Unknown [-]	fl78b12.x1 Sugano Kawakami zebrafish DRA Danio rerio cDNA clone 3819982 3', mRNA sequence.	ref:NP_057129.1		PROTGI=7705610; PROTID=ref:NP_057129.1; PCT=82.54; ALN=189	ref:NP_079807.1		PROTGI=13384954; PROTID=ref:NP_079807.1; PCT=80.10; ALN=191	Hs.514718	Chromosome 18 open reading frame 43	Mm.221420	CDNA sequence BC019561	378855	chromosome 20 open reading frame 45 (H. sapiens)	LG 6
BG308501	Dr.30347	Transcribed locus			Unknown [-]	fl92z62.x1 Zebrafish adult retina cDNA Danio rerio cDNA clone 4144290 3', mRNA sequence.
AI544608	Dr.17723	Wu:fb76e01	wu:fb76e01		Unknown [-]	fb76e01.x1 Zebrafish WashU MPIMG EST Danio rerio cDNA clone IMAGE:3717816 3', mRNA sequence.											322908	wu:fb76e01	LG 16
BI880804	Dr.12945	Transcribed locus			Unknown [-]	fm80a04.x1 zebrafish gridded kidney Danio rerio cDNA clone 4233871 3', mRNA sequence.
BM096351	Dr.11189	Transcribed locus			Unknown [-]	fv29e01.y1 Sugano SJD adult male Danio rerio cDNA clone 5409888 5' similar to contains element MER29 repetitive element ;, mRNA sequence.
BI882338	Dr.5243	Copine III, like	cpne3		Unknown [-]	fm92a04.x1 Zebrafish Research Genetics C32 fin Danio rerio cDNA clone 4468111 3', mRNA sequence.	sp:O75131		PROTGI=10719946; PROTID=sp:O75131; PCT=69.62; ALN=528	sp:Q9Z140		PROTGI=10719959; PROTID=sp:Q9Z140; PCT=51.89; ALN=526	Hs.191219	Copine III	Mm.38390	Copine III	324841	copine III, like	LG 11
BM183836	Dr.37949	Zgc:110775		alginic acid catabolism||periplasmic space||poly(beta-D-mannuronate) lyase activity	Unknown [-]	fv64d04.x1 Sugano SJD adult male Danio rerio cDNA clone 5413279 3', mRNA sequence.	ref:NP_000564.1		PROTGI=10834974; PROTID=ref:NP_000564.1; PCT=31.50; ALN=254	pir:A45900		PROTGI=420196; PROTID=pir:A45900; PCT=31.14; ALN=254	Hs.149414||Hs.334019||Hs.445757||Hs.510402||Hs.527653	Complement component (3b/4b) receptor 1-like||Complement component (3b/4b) receptor 1, including Knops blood group system||Complement component (3d/Epstein Barr virus) receptor 2||Membrane cofactor protein (CD46, trophoblast-lymphocyte cross-reactive anti	Mm.101591||Mm.235387||Mm.301652||Mm.306720	Decay accelerating factor 1||Complement receptor 2||Complement receptor related protein||Complement component 4 binding protein	541367	zgc:110775
BG307560	Dr.11704	Transcribed locus			Unknown [-]	fl59g10.x1 Sugano Kawakami zebrafish DRA Danio rerio cDNA clone 3818299 3', mRNA sequence.
BG985703	Dr.7108	Heat shock 60kD protein 1 (chaperonin)	hspd1	protein binding||ATP binding||protein folding||response to unfolded protein||cellular protein metabolism||unfolded protein binding	Unknown [-]	2197 NICHD Zebrafish normalized I Danio rerio cDNA clone 2197, mRNA sequence.	pir:A32800		PROTGI=107086; PROTID=pir:A32800; PCT=87.24; ALN=572	sp:P19226		PROTGI=3219998; PROTID=sp:P19226; PCT=88.11; ALN=572	Hs.97617||Hs.471014||Hs.504654||Hs.521603||Hs.547082	Homo sapiens, clone IMAGE:5296679, mRNA||Heat shock 60kDa protein 1 (chaperonin)||Transcribed locus, strongly similar to NP_002147.2 chaperonin; mitochondrial matrix protein P1; P60 lymphocyte protein; heat shock 60kD protein 1 (chaperonin) [Homo sapiens]	Mm.1777||Mm.359135||Mm.359635||Mm.362303||Mm.371564	Chaperonin||Similar to 60 kDa heat shock protein, mitochondrial precursor (Hsp60) (60 kDa chaperonin) (CPN60) (Heat shock protein 60) (HSP-60) (Mitochondrial matrix protein P1) (HSP-65)||Similar to heat shock protein 60 (liver); heat shock 60kD protein 1	282676	heat shock 60kD protein 1 (chaperonin)	LG 9
BM026491					Unknown [-]	ft05d05.x3 Zebrafish neuronal Danio rerio cDNA clone 5080736 3' similar to contains element MER12 repetitive element ;, mRNA sequence.
BG308366	Dr.30553	Si:ch211-191d15.2	si:ch211-191d15.2		Unknown [-]	fl91w66.x1 Zebrafish adult retina cDNA Danio rerio cDNA clone 4144063 3', mRNA sequence.							Hs.350702	NifU-like N-terminal domain containing	Mm.29497||Mm.353790	NifU-like N-terminal domain containing||Similar to nitrogen fixation cluster-like	445238	si:ch211-191d15.2
AW116739	Dr.41712	Transcribed locus, weakly similar to XP_521108.1 PREDICTED: similar to osteoblast differentiation promoting factor protein; glycerophosphodiester phosphodiesterase 3; osteoblast differentiation promoting factor [Pan troglodytes]			Unknown [-]	fi19c10.x1 Sugano Kawakami zebrafish DRA Danio rerio cDNA clone 2601618 3', mRNA sequence.	ref:NP_060181.1		PROTGI=8923196; PROTID=ref:NP_060181.1; PCT=38.02; ALN=119	ref:NP_076097.1		PROTGI=12963749; PROTID=ref:NP_076097.1; PCT=41.38; ALN=201	Hs.438712	Glycerophosphodiester phosphodiesterase domain containing 2	Mm.283495	Glycerophosphodiester phosphodiesterase domain containing 2
BI896312	Dr.8126	Friend leukemia integration 1	fli1	DNA binding||transcription factor activity||nucleus||regulation of transcription, DNA-dependent||positive regulation of transcription factor activity	Unknown [-]	fc09c07.x1 Zebrafish WashU MPIMG EST Danio rerio cDNA clone 3720876 3', mRNA sequence.	pir:I37565		PROTGI=2118435; PROTID=pir:I37565; PCT=80.40; ALN=451	pir:S17403		PROTGI=110931; PROTID=pir:S17403; PCT=80.40; ALN=451	Hs.504281	Friend leukemia virus integration 1	Mm.258908	Friend leukemia integration 1	30619	friend leukemia integration 1	LG 18
AW280076	Dr.22757	Wu:fj49b04	wu:fj49b04		Unknown [-]	fj49b04.x1 zebrafish adult brain Danio rerio cDNA 3', mRNA sequence.											336114	wu:fj49b04	LG 5
BG306692					Unknown [-]	fm05f04.y1 Zebrafish adult retina cDNA Danio rerio cDNA clone 4145430 5', mRNA sequence.
AI601860	Dr.27408	Wu:fc12g09	wu:fc12g09		Unknown [-]	fc12g09.x1 Zebrafish WashU MPIMG EST Danio rerio cDNA clone IMAGE:3721216 3', mRNA sequence.											323878	wu:fc12g09	LG 25
L05383	Dr.184	Beta-2-microglobulin	b2m	immune response||antigen presentation, endogenous antigen||antigen processing, endogenous antigen via MHC class I||MHC class I receptor activity	immune response [0006955]	Brachydanio rerio beta-2-microglobulin mRNA, complete cds.	sp:P01884		PROTGI=114773; PROTID=sp:P01884; PCT=42.02; ALN=116	sp:P01887		PROTGI=114775; PROTID=sp:P01887; PCT=40.34; ALN=116	Hs.534255	Beta-2-microglobulin	Mm.163	Beta-2 microglobulin	30400	beta-2-microglobulin	LG 4
AF063446	Dr.8105	Aryl hydrocarbon receptor 2	ahr2	signal transducer activity||receptor activity||aryl hydrocarbon receptor activity||nucleus||regulation of transcription, DNA-dependent||regulation of transcription, DNA-dependent||signal transduction||signal transduction||transcription regulator activity|	signal transduction [0007165]	Danio rerio aryl hydrocarbon receptor (AHR2) mRNA, complete cds.	pir:S59514		PROTGI=2134717; PROTID=pir:S59514; PCT=41.33; ALN=852	prf:2105366A		PROTGI=1094268; PROTID=prf:2105366A; PCT=60.00; ALN=478	Hs.171189	Aryl hydrocarbon receptor	Mm.341377	Aryl-hydrocarbon receptor	30517	aryl hydrocarbon receptor 2
BM156086	Dr.46176	Transcribed locus			Unknown [-]	fv18e12.x2 zebrafish adult brain Danio rerio cDNA clone 5386871 3', mRNA sequence.
BI710295	Dr.4485	Transcribed locus, weakly similar to XP_417294.1 PREDICTED: similar to NF-E1 [Gallus gallus]			Unknown [-]	fq34c10.x1 zebrafish adult brain Danio rerio cDNA clone 4833402 3', mRNA sequence.	pir:A39794		PROTGI=106075; PROTID=pir:A39794; PCT=50.00; ALN=148	pir:B39794		PROTGI=109859; PROTID=pir:B39794; PCT=50.00; ALN=148	Hs.367725	GATA binding protein 2	Mm.272747	GATA binding protein 2
BM005377					Unknown [-]	fq87e03.x3 Zebrafish neuronal Danio rerio cDNA clone 4887245 3' similar to TR:Q47340 Q47340 LACZ 5'-REGION ;, mRNA sequence.
BI673296	Dr.7313	Zgc:73340	zgc:73340	biological process unknown||methyltransferase activity||cellular component unknown||S-adenosylmethionine-dependent methyltransferase activity||transferase activity	Unknown [-]	ft41d01.x1 Gong zebrafish ovary Danio rerio cDNA clone 5153304 3', mRNA sequence.							Hs.527095	KIAA1456 protein	Mm.180924	RIKEN cDNA 6430573F11 gene	326652	zgc:73340	LG 15
BM071894	Dr.14847	ATPase, H+ transporting, lysosomal, V1 subunit C, isoform 1, like	atp6v1c1l	ATP binding||ATP synthesis coupled proton transport||proton-transporting two-sector ATPase complex||hydrolase activity, acting on acid anhydrides, catalyzing transmembrane movement of substances	Unknown [-]	fu89c09.x1 Gong zebrafish ovary Danio rerio cDNA clone 5377937 3', mRNA sequence.	sp:P21283		PROTGI=401329; PROTID=sp:P21283; PCT=81.94; ALN=381	sp:Q9Z1G3		PROTGI=12585525; PROTID=sp:Q9Z1G3; PCT=82.20; ALN=381	Hs.372429	ATPase, H+ transporting, lysosomal 42kDa, V1 subunit C isoform 2	Mm.178798	ATPase, H+ transporting, V1 subunit C, isoform 2	449655	ATPase, H+ transporting, lysosomal, V1 subunit C, isoform 1, like
BI671692					Unknown [-]	fs51f01.y1 Zebrafish SJD day 8 fin regeneration Danio rerio cDNA clone 5071249 5', mRNA sequence.
BI981048	Dr.8435	Zgc:56134	zgc:56134	biological process unknown||molecular function unknown||cellular component unknown	Unknown [-]	fu38g09.x1 zebrafish adult brain Danio rerio cDNA clone 5332024 3', mRNA sequence.	ref:NP_055268.1		PROTGI=7656922; PROTID=ref:NP_055268.1; PCT=27.64; ALN=186	ref:NP_077152.1		PROTGI=13195618; PROTID=ref:NP_077152.1; PCT=90.45; ALN=199	Hs.551551	Chromatin modifying protein 1B	Mm.37274||Mm.73777	RIKEN cDNA 2610002M06 gene||Chromatin modifying protein 1B	336426	zgc:56134	LG 5
BI891090	Dr.3241	CDNA clone IMAGE:7044154			Unknown [-]	ZF637-3-000345 Zebrafish shield stage whole embryo cDNA library MPMGp637 Danio rerio cDNA clone MPMGp637_13K6;MPMGp637K0613 5', mRNA sequence.	ref:NP_116259.1		PROTGI=18699724; PROTID=ref:NP_116259.1; PCT=56.26; ALN=803	ref:NP_058079.1		PROTGI=7949115; PROTID=ref:NP_058079.1; PCT=27.27; ALN=352	Hs.520287	Chromosome 6 open reading frame 111	Mm.100117||Mm.362485	RIKEN cDNA 5730406M06 gene||Transcribed locus, moderately similar to XP_283936.1 PREDICTED: hypothetical protein LOC66625 [Mus musculus]	563938	hypothetical protein LOC563938
AI722566	Dr.4053	Zgc:55386	zgc:55386	biological process unknown||molecular function unknown||integral to membrane	Unknown [-]	fd19h05.x1 Sugano Kawakami zebrafish DRA Danio rerio cDNA clone 2352057 3' similar to WP:C43G2.1 CE08690 ;, mRNA sequence.	ref:NP_078827.1		PROTGI=13375715; PROTID=ref:NP_078827.1; PCT=75.58; ALN=258	ref:NP_076313.1		PROTGI=12963841; PROTID=ref:NP_076313.1; PCT=28.68; ALN=255	Hs.5298	Adiponectin receptor 1	Mm.259976	Adiponectin receptor 1	406821	adiponectin receptor 1b	LG 8
BE200686	Dr.23325	Wu:fk89d07	wu:fk89d07		Unknown [-]	fk89d07.x1 Zebrafish Research Genetics C32 fin Danio rerio cDNA 3', mRNA sequence.											335210	wu:fk89d07	LG 22
BI880743	Dr.8337	Rap guanine nucleotide exchange factor (GEF) 6	rapgef6		Unknown [-]	fm79a05.x1 zebrafish gridded kidney Danio rerio cDNA clone 4233872 3', mRNA sequence.	ref:NP_055062.1		PROTGI=7657261; PROTID=ref:NP_055062.1; PCT=66.67; ALN=89						Mm.31220||Mm.254404||Mm.340039	RIKEN cDNA B930012P20 gene||Rap guanine nucleotide exchange factor (GEF) 6||Rap guanine nucleotide exchange factor (GEF) 6	335032	Rap guanine nucleotide exchange factor (GEF) 6	LG 21
BM025842	Dr.28795	Transcribed locus			Unknown [-]	fu74a08.x1 Gong zebrafish testis Danio rerio cDNA clone 5376662 3', mRNA sequence.
AW281963	Dr.7421	ATPase, H+ transporting, lysosomal, V1 subunit H	atp6v1h	hydrogen-transporting ATPase V1 domain||peripheral to membrane of membrane fraction||ATPase stimulator activity||binding||ATP binding||ATP synthesis coupled proton transport||hydrogen-transporting ATP synthase activity, rotational mechanism||hydrogen-tran	Unknown [-]	fj59g10.x1 zebrafish adult brain Danio rerio cDNA 3' similar to TR:O46562 O46562 VACUOLAR PROTON PUMP SUBUNIT SFD BETA ISOFORM. [1] ;, mRNA sequence.	ref:NP_057025.1		PROTGI=7706262; PROTID=ref:NP_057025.1; PCT=85.09; ALN=464				Hs.491737	ATPase, H+ transporting, lysosomal 50/57kDa, V1 subunit H	Mm.27082	ATPase, H+ transporting, lysosomal 50/57kDa, V1 subunit H	286779	ATPase, H+ transporting, lysosomal, V1 subunit H	LG 24
AI666982	Dr.25629	Influenza virus NS1A binding protein a	ivns1abpa	protein binding	Unknown [-]	fc24b09.y1 Zebrafish WashU MPIMG EST Danio rerio cDNA clone IMAGE:3722297 5' similar to contains element MER36 repetitive element ;, mRNA sequence.	sp:Q9Y2M5		PROTGI=13431662; PROTID=sp:Q9Y2M5; PCT=26.30; ALN=304	ref:NP_082858.1		PROTGI=13386328; PROTID=ref:NP_082858.1; PCT=82.27; ALN=220	Hs.497183	Influenza virus NS1A binding protein	Mm.33764	Influenza virus NS1A binding protein	387591	influenza virus NS1A binding protein a
BG304232	Dr.6975	Zgc:66107	zgc:66107	RNA binding||nucleus||cytoplasm||RNA processing||RNA-nucleus export||ribonucleoprotein complex	Unknown [-]	fl33c07.x1 Sugano Kawakami zebrafish DRA Danio rerio cDNA clone 3815437 3', mRNA sequence.	ref:NP_060827.1		PROTGI=8922934; PROTID=ref:NP_060827.1; PCT=58.33; ALN=458				Hs.416755	Acheron	Mm.44546	RIKEN cDNA 5430431G03 gene	334471	zgc:66107	LG 18
BI706566					Unknown [-]	fq07e11.y1 Zebrafish adult retina cDNA Danio rerio cDNA clone 4790877 5', mRNA sequence.
BF938407	Dr.14325	Cone-rod homeobox	crx	eye development||DNA binding||transcription factor activity||nucleus||transcription||regulation of transcription, DNA-dependent||development||neuron differentiation||eye photoreceptor cell development||regulation of transcription||negative regulation of r	Unknown [-]	fm76d01.y1 Zebrafish adult retina cDNA Danio rerio cDNA clone 4201369 5', mRNA sequence.	sp:P32243		PROTGI=417427; PROTID=sp:P32243; PCT=65.61; ALN=279	sp:P80206		PROTGI=417428; PROTID=sp:P80206; PCT=65.96; ALN=279	Hs.288655	Orthodenticle homolog 2 (Drosophila)	Mm.134516	Orthodenticle homolog 2 (Drosophila)	81881	cone-rod homeobox
AI957752	Dr.22018	Wu:fd05c01	wu:fd05c01		Unknown [-]	fd05c01.x1 Zebrafish WashU MPIMG EST Danio rerio cDNA clone IMAGE:3729984 3', mRNA sequence.	sp:Q9Y2A7		PROTGI=12643947; PROTID=sp:Q9Y2A7; PCT=97.78; ALN=180				Hs.516633	NCK-associated protein 1	Mm.25203	NCK-associated protein 1	325701	wu:fd05c01	LG 22
BI983804	Dr.5972	Wu:fi09d12	wu:fi09d12		Unknown [-]	fu07g02.x3 Campbell zebrafish ovary Danio rerio cDNA clone 5304747 3', mRNA sequence.											327425	wu:fi09d12	LG 24
AW077137	Dr.22365	Si:dkey-181f18.3	si:dkey-181f18.3		Unknown [-]	fj34b10.x1 zebrafish adult brain Danio rerio cDNA 3', mRNA sequence.	ref:NP_003485.1		PROTGI=4503431; PROTID=ref:NP_003485.1; PCT=40.87; ALN=203	ref:NP_114081.1		PROTGI=13994207; PROTID=ref:NP_114081.1; PCT=80.18; ALN=217	Hs.91608	Otoferlin	Mm.244502	Otoferlin	335835	si:dkey-181f18.3	LG 20
BI671845					Unknown [-]	fs53f08.y1 Zebrafish SJD day 8 fin regeneration Danio rerio cDNA clone 5071623 5', mRNA sequence.
BI885767	Dr.34070	Zgc:92523	zgc:92523	two-component signal transduction system (phosphorelay)||DNA binding||GTP binding||regulation of transcription, DNA-dependent||intracellular protein transport||small GTPase mediated signal transduction||protein transport	Unknown [-]	ZF637-1-000009 Zebrafish shield stage whole embryo cDNA library MPMGp637 Danio rerio cDNA clone MPMGp637_6D1;MPMGp637D016 5', mRNA sequence.	ref:NP_067075.1		PROTGI=10880989; PROTID=ref:NP_067075.1; PCT=88.35; ALN=205	sp:P35293		PROTGI=1710017; PROTID=sp:P35293; PCT=88.35; ALN=205	Hs.406799	RAB18, member RAS oncogene family	Mm.132802	RAB18, member RAS oncogene family	445055	zgc:92523
AI721918					Unknown [-]	fc25b07.x1 Zebrafish WashU MPIMG EST Danio rerio cDNA clone IMAGE:3722389 3', mRNA sequence.
BI866244	Dr.13568	Transcribed locus, moderately similar to XP_541821.1 PREDICTED: similar to Ca2+ dependent activator protein for secretion [Canis familiaris]			Unknown [-]	fq42c11.x1 zebrafish adult brain Danio rerio cDNA clone 4834172 3', mRNA sequence.				ref:NP_036191.1		PROTGI=6753238; PROTID=ref:NP_036191.1; PCT=78.49; ALN=92	Hs.126730||Hs.127013	Ca2+-dependent activator protein for secretion 2||Ca2+-dependent secretion activator	Mm.259632||Mm.260881	Ca2+-dependent activator protein for secretion 2||Ca&lt;2+&gt;dependent activator protein for secretion
BI475971					Unknown [-]	fp49g11.x3 zebrafish gridded kidney Danio rerio cDNA clone 4760252 3', mRNA sequence.
BM025851	Dr.927	Transcription factor Dp-1, like	tfdp1l	regulation of progression through cell cycle||DNA binding||transcription factor activity||nucleus||transcription factor complex||transcription||regulation of transcription, DNA-dependent||cell cycle	Unknown [-]	fu74b08.x1 Gong zebrafish testis Danio rerio cDNA clone 5376710 3', mRNA sequence.	sp:Q14186		PROTGI=3122926; PROTID=sp:Q14186; PCT=79.81; ALN=409	sp:Q08639		PROTGI=3122924; PROTID=sp:Q08639; PCT=80.05; ALN=409	Hs.79353||Hs.142908||Hs.535077	Transcription factor Dp-1||Transcription factor Dp family, member 3||Similar to Transcription factor Dp-1 (E2F dimerization partner 1) (DRTF1-polypeptide-1) (DRTF1)	Mm.925||Mm.325052	Transcription factor Dp 1||Transcribed locus	406813	transcription factor Dp-1, like	LG 9
AW343510	Dr.20062	Mdm4, transformed 3T3 cell double minute 4, p53 binding protein (mouse)	mdm4	nucleus	Unknown [-]	fi45a04.x1 Sugano Kawakami zebrafish DRA Danio rerio cDNA clone 2640558 3', mRNA sequence.	ref:NP_002384.1		PROTGI=4505139; PROTID=ref:NP_002384.1; PCT=49.51; ALN=491	pir:S71955		PROTGI=7451524; PROTID=pir:S71955; PCT=46.75; ALN=491	Hs.497492	Mdm4, transformed 3T3 cell double minute 4, p53 binding protein (mouse)	Mm.18706||Mm.336231	Transformed mouse 3T3 cell double minute 4||Transcribed locus	334932	Mdm4, transformed 3T3 cell double minute 4, p53 binding protein (mouse)	LG 11
AI959503	Dr.2827	Dynactin 2 (p50)	dctn2	dynactin complex||microtubule-based process	Unknown [-]	fd10a01.x1 Zebrafish WashU MPIMG EST Danio rerio cDNA clone IMAGE:3730440 3', mRNA sequence.	ref:NP_006391.1		PROTGI=5453629; PROTID=ref:NP_006391.1; PCT=69.61; ALN=405				Hs.289123	Dynactin 2 (p50)	Mm.167537	Dynactin 2	394141	dynactin 2 (p50)
BI880684	Dr.1817	Down syndrome critical region gene 1-like 2	dscr1l2	calcium-mediated signaling	Unknown [-]	fm78b12.x1 Zebrafish adult retina cDNA Danio rerio cDNA clone 4201319 3', mRNA sequence.	sp:Q9UKA8		PROTGI=15213951; PROTID=sp:Q9UKA8; PCT=75.86; ALN=231	ref:NP_075356.1		PROTGI=12667790; PROTID=ref:NP_075356.1; PCT=74.89; ALN=226	Hs.468261	Down syndrome critical region gene 1-like 2	Mm.331970	Down syndrome critical region gene 1-like 2	325356	Down syndrome critical region gene 1-like 2	LG 17
BG305112					Unknown [-]	fl94g05.y1 Zebrafish adult retina cDNA Danio rerio cDNA clone 4144688 5', mRNA sequence.
BG302711	Dr.2385	Zgc:85653	zgc:85653	molecular function unknown||intracellular protein transport||clathrin vesicle coat	Unknown [-]	fl36w34.x1 Sugano Kawakami zebrafish DRA Danio rerio cDNA clone 3815972 3' similar to SW:AP50_HUMAN P20172 CLATHRIN COAT ASSEMBLY PROTEIN AP50 ;, mRNA sequence.	ref:NP_004059.2		PROTGI=14917109; PROTID=ref:NP_004059.2; PCT=97.71; ALN=436	pir:I49327		PROTGI=2137219; PROTID=pir:I49327; PCT=97.71; ALN=436	Hs.518460	Adaptor-related protein complex 2, mu 1 subunit	Mm.18946	Adaptor protein complex AP-2, mu1	321051	zgc:85653	LG 2
BI889113	Dr.24582	Eukaryotic translation initiation factor 2, subunit 1 alpha, like	eif2s1l	RNA binding||translation initiation factor activity||eukaryotic translation initiation factor 2 complex||protein biosynthesis	Unknown [-]	ZF637-2-000868 Zebrafish shield stage whole embryo cDNA library MPMGp637 Danio rerio cDNA clone MPMGp637_22K12;MPMGp637K1222 5', mRNA sequence.	sp:P05198		PROTGI=124200; PROTID=sp:P05198; PCT=93.65; ALN=315	ref:NP_080390.1		PROTGI=13385624; PROTID=ref:NP_080390.1; PCT=94.29; ALN=315	Hs.151777	Eukaryotic translation initiation factor 2, subunit 1 alpha, 35kDa	Mm.196220||Mm.359235	Eukaryotic translation initiation factor 2, subunit 1 alpha||Similar to eukaryotic translation initiation factor 2, subunit 1 (alpha )	321807	eukaryotic translation initiation factor 2, subunit 1 alpha, like	LG 17
AW019729	Dr.7168	Wu:fd56d05	wu:fd56d05		Unknown [-]	fd56d05.x1 Zebrafish WashU MPIMG EST Danio rerio cDNA clone IMAGE:3733737 3', mRNA sequence.											326003	wu:fd56d05	LG 7
AI794113	Dr.25629	Influenza virus NS1A binding protein a	ivns1abpa	protein binding	Unknown [-]	fc38e08.y1 Zebrafish WashU MPIMG EST Danio rerio cDNA clone IMAGE:3723686 5' similar to contains element PTR5 repetitive element ;, mRNA sequence.	sp:Q9Y2M5		PROTGI=13431662; PROTID=sp:Q9Y2M5; PCT=26.30; ALN=304	ref:NP_082858.1		PROTGI=13386328; PROTID=ref:NP_082858.1; PCT=82.27; ALN=220	Hs.497183	Influenza virus NS1A binding protein	Mm.33764	Influenza virus NS1A binding protein	387591	influenza virus NS1A binding protein a
BG303518	Dr.31566	Wu:fb77a07	wu:fb77a07		Unknown [-]	fl56h07.x1 Sugano Kawakami zebrafish DRA Danio rerio cDNA clone 3817980 3', mRNA sequence.											322920	wu:fb77a07	LG 11
AW078019	Dr.5878	Transcribed locus			Unknown [-]	fj02d09.x1 Zebrafish adult olfactory Danio rerio cDNA 3' similar to contains element MER38 repetitive element ;, mRNA sequence.
AI397280	Dr.25269	Wu:fb09c09	wu:fb09c09		Unknown [-]	fb09c09.x1 zebrafish fin day0 regeneration Danio rerio cDNA 3', mRNA sequence.											336397	wu:fb09c09	LG 2
AW279916	Dr.27877	Transcribed locus			Unknown [-]	fj46g10.x1 zebrafish adult brain Danio rerio cDNA 3', mRNA sequence.
BI878483	Dr.12707	Zgc:112072		biological process unknown||molecular function unknown||cellular component unknown	Unknown [-]	fl78e05.x1 Sugano Kawakami zebrafish DRA Danio rerio cDNA clone 3820112 3' similar to TR:Q9W5Y7 Q9W5Y7 CG2893 PROTEIN. ;, mRNA sequence.	sp:Q9HC58		PROTGI=17865511; PROTID=sp:Q9HC58; PCT=76.73; ALN=159	sp:Q99PD7		PROTGI=17865509; PROTID=sp:Q99PD7; PCT=76.73; ALN=159	Hs.510281	Solute carrier family 24 (sodium/potassium/calcium exchanger), member 4	Mm.312448	Solute carrier family 24 (sodium/potassium/calcium exchanger), member 4	550467	zgc:112072
AI626425	Dr.3139	Zinc finger protein 36, C3H type-like 1	zfp36l1		Unknown [-]	fc06a08.x1 Zebrafish WashU MPIMG EST Danio rerio cDNA clone IMAGE:3720566 3', mRNA sequence.	pir:S34854		PROTGI=1082357; PROTID=pir:S34854; PCT=66.67; ALN=220	sp:P23950		PROTGI=135863; PROTID=sp:P23950; PCT=66.23; ALN=220	Hs.85155	Zinc finger protein 36, C3H type-like 1	Mm.235132||Mm.375074	Zinc finger protein 36, C3H type-like 1||Transcribed locus, strongly similar to NP_008818.3 butyrate response factor 2; EGF-response factor 2; zinc finger protein 36, C3H type-like 1; zinc finger protein, C3H type, 36-like 2 [Homo sapiens]	321273	zinc finger protein 36, C3H type-like 1	LG 17
BI887379					Unknown [-]	ZF637-1-001634 Zebrafish shield stage whole embryo cDNA library MPMGp637 Danio rerio cDNA clone MPMGP637_2L16;MPMGP637L162 5', mRNA sequence.
BI981066					Unknown [-]	fu39a11.x1 zebrafish adult brain Danio rerio cDNA clone 5331741 3' similar to contains element PTR5 repetitive element ;, mRNA sequence.
BI878485	Dr.26692	Kinectin 1	ktn1		Unknown [-]	fl78e07.x1 Sugano Kawakami zebrafish DRA Danio rerio cDNA clone 3820116 3', mRNA sequence.	pir:S32763		PROTGI=422888; PROTID=pir:S32763; PCT=33.29; ALN=1220	ref:NP_032503.1		PROTGI=6678650; PROTID=ref:NP_032503.1; PCT=35.96; ALN=1217	Hs.509414	Kinectin 1 (kinesin receptor)	Mm.3110	Kinectin 1	368207	kinectin 1	LG 24
AI545507	Dr.4955	Wu:fb66d05	wu:fb66d05		Unknown [-]	fb66d05.x1 Zebrafish WashU MPIMG EST Danio rerio cDNA clone IMAGE:3716841 3', mRNA sequence.											322585	wu:fb66d05	LG 23
AI545291	Dr.33552	Wu:fb80c09	wu:fb80c09		Unknown [-]	fb80c09.x1 Zebrafish WashU MPIMG EST Danio rerio cDNA clone IMAGE:3718192 3', mRNA sequence.	sp:Q9H4M9		PROTGI=18202945; PROTID=sp:Q9H4M9; PCT=41.84; ALN=195	sp:Q9WVK4		PROTGI=18203578; PROTID=sp:Q9WVK4; PCT=41.84; ALN=195	Hs.549062	Sarcalumenin	Mm.35811	Sarcalumenin	323056	wu:fb80c09	LG 22
BI880905	Dr.34905	Si:dkey-13i19.1	si:dkey-13i19.1		Unknown [-]	fm81e07.x1 zebrafish gridded kidney Danio rerio cDNA clone 4234092 3', mRNA sequence.	ref:NP_061108.2		PROTGI=10092615; PROTID=ref:NP_061108.2; PCT=71.23; ALN=146	sp:Q9D4V0		PROTGI=14194720; PROTID=sp:Q9D4V0; PCT=71.23; ALN=146	Hs.240056	Ethanolamine kinase 1	Mm.272548	Ethanolamine kinase 1	368309	si:dkey-13i19.1	LG 4
BG308531	Dr.11328	Transcribed locus, weakly similar to XP_540755.1 PREDICTED: similar to Diacylglycerol kinase, zeta (Diglyceride kinase) (DGK-zeta) (DAG kinase zeta) [Canis familiaris]			Unknown [-]	fl93b01.x1 Zebrafish adult retina cDNA Danio rerio cDNA clone 4144081 3', mRNA sequence.	sp:Q13574		PROTGI=12644407; PROTID=sp:Q13574; PCT=44.00; ALN=124				Hs.502461	Diacylglycerol kinase, zeta 104kDa	Mm.314923	Diacylglycerol kinase zeta
BI865453	Dr.29003	Transcribed locus			Unknown [-]	ft22h08.x1 Zebrafish neuronal Danio rerio cDNA clone 5082471 3', mRNA sequence.
BM026736					Unknown [-]	fq87f08.y3 Zebrafish neuronal Danio rerio cDNA clone 4887303 5', mRNA sequence.
BM095658	Dr.31379	Zinc finger protein 9	zff9	nucleic acid binding||single-stranded DNA binding||RNA binding	Unknown [-]	fv33c08.y1 Sugano SJD adult male Danio rerio cDNA clone 5410190 5' similar to TR:Q91594 Q91594 CELLULAR NUCLEIC ACID BINDING PROTEIN. [1] ;, mRNA sequence.	pir:A55499		PROTGI=2136380; PROTID=pir:A55499; PCT=70.59; ALN=161	sp:P53996		PROTGI=1705955; PROTID=sp:P53996; PCT=70.59; ALN=161	Hs.157231	Zinc finger, CCHC domain containing 13	Mm.159414	Cellular nucleic acid binding protein 2	326846	zinc finger protein 9	LG 23
AF155029	Dr.47326	CDNA clone IMAGE:7250007			Unknown [-]	AF155029 Zebrafish Kidney cDNA random primed, RZPD library no: 576 Danio rerio cDNA clone CHBOp576N24205Q3 T7 primer, mRNA sequence.
AI959517					Unknown [-]	fd10b08.x1 Zebrafish WashU MPIMG EST Danio rerio cDNA clone IMAGE:3730455 3', mRNA sequence.
AW116838	Dr.19225	Aldolase a, fructose-bisphosphate	aldoa	fructose-bisphosphate aldolase activity||glycolysis||cellular component unknown||lyase activity	Unknown [-]	fi20e03.x1 Sugano Kawakami zebrafish DRA Danio rerio cDNA clone 2601724 3' similar to gb:M11560 FRUCTOSE-BISPHOSPHATE ALDOLASE A (HUMAN);, mRNA sequence.	sp:P04075		PROTGI=113606; PROTID=sp:P04075; PCT=84.34; ALN=364	sp:P05064		PROTGI=113607; PROTID=sp:P05064; PCT=85.16; ALN=364	Hs.147457||Hs.513490||Hs.551168	Transcribed locus, strongly similar to NP_031464.1 aldolase 1, A isoform [Mus musculus]||Aldolase A, fructose-bisphosphate||Transcribed locus, moderately similar to NP_000025.1 aldolase A; Aldolase A, fructose-bisphosphatase; fructose-bisphosphate aldolas	Mm.275831||Mm.317892||Mm.341540||Mm.373140	Aldolase 1, A isoform||Aldolase 1, A isoform, pseudogene 2||Aldolase 1, A isoform, pseudogene 1||Transcribed locus	336425	aldolase a, fructose-bisphosphate	LG 3
AW019809	Dr.28168	Wu:fd46h01	wu:fd46h01		Unknown [-]	fd46h01.x1 Zebrafish WashU MPIMG EST Danio rerio cDNA clone IMAGE:3732817 3', mRNA sequence.	prf:1813207A		PROTGI=228863; PROTID=prf:1813207A; PCT=62.86; ALN=70	sp:O54804		PROTGI=6685596; PROTID=sp:O54804; PCT=61.43; ALN=70			Mm.227738	Choline kinase beta	325929	wu:fd46h01	LG 18
AW281988					Unknown [-]	fj60c07.x1 zebrafish adult brain Danio rerio cDNA 3', mRNA sequence.
AW344255	Dr.26620	DNA-damage inducible protein 2	ddi2	aspartic-type endopeptidase activity||protein modification||proteolysis and peptidolysis||cellular component unknown	Unknown [-]	fi76f01.x1 Sugano Kawakami zebrafish DRA Danio rerio cDNA clone 2643577 3', mRNA sequence.	ref:NP_113662.1		PROTGI=13899327; PROTID=ref:NP_113662.1; PCT=28.68; ALN=128	ref:NP_065635.1		PROTGI=10181148; PROTID=ref:NP_065635.1; PCT=28.21; ALN=115	Hs.333165	DNA-damage inducible protein 2	Mm.17880||Mm.343331	DNA-damage inducible protein 2||Transcribed locus	386644	DNA-damage inducible protein 2
AI584347					Unknown [-]	fb92d12.x1 Zebrafish WashU MPIMG EST Danio rerio cDNA clone IMAGE:3719351 3', mRNA sequence.											323206	wu:fb92d12
BE605965	Dr.10428	Interferon regulatory factor 7	irf7	transcription factor activity||nucleus||regulation of transcription, DNA-dependent	Unknown [-]	fl24c03.x1 Zebrafish Research Genetics C32 fin Danio rerio cDNA 3' similar to SW:IRF3_CHICK Q90643 INTERFERON REGULATORY FACTOR 3 ;, mRNA sequence.	ref:NP_004020.1		PROTGI=4809284; PROTID=ref:NP_004020.1; PCT=31.75; ALN=413	sp:P70434		PROTGI=2497449; PROTID=sp:P70434; PCT=32.88; ALN=403	Hs.166120	Interferon regulatory factor 7	Mm.3233	Interferon regulatory factor 7	393650	interferon regulatory factor 7	LG 25
BM154725	Dr.26893	Myeloid cell leukemia sequence 1b	mcl1b	regulation of apoptosis	Unknown [-]	fv88f02.y1 Zebrafish SJD adult male II Danio rerio cDNA clone 5544315 5', mRNA sequence.	ref:NP_068779.1		PROTGI=11386165; PROTID=ref:NP_068779.1; PCT=35.32; ALN=212	ref:NP_032588.1		PROTGI=6678824; PROTID=ref:NP_032588.1; PCT=35.81; ALN=209	Hs.532826||Hs.554422	Myeloid cell leukemia sequence 1 (BCL2-related)||Transcribed locus, moderately similar to NP_068779.1 myeloid cell leukemia sequence 1 isoform 1; induced myeloid leukemia cell differentiation protein Mcl-1 [Homo sapiens]	Mm.1639	Myeloid cell leukemia sequence 1	373102	myeloid cell leukemia sequence 1b
BG303457	Dr.11480	Rap2 interacting protein	rap2ip		Unknown [-]	fl55h07.x1 Sugano Kawakami zebrafish DRA Danio rerio cDNA clone 3817957 3', mRNA sequence.	ref:NP_006686.1		PROTGI=5730015; PROTID=ref:NP_006686.1; PCT=72.21; ALN=368	ref:NP_058039.1		PROTGI=7949125; PROTID=ref:NP_058039.1; PCT=70.40; ALN=428	Hs.500197	RaP2 interacting protein 8	Mm.2560	Rap2 interacting protein	393118	Rap2 interacting protein
BG727221					Unknown [-]	fo83g03.x1 zebrafish gridded kidney Danio rerio cDNA clone 4726829 3', mRNA sequence.
BI879509	Dr.30206	Calcium channel, voltage-dependent, L type, alpha 1D subunit, b	cacna1db	ion channel activity||voltage-gated ion channel activity||voltage-gated calcium channel activity||voltage-gated potassium channel activity||cation channel activity||calcium channel activity||calcium ion binding||voltage-gated calcium channel complex||tran	Unknown [-]	fm61f08.x1 Zebrafish adult retina cDNA Danio rerio cDNA clone 4199966 3', mRNA sequence.	pir:JH0564		PROTGI=87002; PROTID=pir:JH0564; PCT=69.10; ALN=2023	pir:A44467		PROTGI=346902; PROTID=pir:A44467; PCT=64.52; ALN=1997	Hs.139263	Calcium channel, voltage-dependent, alpha 1F subunit	Mm.289647	Calcium channel, voltage-dependent, alpha 1F subunit	403311	calcium channel, voltage-dependent, L type, alpha 1D subunit, b	LG 8
BI673466	Dr.10320	Serum/glucocorticoid regulated kinase	sgk	protein kinase activity||protein serine/threonine kinase activity||ATP binding||protein amino acid phosphorylation||kinase activity	Unknown [-]	ft43d05.x1 Gong zebrafish ovary Danio rerio cDNA clone 5153336 3', mRNA sequence.	sp:O00141		PROTGI=3914977; PROTID=sp:O00141; PCT=86.37; ALN=433	sp:Q9WVC6		PROTGI=13431832; PROTID=sp:Q9WVC6; PCT=85.91; ALN=433	Hs.296323||Hs.472793	Serum/glucocorticoid regulated kinase||Serum/glucocorticoid regulated kinase 2	Mm.26462||Mm.28405	Serum/glucocorticoid regulated kinase 2||Serum/glucocorticoid regulated kinase	324140	serum/glucocorticoid regulated kinase	LG 23
AW466695	Dr.11726	Caspase 3, apoptosis-related cysteine protease	casp3	proteolysis and peptidolysis||peptidase activity||cysteine-type peptidase activity||hydrolase activity||caspase activity	Unknown [-]	fi64g12.x1 Sugano Kawakami zebrafish DRA Danio rerio cDNA clone 2642470 3' similar to contains element DBR repetitive element ;, mRNA sequence.	ref:NP_116786.1		PROTGI=14790115; PROTID=ref:NP_116786.1; PCT=61.83; ALN=241	pir:JC5410		PROTGI=7513619; PROTID=pir:JC5410; PCT=61.83; ALN=241	Hs.9216	Caspase 7, apoptosis-related cysteine protease	Mm.35687	Caspase 7	140621	caspase 3, apoptosis-related cysteine protease
AI477487	Dr.27303	Transcribed locus			Unknown [-]	fb57a05.x1 Zebrafish WashU MPIMG EST Danio rerio cDNA clone IMAGE:3715952 3', mRNA sequence.
AW305423					Unknown [-]	fj59b12.y1 zebrafish adult brain Danio rerio cDNA 5' similar to TR:Q24258 Q24258 BARI-1 MOBILE ELEMENT DNA. ;, mRNA sequence.
BG728966	Dr.33763	Wu:fd07b08	wu:fd07b08		Unknown [-]	fp06b09.x1 zebrafish gridded kidney Danio rerio cDNA clone 4728545 3', mRNA sequence.											325728	wu:fd07b08	LG 21
BI981073	Dr.46950	Transcribed locus			Unknown [-]	fu39c03.x1 zebrafish adult brain Danio rerio cDNA clone 5331821 3', mRNA sequence.
AI544570	Dr.35992	Wu:fb72d12	wu:fb72d12		Unknown [-]	fb72d12.x1 Zebrafish WashU MPIMG EST Danio rerio cDNA clone IMAGE:3717431 3', mRNA sequence.											322747	wu:fb72d12	LG 2
AI588560	Dr.33046	Wu:fc16g06	wu:fc16g06		Unknown [-]	fb96f09.y1 Zebrafish WashU MPIMG EST Danio rerio cDNA clone IMAGE:3719753 5' similar to contains element L1 repetitive element ;, mRNA sequence.											324009	wu:fc16g06	LG 4
BI866335	Dr.5325	Zgc:65870	zgc:65870	biological process unknown||nucleic acid binding||cellular component unknown	Unknown [-]	fq43g09.x1 zebrafish adult brain Danio rerio cDNA clone 4834361 3', mRNA sequence.	sp:P57723		PROTGI=12230429; PROTID=sp:P57723; PCT=57.93; ALN=445	ref:NP_067542.1		PROTGI=10947012; PROTID=ref:NP_067542.1; PCT=58.88; ALN=442	Hs.20930	Poly(rC) binding protein 4	Mm.286394	Poly(rC) binding protein 4	406391	zgc:65870
BI866262	Dr.13569	Transcribed locus			Unknown [-]	fq42f03.x1 zebrafish adult brain Danio rerio cDNA clone 4834300 3' similar to contains element MER33 repetitive element ;, mRNA sequence.
AI544646	Dr.2017	Wu:fb77b06	wu:fb77b06		Unknown [-]	fb77b06.x1 Zebrafish WashU MPIMG EST Danio rerio cDNA clone IMAGE:3717875 3', mRNA sequence.											322926	wu:fb77b06	LG 15
AI722668	Dr.21579	Transcribed locus			Unknown [-]	fc30b02.y1 Zebrafish WashU MPIMG EST Danio rerio cDNA clone IMAGE:3722859 5', mRNA sequence.
BI865534					Unknown [-]	ft24h12.x1 Zebrafish neuronal Danio rerio cDNA clone 5082503 3', mRNA sequence.
BI880771	Dr.12935	Transcribed locus			Unknown [-]	fm79e01.x1 zebrafish gridded kidney Danio rerio cDNA clone 4234056 3', mRNA sequence.							Hs.128357	NOD3 protein	Mm.215994	RIKEN cDNA D230007K08 gene
BI867066	Dr.989	Zgc:56419	zgc:56419	transporter activity||transport||cellular component unknown	Unknown [-]	ft68g03.x1 Gong zebrafish ovary Danio rerio cDNA clone 5158469 3' similar to TR:Q9Y6X1 Q9Y6X1 SERP1. ;, mRNA sequence.	ref:NP_055260.1		PROTGI=7657552; PROTID=ref:NP_055260.1; PCT=87.88; ALN=66	ref:NP_109610.1		PROTGI=13507609; PROTID=ref:NP_109610.1; PCT=87.88; ALN=66	Hs.377972||Hs.518326	Chromosome 13 open reading frame 21||Stress-associated endoplasmic reticulum protein 1	Mm.29702	DNA segment, Chr 3, University of California at Los Angeles 1	336797	zgc:56419	LG 18
AI544649	Dr.3604	Wu:fb77b09	wu:fb77b09		Unknown [-]	fb77b09.x1 Zebrafish WashU MPIMG EST Danio rerio cDNA clone IMAGE:3717881 3', mRNA sequence.											322929	wu:fb77b09	LG 8
BI880846	Dr.12952	Zgc:64028	zgc:64028	biological process unknown||molecular function unknown||cellular component unknown	Unknown [-]	fm80e10.x1 zebrafish gridded kidney Danio rerio cDNA clone 4234075 3', mRNA sequence.	ref:NP_037369.1		PROTGI=7019509; PROTID=ref:NP_037369.1; PCT=70.62; ALN=208	ref:NP_079807.1		PROTGI=13384954; PROTID=ref:NP_079807.1; PCT=29.05; ALN=179	Hs.512354	Similar to Px19-like protein (25 kDa protein of relevant evolutionary and lymphoid interest) (PRELI) (CGI-106) (SBBI12)	Mm.354468	Similar to 2610524G07Rik protein	393337	zgc:64028
BI865468	Dr.13508	CDNA clone IMAGE:7143001			Unknown [-]	ft23b07.x1 Zebrafish neuronal Danio rerio cDNA clone 5082204 3', mRNA sequence.	sp:Q04941		PROTGI=416563; PROTID=sp:Q04941; PCT=27.78; ALN=126	ref:NP_062729.1		PROTGI=9790169; PROTID=ref:NP_062729.1; PCT=29.60; ALN=125	Hs.440494	Chemokine-like factor super family 7	Mm.35600	Chemokine-like factor super family 7
BM103450					Unknown [-]	fv22c07.x1 zebrafish adult brain Danio rerio cDNA clone 5387149 3' similar to TR:Q9YGS2 Q9YGS2 REVERSE TRANSCRIPTASE-LIKE PROTEIN. ;, mRNA sequence.
AW116777	Dr.30289	V-crk sarcoma virus CT10 oncogene homolog (avian)	zgc:100936	molecular function unknown||intracellular signaling cascade||cellular component unknown	Unknown [-]	fi19g05.x1 Sugano Kawakami zebrafish DRA Danio rerio cDNA clone 2601656 3', mRNA sequence.	sp:P46108		PROTGI=1169096; PROTID=sp:P46108; PCT=69.04; ALN=311	sp:Q64010		PROTGI=2842663; PROTID=sp:Q64010; PCT=69.88; ALN=311	Hs.5613	V-crk sarcoma virus CT10 oncogene homolog (avian)-like	Mm.21048	V-crk sarcoma virus CT10 oncogene homolog (avian)-like	445234	v-crk sarcoma virus CT10 oncogene homolog (avian)
AI878468					Unknown [-]	fc59b05.x1 Zebrafish WashU MPIMG EST Danio rerio cDNA clone IMAGE:3725649 3', mRNA sequence.
BM071131	Dr.16338	Transcribed locus			Unknown [-]	fv03a03.x1 zebrafish adult brain Danio rerio cDNA clone 5385484 3', mRNA sequence.
BG883703	Dr.16202	Transcribed locus			Unknown [-]	fp25b04.x1 zebrafish gridded kidney Danio rerio cDNA clone 4744254 3', mRNA sequence.
AF109780	Dr.47297	Kreisler (mouse) maf-related leucine zipper homolog 2	krml2	DNA binding||nucleus||regulation of transcription, DNA-dependent	sensory organ development [0007423]	Danio rerio basic domain leucine zipper protein (krml2) mRNA, complete cds.	ref:NP_005351.2		PROTGI=5453736; PROTID=ref:NP_005351.2; PCT=62.93; ALN=115	sp:P54841		PROTGI=1708910; PROTID=sp:P54841; PCT=43.70; ALN=315	Hs.169487	V-maf musculoaponeurotic fibrosarcoma oncogene homolog B (avian)	Mm.330745	V-maf musculoaponeurotic fibrosarcoma oncogene family, protein B (avian)	114460	Kreisler (mouse) maf-related leucine zipper homolog 2	LG 11
AF222996	Dr.20027	NocA related zinc finger 1	nlz1	histone deacetylase complex||nucleic acid binding||DNA binding||thiosulfate sulfurtransferase activity||protein binding||nucleus||nucleus||brain development||brain development||zinc ion binding||sulfate transport||transcriptional repressor activity||trans	syncytial blastoderm mitotic cycle control [0007348]	Danio rerio nocA-like Zn-finger protein (nlz) mRNA, complete cds.	ref:NP_079345.1		PROTGI=13376611; PROTID=ref:NP_079345.1; PCT=54.18; ALN=552	sp:P97399		PROTGI=17865460; PROTID=sp:P97399; PCT=26.60; ALN=186	Hs.192997||Hs.195710||Hs.449783	Transcribed locus||Zinc finger protein 503||Transcribed locus	Mm.292401	Zinc finger protein 503	114429	nocA related zinc finger 1	LG 5
BI878647	Dr.15729	DnaJ (Hsp40) homolog, subfamily A, member 3A	dnaja3a	protein folding||heat shock protein binding||unfolded protein binding	Unknown [-]	fl81a11.x1 Sugano Kawakami zebrafish DRA Danio rerio cDNA clone 3819957 3', mRNA sequence.	sp:O60884		PROTGI=14916548; PROTID=sp:O60884; PCT=29.48; ALN=322	sp:Q9QYJ0		PROTGI=14916553; PROTID=sp:Q9QYJ0; PCT=29.48; ALN=322	Hs.459779	DnaJ (Hsp40) homolog, subfamily A, member 3	Mm.325524	DnaJ (Hsp40) homolog, subfamily A, member 3	335894	DnaJ (Hsp40) homolog, subfamily A, member 3A
U31079	Dr.106	Heat shock protein 47	hsp47	serine-type endopeptidase inhibitor activity||protein folding||response to unfolded protein	heat shock response [0006951]	Danio rerio 47 kDa heat shock protein (hsp) mRNA, complete cds.	pir:S20608		PROTGI=105724; PROTID=pir:S20608; PCT=65.04; ALN=396	sp:P19324		PROTGI=123577; PROTID=sp:P19324; PCT=65.53; ALN=396	Hs.241579	Serine (or cysteine) proteinase inhibitor, clade H (heat shock protein 47), member 1, (collagen binding protein 1)	Mm.22708	Serine (or cysteine) proteinase inhibitor, clade H, member 1	30449	heat shock protein 47	LG 15
BI430272	Dr.42626	CDNA clone IMAGE:7165641			Unknown [-]	fr85g05.x1 zebrafish adult brain Danio rerio cDNA clone 4967624 3', mRNA sequence.	sp:Q12840		PROTGI=2497520; PROTID=sp:Q12840; PCT=34.48; ALN=105	sp:P33175		PROTGI=12231008; PROTID=sp:P33175; PCT=34.23; ALN=105	Hs.151219	Kinesin family member 5A	Mm.30355||Mm.256342	Kinesin family member 5A||Kinesin family member 5C
BF718103	Dr.26471	Zgc:64148	zgc:64148	biological process unknown||molecular function unknown||cellular component unknown	Unknown [-]	fd56e04.y1 Zebrafish WashU MPIMG EST Danio rerio cDNA clone IMAGE:3733758 5' similar to WP:W02B12.7 CE03767 KINENSIN-LIKE PROTEIN ;, mRNA sequence.	ref:NP_060934.1		PROTGI=8923930; PROTID=ref:NP_060934.1; PCT=53.61; ALN=97				Hs.295953	Similar to RIKEN cDNA 1500009M05 gene	Mm.269993	RIKEN cDNA 1500009M05 gene	393354	zgc:64148
BE200798					Unknown [-]	fk91d08.x1 Zebrafish Research Genetics C32 fin Danio rerio cDNA 3' similar to contains element MER29 repetitive element ;, mRNA sequence.
BI472731					Unknown [-]	fr91a09.y1 zebrafish adult brain Danio rerio cDNA clone 4968088 5' similar to contains element MSR1 repetitive element ;, mRNA sequence.
AJ318213	Dr.5521	Collagen, type I, alpha 2	col1a2	extracellular matrix structural constituent||collagen||cytoplasm||phosphate transport	epidermal differentiation [0008544]	Danio rerio mRNA for procollagen type I alpha 2 chain (col1A2 gene).	ref:NP_000080.1		PROTGI=4502947; PROTID=ref:NP_000080.1; PCT=70.37; ALN=1352	sp:Q01149		PROTGI=17865659; PROTID=sp:Q01149; PCT=68.10; ALN=1352	Hs.489142||Hs.522930	Collagen, type I, alpha 2||CDNA FLJ14247 fis, clone OVARC1001072	Mm.277792||Mm.289596	Procollagen, type I, alpha 2||Transcribed locus	336471	collagen, type I, alpha 2	LG 19
AW116925	Dr.7471	Wu:fc14e02	wu:fc14e02		Unknown [-]	fi21e08.x1 Sugano Kawakami zebrafish DRA Danio rerio cDNA clone 2601830 3', mRNA sequence.							Hs.446664	Similar to RIKEN cDNA A230078I05 gene	Mm.44401	RIKEN cDNA A230078I05 gene	323930	wu:fc14e02	LG 6
BI866277	Dr.1686	Wu:fj40d12	wu:fj40d12	intracellular protein transport||clathrin vesicle coat	Unknown [-]	fq42g11.x1 zebrafish adult brain Danio rerio cDNA clone 4834364 3' similar to contains element LTR6 repetitive element ;, mRNA sequence.	sp:P56377		PROTGI=3023308; PROTID=sp:P56377; PCT=98.59; ALN=142	pir:A40535		PROTGI=109674; PROTID=pir:A40535; PCT=87.32; ALN=142	Hs.387648	Adaptor-related protein complex 1, sigma 3 subunit	Mm.32409	Adaptor-related protein complex AP-1, sigma 3	335966	wu:fj40d12	LG 23
BI882389	Dr.19228	Transcribed locus			Unknown [-]	fm92g06.x1 Zebrafish Research Genetics C32 fin Danio rerio cDNA clone 4468403 3', mRNA sequence.
BG307753					Unknown [-]	fm52d11.y1 Zebrafish adult retina cDNA Danio rerio cDNA clone 4199085 5', mRNA sequence.
BG308557	Dr.11143	Transcribed locus			Unknown [-]	fl93d09.x1 Zebrafish adult retina cDNA Danio rerio cDNA clone 4144193 3', mRNA sequence.
BI888344	Dr.885	Sb:cb122	sb:cb122		Unknown [-]	ZF637-2-000099 Zebrafish shield stage whole embryo cDNA library MPMGp637 Danio rerio cDNA clone MPMGp637_18I10;MPMGp637I1018 5', mRNA sequence.											321109	sb:cb122
BG303549	Dr.20080	Carbonic anhydrase II	ca2	carbonate dehydratase activity||one-carbon compound metabolism||zinc ion binding	Unknown [-]	fl57w47.x1 Sugano Kawakami zebrafish DRA Danio rerio cDNA clone 3817779 3', mRNA sequence.	pir:CRHU2		PROTGI=1070514; PROTID=pir:CRHU2; PCT=62.69; ALN=260	ref:NP_078771.1		PROTGI=13374567; PROTID=ref:NP_078771.1; PCT=63.67; ALN=255	Hs.37014	Carbonic anhydrase VII	Mm.129265	Carbonic anhydrase 7	387526	carbonic anhydrase II	LG 24
AW777876	Dr.9798	Tyrosyl-tRNA synthetase	yars	tRNA binding||tRNA ligase activity||tyrosine-tRNA ligase activity||ATP binding||tRNA aminoacylation for protein translation||tyrosyl-tRNA aminoacylation	Unknown [-]	fk52b08.x1 Zebrafish 15-19hr embryonic cDNA Danio rerio cDNA 3', mRNA sequence.	sp:P54577		PROTGI=13638438; PROTID=sp:P54577; PCT=81.85; ALN=529	pir:A55053		PROTGI=1083307; PROTID=pir:A55053; PCT=41.67; ALN=235	Hs.213264	Tyrosyl-tRNA synthetase	Mm.145488	Tyrosyl-tRNA synthetase	368235	tyrosyl-tRNA synthetase	LG 19
BI429018	Dr.5151	Protein tyrosine phosphatase, receptor type, N polypeptide 2, like	ptprn2		Unknown [-]	fr71d03.y1 zebrafish adult brain Danio rerio cDNA clone 4966300 5' similar to SW:PTPX_MOUSE P80560 PROTEIN-TYROSINE PHOSPHATASE X PRECURSOR ;, mRNA sequence.	ref:NP_002838.1		PROTGI=11386149; PROTID=ref:NP_002838.1; PCT=53.00; ALN=185	sp:P80560		PROTGI=2829685; PROTID=sp:P80560; PCT=55.50; ALN=185	Hs.490789	Protein tyrosine phosphatase, receptor type, N polypeptide 2	Mm.342204	RIKEN cDNA 4930425H11 gene	368271	protein tyrosine phosphatase, receptor type, N polypeptide 2, like
AB030902	Dr.10552	Mitogen-activated protein kinase 3	mapk3	protein kinase activity||protein serine/threonine kinase activity||MAP kinase activity||ATP binding||protein amino acid phosphorylation||kinase activity	protein amino acid phosphorylation [0006468]	Danio rerio mRNA for ERK1, complete cds.	sp:P28482		PROTGI=119554; PROTID=sp:P28482; PCT=87.43; ALN=358	pir:S28184		PROTGI=346879; PROTID=pir:S28184; PCT=86.22; ALN=369	Hs.861||Hs.431850	Mitogen-activated protein kinase 3||Mitogen-activated protein kinase 1	Mm.8385	Mitogen activated protein kinase 3	399480	mitogen-activated protein kinase 3	LG 3
BI891423	Dr.4159	Zgc:86815	zgc:86815	biological process unknown||molecular function unknown||cellular component unknown	Unknown [-]	ZF637-3-000678 Zebrafish shield stage whole embryo cDNA library MPMGp637 Danio rerio cDNA clone MPMGp637_15C4;MPMGp637C0415 5', mRNA sequence.	ref:NP_060502.1		PROTGI=8922297; PROTID=ref:NP_060502.1; PCT=83.89; ALN=329	ref:NP_033302.1		PROTGI=6678139; PROTID=ref:NP_033302.1; PCT=31.47; ALN=138	Hs.16803||Hs.530118	LUC7-like (S. cerevisiae)||LUC7-like 2 (S. cerevisiae)	Mm.276133||Mm.321828	LUC7-like 2 (S. cerevisiae)||Luc7 homolog (S. cerevisiae)-like	415206	zgc:86815	LG 24
BI428147					Unknown [-]	fr78h09.y1 zebrafish adult brain Danio rerio cDNA clone 4966913 5', mRNA sequence.
AI626450	Dr.33700	Wu:fc06d01	wu:fc06d01		Unknown [-]	fc06d01.x1 Zebrafish WashU MPIMG EST Danio rerio cDNA clone IMAGE:3720577 3' similar to TR:Q33563 Q33563 EATRO 164 KINETOPLAST ;, mRNA sequence.	ref:NP_004313.1		PROTGI=10835069; PROTID=ref:NP_004313.1; PCT=33.91; ALN=104	pir:A55671		PROTGI=1083224; PROTID=pir:A55671; PCT=40.74; ALN=81	Hs.370254	BCL2-antagonist of cell death	Mm.4387	Bcl-associated death promoter	323658	wu:fc06d01	LG 21
BI878583	Dr.4300	Wu:fe11h11	wu:fe11h11		Unknown [-]	fl80b11.x1 Sugano Kawakami zebrafish DRA Danio rerio cDNA clone 3820004 3', mRNA sequence.	ref:NP_075059.1		PROTGI=12597653; PROTID=ref:NP_075059.1; PCT=76.45; ALN=242				Hs.84753	Hypothetical protein FLJ12442	Mm.261681	RIKEN cDNA B930019K04 gene	326742	wu:fe11h11
BI882603					Unknown [-]	fn03h05.x1 Zebrafish Research Genetics C32 fin Danio rerio cDNA clone 4469241 3', mRNA sequence.
BG883646					Unknown [-]	fp13b06.x1 zebrafish gridded kidney Danio rerio cDNA clone 4729306 3', mRNA sequence.
AW279948	Dr.6763	Zgc:100994	zgc:100994	biological process unknown||molecular function unknown||cellular component unknown	Unknown [-]	fj47c07.x1 zebrafish adult brain Danio rerio cDNA 3', mRNA sequence.	pir:T14768		PROTGI=7512834; PROTID=pir:T14768; PCT=60.87; ALN=159				Hs.212885	Chromosome 2 open reading frame 32	Mm.200385	RIKEN cDNA 1500041B16 gene	445213	zgc:100994
BE201677	Dr.32581	Sb:cb528	sb:cb528		Unknown [-]	fk96h10.x1 Zebrafish Research Genetics C32 fin Danio rerio cDNA 3', mRNA sequence.	ref:NP_061972.1		PROTGI=9506861; PROTID=ref:NP_061972.1; PCT=56.36; ALN=55								368347	sb:cb528
BI883197	Dr.4434	Zgc:77495	zgc:77495	biological process unknown||calcium ion binding||cellular component unknown	Unknown [-]	fn16a02.x1 Zebrafish WashU MPIMG EST Danio rerio cDNA clone 4490378 3', mRNA sequence.	ref:NP_060369.1		PROTGI=8923563; PROTID=ref:NP_060369.1; PCT=47.86; ALN=140	ref:NP_081304.1		PROTGI=13386192; PROTID=ref:NP_081304.1; PCT=43.90; ALN=201	Hs.525709	Hypothetical protein FLJ20607	Mm.273285	Tescalcin	406633	zgc:77495	LG 5
BI472815	Dr.43406	Transcribed locus			Unknown [-]	fr92b11.y1 zebrafish adult brain Danio rerio cDNA clone 4968141 5', mRNA sequence.
BM025890	Dr.17014	Transcribed locus, weakly similar to NP_006189.1 Purkinje cell protein 4; brain specific polypeptide PEP19 [Homo sapiens]			Unknown [-]	fu74h06.x1 Gong zebrafish testis Danio rerio cDNA clone 5376994 3' similar to SW:PE19_HUMAN P48539 BRAIN SPECIFIC POLYPEPTIDE PEP-19 ;, mRNA sequence.	ref:NP_006189.1		PROTGI=5453858; PROTID=ref:NP_006189.1; PCT=44.29; ALN=70	sp:P07734		PROTGI=129778; PROTID=sp:P07734; PCT=55.10; ALN=49	Hs.80296||Hs.433150	Purkinje cell protein 4||CDNA clone IMAGE:4480427, partial cds	Mm.5023||Mm.273087	Purkinje cell protein 4||Purkinje cell protein 4-like 1
AW115990					Unknown [-]	fi05h05.x1 Sugano Kawakami zebrafish DRA Danio rerio cDNA clone 2600313 3' similar to contains element MSR1 repetitive element ;, mRNA sequence.
AW281149	Dr.32069	Zgc:92148	zgc:92148	protein folding||cellular component unknown||heat shock protein binding||unfolded protein binding	Unknown [-]	fj50h11.y1 zebrafish adult brain Danio rerio cDNA 5' similar to TR:O95806 O95806 DNAJ-LIKE 2 PROTEIN. ;, mRNA sequence.	ref:NP_490647.1		PROTGI=17388799; PROTID=ref:NP_490647.1; PCT=55.98; ALN=316	ref:NP_035977.1		PROTGI=6754736; PROTID=ref:NP_035977.1; PCT=66.27; ALN=249	Hs.490745||Hs.504270	DnaJ (Hsp40) homolog, subfamily B, member 6||Similar to DnaJ (Hsp40) homolog, subfamily B, member 6 isoform a; heat shock protein J2	Mm.290110||Mm.314190	DnaJ (Hsp40) homolog, subfamily B, member 6||Similar to mDj4	436626	zgc:92148
BI879601					Unknown [-]	fm63b01.x1 Zebrafish adult retina cDNA Danio rerio cDNA clone 4200120 3', mRNA sequence.
BI842903	Dr.28173	Zgc:85830	zgc:85830	mitochondrial outer membrane||anion transport||voltage-gated ion-selective channel activity	Unknown [-]	fq99e02.y1 zebrafish fin day3 regeneration Danio rerio cDNA clone 4926795 4926795 5' similar to TR:Q36732 Q36732 VDAC4 PROTEIN ;, mRNA sequence.	sp:P21796		PROTGI=130683; PROTID=sp:P21796; PCT=85.51; ALN=283	sp:Q60932		PROTGI=10720404; PROTID=sp:Q60932; PCT=84.91; ALN=285	Hs.190897||Hs.202085||Hs.355927||Hs.447673||Hs.454461||Hs.519320||Hs.550192||Hs.553964	Transcribed locus, weakly similar to XP_424406.1 PREDICTED: similar to voltage-dependent anion channel [Gallus gallus]||Voltage-dependent anion channel 1||Voltage-dependent anion channel 2||Similar to voltage-dependent anion channel 2||CDNA FLJ43300 fis,	Mm.3555||Mm.262327||Mm.319725	Voltage-dependent anion channel 1||Voltage-dependent anion channel 2||Transcribed locus, moderately similar to XP_414637.1 PREDICTED: similar to Voltage-dependent anion-selective channel protein 1 (VDAC-1) (hVDAC1) (Outer mitochondrial membrane protein po	334582	zgc:85830	LG 21
BG303480	Dr.7747	Lysosomal associated protein transmembrane 4 beta	laptm4b	integral to membrane	Unknown [-]	fl56c06.x1 Sugano Kawakami zebrafish DRA Danio rerio cDNA clone 3817738 3', mRNA sequence.	sp:Q15012		PROTGI=3122413; PROTID=sp:Q15012; PCT=45.22; ALN=220	ref:NP_277056.1		PROTGI=15743550; PROTID=ref:NP_277056.1; PCT=71.93; ALN=226	Hs.492314||Hs.546669	Lysosomal associated protein transmembrane 4 beta||Hypothetical gene supported by NM_015955	Mm.197518||Mm.297055	Lysosomal-associated protein transmembrane 4B||Transcribed locus	368911	lysosomal associated protein transmembrane 4 beta	LG 19
AW018967	Dr.36	Sonic hedgehog	shh	cell fate specification||proteolysis and peptidolysis||cell communication||cell-cell signaling||development||neurogenesis||central nervous system development||brain development||peptidase activity||dorsal/ventral pattern formation||glial cell differentiat	Unknown [-]	fd47f02.x1 Zebrafish WashU MPIMG EST Danio rerio cDNA clone IMAGE:3732891 3', mRNA sequence.	ref:NP_000184.1		PROTGI=4506939; PROTID=ref:NP_000184.1; PCT=64.50; ALN=418	sp:Q62226		PROTGI=6094284; PROTID=sp:Q62226; PCT=67.97; ALN=416	Hs.369782	Indian hedgehog homolog (Drosophila)	Mm.2543	Indian hedgehog	30269	sonic hedgehog	LG 7
AW420406					Unknown [-]	fj81b11.x1 zebrafish gridded kidney Danio rerio cDNA 3' similar to contains element MER36 repetitive element ;, mRNA sequence.											337525	wu:fj81b11
BI879463	Dr.3734	Wu:fc03e06	wu:fc03e06		Unknown [-]	fm70f05.x1 Zebrafish adult retina cDNA Danio rerio cDNA clone 4200729 3', mRNA sequence.											323578	wu:fc03e06	LG 1
AW421066	Dr.17850	Zgc:56592	zgc:56592	binding||mitochondrial inner membrane||transport||membrane||integral to membrane	Unknown [-]	fj91c11.x1 zebrafish gridded kidney Danio rerio cDNA 3' similar to contains element MER35 repetitive element ;, mRNA sequence.	ref:NP_078974.1		PROTGI=13375983; PROTID=ref:NP_078974.1; PCT=72.53; ALN=321	sp:Q9QXX4		PROTGI=13124085; PROTID=sp:Q9QXX4; PCT=40.45; ALN=299	Hs.282982	Solute carrier family 25 (mitochondrial carrier), member 18	Mm.101666	Solute carrier family 25 (mitochondrial carrier), member 18	406717	zgc:56592	LG 6
BI981242	Dr.16426	Transcribed locus			Unknown [-]	fu41h10.x1 zebrafish adult brain Danio rerio cDNA clone 5332099 3', mRNA sequence.
AI626602	Dr.34145	Wu:fc05c10	wu:fc05c10		Unknown [-]	fc05c10.x1 Zebrafish WashU MPIMG EST Danio rerio cDNA clone IMAGE:3720498 3', mRNA sequence.	sp:Q12894		PROTGI=7387803; PROTID=sp:Q12894; PCT=51.83; ALN=190	ref:NP_080179.1		PROTGI=13385396; PROTID=ref:NP_080179.1; PCT=49.72; ALN=181					323623	wu:fc05c10	LG 8
AI626603					Unknown [-]	fc05c11.x1 Zebrafish WashU MPIMG EST Danio rerio cDNA clone IMAGE:3720500 3', mRNA sequence.
BI428155	Dr.17539	Transcribed locus			Unknown [-]	fr75a10.x1 zebrafish adult brain Danio rerio cDNA clone 4966554 3' similar to contains Alu repetitive element;, mRNA sequence.
BM187315	Dr.42673	Transcribed locus			Unknown [-]	fw15d07.y1 SJD adult pectoral fin Danio rerio cDNA clone 5546557 5' similar to TR:Q9YGS2 Q9YGS2 REVERSE TRANSCRIPTASE-LIKE PROTEIN. ;, mRNA sequence.
BG892475	Dr.11064	Transcribed locus			Unknown [-]	fp80f01.y1 Zebrafish adult retina cDNA Danio rerio cDNA clone 4788241 5', mRNA sequence.
BG884384	Dr.7479	Transcribed locus			Unknown [-]	fp33b08.x1 zebrafish gridded kidney Danio rerio cDNA clone 4745030 3', mRNA sequence.
BG884459	Dr.16240	Transcribed locus			Unknown [-]	fp39g06.x1 zebrafish gridded kidney Danio rerio cDNA clone 4759114 3', mRNA sequence.
AI943108	Dr.4628	ATPase, H+ transporting, lysosomal accessory protein 1	atp6ap1	ATP synthesis coupled proton transport||integral to membrane||proton-transporting two-sector ATPase complex||hydrogen-transporting ATP synthase activity, rotational mechanism||hydrogen-transporting ATPase activity, rotational mechanism	Unknown [-]	fc84e07.x1 Zebrafish WashU MPIMG EST Danio rerio cDNA clone IMAGE:3728100 3', mRNA sequence.	sp:Q15904		PROTGI=12230759; PROTID=sp:Q15904; PCT=46.30; ALN=448	sp:Q9R1Q9		PROTGI=12230767; PROTID=sp:Q9R1Q9; PCT=46.28; ALN=436	Hs.6551	ATPase, H+ transporting, lysosomal accessory protein 1	Mm.21961	ATPase, H+ transporting, lysosomal accessory protein 1	195824	ATPase, H+ transporting, lysosomal accessory protein 1	LG 23
AW232485					Unknown [-]	fj20f09.x1 Zebrafish adult olfactory Danio rerio cDNA 3', mRNA sequence.
AW116870	Dr.17766	Wu:fi20h04	wu:fi20h04		Unknown [-]	fi20h04.x1 Sugano Kawakami zebrafish DRA Danio rerio cDNA clone 2601751 3' similar to contains Alu repetitive element;, mRNA sequence.				ref:NP_076201.1		PROTGI=12963795; PROTID=ref:NP_076201.1; PCT=61.54; ALN=39	Hs.551574	Hypothetical protein LOC124976	Mm.212812	CDNA sequence BC011467	327632	wu:fi20h04	LG 5
BI889303	Dr.14031	Zgc:86810	zgc:86810		Unknown [-]	ZF637-2-001058 Zebrafish shield stage whole embryo cDNA library MPMGp637 Danio rerio cDNA clone MPMGp637_23N1;MPMGp637N0123 5', mRNA sequence.	sp:P07951		PROTGI=136090; PROTID=sp:P07951; PCT=89.08; ALN=284	ref:NP_033442.2		PROTGI=11875203; PROTID=ref:NP_033442.2; PCT=89.44; ALN=284	Hs.133892||Hs.146070||Hs.466088||Hs.535581	Tropomyosin 1 (alpha)||Tropomyosin 3||Tropomyosin 4||Transcribed locus, strongly similar to XP_537261.1 PREDICTED: similar to TPMsk3 [Canis familiaris]	Mm.121878||Mm.240839||Mm.295124	Tropomyosin 1, alpha||Tropomyosin 3, gamma||Tropomyosin 4	415209	zgc:86810
AW116949	Dr.2518	Wu:fb51f10	wu:fb51f10		Unknown [-]	fi21h09.x1 Sugano Kawakami zebrafish DRA Danio rerio cDNA clone 2601857 3', mRNA sequence.											322152	wu:fb51f10	LG 8
AI878636					Unknown [-]	fc63b05.x1 Zebrafish WashU MPIMG EST Danio rerio cDNA clone IMAGE:3726033 3' similar to contains element TAR1 repetitive element ;, mRNA sequence.											325261	wu:fc63b05
BM025977	Dr.17001	Transcribed locus			Unknown [-]	fu76d09.x1 Gong zebrafish testis Danio rerio cDNA clone 5376832 3', mRNA sequence.
BI979982	Dr.13504	Zgc:103463	zgc:103463	biological process unknown||molecular function unknown||cellular component unknown	Unknown [-]	ft78d12.x1 Gong zebrafish ovary Danio rerio cDNA clone 5159471 3', mRNA sequence.	pir:T09539		PROTGI=7513280; PROTID=pir:T09539; PCT=50.21; ALN=227	sp:P50615		PROTGI=1705510; PROTID=sp:P50615; PCT=52.00; ALN=214	Hs.473420	BTG family, member 3	Mm.2823||Mm.311644	B-cell translocation gene 3||B-cell translocation gene 3	492479	zgc:103463
AI878639					Unknown [-]	fc63b12.x1 Zebrafish WashU MPIMG EST Danio rerio cDNA clone IMAGE:3726047 3' similar to contains element TAR1 repetitive element ;, mRNA sequence.											325263	wu:fc63b12
AW510080	Dr.31720	Biglycan-like protein 3	bgl3		Unknown [-]	fk14b12.x1 zebrafish fin day3 regeneration Danio rerio cDNA 3', mRNA sequence.	ref:NP_060150.2		PROTGI=16596678; PROTID=ref:NP_060150.2; PCT=64.61; ALN=178	pir:S20811		PROTGI=110894; PROTID=pir:S20811; PCT=56.91; ALN=181	Hs.435655	Asporin (LRR class 1)	Mm.374810	Asporin	65228	biglycan-like protein 3
AW018976	Dr.4306	Zgc:92303	zgc:92303	nucleotide binding||protein binding||ATP binding||protein folding||protein transport||ATPase activity||nucleoside-triphosphatase activity||metal ion binding||unfolded protein binding	Unknown [-]	fd47g07.x1 Zebrafish WashU MPIMG EST Danio rerio cDNA clone IMAGE:3732924 3', mRNA sequence.	ref:NP_006651.2		PROTGI=7242140; PROTID=ref:NP_006651.2; PCT=80.95; ALN=609	ref:NP_035932.1		PROTGI=6753454; PROTID=ref:NP_035932.1; PCT=79.56; ALN=609	Hs.113823	ClpX caseinolytic protease X homolog (E. coli)	Mm.30088||Mm.357999	Caseinolytic protease X (E.coli)||Transcribed locus	447842	zgc:92303	LG 7
BG302692					Unknown [-]	fl36d04.x1 Sugano Kawakami zebrafish DRA Danio rerio cDNA clone 3815862 3', mRNA sequence.
BI879616	Dr.1362	Zgc:100898	zgc:100898	succinate dehydrogenase activity||tricarboxylic acid cycle||electron transport||membrane	Unknown [-]	fm63c09.x1 Zebrafish adult retina cDNA Danio rerio cDNA clone 4200184 3' similar to SW:C560_HUMAN Q99643 SUCCINATE DEHYDROGENASE CYTOCHROME B560 SUBUNIT, MITOCHONDRIAL PRECURSOR ;, mRNA sequence.	ref:NP_002992.1		PROTGI=4506863; PROTID=ref:NP_002992.1; PCT=60.59; ALN=168	ref:NP_079597.1		PROTGI=13384690; PROTID=ref:NP_079597.1; PCT=54.17; ALN=168	Hs.444472	Succinate dehydrogenase complex, subunit C, integral membrane protein, 15kDa	Mm.198138	Succinate dehydrogenase complex, subunit C, integral membrane protein	445129	zgc:100898	LG 2
BG302838	Dr.7885	Wu:fj62c06	wu:fj62c06		Unknown [-]	fl39f10.x1 Sugano Kawakami zebrafish DRA Danio rerio cDNA clone 3816331 3', mRNA sequence.	ref:NP_073733.1		PROTGI=12383062; PROTID=ref:NP_073733.1; PCT=86.92; ALN=237	sp:O88448		PROTGI=13878547; PROTID=sp:O88448; PCT=83.12; ALN=237	Hs.20107||Hs.381235	Kinesin 2 60/70kDa||Phosphodiesterase 4D interacting protein (myomegalin)	Mm.278357	Kinesin 2	336297	wu:fj62c06	LG 7
BI896386	Dr.9484	Zgc:100829	zgc:100829	biological process unknown||molecular function unknown||cellular component unknown	Unknown [-]	fc80a05.x1 Zebrafish WashU MPIMG EST Danio rerio cDNA clone 3727664 3', mRNA sequence.							Hs.303208	SH2 domain containing 4A	Mm.40974	SH2 domain containing 4A	445149	zgc:100829
AI943112	Dr.39178	Engrailed 1b	eng1b	DNA binding||transcription factor activity||nucleus||regulation of transcription, DNA-dependent||development||neuron lineage restriction||regulation of transcription	Unknown [-]	fc84e11.x1 Zebrafish WashU MPIMG EST Danio rerio cDNA clone IMAGE:3728108 3' similar to SW:HME1_BRARE Q04896 HOMEOBOX PROTEIN ENGRAILED-1. ;, mRNA sequence.	sp:Q05925		PROTGI=14917010; PROTID=sp:Q05925; PCT=38.33; ALN=161	sp:P09065		PROTGI=462292; PROTID=sp:P09065; PCT=38.36; ALN=161					30233	engrailed 1b	LG 1
BM187252					Unknown [-]	fw14a01.y1 SJD adult pectoral fin Danio rerio cDNA clone 5546400 5' similar to contains element MER35 repetitive element ;, mRNA sequence.
AA605655	Dr.673	Reticulon 1, like	rtn1l		Unknown [-]	fa21b09.s1 Ekkerpost segmentation zebrafish embryo Danio rerio cDNA clone 1036313 3', mRNA sequence.	prf:2024325A		PROTGI=1092632; PROTID=prf:2024325A; PCT=77.18; ALN=206	ref:NP_077188.1		PROTGI=13195648; PROTID=ref:NP_077188.1; PCT=63.02; ALN=192					327065	reticulon 1, like	LG 20
BI867240	Dr.13763	Zgc:103459	zgc:103459	structural constituent of ribosome||intracellular||ribosome||protein biosynthesis	Unknown [-]	ft64d04.x1 Gong zebrafish ovary Danio rerio cDNA clone 5157943 3' similar to TR:Q9Y3D3 Q9Y3D3 CGI-132 PROTEIN. ;, mRNA sequence.	sp:Q9Y3D3		PROTGI=13633952; PROTID=sp:Q9Y3D3; PCT=66.41; ALN=124	ref:NP_079716.1		PROTGI=13384844; PROTID=ref:NP_079716.1; PCT=64.29; ALN=126	Hs.180312	Mitochondrial ribosomal protein S16	Mm.23747||Mm.316742||Mm.366504	Mitochondrial ribosomal protein S16||Transcribed locus||Transcribed locus	450009	zgc:103459
BI885965	Dr.29438	Transcribed locus			Unknown [-]	ZF637-1-000207 Zebrafish shield stage whole embryo cDNA library MPMGp637 Danio rerio cDNA clone MPMGp637_6F15;MPMGp637F156 5', mRNA sequence.
BI671039	Dr.935	Zgc:66045	zgc:66045	biological process unknown||structural molecule activity	Unknown [-]	fp59h08.x1 Zebrafish adult retina cDNA Danio rerio cDNA clone 4786430 3' similar to TR:O95292 O95292 VAMP-ASSOCIATED PROTEIN B. ;, mRNA sequence.	ref:NP_004729.1		PROTGI=4759302; PROTID=ref:NP_004729.1; PCT=74.59; ALN=243	ref:NP_038961.1		PROTGI=7305623; PROTID=ref:NP_038961.1; PCT=56.56; ALN=243	Hs.165195	VAMP (vesicle-associated membrane protein)-associated protein A, 33kDa	Mm.266767	Expressed sequence AA517753	323628	zgc:66045	LG 6
BE015653	Dr.9917	Glutamate decarboxylase 1	gad1	glutamate decarboxylase activity||amino acid metabolism||gamma-aminobutyric acid biosynthesis||lyase activity||carboxy-lyase activity||neurotransmitter biosynthesis	Unknown [-]	fk63b07.x1 Zebrafish adult retina cDNA Danio rerio cDNA 3', mRNA sequence.	sp:Q99259		PROTGI=1352213; PROTID=sp:Q99259; PCT=82.72; ALN=587	pir:S61534		PROTGI=2146999; PROTID=pir:S61534; PCT=81.71; ALN=555	Hs.231829||Hs.420036||Hs.535126	Glutamate decarboxylase 2 (pancreatic islets and brain, 65kDa)||Glutamate decarboxylase 1 (brain, 67kDa)||Similar to Glutamate decarboxylase, 67 kDa isoform (GAD-67) (67 kDa glutamic acid decarboxylase)	Mm.4784||Mm.262824||Mm.272120	Glutamic acid decarboxylase 2||Similar to glutamic acid decarboxylase||Glutamic acid decarboxylase 1	378441	glutamate decarboxylase 1
BM187186					Unknown [-]	fw12d07.y1 SJD adult pectoral fin Danio rerio cDNA clone 5546532 5' similar to contains element MER22 MER22 repetitive element ;, mRNA sequence.
AI658234	Dr.31454	Transcribed locus			Unknown [-]	fc20d08.y1 Zebrafish WashU MPIMG EST Danio rerio cDNA clone IMAGE:3721935 5', mRNA sequence.											338120	id:ibd5116
BI865578	Dr.30224	Spermine oxidase	smox	electron transport||oxidoreductase activity	Unknown [-]	ft22a03.y1 Zebrafish neuronal Danio rerio cDNA clone 5082125 5', mRNA sequence.	ref:NP_061898.1		PROTGI=9506693; PROTID=ref:NP_061898.1; PCT=76.03; ALN=146				Hs.433337	Spermine oxidase	Mm.136586	Spermine oxidase	387290	spermine oxidase
X99290				DNA binding||transcription factor activity||nucleus||regulation of transcription, DNA-dependent||development||regulation of transcription	Unknown [0000000]	D.rerio Evx-2 gene., function = DNA-binding protein, gene = Evx-2, location = join(1..403,404..642,643..1257), protein_id = CAA67674.1, codon_start = 1, db_xref = SPTREMBL:Q98863, name = CDS											30479	even-skipped homeobox 2
AI878643	Dr.2266	Wu:fc63c11	wu:fc63c11		Unknown [-]	fc63c11.x1 Zebrafish WashU MPIMG EST Danio rerio cDNA clone IMAGE:3726068 3', mRNA sequence.											325265	wu:fc63c11	LG 23
BI474299	Dr.13385	Transcribed locus			Unknown [-]	fp56g11.x3 zebrafish gridded kidney Danio rerio cDNA clone 4760661 3', mRNA sequence.
AI958692					Unknown [-]	fc95e02.y1 Zebrafish WashU MPIMG EST Danio rerio cDNA clone IMAGE:3729146 5' similar to contains element MER7 repetitive element ;, mRNA sequence.
AI793441	Dr.27521	Wu:fc47e11	wu:fc47e11		Unknown [-]	fc47e11.x1 Zebrafish WashU MPIMG EST Danio rerio cDNA clone IMAGE:3724556 3', mRNA sequence.											324906	wu:fc47e11	LG 1
AI957894	Dr.22039	Wu:fd07g01	wu:fd07g01		Unknown [-]	fd07g01.x1 Zebrafish WashU MPIMG EST Danio rerio cDNA clone IMAGE:3730224 3', mRNA sequence.				pir:S15433		PROTGI=110062; PROTID=pir:S15433; PCT=34.65; ALN=112					325741	wu:fd07g01	LG 21
AW019789	Dr.3343	Transcribed locus, moderately similar to NP_036131.1 COP9 signalosome subunit 4; COP9 complex S4; COP9 (constitutive photomorphogenic), subunit 4 (Arabidopsis) [Mus musculus]			Unknown [-]	fd46d07.x1 Zebrafish WashU MPIMG EST Danio rerio cDNA clone IMAGE:3732781 3' similar to TR:O88544 O88544 COP9 COMPLEX SUBUNIT 4. ;, mRNA sequence.	ref:NP_057213.1		PROTGI=7705845; PROTID=ref:NP_057213.1; PCT=84.78; ALN=46	ref:NP_036131.1		PROTGI=6753490; PROTID=ref:NP_036131.1; PCT=84.78; ALN=46	Hs.190384	COP9 constitutive photomorphogenic homolog subunit 4 (Arabidopsis)	Mm.957	COP9 (constitutive photomorphogenic) homolog, subunit 4 (Arabidopsis thaliana)
BI878826	Dr.7190	Si:rp71-18a24.1	si:rp71-18a24.1		Unknown [-]	fl83d10.x1 Sugano Kawakami zebrafish DRA Danio rerio cDNA clone 3820459 3', mRNA sequence.	ref:NP_060282.1		PROTGI=8923390; PROTID=ref:NP_060282.1; PCT=52.54; ALN=177				Hs.131434	Coiled-coil-helix-coiled-coil-helix domain containing 3	Mm.21501	RIKEN cDNA C030041B07 gene	407730	si:rp71-18a24.1	LG 4
AI331641	Dr.25209	Zgc:64098	zgc:64098	biological process unknown||molecular function unknown||cellular component unknown	Unknown [-]	fa99h03.y1 zebrafish fin day3 regeneration Danio rerio cDNA 5', mRNA sequence.							Hs.257664	Hypothetical protein MGC17943	Mm.335025	Expressed sequence AI597468	406415	zgc:64098
AI626625	Dr.21438	Transcribed locus			Unknown [-]	fc05f07.x1 Zebrafish WashU MPIMG EST Danio rerio cDNA clone IMAGE:3720517 3', mRNA sequence.
BI671049	Dr.9881	Guanine nucleotide binding protein (G protein), alpha transducing activity polypeptide 2	gnat2	signal transducer activity||GTP binding||signal transduction||G-protein coupled receptor protein signaling pathway||visual perception, sensory transduction of light stimulus	Unknown [-]	fp60b03.x1 Zebrafish adult retina cDNA Danio rerio cDNA clone 4786133 3', mRNA sequence.	sp:P19087		PROTGI=232151; PROTID=sp:P19087; PCT=81.07; ALN=354	sp:P50149		PROTGI=1730235; PROTID=sp:P50149; PCT=80.51; ALN=354	Hs.36973||Hs.335049	Guanine nucleotide binding protein (G protein), alpha transducing activity polypeptide 2||Guanine nucleotide binding protein, alpha transducing 3	Mm.328557||Mm.332230||Mm.374791	Similar to Guanine nucleotide-binding protein G(t), alpha-2 subunit (Transducin alpha-2 chain)||Similar to Guanine nucleotide-binding protein G(t), alpha-3 subunit (Gustducin alpha-3 chain)||Guanine nucleotide binding protein, alpha transducing 2	140429	guanine nucleotide binding protein (G protein), alpha transducing activity polypeptide 2	LG 8
AF163310	Dr.8131	Kallmann syndrome 1a sequence	kal1a	motor activity||protein binding||cell adhesion||flagellum biogenesis||flagellar hook (sensu Bacteria)	cell motility [0006928]	Danio rerio Kal1.1 mRNA, complete cds.	sp:P23352		PROTGI=125183; PROTID=sp:P23352; PCT=55.39; ALN=634	sp:Q62477		PROTGI=2842653; PROTID=sp:Q62477; PCT=55.32; ALN=46	Hs.521869||Hs.522857	Kallmann syndrome 1 sequence||Transcribed locus, weakly similar to NP_000207.1 Kallmann syndrome 1 protein; Kallmann syndrome-1 sequence (anosmin-1) [Homo sapiens]			30630	Kallmann syndrome 1a sequence	LG 3
BI864920	Dr.10192	Wu:fc17g06	wu:fc17g06		Unknown [-]	ft20b07.x1 Zebrafish neuronal Danio rerio cDNA clone 5081821 3' similar to contains element MER38 repetitive element ;, mRNA sequence.											324059	wu:fc17g06	LG 7
BI867327					Unknown [-]	ft53e04.x1 Gong zebrafish ovary Danio rerio cDNA clone 5154510 3', mRNA sequence.
AI497132	Dr.30529	Transcribed locus, weakly similar to NP_973993.1 phosphoethanolamine N-methyltransferase 2, putative (NMT2) [Arabidopsis thaliana]			Unknown [-]	fb62e02.y1 Zebrafish WashU MPIMG EST Danio rerio cDNA clone IMAGE:3716474 5' similar to WP:ZK622.3 CE05100 ;, mRNA sequence.
BM182327	Dr.30295	Zgc:77052	zgc:77052	nuclear mRNA splicing, via spliceosome||nucleic acid binding||mRNA processing||cellular component unknown	Unknown [-]	fv60b08.x1 Sugano SJD adult male Danio rerio cDNA clone 5412807 3' similar to TR:Q9Z130 Q9Z130 JKTBP. ;, mRNA sequence.	ref:NP_112556.1		PROTGI=14110404; PROTID=ref:NP_112556.1; PCT=67.86; ALN=307	ref:NP_057899.1		PROTGI=7710036; PROTID=ref:NP_057899.1; PCT=63.89; ALN=279	Hs.7921||Hs.248746	Hypothetical protein LOC221362||Heterogeneous nuclear ribonucleoprotein A/B	Mm.280842	Heterogeneous nuclear ribonucleoprotein A/B	406594	zgc:77052
BI865587	Dr.28768	Transcribed locus			Unknown [-]	ft22b10.y1 Zebrafish neuronal Danio rerio cDNA clone 5082187 5', mRNA sequence.
BI705116	Dr.42576	Transcribed locus			Unknown [-]	fr64a10.y1 Zebrafish SJD day 8 fin regeneration Danio rerio cDNA clone 4962331 5', mRNA sequence.
BM026797	Dr.16919	Transcribed locus			Unknown [-]	fq89c04.y3 Zebrafish neuronal Danio rerio cDNA clone 4887175 5', mRNA sequence.
BM181387					Unknown [-]	fw22g11.y1 Zebrafish C32 14 somite embryo Danio rerio cDNA clone 5565524 5', mRNA sequence.
AI793521	Dr.3506	Transcribed locus			Unknown [-]	fc50e07.x1 Zebrafish WashU MPIMG EST Danio rerio cDNA clone IMAGE:3724836 3', mRNA sequence.				prf:2022314A		PROTGI=1092097; PROTID=prf:2022314A; PCT=39.74; ALN=67
AW077282	Dr.3493	Wu:fb25h10	wu:fb25h10		Unknown [-]	fj35a10.x1 zebrafish adult brain Danio rerio cDNA 3', mRNA sequence.	pir:S59043		PROTGI=2136195; PROTID=pir:S59043; PCT=30.40; ALN=124	pir:T42637		PROTGI=11360364; PROTID=pir:T42637; PCT=31.90; ALN=110	Hs.469941||Hs.534679	Hypothetical protein LOC130074||Similar to CDNA sequence BC043098	Mm.120151	CDNA sequence BC043098	321667	wu:fb25h10	LG 15
AW342784	Dr.25154	Zgc:56557	zgc:56557	protein kinase activity||protein serine/threonine kinase activity||ATP binding||protein amino acid phosphorylation||cellular component unknown	Unknown [-]	fi87e02.x1 Sugano Kawakami zebrafish DRA Danio rerio cDNA clone 2644634 3' similar to SW:MPK1_XENLA Q05116 DUAL SPECIFICITY MITOGEN-ACTIVATED PROTEIN KINASE KINASE 1 ;, mRNA sequence.	pir:A45100		PROTGI=346266; PROTID=pir:A45100; PCT=87.60; ALN=257	pir:I59571		PROTGI=2137691; PROTID=pir:I59571; PCT=87.21; ALN=257	Hs.145442	Mitogen-activated protein kinase kinase 1	Mm.248907	Mitogen activated protein kinase kinase 1	406728	zgc:56557
BI888455	Dr.6504	Spinster-like	spinl	transporter activity||transport||integral to membrane	Unknown [-]	ZF637-2-000210 Zebrafish shield stage whole embryo cDNA library MPMGp637 Danio rerio cDNA clone MPMGp637_18A18;MPMGp637A1818 5', mRNA sequence.				ref:NP_076201.1		PROTGI=12963795; PROTID=ref:NP_076201.1; PCT=64.96; ALN=503	Hs.551574	Hypothetical protein LOC124976	Mm.212812	CDNA sequence BC011467	170963	spinster-like	LG 3
BG302928	Dr.7204	Zgc:77233	zgc:77233	GTPase activity||GTP binding||cellular component unknown	Unknown [-]	fl41e06.x1 Sugano Kawakami zebrafish DRA Danio rerio cDNA clone 3816299 3' similar to contains element MSR1 repetitive element ;, mRNA sequence.	pir:JC4305		PROTGI=1363934; PROTID=pir:JC4305; PCT=82.41; ALN=856	ref:NP_031897.1		PROTGI=6681207; PROTID=ref:NP_031897.1; PCT=82.60; ALN=856	Hs.494751||Hs.522413||Hs.537804	Dynamin 3||Dynamin 1||Transcribed locus, strongly similar to XP_513998.1 PREDICTED: similar to dynamin 3; Dyna III; Dynamin III [Pan troglodytes]	Mm.29567||Mm.44736	Dynamin 3||Dynamin 1	406525	zgc:77233
BG727421	Dr.4736	Membrane protein, palmitoylated 1	mpp1	protein binding	Unknown [-]	fo74d12.x1 zebrafish gridded kidney Danio rerio cDNA clone 4725934 3', mRNA sequence.	sp:Q00013		PROTGI=1346575; PROTID=sp:Q00013; PCT=63.00; ALN=468	sp:P70290		PROTGI=2497509; PROTID=sp:P70290; PCT=65.33; ALN=468	Hs.496984	Membrane protein, palmitoylated 1, 55kDa	Mm.357737||Mm.373532	Transcribed locus||Membrane protein, palmitoylated	325542	membrane protein, palmitoylated 1
AJ001423	Dr.20167	Tenascin W	tnw		axon guidance [0007411]	Danio rerio mRNA for tenascin-W.	prf:2211329A		PROTGI=1589549; PROTID=prf:2211329A; PCT=35.36; ALN=670	pir:JQ1322		PROTGI=91806; PROTID=pir:JQ1322; PCT=34.38; ALN=665	Hs.156369	Tenascin N	Mm.90140	Tenascin N	30234	tenascin W	LG 2
AI793527	Dr.21737	Wu:fc50f07	wu:fc50f07		Unknown [-]	fc50f07.x1 Zebrafish WashU MPIMG EST Danio rerio cDNA clone IMAGE:3724837 3', mRNA sequence.											324990	wu:fc50f07	LG 6
BI879637					Unknown [-]	fm63e12.x1 Zebrafish adult retina cDNA Danio rerio cDNA clone 4200286 3', mRNA sequence.
AW154137	Dr.3449	Zgc:77655	zgc:77655	biological process unknown||molecular function unknown||membrane	Unknown [-]	fi23a10.x1 Sugano Kawakami zebrafish DRA Danio rerio cDNA clone 2601978 3', mRNA sequence.	ref:NP_060717.1		PROTGI=8922720; PROTID=ref:NP_060717.1; PCT=71.93; ALN=366				Hs.108530	Transmembrane protein 30A	Mm.355034	DNA segment, Chr 9, Wayne State University 20, expressed	333952	zgc:77655	LG 20
BI671054	Dr.13672	GTP binding protein like	gtpbpl	GTP binding	Unknown [-]	fp60c01.x1 Zebrafish adult retina cDNA Danio rerio cDNA clone 4786177 3', mRNA sequence.	ref:NP_061940.1		PROTGI=9506611; PROTID=ref:NP_061940.1; PCT=35.04; ALN=134				Hs.501578	GTP_binding protein	Mm.296088	Gene model 169, (NCBI)	386703	GTP binding protein like
AI943206	Dr.35730	Wu:fc86f12	wu:fc86f12		Unknown [-]	fc86f12.x1 Zebrafish WashU MPIMG EST Danio rerio cDNA clone IMAGE:3728303 3', mRNA sequence.											325546	wu:fc86f12	LG 8
AI943062	Dr.32434	Zgc:109957		biological process unknown||molecular function unknown||cellular component unknown	Unknown [-]	fc83g07.x1 Zebrafish WashU MPIMG EST Danio rerio cDNA clone IMAGE:3728028 3', mRNA sequence.	sp:P82979		PROTGI=18202440; PROTID=sp:P82979; PCT=61.46; ALN=200	ref:NP_079640.1		PROTGI=13384730; PROTID=ref:NP_079640.1; PCT=62.14; ALN=201	Hs.505676	Cytokine induced protein 29 kDa	Mm.351579||Mm.372367	RIKEN cDNA 1110005A23 gene||Transcribed locus	554106	zgc:109957
BE557598	Dr.28763	Transcribed locus			Unknown [-]	fl07g07.y1 Zebrafish Research Genetics C32 fin Danio rerio cDNA 5', mRNA sequence.
AI667141	Dr.27444	Transcribed locus			Unknown [-]	fc38b06.x1 Zebrafish WashU MPIMG EST Danio rerio cDNA clone IMAGE:3723635 3', mRNA sequence.
BI326217	Dr.33629	Wu:fc48a01	wu:fc48a01		Unknown [-]	fr29d12.y1 zebrafish fin day1 regeneration Danio rerio cDNA clone 4929478 4929478 5', mRNA sequence.													LG 8
AW282054	Dr.3898	Wu:fc56c08	wu:fc56c08		Unknown [-]	fj61e09.x1 zebrafish adult brain Danio rerio cDNA 3', mRNA sequence.	ref:NP_055260.1		PROTGI=7657552; PROTID=ref:NP_055260.1; PCT=75; ALN=66	ref:NP_109610.1		PROTGI=13507609; PROTID=ref:NP_109610.1; PCT=75; ALN=66	Hs.377972||Hs.518326	Chromosome 13 open reading frame 21||Stress-associated endoplasmic reticulum protein 1	Mm.29702	DNA segment, Chr 3, University of California at Los Angeles 1	325136	wu:fc56c08	LG 23
BG306062					Unknown [-]	fm16f08.x1 Zebrafish adult retina cDNA Danio rerio cDNA clone 4146567 3', mRNA sequence.
AW078304	Dr.33795	Zgc:92757	zgc:92757	two-component signal transduction system (phosphorelay)||DNA binding||GTP binding||regulation of transcription, DNA-dependent||intracellular protein transport||small GTPase mediated signal transduction||cellular component unknown||protein transport	Unknown [-]	fe47g09.y1 Zebrafish WashU MPIMG EST Danio rerio cDNA clone IMAGE:3742048 5' similar to SW:RAO1_DISOM P22127 RAS-RELATED PROTEIN ORA1. ;, mRNA sequence.	sp:O88386		PROTGI=6093898; PROTID=sp:O88386; PCT=96.50; ALN=200	sp:O88386		PROTGI=6093898; PROTID=sp:O88386; PCT=96.50; ALN=200	Hs.467960	RAB10, member RAS oncogene family	Mm.74596	RAB10, member RAS oncogene family	436839	zgc:92757
BG302930	Dr.5030	RAB5C, member RAS oncogene family	rab5c	GTP binding||small GTPase mediated signal transduction||protein transport	Unknown [-]	fl41e09.x1 Sugano Kawakami zebrafish DRA Danio rerio cDNA clone 3816305 3', mRNA sequence.	sp:P51148		PROTGI=1710028; PROTID=sp:P51148; PCT=89.40; ALN=217	ref:NP_080163.1		PROTGI=13385374; PROTID=ref:NP_080163.1; PCT=84.33; ALN=217	Hs.77690||Hs.475663||Hs.514182	RAB5B, member RAS oncogene family||RAB5A, member RAS oncogene family||RAB5C, member RAS oncogene family	Mm.12815||Mm.29829||Mm.329123||Mm.354237	RAB5B, member RAS oncogene family||RAB5C, member RAS oncogene family||RAB5A, member RAS oncogene family||CDNA, clone:Y0G0135P06, strand:minus, reference:ENSEMBL:Mouse-Transcript-ENST:ENSMUST00000000727, based on BLAT search	386807	RAB5C, member RAS oncogene family	LG 3
AI584555	Dr.21236	Transcribed locus, moderately similar to XP_419909.1 PREDICTED: similar to bA345L23.2 (novel protein with BTB/POZ (broad complex Tramtrack bric-a-brac/Pox virus and zinc finger) domain) [Gallus gallus]			Unknown [-]	fb95e08.x1 Zebrafish WashU MPIMG EST Danio rerio cDNA clone IMAGE:3719654 3', mRNA sequence.							Hs.376697	Ortholog of zebrafish kelchlike gene klhl	Mm.208843	RIKEN cDNA D930047P17 gene
BG306138	Dr.29570	Transcribed locus			Unknown [-]	fm52g03.x1 Zebrafish adult retina cDNA Danio rerio cDNA clone 4199213 3', mRNA sequence.
AI353581	Dr.14296	Transcribed locus			Unknown [-]	zeh0699.seq.F Zebrafish Embryonic Heart cDNA Library Danio rerio cDNA 5', mRNA sequence.
AI444198	Dr.33524	Wu:fb24e01	wu:fb24e01		Unknown [-]	fb24e01.x1 Zebrafish WashU MPIMG EST Danio rerio cDNA clone IMAGE:3712824 3', mRNA sequence.											321648	wu:fb24e01	LG 12
AF195882	Dr.39340	Calreticulin	calr	calcium ion binding||sugar binding||endoplasmic reticulum||protein folding||metal ion binding||unfolded protein binding	transcription regulation [0006355]	Danio rerio calreticulin mRNA, complete cds.	sp:P27797		PROTGI=117501; PROTID=sp:P27797; PCT=72; ALN=402	sp:P14211		PROTGI=117502; PROTID=sp:P14211; PCT=70; ALN=412	Hs.257589||Hs.515162	CDNA FLJ30935 fis, clone FEBRA2007176||Calreticulin	Mm.1971||Mm.244537||Mm.318248	Calreticulin||CDNA, clone:Y0G0118M19, strand:minus, reference:ENSEMBL:Mouse-Transcript-ENST:ENSMUST00000003912, based on BLAT search||Calreticulin 4	30248	calreticulin	LG 22
AI964267	Dr.8153	Wu:fc89f01	wu:fc89f01		Unknown [-]	EST269381 zebrafish T0315, Steve Ekker Danio rerio cDNA clone RZBDA66, mRNA sequence.	sp:Q9Y4Z1		PROTGI=10720083; PROTID=sp:Q9Y4Z1; PCT=96.08; ALN=102	ref:NP_080585.1		PROTGI=13385806; PROTID=ref:NP_080585.1; PCT=96.08; ALN=102					325580	wu:fc89f01
BI878849					Unknown [-]	fl83f11.x1 Sugano Kawakami zebrafish DRA Danio rerio cDNA clone 3820557 3' similar to contains element XTR repetitive element ;, mRNA sequence.
BG883692	Dr.15843	Transcribed locus			Unknown [-]	fp25a02.x1 zebrafish gridded kidney Danio rerio cDNA clone 4744202 3', mRNA sequence.
BI891618					Unknown [-]	ZF637-3-000873 Zebrafish shield stage whole embryo cDNA library MPMGp637 Danio rerio cDNA clone MPMGp637_15J17;MPMGp637J1715 5', mRNA sequence.
BI892349	Dr.8701	Wu:fc59h03	wu:fc59h03		Unknown [-]	ZF637-3-001604 Zebrafish shield stage whole embryo cDNA library MPMGp637 Danio rerio cDNA clone MPMGp637_20H17;MPMGp637H1720 5', mRNA sequence.	ref:NP_037388.1		PROTGI=7019579; PROTID=ref:NP_037388.1; PCT=51.59; ALN=279	pir:S10245		PROTGI=109837; PROTID=pir:S10245; PCT=45.30; ALN=266	Hs.9521||Hs.13297||Hs.15833||Hs.19631||Hs.20506||Hs.20879||Hs.26264||Hs.37138||Hs.43133||Hs.47232||Hs.50123||Hs.50158||Hs.54646||Hs.55481||Hs.85863||Hs.98593||Hs.103388||Hs.119014||Hs.121283||Hs.121545||Hs.124405||Hs.125503||Hs.126280||Hs.128078||Hs.13046	Zinc finger protein 92 (HTF12)||Transcribed locus, weakly similar to NP_775735.1 l(3)mbt-like 4 [Homo sapiens]||Transcribed locus, moderately similar to XP_512541.1 PREDICTED: similar to hypothetical protein [Pan troglodytes]||Transcribed locus, moderatel	Mm.4417||Mm.4792||Mm.5011||Mm.21025||Mm.24124||Mm.30675||Mm.33443||Mm.34723||Mm.38195||Mm.38948||Mm.40657||Mm.40706||Mm.41364||Mm.45367||Mm.46715||Mm.49441||Mm.55211||Mm.72124||Mm.74335||Mm.82396||Mm.86747||Mm.87487||Mm.103674||Mm.106970||Mm.127014||Mm.12	Zinc finger protein 101||Zinc finger protein 354A||Zinc finger protein 37||RIKEN cDNA 1110033F14 gene||Zinc finger protein 96||RIKEN cDNA 6030490I01 gene||RIKEN cDNA A830058L05 gene||CDNA sequence BC029103||Zinc finger protein 251||Zinc finger protein 7||	325214	wu:fc59h03	LG 4
AI330863	Dr.23508	Transcribed locus			Unknown [-]	fb05a10.x1 zebrafish fin day1 regeneration Danio rerio cDNA 3', mRNA sequence.	sp:Q13574		PROTGI=12644407; PROTID=sp:Q13574; PCT=41.78; ALN=146				Hs.502461	Diacylglycerol kinase, zeta 104kDa	Mm.314923	Diacylglycerol kinase zeta
AI601311	Dr.27376	Transcribed locus, weakly similar to XP_419204.1 PREDICTED: similar to mitochondrial ribosomal protein L15 [Gallus gallus]			Unknown [-]	fc09e06.x1 Zebrafish WashU MPIMG EST Danio rerio cDNA clone IMAGE:3720898 3', mRNA sequence.	ref:NP_054894.1		PROTGI=7661806; PROTID=ref:NP_054894.1; PCT=67.15; ALN=137				Hs.18349	Mitochondrial ribosomal protein L15	Mm.182927||Mm.369867	Mitochondrial ribosomal protein L15||Transcribed locus
AW184237	Dr.1380	Si:ch211-198j3.1	si:ch211-198j3.1		Unknown [-]	fj11a11.y1 Zebrafish adult olfactory Danio rerio cDNA 5', mRNA sequence.				prf:2022314A		PROTGI=1092097; PROTID=prf:2022314A; PCT=42.42; ALN=44					338288	si:ch211-198j3.1
BG305271	Dr.11062	Zgc:92294	zgc:92294	biological process unknown||molecular function unknown||cellular component unknown	Unknown [-]	fm11a04.x1 Zebrafish adult retina cDNA Danio rerio cDNA clone 4145934 3' similar to contains element MER21 repetitive element ;, mRNA sequence.	ref:NP_060627.1		PROTGI=8922555; PROTID=ref:NP_060627.1; PCT=48.23; ALN=511	ref:NP_444424.1		PROTGI=16716495; PROTID=ref:NP_444424.1; PCT=58.21; ALN=546	Hs.19306	Likely ortholog of mouse synembryn	Mm.281916	Expressed sequence AI114950	449546	zgc:92294
BI704334	Dr.7236	Wu:fc31g04	wu:fc31g04		Unknown [-]	zfshTARAMA000164 Zebrafish shield stage whole embryo cDNA library MPMGp637 Danio rerio cDNA clone MPMGp637E1821 5', mRNA sequence.	ref:NP_055698.1		PROTGI=7662376; PROTID=ref:NP_055698.1; PCT=60.78; ALN=286				Hs.97270	Family with sequence similarity 13, member A1	Mm.28813	RIKEN cDNA D430015B01 gene	324528	wu:fc31g04	LG 1
BG305274	Dr.31451	Wu:fr92c05	wu:fr92c05	calcium-mediated signaling	Unknown [-]	fm11a07.x1 Zebrafish adult retina cDNA Danio rerio cDNA clone 4145940 3', mRNA sequence.	sp:Q9UKA8		PROTGI=15213951; PROTID=sp:Q9UKA8; PCT=61.26; ALN=187	sp:Q9JHG6		PROTGI=13626396; PROTID=sp:Q9JHG6; PCT=62.50; ALN=191	Hs.282326	Down syndrome critical region gene 1	Mm.265744	Down syndrome critical region homolog 1 (human)	336348	wu:fr92c05	LG 10
BG303671	Dr.11452	Transcribed locus, weakly similar to XP_541888.1 PREDICTED: similar to FLJ10496 protein [Canis familiaris]			Unknown [-]	fl60e02.x1 Sugano Kawakami zebrafish DRA Danio rerio cDNA clone 3818210 3', mRNA sequence.							Hs.148174||Hs.280978	Transcribed locus, weakly similar to NP_080654.2 RIKEN cDNA 6330580J24 [Mus musculus]||DALR anticodon binding domain containing 3	Mm.193395	DALR anticodon binding domain containing 3
BI981430					Unknown [-]	fu53c08.x1 zebrafish adult brain Danio rerio cDNA clone 5333007 3', mRNA sequence.
AF364083	Dr.29006	Guanine nucleotide binding protein (G protein), gamma 3	gng3	signal transducer activity||heterotrimeric G-protein complex||G-protein coupled receptor protein signaling pathway	G-protein coupled receptor protein signaling pathway [0007186]	Danio rerio G-protein gamma 3 subunit mRNA, complete cds.	ref:NP_036334.1		PROTGI=6912394; PROTID=ref:NP_036334.1; PCT=93.33; ALN=75	pir:JC4340		PROTGI=1363968; PROTID=pir:JC4340; PCT=93.33; ALN=75	Hs.179915	Guanine nucleotide binding protein (G protein), gamma 3	Mm.329700	Guanine nucleotide binding protein (G protein), gamma 3 subunit	114462	guanine nucleotide binding protein (G protein), gamma 3	LG 21
AW420381	Dr.27963	Wu:fj80h05	wu:fj80h05		Unknown [-]	fj80h05.x1 zebrafish gridded kidney Danio rerio cDNA 3', mRNA sequence.	ref:NP_079151.1		PROTGI=13376314; PROTID=ref:NP_079151.1; PCT=40.07; ALN=219	ref:NP_536699.1		PROTGI=18093094; PROTID=ref:NP_536699.1; PCT=36.36; ALN=198	Hs.533659	Synaptopodin 2-like	Mm.35789	Synaptopodin 2-like	337519	wu:fj80h05
BG884570					Unknown [-]	fp37f01.x1 zebrafish gridded kidney Danio rerio cDNA clone 4759032 3', mRNA sequence.
BM070542	Dr.3012	Wu:fb74c11	wu:fb74c11		Unknown [-]	fv01a02.x1 zebrafish adult brain Danio rerio cDNA clone 5385122 3', mRNA sequence.	sp:O60333		PROTGI=17377940; PROTID=sp:O60333; PCT=88; ALN=81	sp:Q60575		PROTGI=12644454; PROTID=sp:Q60575; PCT=88; ALN=81					322825	wu:fb74c11	LG 23
BM185901	Dr.20160	Zgc:73142	zgc:73142	dopamine receptor signaling pathway||integral to membrane||dopamine receptor binding	Unknown [-]	fv74c05.x1 zebrafish adult brain Danio rerio cDNA clone 5414025 3', mRNA sequence.	ref:NP_057064.1		PROTGI=7706284; PROTID=ref:NP_057064.1; PCT=68.89; ALN=180	pir:A55629		PROTGI=1072442; PROTID=pir:A55629; PCT=68.33; ALN=180	Hs.70669	HMP19 protein	Mm.3304	Neuron specific gene family member 2	324971	zgc:73142	LG 21
BG727376	Dr.34299	Wu:fa10d10	wu:fa10d10		Unknown [-]	fo81f01.x1 zebrafish gridded kidney Danio rerio cDNA clone 4726417 3', mRNA sequence.	ref:NP_078981.1		PROTGI=13375997; PROTID=ref:NP_078981.1; PCT=68.63; ALN=153	ref:NP_076186.1		PROTGI=12963791; PROTID=ref:NP_076186.1; PCT=33.01; ALN=193	Hs.266728	Hypothetical protein FLJ13639					LG 16
BM186492	Dr.39245	Wu:fb08a06	wu:fb08a06		Unknown [-]	fv80f02.x1 Zebrafish SJD day 8 fin regeneration Danio rerio cDNA clone 5465595 3', mRNA sequence.							Hs.47314||Hs.368831||Hs.508437||Hs.540933||Hs.545945	Transcribed locus||Transcribed locus||Transcribed locus||Transcribed locus, strongly similar to XP_523530.1 PREDICTED: similar to adhesive plaque protein [Pan troglodytes]||Transcribed locus	Mm.103449||Mm.254905||Mm.370007||Mm.373382	Transcribed locus||Transcribed locus||Transcribed locus||Transcribed locus
AI330949					Unknown [-]	fb05f08.x1 zebrafish fin day1 regeneration Danio rerio cDNA 3', mRNA sequence.
BI865754	Dr.31748	Wu:fk52f12	wu:fk52f12		Unknown [-]	ft26e04.x1 Zebrafish neuronal Danio rerio cDNA clone 5082703 3', mRNA sequence.											334704	wu:fk52f12	LG 7
BF717510	Dr.1524	Zgc:63883	zgc:63883	biological process unknown||cellular component unknown||protein domain specific binding	Unknown [-]	fd45g07.y1 Zebrafish WashU MPIMG EST Danio rerio cDNA clone IMAGE:3732732 5', mRNA sequence.	sp:P35214		PROTGI=461427; PROTID=sp:P35214; PCT=85.02; ALN=246	sp:P35214		PROTGI=461427; PROTID=sp:P35214; PCT=85.02; ALN=246	Hs.520974	Tyrosine 3-monooxygenase/tryptophan 5-monooxygenase activation protein, gamma polypeptide	Mm.233813	3-monooxygenase/tryptophan 5-monooxygenase activation protein, gamma polypeptide	406443	zgc:63883
AI497232	Dr.2596	Wu:fb53h01	wu:fb53h01	methyltransferase activity||homocysteine S-methyltransferase activity||transferase activity	Unknown [-]	fb63c08.y1 Zebrafish WashU MPIMG EST Danio rerio cDNA clone IMAGE:3716558 5' similar to SW:BHSM_HUMAN Q93088 BETAINE--HOMOCYSTEINE S-METHYLTRANSFERASE ;, mRNA sequence.	sp:Q93088		PROTGI=2498180; PROTID=sp:Q93088; PCT=78.46; ALN=323	sp:O35490		PROTGI=5915784; PROTID=sp:O35490; PCT=79.19; ALN=320	Hs.80756||Hs.547081	Betaine-homocysteine methyltransferase||Transcribed locus, strongly similar to NP_001704.1 betaine-homocysteine methyltransferase [Homo sapiens]	Mm.329582||Mm.365347	Betaine-homocysteine methyltransferase||Transcribed locus, strongly similar to NP_110477.1 betaine-homocysteine methyltransferase [Rattus norvegicus]	322228	wu:fb53h01	LG 21
BI979303	Dr.18062	Si:busm1-142b24.1	si:busm1-142b24.1	DNA binding||nucleus	Unknown [-]	ft85f08.y1 Gong zebrafish ovary Danio rerio cDNA clone 5160326 5', mRNA sequence.							Hs.437941	Chromosome 14 open reading frame 106	Mm.21144	Expressed sequence C79407	368727	si:busm1-142b24.1
BI704340	Dr.29423	Histone deacetylase 1	hdac1	histone deacetylase activity||nucleus||histone deacetylation||histone deacetylation||positive regulation of neurogenesis	Unknown [-]	zfshTARAMA000170 Zebrafish shield stage whole embryo cDNA library MPMGp637 Danio rerio cDNA clone MPMGp637M0923 5', mRNA sequence.	ref:NP_004955.2		PROTGI=13128860; PROTID=ref:NP_004955.2; PCT=90.57; ALN=474	sp:O09106		PROTGI=2498444; PROTID=sp:O09106; PCT=90.36; ALN=474	Hs.88556	Histone deacetylase 1	Mm.202504||Mm.312942	Histone deacetylase 1||Similar to RPD3 protein	192302	histone deacetylase 1	LG 20
AI965222	Dr.32859	Wu:fc88a07	wu:fc88a07		Unknown [-]	fc88a07.x1 Zebrafish WashU MPIMG EST Danio rerio cDNA clone IMAGE:3728436 3' similar to contains element L1 repetitive element ;, mRNA sequence.											325560	wu:fc88a07	LG 7
AW116994	Dr.7577	Wu:fe24e11	wu:fe24e11		Unknown [-]	fe16e11.x1 Zebrafish WashU MPIMG EST Danio rerio cDNA clone IMAGE:3739052 3', mRNA sequence.	pir:T00075		PROTGI=7512991; PROTID=pir:T00075; PCT=31.62; ALN=257				Hs.489873	Pogo transposable element with ZNF domain	Mm.274787	Pogo transposable element with ZNF domain	326814	wu:fe24e11	LG 19
BI472948	Dr.16374	Transcribed locus			Unknown [-]	fr93h03.y1 zebrafish adult brain Danio rerio cDNA clone 4968436 5', mRNA sequence.
BM172666	Dr.10198	ATPase, Na+/K+ transporting, beta 1a polypeptide	atp1b1a		Unknown [-]	imageqc_4_2001/smv306bdff41.x1 Zebrafish adult retina cDNA Danio rerio cDNA clone IMAGE:4788994 3', mRNA sequence.	sp:P05026		PROTGI=114392; PROTID=sp:P05026; PCT=58.53; ALN=297	pir:S09601		PROTGI=110736; PROTID=pir:S09601; PCT=57.53; ALN=297	Hs.291196	ATPase, Na+/K+ transporting, beta 1 polypeptide	Mm.4550	ATPase, Na+/K+ transporting, beta 1 polypeptide			LG 6
AW510270	Dr.9655	Zgc:113451			Unknown [-]	fk11f10.x1 zebrafish fin day3 regeneration Danio rerio cDNA 3', mRNA sequence.							Hs.28642||Hs.107125||Hs.541655	Transcribed locus, moderately similar to XP_541953.1 PREDICTED: similar to hypothetical protein [Canis familiaris]||Plasmalemma vesicle associated protein||Transcribed locus, moderately similar to XP_512490.1 PREDICTED: similar to hypothetical protein [Pa	Mm.260768	Expressed sequence AI607903	570276	vessel-specific 1
BI889280	Dr.13614	Transcribed locus			Unknown [-]	ZF637-2-001035 Zebrafish shield stage whole embryo cDNA library MPMGp637 Danio rerio cDNA clone MPMGp637_22P23;MPMGp637P2322 5', mRNA sequence.
AI959677	Dr.32820	Wu:fd12g04	wu:fd12g04		Unknown [-]	fd12g04.x1 Zebrafish WashU MPIMG EST Danio rerio cDNA clone IMAGE:3730710 3', mRNA sequence.											325820	wu:fd12g04	LG 14
AW154231	Dr.515	GTP binding protein 1	gtpbp1	GTP binding||protein biosynthesis||cellular component unknown	Unknown [-]	fi24b12.x1 Sugano Kawakami zebrafish DRA Danio rerio cDNA clone 2602079 3', mRNA sequence.	ref:NP_004277.1		PROTGI=4758490; PROTID=ref:NP_004277.1; PCT=84.56; ALN=568	sp:O08582		PROTGI=6685479; PROTID=sp:O08582; PCT=84.86; ALN=573	Hs.276925	GTP binding protein 1	Mm.19080	GTP binding protein 1	378721	GTP binding protein 1	LG 3
AW077459	Dr.22391	Low density lipoprotein receptor-related protein 11	wu:fj36e03		Unknown [-]	fj36e03.x1 zebrafish adult brain Danio rerio cDNA 3', mRNA sequence.							Hs.408355	Low density lipoprotein receptor-related protein 11	Mm.206759	Low density lipoprotein receptor-related protein 11	335904	low density lipoprotein receptor-related protein 11	LG 20
BI980715	Dr.7882	Zgc:91941	zgc:91941	molecular function unknown||cellular component unknown||cell wall catabolism	Unknown [-]	ft84b10.x1 Gong zebrafish ovary Danio rerio cDNA clone 5159779 3', mRNA sequence.							Hs.134045	Hypothetical protein MGC35274	Mm.19119	RIKEN cDNA 2210402C18 gene	445113	zgc:91941
BI980643					Unknown [-]	ft83c02.x1 Gong zebrafish ovary Danio rerio cDNA clone 5159810 3', mRNA sequence.
BE557693	Dr.16789	Transcribed locus			Unknown [-]	fl13c01.y1 Zebrafish Research Genetics C32 fin Danio rerio cDNA 5' similar to contains element MER7 repetitive element ;, mRNA sequence.
AW420397	Dr.9483	Wu:fj81b01	wu:fj81b01		Unknown [-]	fj81b01.x1 zebrafish gridded kidney Danio rerio cDNA 3', mRNA sequence.	sp:P49908		PROTGI=1711374; PROTID=sp:P49908; PCT=51; ALN=74	sp:P70274		PROTGI=2498902; PROTID=sp:P70274; PCT=54; ALN=74					337523	wu:fj81b01	LG 15
BM185913	Dr.33374	Wu:fb37e05	wu:fb37e05		Unknown [-]	fv74d07.x1 zebrafish adult brain Danio rerio cDNA clone 5414077 3', mRNA sequence.	ref:NP_060042.1		PROTGI=9994197; PROTID=ref:NP_060042.1; PCT=69; ALN=83	ref:NP_067437.1		PROTGI=10946852; PROTID=ref:NP_067437.1; PCT=88; ALN=35							LG 8
AA658586					Unknown [-]	fa55e02.s1 zebrafish gridded kidney Danio rerio cDNA clone zbr1395 3', mRNA sequence.
BM070488	Dr.47147	Transcribed locus			Unknown [-]	fu99b05.x1 zebrafish adult brain Danio rerio cDNA clone 5385153 3', mRNA sequence.
BI880063	Dr.12848	Transcribed locus			Unknown [-]	fm69c08.x1 Zebrafish adult retina cDNA Danio rerio cDNA clone 4200590 3', mRNA sequence.
BI866493	Dr.29002	Transcribed locus			Unknown [-]	ft20f05.y1 Zebrafish neuronal Danio rerio cDNA clone 5082009 5', mRNA sequence.
BI880064	Dr.12849	Transcribed locus, strongly similar to NP_032195.1 glutamate receptor, ionotropic, NMDA1 (zeta 1) [Mus musculus]			Unknown [-]	fm69c11.x1 Zebrafish adult retina cDNA Danio rerio cDNA clone 4200596 3', mRNA sequence.	ref:NP_015566.1		PROTGI=11038637; PROTID=ref:NP_015566.1; PCT=87.50; ALN=40	pir:S21104		PROTGI=110735; PROTID=pir:S21104; PCT=87.50; ALN=40	Hs.495496	Glutamate receptor, ionotropic, N-methyl D-aspartate 1	Mm.278672	Glutamate receptor, ionotropic, NMDA1 (zeta 1)
AW595789	Dr.33946	Zgc:92868	zgc:92868	structural constituent of ribosome||intracellular||ribosome||protein biosynthesis	Unknown [-]	fk33h05.y1 zebrafish fin day1 regeneration Danio rerio cDNA 5' similar to SW:RL29_HUMAN P47914 60S RIBOSOMAL PROTEIN L29 ;, mRNA sequence.	pdb:1FA9		PROTGI=10120741; PROTID=pdb:1FA9; PCT=94.83; ALN=116	sp:Q9WUB3		PROTGI=14916635; PROTID=sp:Q9WUB3; PCT=84.48; ALN=116			Mm.291529||Mm.352916||Mm.356554	Similar to 60S ribosomal protein L29 (P23)||Similar to MGC64312 protein||Similar to 60S ribosomal protein L29 (Cell surface heparin binding protein HIP)	445040	zgc:92868
AI444433	Dr.23685	Wu:fb38d07	wu:fb38d07		Unknown [-]	fb38d07.x1 Zebrafish WashU MPIMG EST Danio rerio cDNA clone IMAGE:3714157 3', mRNA sequence.											321918	wu:fb38d07	LG 10
BM181706	Dr.15083	Transcribed locus			Unknown [-]	fv53a06.x1 Sugano SJD adult male Danio rerio cDNA clone 5412010 3', mRNA sequence.
BI880069	Dr.12850	Transcribed locus			Unknown [-]	fm69d04.x1 Zebrafish adult retina cDNA Danio rerio cDNA clone 4200630 3' similar to contains element MER2 repetitive element ;, mRNA sequence.
AW116066	Dr.6591	Potassium voltage-gated channel, Shal-related subfamily, member 3	zgc:55306	ion channel activity||voltage-gated potassium channel activity||cation channel activity||potassium channel activity||protein binding||transport||ion transport||cation transport||potassium ion transport||voltage-gated potassium channel complex||membrane||i	Unknown [-]	fi06g01.x1 Sugano Kawakami zebrafish DRA Danio rerio cDNA clone 2600400 3', mRNA sequence.	ref:NP_036413.1		PROTGI=9789987; PROTID=ref:NP_036413.1; PCT=73.09; ALN=638	ref:NP_064315.1		PROTGI=9910302; PROTID=ref:NP_064315.1; PCT=76.02; ALN=638	Hs.21703	Potassium voltage-gated channel, Shal-related subfamily, member 2	Mm.320691	Potassium voltage-gated channel, Shal-related family, member 2	327415	potassium voltage-gated channel, Shal-related subfamily, member 3	LG 8
AI965235	Dr.4945	Wu:fb74e01	wu:fb74e01		Unknown [-]	fc88c02.x1 Zebrafish WashU MPIMG EST Danio rerio cDNA clone IMAGE:3728450 3', mRNA sequence.											322834	wu:fb74e01	LG 23
BI845447					Unknown [-]	fs96g08.y1 Zebrafish neuronal Danio rerio cDNA clone 5077814 5' similar to contains element MER27 MER27 repetitive element ;, mRNA sequence.
BG303764	Dr.30227	Transcribed locus			Unknown [-]	fl35w05.x1 Sugano Kawakami zebrafish DRA Danio rerio cDNA clone 3815989 3', mRNA sequence.
BI428507	Dr.42631	Wu:fj38b07	wu:fj38b07		Unknown [-]	fr84h10.y1 zebrafish adult brain Danio rerio cDNA clone 4967659 5' similar to SW:STHM_CHICK P31395 STATHMIN. ;, mRNA sequence.	pir:A40936		PROTGI=107419; PROTID=pir:A40936; PCT=75; ALN=147	pir:B48917		PROTGI=1363242; PROTID=pir:B48917; PCT=74; ALN=147	Hs.209983||Hs.529638	Stathmin 1/oncoprotein 18||(clone B3B3E13) Huntington&apos;s disease candidate region mRNA fragment	Mm.271947||Mm.311832||Mm.331666	Stathmin 1||Similar to Stathmin 1||Transcribed locus	335929	wu:fj38b07	LG 16
AW171154	Dr.7728	Wu:fi38a11	wu:fi38a11		Unknown [-]	fi38a11.x1 Sugano Kawakami zebrafish DRA Danio rerio cDNA clone 2639900 3', mRNA sequence.											334257	wu:fi38a11	LG 23
BI672035	Dr.38342	CDNA clone IMAGE:7146140			Unknown [-]	ft33e11.x1 Gong zebrafish testis Danio rerio cDNA clone 5152604 3', mRNA sequence.
AW058954	Dr.43269	Wu:fe14c09	wu:fe14c09		Unknown [-]	fe14c09.x1 Zebrafish WashU MPIMG EST Danio rerio cDNA clone IMAGE:3738832 3', mRNA sequence.											326749	wu:fe14c09	LG 5
BI671162	Dr.7908	Zgc:63926	zgc:63926	biological process unknown||calcium ion binding||cellular component unknown	Unknown [-]	fp61g07.x1 Zebrafish adult retina cDNA Danio rerio cDNA clone 4786740 3', mRNA sequence.	sp:P02593		PROTGI=115512; PROTID=sp:P02593; PCT=100.00; ALN=149	sp:P02593		PROTGI=115512; PROTID=sp:P02593; PCT=100.00; ALN=149	Hs.282410||Hs.468442||Hs.515487	Calmodulin 1 (phosphorylase kinase, delta)||Calmodulin 2 (phosphorylase kinase, delta)||Calmodulin 3 (phosphorylase kinase, delta)	Mm.20079||Mm.285993||Mm.288630||Mm.321915||Mm.329243||Mm.359123	Calmodulin-like 3||Calmodulin 1||Calmodulin 3||PREDICTED: Mus musculus similar to calmodulin 1; Calmodulin 1 (phosphorylase kinase, delta); Calmodulin 1 (phosphorylase kinase delta) (LOC381811), mRNA||Calmodulin 2||Similar to calmodulin - rabbit (tentativ	406660	zgc:63926
BI878874	Dr.47049	Wu:fd07f11	wu:fd07f11		Unknown [-]	fl84b10.x1 Sugano Kawakami zebrafish DRA Danio rerio cDNA clone 3820386 3', mRNA sequence.	sp:Q00610		PROTGI=1705916; PROTID=sp:Q00610; PCT=91.98; ALN=212				Hs.368266||Hs.491351	Clathrin, heavy polypeptide-like 1||Clathrin, heavy polypeptide (Hc)	Mm.254588	Clathrin, heavy polypeptide (Hc)			LG 15
AI793494	Dr.32936	Wu:fc48g07	wu:fc48g07		Unknown [-]	fc48g07.x1 Zebrafish WashU MPIMG EST Danio rerio cDNA clone IMAGE:3724668 3' similar to SW:HIOM_CHICK Q92056 HYDROXYINDOLE O-METHYLTRANSFERASE ;, mRNA sequence.	ref:NP_004183.1		PROTGI=4757794; PROTID=ref:NP_004183.1; PCT=73.91; ALN=161								324936	wu:fc48g07	LG 18
BI886029	Dr.17933	Zgc:76987	zgc:76987	biological process unknown||calcium ion binding||cellular component unknown	Unknown [-]	ZF637-1-000284 Zebrafish shield stage whole embryo cDNA library MPMGp637 Danio rerio cDNA clone MPMGp637_6M20;MPMGp637M206 5', mRNA sequence.	sp:P02593		PROTGI=115512; PROTID=sp:P02593; PCT=100.00; ALN=149	sp:P02593		PROTGI=115512; PROTID=sp:P02593; PCT=100.00; ALN=149	Hs.282410||Hs.468442||Hs.515487	Calmodulin 1 (phosphorylase kinase, delta)||Calmodulin 2 (phosphorylase kinase, delta)||Calmodulin 3 (phosphorylase kinase, delta)	Mm.20079||Mm.285993||Mm.288630||Mm.321915||Mm.329243||Mm.359123	Calmodulin-like 3||Calmodulin 1||Calmodulin 3||PREDICTED: Mus musculus similar to calmodulin 1; Calmodulin 1 (phosphorylase kinase, delta); Calmodulin 1 (phosphorylase kinase delta) (LOC381811), mRNA||Calmodulin 2||Similar to calmodulin - rabbit (tentativ	321808	zgc:76987	LG 23
AF122925	Dr.3690	Wnt inhibitory factor 1	wif1	protein-tyrosine kinase activity||development||Wnt receptor signaling pathway	cell-cell signaling [0007267]	Danio rerio Wnt inhibitory factor-1 (WIF-1) mRNA, complete cds.	pir:A59180		PROTGI=11360333; PROTID=pir:A59180; PCT=69.29; ALN=379	sp:Q9WUA1		PROTGI=12230783; PROTID=sp:Q9WUA1; PCT=69.63; ALN=379	Hs.284122	WNT inhibitory factor 1	Mm.32831	Wnt inhibitory factor 1	30476	wnt inhibitory factor 1	LG 4
BI878949	Dr.4681	Titin	ttn	cellular morphogenesis||protein kinase activity||protein-tyrosine kinase activity||hematopoietin/interferon-class (D200-domain) cytokine receptor activity||ATP binding||protein amino acid phosphorylation||sarcomere alignment||structural constituent of mus	Unknown [-]	fl85f09.x1 Sugano Kawakami zebrafish DRA Danio rerio cDNA clone 3820577 3', mRNA sequence.	pir:I38344		PROTGI=2136280; PROTID=pir:I38344; PCT=66.15; ALN=636	pir:S20900		PROTGI=111157; PROTID=pir:S20900; PCT=30.31; ALN=475					317731	titin	LG 9
AW154176	Dr.7294	NudE nuclear distribution gene E homolog like 1 (A. nidulans) B	ndel1b		Unknown [-]	fi23e06.x1 Sugano Kawakami zebrafish DRA Danio rerio cDNA clone 2602018 3', mRNA sequence.	ref:NP_110435.1		PROTGI=13540600; PROTID=ref:NP_110435.1; PCT=76.59; ALN=344	ref:NP_076157.1		PROTGI=12963777; PROTID=ref:NP_076157.1; PCT=75.14; ALN=344	Hs.372123	NudE nuclear distribution gene E homolog like 1 (A. nidulans)	Mm.31979	Nuclear distribution gene E-like homolog 1 (A. nidulans)	333957	nudE nuclear distribution gene E homolog like 1 (A. nidulans) B	LG 3
AF067201	Dr.4212	Lactate dehydrogenase A4	ldha	L-lactate dehydrogenase activity||cytoplasm||glycolysis||tricarboxylic acid cycle intermediate metabolism||oxidoreductase activity||anaerobic glycolysis	glycolysis [0006096]	Danio rerio lactate dehydrogenase A4 (ldha) mRNA, complete cds.	pdb:1I10		PROTGI=13786855; PROTID=pdb:1I10; PCT=76; ALN=331	sp:P06151		PROTGI=126048; PROTID=sp:P06151; PCT=78; ALN=331	Hs.2795||Hs.446149||Hs.531057||Hs.551201	Lactate dehydrogenase A||Lactate dehydrogenase B||Transcribed locus, weakly similar to XP_496299.1 PREDICTED: hypothetical protein LOC148206 [Homo sapiens]||MRNA; cDNA DKFZp686H1233 (from clone DKFZp686H1233)	Mm.9745||Mm.29324||Mm.134505||Mm.327935||Mm.359143||Mm.377073	Lactate dehydrogenase 2, B chain||Lactate dehydrogenase 1, A chain||CDNA sequence BC055402||Transcribed locus, moderately similar to XP_534437.1 PREDICTED: similar to lactate dehydrogenase-A [Canis familiaris]||PREDICTED: Mus musculus similar to L-lactate	30496	lactate dehydrogenase A4	LG 25
BI882683					Unknown [-]	fm96c12.x1 Zebrafish Research Genetics C32 fin Danio rerio cDNA clone 4468607 3', mRNA sequence.
BM036747	Dr.6748	Wu:fb12e11	wu:fb12e11		Unknown [-]	fu82b08.x1 Gong zebrafish ovary Danio rerio cDNA clone 5377478 3', mRNA sequence.	ref:NP_076926.1		PROTGI=13430866; PROTID=ref:NP_076926.1; PCT=29; ALN=141						Mm.2072||Mm.33957||Mm.139320||Mm.233909||Mm.353643||Mm.361429	Membrane-spanning 4-domains, subfamily A, member 4D||Membrane-spanning 4-domains, subfamily A, member 4B||RIKEN cDNA 5033428B15 gene||Similar to membrane-spanning 4-domains, subfamily A, member 4C; membrane-spanning 4-domains, subfamily A, member 9||Membr	336522	wu:fb12e11	LG 16
AI667253	Dr.5145	Jumonji, AT rich interactive domain 1B (Rbp2 like)	wu:fd15c05		Unknown [-]	fd15c05.x1 Sugano Kawakami zebrafish DRA Danio rerio cDNA clone 2351624 3', mRNA sequence.	pir:T42697		PROTGI=11277002; PROTID=pir:T42697; PCT=53.96; ALN=935	sp:P41230		PROTGI=17380305; PROTID=sp:P41230; PCT=42.36; ALN=696	Hs.443650	Jumonji, AT rich interactive domain 1B (RBP2-like)	Mm.28995	Jumonji, AT rich interactive domain 1B (Rbp2 like)	327168	jumonji, AT rich interactive domain 1B (Rbp2 like)	LG 11
AW116214	Dr.988	Wu:fi31d10	wu:fi31d10	catalytic activity||metabolism	Unknown [-]	fi12f03.x1 Sugano Kawakami zebrafish DRA Danio rerio cDNA clone 2600957 3' similar to SW:D3D2_MOUSE P42125 3,2-TRANS-ENOYL-COA ISOMERASE, MITOCHONDRIAL PRECURSOR ;, mRNA sequence.	ref:NP_001910.1		PROTGI=4503267; PROTID=ref:NP_001910.1; PCT=62.02; ALN=258	sp:P42125		PROTGI=1169205; PROTID=sp:P42125; PCT=63.18; ALN=258	Hs.403436	Dodecenoyl-Coenzyme A delta isomerase (3,2 trans-enoyl-Coenzyme A isomerase)	Mm.291743	Dodecenoyl-Coenzyme A delta isomerase (3,2 trans-enoyl-Coenyme A isomerase)	334101	wu:fi31d10	LG 3
AW175511	Dr.6405	Wu:fi36a10	wu:fi36a10		Unknown [-]	fi36a10.x1 Sugano Kawakami zebrafish DRA Danio rerio cDNA clone 2639706 3', mRNA sequence.	ref:NP_036433.1		PROTGI=6912462; PROTID=ref:NP_036433.1; PCT=49.34; ALN=206	ref:NP_056638.1		PROTGI=7656906; PROTID=ref:NP_056638.1; PCT=49.34; ALN=206	Hs.486189	Membrane-associated guanylate kinase-related (MAGI-3)	Mm.264849||Mm.319083||Mm.369835	RIKEN cDNA 6530407C02 gene||Activin receptor interacting protein 1||Transcribed locus, moderately similar to NP_620784.1 membrane-associated guanylate kinase-related (MAGI-3) [Rattus norvegicus]	334207	wu:fi36a10	LG 23
AL590147					Unknown [0000000]	Zebrafish DNA sequence from clone RP71-21D15 Contains part of a novel gene similar to human, rat and mouse CTNND2 (catenin delta 2, cadherin-associated protein delta 2, neural plakophilin-related arm-repeat protein), a putative novel gene, ESTs, STSs, GS											368485	catenin (cadherin-associated protein), delta 2
BI326259	Dr.4001	Wu:fa99f12	wu:fa99f12		Unknown [-]	fr08c05.y1 zebrafish fin day3 regeneration Danio rerio cDNA clone 4927473 4927473 5', mRNA sequence.	sp:Q99715		PROTGI=3182940; PROTID=sp:Q99715; PCT=56.41; ALN=308	pir:C44479		PROTGI=346648; PROTID=pir:C44479; PCT=56.09; ALN=308	Hs.17441||Hs.146735||Hs.550107||Hs.550439	Collagen, type IV, alpha 1||Collagen-like tail subunit (single strand of homotrimer) of asymmetric acetylcholinesterase||Transcribed locus, moderately similar to XP_513102.1 PREDICTED: similar to prion protein interacting protein 1 [Pan troglodytes]||Tran	Mm.738	Procollagen, type IV, alpha 1	337170	wu:fa99f12	LG 17
BI839972	Dr.25629	Influenza virus NS1A binding protein a	ivns1abpa	protein binding	Unknown [-]	fq45f09.y1 zebrafish adult brain Danio rerio cDNA clone 4834337 5' similar to TR:Q9Y480 Q9Y480 NS1-BINDING PROTEIN. ;, mRNA sequence.	sp:Q9Y2M5		PROTGI=13431662; PROTID=sp:Q9Y2M5; PCT=26.30; ALN=304	ref:NP_082858.1		PROTGI=13386328; PROTID=ref:NP_082858.1; PCT=82.27; ALN=220	Hs.497183	Influenza virus NS1A binding protein	Mm.33764	Influenza virus NS1A binding protein	387591	influenza virus NS1A binding protein a
BG306173	Dr.1576	Si:ch211-240l19.1	si:ch211-240l19.1		Unknown [-]	fm53c03.x1 Zebrafish adult retina cDNA Danio rerio cDNA clone 4199044 3', mRNA sequence.											323936	si:ch211-240l19.1	LG 4
BI979182	Dr.5468	Zgc:56317	zgc:56317	biological process unknown||motor activity||structural constituent of cytoskeleton||protein binding||actin filament	Unknown [-]	ft88b01.x1 Gong zebrafish ovary Danio rerio cDNA clone 5160145 3', mRNA sequence.	ref:NP_005726.1		PROTGI=11342680; PROTID=ref:NP_005726.1; PCT=93.62; ALN=376	sp:P42024		PROTGI=1168335; PROTID=sp:P42024; PCT=93.09; ALN=376	Hs.98791||Hs.153961	ARP1 actin-related protein 1 homolog B, centractin beta (yeast)||ARP1 actin-related protein 1 homolog A, centractin alpha (yeast)	Mm.3118||Mm.28521||Mm.359657	ARP1 actin-related protein 1 homolog A (yeast)||ARP1 actin-related protein 1 homolog B (yeast)||PREDICTED: Mus musculus similar to actin 3 - fruit fly (Drosophila melanogaster) (fragments) (LOC435867), mRNA	406681	zgc:56317	LG 10
AI793711	Dr.10574	Transcribed locus, moderately similar to NP_056318.1 SH2-B homolog; likely ortholog of mouse SH2 domain-containing putative adapter SH2-B; SH2-B gamma signaling protein; SH2-B alpha signaling protein [Homo sapiens]			Unknown [-]	fc52a01.x1 Zebrafish WashU MPIMG EST Danio rerio cDNA clone IMAGE:3724968 3', mRNA sequence.	pir:T08662		PROTGI=7513272; PROTID=pir:T08662; PCT=49.67; ALN=248	pir:JC5887		PROTGI=7513825; PROTID=pir:JC5887; PCT=50.65; ALN=256	Hs.15744	SH2-B homolog	Mm.8538	SH2-B PH domain containing signaling mediator 1
AI959694	Dr.9175	Wu:fc47g09	wu:fc47g09		Unknown [-]	fd12h11.x1 Zebrafish WashU MPIMG EST Danio rerio cDNA clone IMAGE:3730725 3', mRNA sequence.	pir:A41618		PROTGI=105873; PROTID=pir:A41618; PCT=78.23; ALN=248	pir:S40243		PROTGI=481948; PROTID=pir:S40243; PCT=79.84; ALN=248	Hs.279413	Polymerase (DNA directed), delta 1, catalytic subunit 125kDa	Mm.16549	Polymerase (DNA directed), delta 1, catalytic subunit	324911	wu:fc47g09
AI965247	Dr.1232	Zgc:86646	zgc:86646	biological process unknown||calcium ion binding||cellular component unknown	Unknown [-]	fc88d10.x1 Zebrafish WashU MPIMG EST Danio rerio cDNA clone IMAGE:3728467 3', mRNA sequence.	pir:JC4173		PROTGI=1085375; PROTID=pir:JC4173; PCT=63.30; ALN=295	prf:2116329A		PROTGI=1581021; PROTID=prf:2116329A; PCT=60.63; ALN=308	Hs.97887||Hs.508162	Reticulocalbin 1, EF-hand calcium binding domain||Transcribed locus, moderately similar to XP_522670.1 PREDICTED: similar to Reticulocalbin 1 precursor [Pan troglodytes]	Mm.4876	Reticulocalbin 1	415248	zgc:86646
BE605276	Dr.20230	Zgc:56451	zgc:56451	biological process unknown||actin binding||intracellular||growth factor activity	Unknown [-]	fl18e06.x1 Zebrafish Research Genetics C32 fin Danio rerio cDNA 3', mRNA sequence.	sp:P17774		PROTGI=121324; PROTID=sp:P17774; PCT=90.07; ALN=141	ref:NP_071306.1		PROTGI=11993948; PROTID=ref:NP_071306.1; PCT=88.65; ALN=141	Hs.5210||Hs.151413	Glia maturation factor, gamma||Glia maturation factor, beta	Mm.87312||Mm.194536||Mm.361764	Glia maturation factor, beta||Glia maturation factor, gamma||Transcribed locus	406384	zgc:56451	LG 13
BG306179	Dr.11232	Transcribed locus			Unknown [-]	fm53c11.x1 Zebrafish adult retina cDNA Danio rerio cDNA clone 4199060 3', mRNA sequence.
AI794518	Dr.32946	Wu:fc45e06	wu:fc45e06		Unknown [-]	fc45e06.y1 Zebrafish WashU MPIMG EST Danio rerio cDNA clone IMAGE:3724354 5', mRNA sequence.											324859	wu:fc45e06	LG 3
X85735	Dr.8214	Wilms tumor	wt1	nucleic acid binding||transcription factor activity||nucleus||regulation of transcription, DNA-dependent||zinc ion binding||metal ion binding	Unknown [0000000]	D.rerio mRNA for Wilms tumour protein (3rd zinc finger).	ref:NP_077743.1		PROTGI=13386508; PROTID=ref:NP_077743.1; PCT=73.52; ALN=419	pir:A39692		PROTGI=111246; PROTID=pir:A39692; PCT=69.82; ALN=419	Hs.408453	Wilms tumor 1	Mm.246679	Wilms tumor homolog	30245	wilms tumor	LG 25
BI879683	Dr.31806	Wu:fc09e03	wu:fc09e03		Unknown [-]	fm64b09.x1 Zebrafish adult retina cDNA Danio rerio cDNA clone 4200137 3', mRNA sequence.	sp:P11309		PROTGI=125565; PROTID=sp:P11309; PCT=78.37; ALN=245	sp:P06803		PROTGI=125566; PROTID=sp:P06803; PCT=76.73; ALN=245	Hs.530381	Pim-3 oncogene	Mm.273436	Proviral integration site 3	323766	wu:fc09e03	LG 8
BI879757	Dr.11637	Wu:fc06h10	wu:fc06h10		Unknown [-]	fm65b09.x1 Zebrafish adult retina cDNA Danio rerio cDNA clone 4200160 3', mRNA sequence.											323684	wu:fc06h10	LG 14
BI879759					Unknown [-]	fm65b12.x1 Zebrafish adult retina cDNA Danio rerio cDNA clone 4200166 3', mRNA sequence.
AW232844					Unknown [-]	fj32e02.x1 Zebrafish adult olfactory Danio rerio cDNA 3', mRNA sequence.
BI866580	Dr.38169	CDNA clone IMAGE:7139423			Unknown [-]	ft57h01.y1 Gong zebrafish ovary Danio rerio cDNA clone 5157720 5', mRNA sequence.	ref:NP_060361.1		PROTGI=8923547; PROTID=ref:NP_060361.1; PCT=42.93; ALN=173				Hs.235095	Hypothetical protein FLJ20584	Mm.68999	RIKEN cDNA 9430015G10 gene
BI881896	Dr.12975	Transcribed locus			Unknown [-]	fm89b09.x1 Zebrafish Research Genetics C32 fin Danio rerio cDNA clone 4467808 3', mRNA sequence.	sp:P10635		PROTGI=117246; PROTID=sp:P10635; PCT=52; ALN=93	sp:O54750		PROTGI=3913342; PROTID=sp:O54750; PCT=48; ALN=93	Hs.371427	Cytochrome P450, family 2, subfamily R, polypeptide 1	Mm.108037	Cytochrome P450, family 2, subfamily r, polypeptide 1
BM181653	Dr.20935	Myosin regulatory light chain interacting protein	mylip	ubiquitin ligase complex||ubiquitin-protein ligase activity||cytoplasm||cytoskeleton||ubiquitin cycle||gastrulation||zinc ion binding||protein ubiquitination||ligase activity||metal ion binding	Unknown [-]	fv52a09.x1 Sugano SJD adult male Danio rerio cDNA clone 5411993 3', mRNA sequence.	ref:NP_037394.1		PROTGI=7019457; PROTID=ref:NP_037394.1; PCT=75.78; ALN=441	ref:NP_064317.1		PROTGI=9910518; PROTID=ref:NP_064317.1; PCT=32.39; ALN=278	Hs.484738	Myosin regulatory light chain interacting protein	Mm.212855	Myosin regulatory light chain interacting protein	335888	myosin regulatory light chain interacting protein	LG 19
AW116228	Dr.4829	Aminolevulinate, delta-, synthetase 1	alas1	5-aminolevulinate synthase activity||heme biosynthesis||metabolism||biosynthesis||transferase activity||transferase activity, transferring nitrogenous groups	Unknown [-]	fi12g09.x1 Sugano Kawakami zebrafish DRA Danio rerio cDNA clone 2600992 3' similar to gb:X56351 5-AMINOLEVULINIC ACID SYNTHASE MITOCHONDRIAL PRECURSOR, (HUMAN);, mRNA sequence.	sp:P13196		PROTGI=122824; PROTID=sp:P13196; PCT=71.16; ALN=611	pir:SYMSAL		PROTGI=66530; PROTID=pir:SYMSAL; PCT=65.65; ALN=522	Hs.476308||Hs.522666	Aminolevulinate, delta-, synthase 1||Aminolevulinate, delta-, synthase 2 (sideroblastic/hypochromic anemia)	Mm.290578||Mm.302724	Aminolevulinic acid synthase 1||Aminolevulinic acid synthase 2, erythroid	64608	aminolevulinate, delta-, synthetase 1	LG 11
AI584672	Dr.21156	Wu:fb82a05	wu:fb82a05		Unknown [-]	fb82a05.y1 Zebrafish WashU MPIMG EST Danio rerio cDNA clone IMAGE:3718352 5', mRNA sequence.											323109	wu:fb82a05	LG 25
BM182386	Dr.28281	Zgc:65770	zgc:65770	binding	Unknown [-]	fv61b04.x1 Sugano SJD adult male Danio rerio cDNA clone 5412822 3' similar to TR:Q90424 Q90424 B-CATENIN. ;, mRNA sequence.	prf:2208332A		PROTGI=1588316; PROTID=prf:2208332A; PCT=94.75; ALN=778	sp:Q02248		PROTGI=399310; PROTID=sp:Q02248; PCT=94.75; ALN=778	Hs.476018	Catenin (cadherin-associated protein), beta 1, 88kDa	Mm.291928	Catenin beta	324004	zgc:65770	LG 19
AI204734					Unknown [-]	ZF-EST51 Zebrafish cDNA Library Danio rerio cDNA clone MG51 3', mRNA sequence.
BI846265					Unknown [-]	fq80b05.y1 Zebrafish neuronal Danio rerio cDNA clone 4886360 5', mRNA sequence.
AI793723	Dr.3888	Transcribed locus			Unknown [-]	fc52b06.x1 Zebrafish WashU MPIMG EST Danio rerio cDNA clone IMAGE:3724979 3', mRNA sequence.
AW076828	Dr.27735	Transcribed locus, weakly similar to NP_032099.1 gamma-aminobutyric acid (GABA-A) receptor, subunit gamma 2 [Mus musculus]			Unknown [-]	fj04d06.x1 Zebrafish adult olfactory Danio rerio cDNA 3' similar to SW:GAC2_CHICK P21548 GAMMA-AMINOBUTYRIC-ACID RECEPTOR GAMMA-2 SUBUNIT PRECURSOR ;, mRNA sequence.	prf:1506443A		PROTGI=226325; PROTID=prf:1506443A; PCT=61.78; ALN=152	pir:JH0317		PROTGI=109852; PROTID=pir:JH0317; PCT=65.61; ALN=152	Hs.7195	Gamma-aminobutyric acid (GABA) A receptor, gamma 2	Mm.5309	Gamma-aminobutyric acid (GABA-A) receptor, subunit gamma 2
AW422094	Dr.28615	Sorting nexin 12	zgc:55728	molecular function unknown||intracellular signaling cascade||cellular component unknown	Unknown [-]	fi54g03.y1 Sugano Kawakami zebrafish DRA Danio rerio cDNA clone 2641492 5', mRNA sequence.	sp:O60493		PROTGI=12643620; PROTID=sp:O60493; PCT=79.62; ALN=157	sp:O70493		PROTGI=10720281; PROTID=sp:O70493; PCT=89.38; ALN=160	Hs.12102||Hs.260750	Sorting nexin 3||Sorting nexin 12	Mm.206949||Mm.277870	Sorting nexin 12||Sorting nexin 3	394098	sorting nexin 12	LG 19
AA495100					Unknown [-]	fa06f01.s1 Zebrafish ICRFzfls Danio rerio cDNA clone 5F21 3', mRNA sequence.
BE017542	Dr.8500	Zinc finger protein 622	LOC407703		Unknown [-]	fk79d08.x1 Zebrafish Research Genetics C32 fin Danio rerio cDNA 3' similar to contains element MER20 repetitive element ;, mRNA sequence.	ref:NP_219482.1		PROTGI=15529978; PROTID=ref:NP_219482.1; PCT=62.32; ALN=450				Hs.60300	Zinc finger protein 622	Mm.29145	Zinc finger protein 622	407703	zinc finger protein 622
AA495103					Unknown [-]	fa06f06.s1 Zebrafish ICRFzfls Danio rerio cDNA clone 5F8 3', mRNA sequence.
BI983149	Dr.16794	Transcribed locus			Unknown [-]	fu44e03.x1 zebrafish adult brain Danio rerio cDNA clone 5332324 3', mRNA sequence.
BI867531	Dr.13687	Zgc:56335	zgc:56335	biological process unknown||molecular function unknown||cellular component unknown	Unknown [-]	ft56d06.x1 Gong zebrafish ovary Danio rerio cDNA clone 5154491 3' similar to TR:O88567 O88567 BITHORAXOID-LIKE PROTEIN. ;, mRNA sequence.	ref:NP_054902.1		PROTGI=7661822; PROTID=ref:NP_054902.1; PCT=80.21; ALN=96				Hs.98849||Hs.531876	Dynein, cytoplasmic, light polypeptide 2B||Dynein, cytoplasmic, light polypeptide 2A	Mm.23114||Mm.23693	Dynein, cytoplasmic, light chain 2B||Dynein, cytoplasmic, light chain 2A	394163	zgc:56335
BI981548	Dr.30503	Plexin A4	plxna4	branching morphogenesis||receptor activity||development||axon guidance||axonal defasciculation||membrane||integral to membrane	Unknown [-]	fu43b10.y1 zebrafish adult brain Danio rerio cDNA clone 5332171 5', mRNA sequence.	sp:P51805		PROTGI=1711384; PROTID=sp:P51805; PCT=59.38; ALN=1890	pir:JC4975		PROTGI=2137645; PROTID=pir:JC4975; PCT=67.51; ALN=1864	Hs.511454||Hs.548929	Plexin A4||Transcribed locus, strongly similar to NP_786926.1 plexin A4 [Mus musculus]	Mm.242174||Mm.357936	Plexin A4||Transcribed locus	325938	plexin A4	LG 4
AI384738	Dr.3429	Wu:fb12b10	wu:fb12b10		Unknown [-]	fb12b10.x1 zebrafish fin day0 regeneration Danio rerio cDNA 3', mRNA sequence.											336507	wu:fb12b10	LG 10
U66569	Dr.27163	Myocyte enhancer factor 2c	mef2c	DNA binding||transcription factor activity||ATP binding||nucleus||transcription||regulation of transcription, DNA-dependent||ATP synthesis coupled proton transport||proton-transporting two-sector ATPase complex||hydrogen-transporting ATP synthase activity	transcription regulation [0006355]	Danio rerio myocyte enhancer factor 2C MEF2C (mef2C) mRNA, complete cds.	sp:Q06413		PROTGI=2500875; PROTID=sp:Q06413; PCT=76.20; ALN=449	pir:A47561		PROTGI=477011; PROTID=pir:A47561; PCT=76.65; ALN=449	Hs.444409	MADS box transcription enhancer factor 2, polypeptide C (myocyte enhancer factor 2C)	Mm.24001	Myocyte enhancer factor 2C	30575	myocyte enhancer factor 2c	LG 10
BI891596	Dr.4189	Zgc:77191	zgc:77191	NAD(P)H dehydrogenase (quinone) activity||electron transport||cellular component unknown	Unknown [-]	ZF637-3-000851 Zebrafish shield stage whole embryo cDNA library MPMGp637 Danio rerio cDNA clone MPMGp637_15P15;MPMGp637P1515 5', mRNA sequence.	sp:P15559		PROTGI=118607; PROTID=sp:P15559; PCT=49.64; ALN=274	pir:I52851		PROTGI=2137583; PROTID=pir:I52851; PCT=52.92; ALN=274	Hs.406515	NAD(P)H dehydrogenase, quinone 1	Mm.252	NAD(P)H dehydrogenase, quinone 1	322506	zgc:77191	LG 12
AI444530					Unknown [-]	fb39c09.x1 Zebrafish WashU MPIMG EST Danio rerio cDNA clone IMAGE:3714256 3', mRNA sequence.
BI326273	Dr.12911	Wu:fb02f07	wu:fb02f07		Unknown [-]	fr08e01.y1 zebrafish fin day3 regeneration Danio rerio cDNA clone 4927561 4927561 5' similar to SW:NIKM_HUMAN O43677 NADH-UBIQUINONE OXIDOREDUCTASE KFYI SUBUNIT PRECURSOR ;, mRNA sequence.	ref:NP_002485.1		PROTGI=4505367; PROTID=ref:NP_002485.1; PCT=47.06; ALN=68	ref:NP_079799.1		PROTGI=13384946; PROTID=ref:NP_079799.1; PCT=50.00; ALN=52	Hs.84549	NADH dehydrogenase (ubiquinone) 1, subcomplex unknown, 1, 6kDa	Mm.331007||Mm.378123	NADH dehydrogenase (ubiquinone) 1, subcomplex unknown, 1||NADH dehydrogenase (ubiquinone) 1, subcomplex unknown, 1	337232	wu:fb02f07
BM023731	Dr.2631	Zgc:73210	zgc:73210	catalytic activity||lipid metabolism||fatty acid metabolism||cellular component unknown||hydrolase activity	Unknown [-]	fu67g08.x1 zebrafish adult brain Danio rerio cDNA clone 5334711 3', mRNA sequence.	ref:NP_009191.1		PROTGI=9966764; PROTID=ref:NP_009191.1; PCT=76.29; ALN=232	ref:NP_036072.1		PROTGI=7242156; PROTID=ref:NP_036072.1; PCT=76.72; ALN=232	Hs.435850||Hs.447606||Hs.485135||Hs.533479	Lysophospholipase I||Transcribed locus, moderately similar to XP_544500.1 PREDICTED: similar to Acyl-protein thioesterase 2 (Lysophospholipase II) (LPL-I) [Canis familiaris]||Transcribed locus, strongly similar to NP_009191.1 lysophospholipase II; acyl-pr	Mm.34302||Mm.254851||Mm.299955	Lysophospholipase 2||Diabetic nephropathy-like protein (Dnr12) mRNA, partial sequence||Lysophospholipase 1	393722	zgc:73210
BI880094	Dr.12852	FK506 binding protein 1b	zgc:73381	protein folding||cellular component unknown	Unknown [-]	fm69f11.x1 Zebrafish adult retina cDNA Danio rerio cDNA clone 4200740 3' similar to SW:FKBB_HUMAN Q16645 12.6 KDA FK506-BINDING PROTEIN ;, mRNA sequence.	prf:2201446A		PROTGI=1585685; PROTID=prf:2201446A; PCT=91.67; ALN=108	ref:NP_058559.1		PROTGI=8393362; PROTID=ref:NP_058559.1; PCT=90.74; ALN=108	Hs.306834	FK506 binding protein 1B, 12.6 kDa			393785	FK506 binding protein 1b
BI475388	Dr.16286	Transcribed locus			Unknown [-]	fq31h10.y3 zebrafish adult brain Danio rerio cDNA clone 4833259 5', mRNA sequence.
BG306190	Dr.46069	Transcribed locus			Unknown [-]	fm53d12.x1 Zebrafish adult retina cDNA Danio rerio cDNA clone 4199110 3', mRNA sequence.
BM181739	Dr.8453	Wu:fb30b04	wu:fb30b04		Unknown [-]	fv53d08.x1 Sugano SJD adult male Danio rerio cDNA clone 5412158 3' similar to contains element MER28 repetitive element ;, mRNA sequence.							Hs.285026||Hs.447256	HERV-H LTR-associating 1||Otoconin 90	Mm.41776	Otoconin 90	321693	wu:fb30b04	LG 2
BE605436	Dr.12443	Zgc:92345	zgc:92345	biological process unknown||molecular function unknown||cellular component unknown	Unknown [-]	fl09f08.x1 Zebrafish Research Genetics C32 fin Danio rerio cDNA 3', mRNA sequence.	ref:NP_057146.1		PROTGI=7706343; PROTID=ref:NP_057146.1; PCT=84.52; ALN=155	ref:NP_080911.1		PROTGI=13386128; PROTID=ref:NP_080911.1; PCT=54.24; ALN=115	Hs.9825	CGI-128 protein	Mm.279	RIKEN cDNA 1110019N10 gene	436722	zgc:92345
AW019138	Dr.5806	Wu:fb81b09	wu:fb81b09		Unknown [-]	fd60c06.x1 Zebrafish WashU MPIMG EST Danio rerio cDNA clone IMAGE:3734122 3', mRNA sequence.											323085	wu:fb81b09	LG 12
BI888732	Dr.34467	Wu:fb70f06	wu:fb70f06		Unknown [-]	ZF637-2-000487 Zebrafish shield stage whole embryo cDNA library MPMGp637 Danio rerio cDNA clone MPMGp637_21A12;MPMGp637A1221 5', mRNA sequence.	pir:B35047		PROTGI=106027; PROTID=pir:B35047; PCT=70.41; ALN=194	pir:A34729		PROTGI=110953; PROTID=pir:A34729; PCT=70.41; ALN=194	Hs.553505	Zinc finger protein, Y-linked	Mm.347574||Mm.374677	Zinc finger protein, autosomal||Transcribed locus	322692	wu:fb70f06	LG 24
BI889609	Dr.20261	Acidic (leucine-rich) nuclear phosphoprotein 32 family, member A	zgc:55516	biological process unknown||molecular function unknown||cellular component unknown	Unknown [-]	ZF637-2-001364 Zebrafish shield stage whole embryo cDNA library MPMGp637 Danio rerio cDNA clone MPMGp637_23L20;MPMGp637L2023 5', mRNA sequence.	ref:NP_006296.1		PROTGI=5453880; PROTID=ref:NP_006296.1; PCT=81.78; ALN=253	ref:NP_033802.1		PROTGI=6753056; PROTID=ref:NP_033802.1; PCT=78.29; ALN=253	Hs.458747||Hs.518929||Hs.532658||Hs.534895	Acidic (leucine-rich) nuclear phosphoprotein 32 family, member A||Acidic (leucine-rich) nuclear phosphoprotein 32 family, member C||Acidic (leucine-rich) nuclear phosphoprotein 32 family, member D||Similar to acidic (leucine-rich) nuclear phosphoprotein 3	Mm.269088	Acidic (leucine-rich) nuclear phosphoprotein 32 family, member A	335907	acidic (leucine-rich) nuclear phosphoprotein 32 family, member A	LG 7
AI601363	Dr.25023	Transcribed locus			Unknown [-]	fc10c12.x1 Zebrafish WashU MPIMG EST Danio rerio cDNA clone IMAGE:3720982 3', mRNA sequence.
AW171252	Dr.34380	Wu:fi40c02	wu:fi40c02		Unknown [-]	fi40c02.x1 Sugano Kawakami zebrafish DRA Danio rerio cDNA clone 2640098 3', mRNA sequence.				ref:NP_035847.1		PROTGI=6756001; PROTID=ref:NP_035847.1; PCT=68.75; ALN=32	Hs.173001||Hs.445100	Zinc finger protein 644||Transcribed locus, moderately similar to NP_958357.1 zinc finger motif enhancer binding protein 2 isoform 1 [Homo sapiens]	Mm.249474	Zinc finger protein 644	334312	wu:fi40c02	LG 2
AI601365	Dr.1300	Zgc:100935	zgc:100935	biological process unknown||molecular function unknown||membrane||integral to membrane	Unknown [-]	fc10d02.x1 Zebrafish WashU MPIMG EST Danio rerio cDNA clone IMAGE:3720963 3', mRNA sequence.	sp:P54851		PROTGI=1706643; PROTID=sp:P54851; PCT=55.69; ALN=161	sp:O88662		PROTGI=13124187; PROTID=sp:O88662; PCT=57.56; ALN=161	Hs.531561||Hs.534735	Epithelial membrane protein 2||Similar to tumor-associated membrane protein XMP - human	Mm.246009	Epithelial membrane protein 2	445506	zgc:100935
BI887935	Dr.18174	Peptidyl-prolyl isomerase G (cyclophilin G)	ppig	peptidyl-prolyl cis-trans isomerase activity||protein folding||isomerase activity	Unknown [-]	ZF637-1-002190 Zebrafish shield stage whole embryo cDNA library MPMGp637 Danio rerio cDNA clone MPMGp637_10F6;MPMGp637F0610 5', mRNA sequence.	ref:NP_004783.1		PROTGI=4758106; PROTID=ref:NP_004783.1; PCT=51.88; ALN=692	pir:B47328		PROTGI=627920; PROTID=pir:B47328; PCT=35.84; ALN=688	Hs.470544	Peptidyl-prolyl isomerase G (cyclophilin G)	Mm.11815||Mm.326980	Peptidyl-prolyl isomerase G (cyclophilin G)||Similar to matrin cyclophilin (matrin-cyp)	406773	peptidyl-prolyl isomerase G (cyclophilin G)	LG 6
AW076692	Dr.2700	Lisch7 protein			Unknown [-]	fj03d12.x1 Zebrafish adult olfactory Danio rerio cDNA 3', mRNA sequence.							Hs.466507	Liver-specific bHLH-Zip transcription factor	Mm.4067||Mm.280969	Liver-specific bHLH-Zip transcription factor||Transcribed locus	553218	Lisch7 protein
BM072262	Dr.46922	Transcribed locus			Unknown [-]	fv07d07.x1 zebrafish adult brain Danio rerio cDNA clone 5386020 3', mRNA sequence.
AI477029				biological process unknown||molecular function unknown||cellular component unknown	Unknown [-]	fb54g02.x1 Zebrafish WashU MPIMG EST Danio rerio cDNA clone IMAGE:3715730 3', mRNA sequence.											406679	cox4 neighbor
BI671260					Unknown [-]	fp63a06.x1 Zebrafish adult retina cDNA Danio rerio cDNA clone 4786474 3', mRNA sequence.
AI721331					Unknown [-]	fd18e02.x1 Sugano Kawakami zebrafish DRA Danio rerio cDNA clone 2351930 3', mRNA sequence.
BI878036	Dr.32020	Zgc:91970	zgc:91970	molecular function unknown||nucleus||cell cycle arrest	Unknown [-]	fl70c09.x1 Sugano Kawakami zebrafish DRA Danio rerio cDNA clone 3819256 3', mRNA sequence.	sp:Q9Y6P5		PROTGI=13633953; PROTID=sp:Q9Y6P5; PCT=77.13; ALN=488	sp:P58006		PROTGI=13633884; PROTID=sp:P58006; PCT=76.72; ALN=488	Hs.59554	Sestrin 1	Mm.139418	Sestrin 1	436933	zgc:91970
BI980826	Dr.2615	Amyloid beta (A4) precursor protein b	appb	serine-type endopeptidase inhibitor activity||binding||integral to membrane	Unknown [-]	fu34g08.x1 zebrafish adult brain Danio rerio cDNA clone 5331638 3', mRNA sequence.	prf:1303338A		PROTGI=225456; PROTID=prf:1303338A; PCT=67.85; ALN=686	ref:NP_031497.1		PROTGI=6680708; PROTID=ref:NP_031497.1; PCT=67.85; ALN=686	Hs.434980	Amyloid beta (A4) precursor protein (protease nexin-II, Alzheimer disease)	Mm.277585	Amyloid beta (A4) precursor protein	170846	amyloid beta (A4) precursor protein b
BI878039	Dr.11529	Transcription elongation factor A (SII), 1	tcea1	DNA binding||transcription factor activity||translation elongation factor activity||nucleus||transcription||RNA elongation||regulation of transcription, DNA-dependent||defense response||ATP synthesis coupled proton transport||membrane||proton-transporting	Unknown [-]	fl70c12.x1 Sugano Kawakami zebrafish DRA Danio rerio cDNA clone 3819262 3' similar to TR:Q91860 Q91860 TFIIS ELONGATION FACTOR. ;, mRNA sequence.	pir:S17361		PROTGI=107935; PROTID=pir:S17361; PCT=76.97; ALN=304	ref:NP_035671.1		PROTGI=6755728; PROTID=ref:NP_035671.1; PCT=77.96; ALN=304	Hs.446354	Transcription elongation factor A (SII), 3	Mm.112	Transcription elongation factor A (SII), 3	336105	transcription elongation factor A (SII), 1	LG 2
BI980758	Dr.16717	Transcribed locus			Unknown [-]	ft84g04.x1 Gong zebrafish ovary Danio rerio cDNA clone 5160007 3', mRNA sequence.
BI325620	Dr.8757	Zgc:76972	zgc:76972	biological process unknown||molecular function unknown||cellular component unknown	Unknown [-]	fr41b04.x1 zebrafish adult brain Danio rerio cDNA clone 4955862 3' similar to contains element MER37 repetitive element ;, mRNA sequence.	ref:NP_057163.1		PROTGI=7706353; PROTID=ref:NP_057163.1; PCT=83.78; ALN=221				Hs.255015	Vacuolar protein sorting 24 (yeast)	Mm.181278	Vacuolar protein sorting 24 (yeast)	406621	zgc:76972
AI641074	Dr.9223	Wu:fc18f10	wu:fc18f10		Unknown [-]	fc18f10.x1 Zebrafish WashU MPIMG EST Danio rerio cDNA clone IMAGE:3721771 3', mRNA sequence.											324097	wu:fc18f10	LG 3
BG727498					Unknown [-]	fo76h02.x1 zebrafish gridded kidney Danio rerio cDNA clone 4726130 3', mRNA sequence.
BI865007					Unknown [-]	ft18e01.y1 Zebrafish neuronal Danio rerio cDNA clone 5081929 5' similar to contains element MER33 MER33 repetitive element ;, mRNA sequence.
BI864060	Dr.13414	Zgc:92311	zgc:92311	molecular function unknown||neurotransmitter secretion||synaptic vesicle	Unknown [-]	ft13h10.y1 Zebrafish neuronal Danio rerio cDNA clone 5081706 5', mRNA sequence.	pir:JC4940		PROTGI=2136212; PROTID=pir:JC4940; PCT=67.01; ALN=464	ref:NP_038709.1		PROTGI=8567410; PROTID=ref:NP_038709.1; PCT=65.23; ALN=464	Hs.125878||Hs.445503	Synapsin III||Synapsin II	Mm.275845||Mm.374805	Synapsin II||Synapsin III	436870	zgc:92311
BI865009					Unknown [-]	ft18e05.y1 Zebrafish neuronal Danio rerio cDNA clone 5081937 5', mRNA sequence.
BM183345	Dr.14785	Transcribed locus, moderately similar to XP_371352.2 PREDICTED: formin 2 [Homo sapiens]			Unknown [-]	fv10d08.x2 zebrafish adult brain Danio rerio cDNA clone 5386047 3' similar to contains element XBR repetitive element ;, mRNA sequence.				sp:Q9JL04		PROTGI=13124214; PROTID=sp:Q9JL04; PCT=67.02; ALN=191	Hs.24889||Hs.48617||Hs.536974	Formin 2||CDNA FLJ12540 fis, clone NT2RM4000425||Transcribed locus	Mm.213564||Mm.330620||Mm.366967||Mm.374245||Mm.378049	Transcribed locus||Formin 2||Transcribed locus||Transcribed locus||CDNA clone IMAGE:1548559, partial cds
BM181817	Dr.18414	Zgc:66311	zgc:66311	biological process unknown||molecular function unknown||cellular component unknown	Unknown [-]	fv54d11.x1 Sugano SJD adult male Danio rerio cDNA clone 5412165 3', mRNA sequence.	pir:JC5193		PROTGI=2135837; PROTID=pir:JC5193; PCT=59.48; ALN=458	pir:JC4523		PROTGI=2137156; PROTID=pir:JC4523; PCT=60.26; ALN=457	Hs.232543||Hs.386217	Programmed cell death 4 (neoplastic transformation inhibitor)||Transcribed locus, strongly similar to NP_055271.2 programmed cell death 4 isoform 1; nuclear antigen H731 [Homo sapiens]	Mm.1605	Programmed cell death 4	406261	zgc:66311	LG 1
BM183276	Dr.2511	Im:6909591	im:6909591	biological process unknown||molecular function unknown||cellular component unknown	Unknown [-]	ft62e03.x2 Gong zebrafish ovary Danio rerio cDNA clone 5157965 3' similar to TR:Q9W6I0 Q9W6I0 PUTATIVE ZIC3 BINDING PROTEIN. ;contains element MSR1 repetitive element ;, mRNA sequence.				ref:NP_061376.1		PROTGI=9256564; PROTID=ref:NP_061376.1; PCT=68.37; ALN=196	Hs.18128	Chromosome 20 open reading frame 44	Mm.158827	RIKEN cDNA 2410003P15 gene	448881	im:6909591
BG305473	Dr.33936	Glutaryl-Coenzyme A dehydrogenase	zgc:77704	acyl-CoA dehydrogenase activity||electron transport||cellular component unknown||oxidoreductase activity	Unknown [-]	fm01d02.x1 Zebrafish adult retina cDNA Danio rerio cDNA clone 4144946 3' similar to SW:GCDH_HUMAN Q92947 GLUTARYL-COA DEHYDROGENASE PRECURSOR ;, mRNA sequence.	pir:T44260		PROTGI=11252721; PROTID=pir:T44260; PCT=72.34; ALN=441	sp:Q60759		PROTGI=2492632; PROTID=sp:Q60759; PCT=71.20; ALN=441	Hs.532699	Glutaryl-Coenzyme A dehydrogenase	Mm.2475	Glutaryl-Coenzyme A dehydrogenase	393860	glutaryl-Coenzyme A dehydrogenase
BM005021	Dr.16889	Zgc:109963		biological process unknown||molecular function unknown||cellular component unknown	Unknown [-]	fu63b01.x1 zebrafish adult brain Danio rerio cDNA clone 5334073 3' similar to TR:Q9PW67 Q9PW67 UBIQUITIN CARBOXYL-TERMINAL HYDROLASE-6. ;, mRNA sequence.	pir:A40085		PROTGI=108014; PROTID=pir:A40085; PCT=73.25; ALN=228	sp:Q9JKB1		PROTGI=17380334; PROTID=sp:Q9JKB1; PCT=74.56; ALN=228	Hs.162241	Ubiquitin carboxyl-terminal esterase L3 (ubiquitin thiolesterase)	Mm.275970||Mm.350241	Ubiquitin carboxyl-terminal esterase L3 (ubiquitin thiolesterase)||Ubiquitin carboxyl-terminal esterase L4	554104	zgc:109963
BI845628					Unknown [-]	fs93a09.x1 Zebrafish neuronal Danio rerio cDNA clone 5077145 3' similar to contains element LTR6 repetitive element ;, mRNA sequence.
BI842213	Dr.30974	Zgc:55754	zgc:55754		Unknown [-]	fq83e10.x1 Zebrafish neuronal Danio rerio cDNA clone 4886875 3' similar to TR:Q47336 Q47336 LACZ-ALPHA PEPTIDE. ;, mRNA sequence.	pir:T17274		PROTGI=7512555; PROTID=pir:T17274; PCT=69.01; ALN=166				Hs.407368	Family with sequence similarity 61, member A	Mm.276503	RIKEN cDNA 2700023B17 gene
AI965276	Dr.7950	Wu:fc88h04	wu:fc88h04		Unknown [-]	fc88h04.x1 Zebrafish WashU MPIMG EST Danio rerio cDNA clone IMAGE:3728503 3', mRNA sequence.											325572	wu:fc88h04	LG 16
BI888674	Dr.2353	Aconitase 2, mitochondrial	aco2	aconitate hydratase activity||mitochondrion||tricarboxylic acid cycle||metabolism||lyase activity||hydro-lyase activity	Unknown [-]	ZF637-2-000429 Zebrafish shield stage whole embryo cDNA library MPMGp637 Danio rerio cDNA clone MPMGp637_21F8;MPMGp637F0821 5', mRNA sequence.	ref:NP_001089.1		PROTGI=4501867; PROTID=ref:NP_001089.1; PCT=82.99; ALN=782	ref:NP_542364.1		PROTGI=18079339; PROTID=ref:NP_542364.1; PCT=83.25; ALN=782					322670	aconitase 2, mitochondrial	LG 12
AW305841	Dr.7898	Zgc:92811	zgc:92811	biological process unknown||molecular function unknown||cellular component unknown	Unknown [-]	fj63f12.y1 zebrafish adult brain Danio rerio cDNA 5' similar to TR:O75915 O75915 JWA PROTEIN. ;, mRNA sequence.	ref:NP_006398.1		PROTGI=5453704; PROTID=ref:NP_006398.1; PCT=62.57; ALN=187	ref:NP_075368.1		PROTGI=14149750; PROTID=ref:NP_075368.1; PCT=64.09; ALN=181	Hs.518060	ADP-ribosylation-like factor 6 interacting protein 5	Mm.291014	ADP-ribosylation factor-like 6 interacting protein 5	436790	zgc:92811
BI882791					Unknown [-]	fm97h05.x1 Zebrafish Research Genetics C32 fin Danio rerio cDNA clone 4468856 3', mRNA sequence.
BE017569	Dr.4484	Transcribed locus			Unknown [-]	fk79h08.x1 Zebrafish Research Genetics C32 fin Danio rerio cDNA 3', mRNA sequence.
BM155010					Unknown [-]	fv92d05.y1 Zebrafish SJD adult male II Danio rerio cDNA clone 5544609 5' similar to contains element MER6 MER6 repetitive element ;, mRNA sequence.
BI865888	Dr.13545	Transcribed locus			Unknown [-]	ft26b04.y1 Zebrafish neuronal Danio rerio cDNA clone 5082559 5', mRNA sequence.
AW019226	Dr.31562	Wu:fd50h11	wu:fd50h11		Unknown [-]	fd50h11.x1 Zebrafish WashU MPIMG EST Danio rerio cDNA clone IMAGE:3733221 3' similar to TR:O88317 O88317 RET-II PROTEIN. ;, mRNA sequence.				ref:NP_038775.1		PROTGI=7305095; PROTID=ref:NP_038775.1; PCT=77.50; ALN=40	Hs.104320	Golgi autoantigen, golgin subfamily a, 5	Mm.273370	Golgi autoantigen, golgin subfamily a, 5	325952	wu:fd50h11	LG 13
BI846291					Unknown [-]	fq80g01.y1 Zebrafish neuronal Danio rerio cDNA clone 4886592 5', mRNA sequence.
AI601382	Dr.5060	Transcribed locus			Unknown [-]	fc10e07.x1 Zebrafish WashU MPIMG EST Danio rerio cDNA clone IMAGE:3720996 3', mRNA sequence.
BI533748					Unknown [-]	fr82c12.y1 zebrafish adult brain Danio rerio cDNA clone 4967063 5' similar to TR:Q24258 Q24258 BARI-1 MOBILE ELEMENT DNA. ;, mRNA sequence.
BI842159					Unknown [-]	fq82c08.x1 Zebrafish neuronal Danio rerio cDNA clone 4886774 3' similar to contains element MER4 repetitive element ;, mRNA sequence.
BI672229	Dr.4087	Nicalin	ncl1	endoplasmic reticulum||development||regulation of signal transduction||regulation of signal transduction||integral to membrane	Unknown [-]	ft36e02.x1 Gong zebrafish testis Danio rerio cDNA clone 5152611 3', mRNA sequence.							Hs.501420	Nicalin homolog (zebrafish)	Mm.302791	Nicalin homolog (zebrafish)	336844	nicalin	LG 22
BI879868	Dr.6473	Wu:fj48a08	wu:fj48a08		Unknown [-]	fm66e12.x1 Zebrafish adult retina cDNA Danio rerio cDNA clone 4200311 3', mRNA sequence.											336089	wu:fj48a08	LG 14
AW232016	Dr.34427	Solute carrier family 17 (sodium-dependent inorganic phosphate cotransporter), member 6 like	slc17a6l	transporter activity||transport||integral to membrane	Unknown [-]	fj12c01.x1 Zebrafish adult olfactory Danio rerio cDNA 3', mRNA sequence.	ref:NP_065079.1		PROTGI=9966811; PROTID=ref:NP_065079.1; PCT=81.90; ALN=221	prf:2115186A		PROTGI=1098007; PROTID=prf:2115186A; PCT=24.86; ALN=180	Hs.242821||Hs.375616	Solute carrier family 17 (sodium-dependent inorganic phosphate cotransporter), member 6||Solute carrier family 17 (sodium-dependent inorganic phosphate cotransporter), member 7	Mm.255631||Mm.256618||Mm.376619	Solute carrier family 17 (sodium-dependent inorganic phosphate cotransporter), member 7||Solute carrier family 17 (sodium-dependent inorganic phosphate cotransporter), member 6||Transcribed locus	494492	solute carrier family 17 (sodium-dependent inorganic phosphate cotransporter), member 6 like
BM185107	Dr.13791	Immunoglobulin superfamily, member 4d	zgc:66339	cellular component unknown	Unknown [-]	fv17g07.x2 zebrafish adult brain Danio rerio cDNA clone 5386956 3', mRNA sequence.	ref:NP_067012.1		PROTGI=11056046; PROTID=ref:NP_067012.1; PCT=50.80; ALN=369	ref:NP_444429.1		PROTGI=16716503; PROTID=ref:NP_444429.1; PCT=51.49; ALN=364	Hs.333991	Immunoglobulin superfamily, member 4D	Mm.310741	Immunoglobulin superfamily, member 4	393637	immunoglobulin superfamily, member 4d
BI866908					Unknown [-]	ft66b05.x1 Gong zebrafish ovary Danio rerio cDNA clone 5158209 3', mRNA sequence.
BI880261	Dr.12869	Transcribed locus			Unknown [-]	fm74g07.x1 Zebrafish adult retina cDNA Danio rerio cDNA clone 4201165 3', mRNA sequence.
AI641169	Dr.22852	Wu:fc20c08	wu:fc20c08		Unknown [-]	fc20c08.x1 Zebrafish WashU MPIMG EST Danio rerio cDNA clone IMAGE:3721934 3', mRNA sequence.											324150	wu:fc20c08	LG 7
AI626799	Dr.19235	Zgc:63866	zgc:63866	biological process unknown||nucleic acid binding||nucleus||zinc ion binding||metal ion binding	Unknown [-]	fc13a09.x1 Zebrafish WashU MPIMG EST Danio rerio cDNA clone IMAGE:3721240 3', mRNA sequence.	pir:A42750		PROTGI=284373; PROTID=pir:A42750; PCT=55.56; ALN=453	ref:NP_058585.1		PROTGI=8393617; PROTID=ref:NP_058585.1; PCT=50.67; ALN=453	Hs.89584	Insulinoma-associated 1	Mm.133153	CDNA sequence BC024760	323882	zgc:63866	LG 17
AW281627	Dr.7450	CDNA clone IMAGE:6799414			Unknown [-]	fj54g08.x1 zebrafish adult brain Danio rerio cDNA 3', mRNA sequence.	ref:NP_060654.1		PROTGI=8922601; PROTID=ref:NP_060654.1; PCT=89.78; ALN=186	ref:NP_080287.1		PROTGI=13385518; PROTID=ref:NP_080287.1; PCT=89.78; ALN=186	Hs.250009||Hs.497399	ADP-ribosylation factor-like 10C||ADP-ribosylation factor-like 10B	Mm.174998||Mm.271178	ADP-ribosylation factor-like 10B||ADP-ribosylation factor-like 10C
BM182563	Dr.47286	Transcribed locus			Unknown [-]	fv59d05.y1 Sugano SJD adult male Danio rerio cDNA clone 5412896 5' similar to SW:APC1_MOUSE P34928 APOLIPOPROTEIN C-I PRECURSOR ;, mRNA sequence.	pir:LPHUC1		PROTGI=71801; PROTID=pir:LPHUC1; PCT=34; ALN=79	sp:P34928		PROTGI=461522; PROTID=sp:P34928; PCT=36; ALN=84
BG305705	Dr.11145	Transcribed locus			Unknown [-]	fm08d03.x1 Zebrafish adult retina cDNA Danio rerio cDNA clone 4145693 3', mRNA sequence.
BM024636	Dr.9903	Guanine nucleotide binding protein (G protein), beta 5	gnb5	signal transducer activity||heterotrimeric G-protein complex||G-protein coupled receptor protein signaling pathway	Unknown [-]	fu70d03.x1 zebrafish adult brain Danio rerio cDNA clone 5334940 3', mRNA sequence.	sp:O14775		PROTGI=3023845; PROTID=sp:O14775; PCT=89.24; ALN=353	ref:NP_034443.1		PROTGI=6754018; PROTID=ref:NP_034443.1; PCT=84.81; ALN=395	Hs.155090||Hs.548489	Guanine nucleotide binding protein (G protein), beta 5||Transcribed locus, weakly similar to NP_034443.1 guanine nucleotide-binding protein, beta-5 subunit; hug; flail; flailer [Mus musculus]	Mm.17604	RIKEN cDNA A930005C09 gene	393719	guanine nucleotide binding protein (G protein), beta 5
AW116195	Dr.24341	Zgc:76953	zgc:76953	legumain activity||cysteine-type endopeptidase activity||proteolysis and peptidolysis||cellular component unknown	Unknown [-]	fi12d08.x1 Sugano Kawakami zebrafish DRA Danio rerio cDNA clone 2600943 3', mRNA sequence.	sp:Q99538		PROTGI=2842759; PROTID=sp:Q99538; PCT=65.82; ALN=431	ref:NP_035305.1		PROTGI=7242187; PROTID=ref:NP_035305.1; PCT=64.91; ALN=434	Hs.18069	Legumain	Mm.17185	Legumain	406625	zgc:76953
BI846374	Dr.3795	Wu:fc44a11	wu:fc44a11		Unknown [-]	fq46c10.x4 Zebrafish adult olfactory Danio rerio cDNA clone 4879098 3', mRNA sequence.	ref:NP_113645.1		PROTGI=13899295; PROTID=ref:NP_113645.1; PCT=36.56; ALN=90	ref:NP_075543.1		PROTGI=12746434; PROTID=ref:NP_075543.1; PCT=27.14; ALN=180	Hs.521295	LR8 protein	Mm.28385	RIKEN cDNA 1810009M01 gene	324811	wu:fc44a11	LG 16
BI672301	Dr.28235	Zgc:65794	zgc:65794	actin binding||smooth muscle contraction||cellular component unknown	Unknown [-]	ft37h03.x1 Gong zebrafish testis Danio rerio cDNA clone 5153116 3', mRNA sequence.	pir:JC4906		PROTGI=2119340; PROTID=pir:JC4906; PCT=75.86; ALN=290	pir:S31485		PROTGI=346663; PROTID=pir:S31485; PCT=77.35; ALN=287	Hs.169718||Hs.535022||Hs.546706	Calponin 2||Similar to calponin 2 isoform b; neutral calponin; calponin H2, smooth muscle||Similar to h2-calponin	Mm.157770	Calponin 2	406658	zgc:65794
AI793830	Dr.31082	Zgc:86751	zgc:86751	biological process unknown||molecular function unknown||cellular component unknown	Unknown [-]	fc54f11.x1 Zebrafish WashU MPIMG EST Danio rerio cDNA clone IMAGE:3725229 3' similar to contains Alu repetitive element ;contains element L1 repetitive element ;, mRNA sequence.	pir:A56211		PROTGI=1362904; PROTID=pir:A56211; PCT=78.12; ALN=158	sp:Q9R0Q7		PROTGI=8928249; PROTID=sp:Q9R0Q7; PCT=77.50; ALN=158	Hs.50425||Hs.512039||Hs.518940	Unactive progesterone receptor, 23 kD||Similar to unactive progesterone receptor, 23 kD; likely ortholog of mouse telomerase binding protein, p23||Similar to unactive progesterone receptor, 23 kD; likely ortholog of mouse telomerase binding protein, p23	Mm.22421||Mm.305816	PREDICTED: Mus musculus similar to Sid3177p (LOC434056), mRNA||Telomerase binding protein, p23	415227	zgc:86751
AI793903	Dr.3264	Wu:fc55h04	wu:fc55h04		Unknown [-]	fc55h04.x1 Zebrafish WashU MPIMG EST Danio rerio cDNA clone IMAGE:3725335 3', mRNA sequence.	sp:O15066		PROTGI=3913958; PROTID=sp:O15066; PCT=60.64; ALN=180	sp:P28741		PROTGI=125403; PROTID=sp:P28741; PCT=88.65; ALN=181					325118	wu:fc55h04	LG 14
BM023695	Dr.14073	Wu:fj78f01	wu:fj78f01		Unknown [-]	fu67b06.x1 zebrafish adult brain Danio rerio cDNA clone 5334467 3', mRNA sequence.	pir:I39062		PROTGI=2119332; PROTID=pir:I39062; PCT=52.73; ALN=211	ref:NP_038542.1		PROTGI=7305037; PROTID=ref:NP_038542.1; PCT=53.77; ALN=204	Hs.274122	Erythrocyte membrane protein band 4.9 (dematin)	Mm.210863	Erythrocyte protein band 4.9	337492	wu:fj78f01	LG 10
AI477055	Dr.30259	Proteasome (prosome, macropain) 26S subunit, non-ATPase, 11	psmd11	binding||cytosol||protein complex	Unknown [-]	fb55b06.x1 Zebrafish WashU MPIMG EST Danio rerio cDNA clone IMAGE:3715763 3', mRNA sequence.	pir:JC6524		PROTGI=7451898; PROTID=pir:JC6524; PCT=91.23; ALN=422				Hs.443379	Proteasome (prosome, macropain) 26S subunit, non-ATPase, 11	Mm.260539||Mm.315354	Proteasome (prosome, macropain) 26S subunit, non-ATPase, 11||Similar to proteasome 26S non-ATPase subunit 11	322265	proteasome (prosome, macropain) 26S subunit, non-ATPase, 11	LG 12
AI793909	Dr.4316	Wu:fb95f11	wu:fb95f11		Unknown [-]	fc56a01.x1 Zebrafish WashU MPIMG EST Danio rerio cDNA clone IMAGE:3725352 3', mRNA sequence.											323342	wu:fb95f11	LG 23
BI427908	Dr.16726	Transcribed locus, weakly similar to XP_415454.1 PREDICTED: similar to Netrin-G2a [Gallus gallus]			Unknown [-]	fr75d08.y1 zebrafish adult brain Danio rerio cDNA clone 4966694 5' similar to TR:O95898 O95898 UNKNOWN ;, mRNA sequence.				ref:NP_109624.1		PROTGI=13507636; PROTID=ref:NP_109624.1; PCT=61.11; ALN=69	Hs.211236	Netrin G1	Mm.39262	RIKEN cDNA A930010C08 gene
BI891913	Dr.13517	Zgc:112220		biological process unknown||molecular function unknown||cellular component unknown	Unknown [-]	ZF637-3-001168 Zebrafish shield stage whole embryo cDNA library MPMGp637 Danio rerio cDNA clone MPMGp637_19C12;MPMGp637C1219 5', mRNA sequence.	ref:NP_002361.1		PROTGI=4505087; PROTID=ref:NP_002361.1; PCT=100.00; ALN=144	sp:P50606		PROTGI=6166550; PROTID=sp:P50606; PCT=100.00; ALN=144	Hs.421576	Mago-nashi homolog, proliferation-associated (Drosophila)	Mm.808	Mago-nashi homolog, proliferation-associated (Drosophila)	550395	zgc:112220
BI886229					Unknown [-]	ZF637-1-000484 Zebrafish shield stage whole embryo cDNA library MPMGp637 Danio rerio cDNA clone MPMGp637_12M10;MPMGp637M1012 5', mRNA sequence.
BI982384	Dr.16768	Tryptophan rich basic protein	wrb		Unknown [-]	fu61a10.x1 zebrafish adult brain Danio rerio cDNA clone 5333683 3' similar to SW:WRB_HUMAN O00258 TRYPTOPHAN-RICH PROTEIN ;, mRNA sequence.	sp:O00258		PROTGI=12643986; PROTID=sp:O00258; PCT=71.34; ALN=164				Hs.198308	Tryptophan rich basic protein	Mm.255063	Tryptophan rich basic protein	335756	tryptophan rich basic protein	LG 15
BI428494	Dr.11059	Zgc:109987		biological process unknown||molecular function unknown||cellular component unknown	Unknown [-]	fr84g05.y1 zebrafish adult brain Danio rerio cDNA clone 4967601 5' similar to SW:VATM_HUMAN O15342 VACUOLAR ATP SYNTHASE SUBUNIT H ;, mRNA sequence.	sp:O15342		PROTGI=3024811; PROTID=sp:O15342; PCT=67.50; ALN=80	ref:NP_079548.1		PROTGI=13384606; PROTID=ref:NP_079548.1; PCT=67.50; ALN=80	Hs.351612	Chromosome 7 open reading frame 32	Mm.30214	RIKEN cDNA 0610006O14 gene	553767	zgc:109987
AW233763	Dr.7822	ATPase, H+ transporting, lysosomal accessory protein 2	atp6ap2		Unknown [-]	fj41h07.x1 zebrafish adult brain Danio rerio cDNA 3' similar to TR:O75787 O75787 PUTATIVE VACUOLAR PROTON ATPASE MEMBRANE SECTOR ASSOCIATED PROTEIN M8-9. ;contains element OFR repetitive element ;, mRNA sequence.	ref:NP_005756.2		PROTGI=15011918; PROTID=ref:NP_005756.2; PCT=68.77; ALN=347				Hs.495960	ATPase, H+ transporting, lysosomal accessory protein 2	Mm.25148	ATPase, H+ transporting, lysosomal accessory protein 2	406296	ATPase, H+ transporting, lysosomal accessory protein 2	LG 22
AI545016	Dr.39150	Wu:fb73f07	wu:fb73f07		Unknown [-]	fb73f07.x1 Zebrafish WashU MPIMG EST Danio rerio cDNA clone IMAGE:3717541 3', mRNA sequence.											322800	wu:fb73f07	LG 17
AI721361	Dr.30110	Zgc:92563	zgc:92563	amino acid-polyamine transporter activity||transport||amino acid transport||amino acid permease activity||membrane||integral to membrane	Unknown [-]	fd18g09.x1 Sugano Kawakami zebrafish DRA Danio rerio cDNA clone 2351968 3', mRNA sequence.	sp:P30825		PROTGI=1706185; PROTID=sp:P30825; PCT=69.01; ALN=213	ref:NP_031541.1		PROTGI=6671600; PROTID=ref:NP_031541.1; PCT=72.38; ALN=210	Hs.175220	Solute carrier family 7 (cationic amino acid transporter, y+ system), member 3	Mm.5140	Solute carrier family 7 (cationic amino acid transporter, y+ system), member 3	492363	zgc:92563
AI721507	Dr.3075	Translocase of outer mitochondrial membrane 34	tomm34	binding	Unknown [-]	fc28e07.x1 Zebrafish WashU MPIMG EST Danio rerio cDNA clone IMAGE:3722724 3', mRNA sequence.	ref:NP_078880.1		PROTGI=13375809; PROTID=ref:NP_078880.1; PCT=26.12; ALN=291	ref:NP_080272.1		PROTGI=13385500; PROTID=ref:NP_080272.1; PCT=52.16; ALN=297	Hs.492373	Sperm associated antigen 1	Mm.295539	Sperm associated antigen 1	323361	translocase of outer mitochondrial membrane 34	LG 9
AI942574	Dr.15424	Actin related protein 2/3 complex, subunit 5A	arpc5a	cytoskeleton||regulation of actin filament polymerization	Unknown [-]	fc73b05.y1 Zebrafish WashU MPIMG EST Danio rerio cDNA clone IMAGE:3726993 5', mRNA sequence.	sp:O15511		PROTGI=3121767; PROTID=sp:O15511; PCT=80.79; ALN=150	ref:NP_080645.1		PROTGI=13385866; PROTID=ref:NP_080645.1; PCT=80.13; ALN=150	Hs.132499	Actin related protein 2/3 complex, subunit 5-like	Mm.38155	Actin related protein 2/3 complex, subunit 5-like	336504	actin related protein 2/3 complex, subunit 5A	LG 4
AI437355	Dr.23671	Wu:fb30e12	wu:fb30e12		Unknown [-]	fb30e12.x1 Zebrafish WashU MPIMG EST Danio rerio cDNA clone IMAGE:3713422 3', mRNA sequence.	sp:Q9UJU3		PROTGI=8134849; PROTID=sp:Q9UJU3; PCT=44.94; ALN=178	pir:I48668		PROTGI=2137871; PROTID=pir:I48668; PCT=47.34; ALN=169	Hs.466891	Zinc finger protein 233	Mm.295595||Mm.359636	Zinc finger protein 235||Similar to zinc finger protein ZFP235	321704	wu:fb30e12	LG 15
BI325658	Dr.8802	Wu:fc83g12	wu:fc83g12		Unknown [-]	fr41h12.x1 zebrafish adult brain Danio rerio cDNA clone 4956166 3', mRNA sequence.											325507	wu:fc83g12	LG 13
BI880278	Dr.12873	Transcribed locus, moderately similar to NP_766205.1 zinc finger protein 523; cDNA sequence BC025615 [Mus musculus]			Unknown [-]	fm75a02.x1 Zebrafish adult retina cDNA Danio rerio cDNA clone 4201226 3' similar to TR:Q9UGZ6 Q9UGZ6 DJ329A5.2 ;, mRNA sequence.	pir:A44256		PROTGI=2136421; PROTID=pir:A44256; PCT=84.95; ALN=186	ref:NP_033307.1		PROTGI=6678149; PROTID=ref:NP_033307.1; PCT=77.72; ALN=202	Hs.388024	Zinc finger protein 76 (expressed in testis)	Mm.267359	Zinc finger protein 523
BI985003	Dr.39455	Transcribed locus, weakly similar to XP_429154.1 PREDICTED: similar to solute carrier family 16, member 6; monocarboxylate transporter 6 [Gallus gallus]			Unknown [-]	fu13d05.y3 Campbell zebrafish ovary Danio rerio cDNA clone 5305017 5' similar to SW:MOT6_HUMAN O15403 MONOCARBOXYLATE TRANSPORTER 6 ;, mRNA sequence.	ref:NP_004722.1		PROTGI=4759120; PROTID=ref:NP_004722.1; PCT=39; ALN=186	sp:O70451		PROTGI=6225704; PROTID=sp:O70451; PCT=39; ALN=186	Hs.270285	Solute carrier 16 (monocarboxylic acid transporters), member 8	Mm.6212	Solute carrier family 16 (monocarboxylic acid transporters), member 8
BI983402					Unknown [-]	ft71c03.x1 Gong zebrafish ovary Danio rerio cDNA clone 5158660 3', mRNA sequence.
BI429440	Dr.30853	Zgc:85981	zgc:85981	carboxypeptidase A activity||proteolysis and peptidolysis||cellular component unknown	Unknown [-]	fr69g03.y1 zebrafish adult brain Danio rerio cDNA clone 4966084 5' similar to SW:CBPH_LOPAM P37892 CARBOXYPEPTIDASE H PRECURSOR ;, mRNA sequence.	pir:S09489		PROTGI=105547; PROTID=pir:S09489; PCT=82.80; ALN=436	sp:Q00493		PROTGI=3287958; PROTID=sp:Q00493; PCT=82.11; ALN=436	Hs.75360	Carboxypeptidase E	Mm.31395	Carboxypeptidase E	407979	zgc:85981
BI710046	Dr.15814	Transcribed locus, weakly similar to NP_758455.1 mitochondrial ribosomal protein L54 [Homo sapiens]			Unknown [-]	ft52f01.y1 Gong zebrafish ovary Danio rerio cDNA clone 5154193 5' similar to TR:Q9W2M8 Q9W2M8 CG9353 PROTEIN. ;, mRNA sequence.				ref:NP_079593.1		PROTGI=13384682; PROTID=ref:NP_079593.1; PCT=61.17; ALN=103	Hs.356578	Mitochondrial ribosomal protein L54	Mm.43397	Mitochondrial ribosomal protein L54
BG737292	Dr.24347	Transcribed locus			Unknown [-]	fo98e03.y1 zebrafish gridded kidney Danio rerio cDNA clone 4728268 5', mRNA sequence.
AI545021	Dr.31981	Wu:fa11a05	wu:fa11a05		Unknown [-]	fb73f12.x1 Zebrafish WashU MPIMG EST Danio rerio cDNA clone IMAGE:3717551 3' similar to TR:Q28297 Q28297 BETA-SPECTRIN ;, mRNA sequence.	sp:Q01082		PROTGI=2493434; PROTID=sp:Q01082; PCT=73.76; ALN=140	sp:Q62261		PROTGI=2493435; PROTID=sp:Q62261; PCT=70.21; ALN=140	Hs.26915||Hs.503178||Hs.550902	Spectrin, beta, non-erythrocytic 2||Spectrin, beta, non-erythrocytic 1||Transcribed locus, strongly similar to XP_510006.1 PREDICTED: similar to muscle beta spectrin [Pan troglodytes]	Mm.32881||Mm.123110||Mm.329668	Similar to spectrin beta 1||Spectrin beta 2||Spectrin beta 3	334968	wu:fa11a05	LG 11
X12802				cell fate specification||DNA binding||transcription factor activity||nucleus||transcription||regulation of transcription, DNA-dependent||development||brain development	Unknown [0000000]	Zebrafish mRNA for homeotic protein ZF-21., codon_start = 1, product = ZF-21 gene product, location = join(54..633,1250..1497), name = CDS, db_xref = SWISS-PROT:P09014, protein_id = CAA31290.1											30317	homeo box B5a
BI887978					Unknown [-]	ZF637-1-002233 Zebrafish shield stage whole embryo cDNA library MPMGp637 Danio rerio cDNA clone MPMGp637_10A9;MPMGp637A0910 5', mRNA sequence.
BM070919	Dr.5151	Protein tyrosine phosphatase, receptor type, N polypeptide 2, like	ptprn2		Unknown [-]	fv02b10.x1 zebrafish adult brain Danio rerio cDNA clone 5385187 3', mRNA sequence.	ref:NP_002838.1		PROTGI=11386149; PROTID=ref:NP_002838.1; PCT=53.00; ALN=185	sp:P80560		PROTGI=2829685; PROTID=sp:P80560; PCT=55.50; ALN=185	Hs.490789	Protein tyrosine phosphatase, receptor type, N polypeptide 2	Mm.342204	RIKEN cDNA 4930425H11 gene	368271	protein tyrosine phosphatase, receptor type, N polypeptide 2, like
BI879886	Dr.12827	Transcribed locus, weakly similar to NP_055747.1 neuroligin 1 [Homo sapiens]			Unknown [-]	fm66g10.x1 Zebrafish adult retina cDNA Danio rerio cDNA clone 4200403 3', mRNA sequence.	ref:NP_055708.1		PROTGI=7662400; PROTID=ref:NP_055708.1; PCT=63.38; ALN=209				Hs.21107||Hs.439199||Hs.549114	Neuroligin 4, X-linked||Neuroligin 4, Y-linked||Neuroligin 1	Mm.316080	RIKEN cDNA A830010M09 gene
AA495154					Unknown [-]	fa04a07.s1 Zebrafish ICRFzfls Danio rerio cDNA clone 1M4 3' similar to contains element L1 repetitive element ;, mRNA sequence.											334798	wu:fa04a07
BE693122	Dr.2273	Zgc:63981	zgc:63981	biological process unknown||N-acetyltransferase activity||cellular component unknown	Unknown [-]	zeh0223r Zebrafish Embryonic Heart cDNA Library Danio rerio cDNA clone zeh0223 3', mRNA sequence.	ref:NP_003482.1		PROTGI=10835057; PROTID=ref:NP_003482.1; PCT=77.59; ALN=228	ref:NP_063923.1		PROTGI=9845236; PROTID=ref:NP_063923.1; PCT=78.72; ALN=228	Hs.330986||Hs.433291	Hypothetical protein MGC10646||ARD1 homolog A, N-acetyltransferase (S. cerevisiae)	Mm.172411||Mm.305796||Mm.319772||Mm.369692	DNA segment, Chr 18, Wayne State University 98, expressed||N-acetyltransferase ARD1 homolog (S. cerevisiae)||Similar to DNA segment, Chr 18, Wayne State University 98, expressed||Transcribed locus	406643	ARD1 homolog a, N-acetyltransferase	LG 23
BI890045	Dr.17133	PERP, TP53 apoptosis effector	perp	response to UV||regulation of apoptosis	Unknown [-]	ZF637-2-001800 Zebrafish shield stage whole embryo cDNA library MPMGp637 Danio rerio cDNA clone MPMGP637_4I3;MPMGP637I034 5', mRNA sequence.	ref:NP_113630.1		PROTGI=13899273; PROTID=ref:NP_113630.1; PCT=30.23; ALN=163	ref:NP_071315.1		PROTGI=11528520; PROTID=ref:NP_071315.1; PCT=46.88; ALN=182	Hs.520421||Hs.534262	PERP, TP53 apoptosis effector||Hypothetical gene supported by AK098314	Mm.28209	PERP, TP53 apoptosis effector	494479	PERP, TP53 apoptosis effector
BE693123	Dr.38702	Hm:zeh0225r			Unknown [-]	zeh0225r Zebrafish Embryonic Heart cDNA Library Danio rerio cDNA clone zeh0225 3', mRNA sequence.											503823	hm:zeh0225r
BI882964	Dr.13085	Transcribed locus			Unknown [-]	fn01e03.x1 Zebrafish Research Genetics C32 fin Danio rerio cDNA clone 4469069 3', mRNA sequence.
AI588216	Dr.3062	Zgc:112982		biological process unknown||molecular function unknown||cellular component unknown	Unknown [-]	fb97g11.x1 Zebrafish WashU MPIMG EST Danio rerio cDNA clone IMAGE:3719876 3', mRNA sequence.							Hs.28896	Chromosome X open reading frame 23	Mm.296254	RIKEN cDNA A830080D01 gene	503771	zgc:112982
BI705511	Dr.9278	Zgc:55790	zgc:55790	hexokinase activity||ATP binding||glycolysis||cellular component unknown||kinase activity||transferase activity	Unknown [-]	fl52d01.x1 Sugano Kawakami zebrafish DRA Danio rerio cDNA clone 3817392 3', mRNA sequence.	pdb:1HKB		PROTGI=3319075; PROTID=pdb:1HKB; PCT=85.56; ALN=914	pir:A35244		PROTGI=109966; PROTID=pir:A35244; PCT=83.00; ALN=912	Hs.1270||Hs.370365||Hs.406266||Hs.522988	Glucokinase (hexokinase 4, maturity onset diabetes of the young 2)||Hexokinase 1||Hexokinase 2||Hexokinase domain containing 1	Mm.196605||Mm.213213||Mm.220358||Mm.255848	Hexokinase 1||Hexokinase domain containing 1||Glucokinase||Hexokinase 2	406791	zgc:55790	LG 13
AW116422	Dr.6589	Wu:fe06f11	wu:fe06f11		Unknown [-]	fi16c08.x1 Sugano Kawakami zebrafish DRA Danio rerio cDNA clone 2601326 3', mRNA sequence.	ref:NP_057687.1		PROTGI=7706137; PROTID=ref:NP_057687.1; PCT=59.92; ALN=259				Hs.483473	Chromosome 5 open reading frame 5	Mm.292258	RIKEN cDNA 2610024E20 gene	326714	wu:fe06f11	LG 14
AI588147					Unknown [-]	fb96g05.x1 Zebrafish WashU MPIMG EST Danio rerio cDNA clone IMAGE:3719768 3', mRNA sequence.
AW116425	Dr.2741	Retinoblastoma binding protein 4	rbb4		Unknown [-]	fi16c11.x1 Sugano Kawakami zebrafish DRA Danio rerio cDNA clone 2601332 3' similar to SW:RB48_HUMAN Q09028 CHROMATIN ASSEMBLY FACTOR 1 P48 SUBUNIT ;, mRNA sequence.	pir:S36112		PROTGI=480008; PROTID=pir:S36112; PCT=97.17; ALN=424	prf:2201425A		PROTGI=1585656; PROTID=prf:2201425A; PCT=96.93; ALN=424	Hs.16003||Hs.495755	Retinoblastoma binding protein 4||Retinoblastoma binding protein 7	Mm.12145||Mm.270186	Retinoblastoma binding protein 4||Retinoblastoma binding protein 7	321726	retinoblastoma binding protein 4	LG 19
BI846604					Unknown [-]	fq80g04.x1 Zebrafish neuronal Danio rerio cDNA clone 4886598 3' similar to TR:Q38212 Q38212 R208 AMPICILLINASE GENE MUTATION ;, mRNA sequence.
BM023853					Unknown [-]	fu66b08.y1 zebrafish adult brain Danio rerio cDNA clone 5334470 5', mRNA sequence.
BI710051	Dr.3921	Wu:fc66a05	wu:fc66a05		Unknown [-]	ft52f07.y1 Gong zebrafish ovary Danio rerio cDNA clone 5154205 5', mRNA sequence.											325305	wu:fc66a05	LG 24
AI657777	Dr.17965	Wu:fc17d03	wu:fc17d03		Unknown [-]	fc17d03.y1 Zebrafish WashU MPIMG EST Danio rerio cDNA clone IMAGE:3721637 5', mRNA sequence.	pir:T44500		PROTGI=11287305; PROTID=pir:T44500; PCT=39.72; ALN=212				Hs.113019	Fls485	Mm.122653||Mm.378500	RIKEN cDNA D630042P16 gene||Transcribed locus	324037	wu:fc17d03	LG 14
AW778248	Dr.24214	Sulfotransferase family, cytosolic sulfotransferase 1	sult1st1	catecholamine metabolism||xenobiotic metabolism||sulfotransferase activity||transferase activity	Unknown [-]	fk46b09.y1 Zebrafish 15-19hr embryonic cDNA Danio rerio cDNA 5' similar to TR:Q9Z2T0 Q9Z2T0 SULFOTRANSFERASE. ;, mRNA sequence.	pir:S52794		PROTGI=1082232; PROTID=pir:S52794; PCT=49.32; ALN=290	pir:JE0197		PROTGI=7434968; PROTID=pir:JE0197; PCT=50.00; ALN=288	Hs.142||Hs.460558||Hs.460587||Hs.546304	Sulfotransferase family, cytosolic, 1A, phenol-preferring, member 1||Sulfotransferase family, cytosolic, 1A, phenol-preferring, member 4||Sulfotransferase family, cytosolic, 1A, phenol-preferring, member 3||Sulfotransferase family, cytosolic, 1A, phenol-p	Mm.6824||Mm.17339||Mm.362556	Sulfotransferase family 1D, member 1||Sulfotransferase family 1A, phenol-preferring, member 1||Transcribed locus, weakly similar to XP_526598.1 PREDICTED: similar to sulfotransferase family, cytosolic, 1B, member 1; thyroid hormone sulfotransferase; sulfo	323424	sulfotransferase family, cytosolic sulfotransferase 1	LG 8
BI842251					Unknown [-]	fq84c02.x1 Zebrafish neuronal Danio rerio cDNA clone 4886786 3', mRNA sequence.
AF281003					Unknown [-]	AF281003 Danio rerio library (Hall T) Danio rerio cDNA similar to troponin C, mRNA sequence.
BG728550	Dr.47124	Transcribed locus			Unknown [-]	fo95a06.x1 zebrafish gridded kidney Danio rerio cDNA clone 4727699 3', mRNA sequence.
BI883910	Dr.13143	Transcribed locus			Unknown [-]	fn18f08.x1 Zebrafish WashU MPIMG EST Danio rerio cDNA clone 4490654 3', mRNA sequence.
AW076959	Dr.4157	Triosephosphate isomerase 1b	tpi1b	triose-phosphate isomerase activity||gluconeogenesis||glycolysis||pentose-phosphate shunt||fatty acid biosynthesis||metabolism||lipid biosynthesis||isomerase activity	Unknown [-]	fj33a11.x1 zebrafish adult brain Danio rerio cDNA 3' similar to SW:TPIS_MACMU P15426 TRIOSEPHOSPHATE ISOMERASE ;, mRNA sequence.	prf:0801190A		PROTGI=223374; PROTID=prf:0801190A; PCT=84.02; ALN=244	sp:P17751		PROTGI=2851390; PROTID=sp:P17751; PCT=81.56; ALN=244	Hs.369665||Hs.448998||Hs.524219	Hypothetical protein LOC286016||Similar to Triosephosphate isomerase (TIM)||Triosephosphate isomerase 1	Mm.4222	Triosephosphate isomerase 1	192310	triosephosphate isomerase 1b
BI879029					Unknown [-]	fl96h05.x1 Zebrafish adult retina cDNA Danio rerio cDNA clone 4144760 3', mRNA sequence.
AW420695	Dr.23008	Wu:fj85d05	wu:fj85d05		Unknown [-]	fj85d05.x1 zebrafish gridded kidney Danio rerio cDNA 3', mRNA sequence.											337593	wu:fj85d05	LG 22
BI672329					Unknown [-]	ft38d05.x1 Gong zebrafish testis Danio rerio cDNA clone 5152929 3' similar to contains element MER1 repetitive element ;, mRNA sequence.
BI891793	Dr.22476	Si:rp71-46j2.8	si:rp71-46j2.8		Unknown [-]	ZF637-3-001048 Zebrafish shield stage whole embryo cDNA library MPMGp637 Danio rerio cDNA clone MPMGp637_19C4;MPMGp637C0419 5', mRNA sequence.	sp:Q13324		PROTGI=6226847; PROTID=sp:Q13324; PCT=50.00; ALN=80	pir:A56726		PROTGI=1083267; PROTID=pir:A56726; PCT=71.05; ALN=38	Hs.546246	Corticotropin releasing hormone receptor 2	Mm.236081	Corticotropin releasing hormone receptor 2	368434	si:rp71-46j2.8
BM026331					Unknown [-]	ft05d10.y3 Zebrafish neuronal Danio rerio cDNA clone 5080746 5', mRNA sequence.
BI891869	Dr.40865	Transcribed locus			Unknown [-]	ZF637-3-001124 Zebrafish shield stage whole embryo cDNA library MPMGp637 Danio rerio cDNA clone MPMGp637_19G9;MPMGp637G0919 5', mRNA sequence.	ref:NP_066999.1		PROTGI=10863975; PROTID=ref:NP_066999.1; PCT=37.62; ALN=94	ref:NP_067306.1		PROTGI=10946644; PROTID=ref:NP_067306.1; PCT=38.24; ALN=94	Hs.283963	Glucose-6-phosphatase, catalytic, 2	Mm.140768	Glucose-6-phosphatase, catalytic, 2
Down-regulated genes
AW117160	Dr.7666	Transcribed locus, weakly similar to XP_379276.2 PREDICTED: hypothetical protein XP_379276 [Homo sapiens]			Unknown [-]	fe36g04.x1 Zebrafish WashU MPIMG EST Danio rerio cDNA clone IMAGE:3740982 3' similar to contains element MER29 repetitive element ;, mRNA sequence.
BI884972	Dr.2731	Wu:fc54g04	wu:fc54g04	protein kinase activity||protein serine/threonine kinase activity||protein-tyrosine kinase activity||ATP binding||protein amino acid phosphorylation||intracellular signaling cascade||kinase activity	Unknown [-]	fo70a05.y1 zebrafish gridded kidney Danio rerio cDNA clone 4725392 5' similar to TR:Q90993 Q90993 NON-TYROSIN PROTEIN KINASE ;, mRNA sequence.	sp:P12931		PROTGI=125711; PROTID=sp:P12931; PCT=82.81; ALN=534	pir:A43610		PROTGI=110877; PROTID=pir:A43610; PCT=82.14; ALN=534	Hs.194148	V-yes-1 Yamaguchi sarcoma viral oncogene homolog 1	Mm.4558	Yamaguchi sarcoma viral (v-yes) oncogene homolog 1	325084	wu:fc54g04	LG 23
BG799694	Dr.29157	Transcribed locus, moderately similar to XP_545645.1 PREDICTED: similar to Tubulin tyrosine ligase-like protein 4 [Canis familiaris]			Unknown [-]	fp12f02.y1 zebrafish gridded kidney Danio rerio cDNA clone 4729467 5' similar to TR:Q14679 Q14679 KIAA0173 PROTEIN. ;, mRNA sequence.	ref:NP_055455.1		PROTGI=7661970; PROTID=ref:NP_055455.1; PCT=77.12; ALN=236				Hs.471405	Tubulin tyrosine ligase-like family, member 4	Mm.260714	Tubulin tyrosine ligase-like family, member 4
AW454561					Unknown [-]	zehl1710 Zebrafish Embryonic Heart cDNA Library Danio rerio cDNA 5', mRNA sequence.
AI794447	Dr.5984	Wu:fb99d03	wu:fb99d03		Unknown [-]	fc44e05.y1 Zebrafish WashU MPIMG EST Danio rerio cDNA clone IMAGE:3724256 5', mRNA sequence.	ref:NP_060413.1		PROTGI=8923651; PROTID=ref:NP_060413.1; PCT=72.78; ALN=158				Hs.525348||Hs.535496	F-box protein 34||Transcribed locus, strongly similar to NP_060413.2 F-box only protein 34 [Homo sapiens]	Mm.11935||Mm.347606	F-box only protein 34||Similar to Fbxo34 protein	323474	wu:fb99d03	LG 17
BI846940	Dr.12437	Zgc:65831	zgc:65831	transcription factor activity||regulation of transcription, DNA-dependent||cellular component unknown	Unknown [-]	fp90e10.y4 Zebrafish adult retina cDNA Danio rerio cDNA clone 4789339 5' similar to TR:Q9Z2S7 Q9Z2S7 GLUCOCORTICOID-INDUCED LEUCINE ZIPPER GILZ PROTEIN. ;, mRNA sequence.	sp:Q99576		PROTGI=14195584; PROTID=sp:Q99576; PCT=81.40; ALN=129	sp:Q9Z2S7		PROTGI=14194765; PROTID=sp:Q9Z2S7; PCT=79.23; ALN=130	Hs.522074	TSC22 domain family 3	Mm.22216	TSC22 domain family 3	393541	zgc:65831
BI708290	Dr.7751	NADH dehydrogenase (ubiquinone) 1 alpha subcomplex, 6	ndufa6	mitochondrial inner membrane||electron transport||oxidoreductase activity, acting on NADH or NADPH	Unknown [-]	ft45f08.y1 Gong zebrafish ovary Danio rerio cDNA clone 5153798 5' similar to SW:NB4M_BOVIN Q02366 NADH-UBIQUINONE OXIDOREDUCTASE B14 SUBUNIT ;, mRNA sequence.	sp:P56556		PROTGI=3334270; PROTID=sp:P56556; PCT=71.88; ALN=128	ref:NP_080263.1		PROTGI=13385492; PROTID=ref:NP_080263.1; PCT=73.85; ALN=124	Hs.274416	NADH dehydrogenase (ubiquinone) 1 alpha subcomplex, 6, 14kDa	Mm.27570	NADH dehydrogenase (ubiquinone) 1 alpha subcomplex, 6 (B14)	393943	NADH dehydrogenase (ubiquinone) 1 alpha subcomplex, 6
AF277173	Dr.10442	Makorin, ring finger protein, 1	mkrn1	ubiquitin ligase complex||nucleic acid binding||ubiquitin-protein ligase activity||zinc ion binding||oxidoreductase activity||protein ubiquitination	cell growth and/or maintenance [0008151]	Danio rerio Makorin RING zinc-finger protein 1 (mkrn1) mRNA, partial cds.	sp:Q9UHC7		PROTGI=17369682; PROTID=sp:Q9UHC7; PCT=64.59; ALN=441	sp:Q9QXP6		PROTGI=17369431; PROTID=sp:Q9QXP6; PCT=68.29; ALN=424	Hs.447831||Hs.490347	Makorin, ring finger protein, 1 pseudogene||Makorin, ring finger protein, 1	Mm.270484||Mm.317070||Mm.348713	Makorin, ring finger protein, 1||Transcribed locus, moderately similar to NP_038474.1 makorin, ring finger protein, 1 [Homo sapiens]||Makorin, ring finger protein 1, pseudogene 1	170782	makorin, ring finger protein, 1
BI887057	Dr.34665	Id:ibd2170	id:ibd2170		Unknown [-]	ZF637-1-001312 Zebrafish shield stage whole embryo cDNA library MPMGp637 Danio rerio cDNA clone MPMGp637_25P18;MPMGp637P1825 5', mRNA sequence.											57950	id:ibd2170	LG 5
BG728815	Dr.3995	Clathrin, heavy polypeptide (Hc)	cltc	clathrin vesicle coat	Unknown [-]	fp03b08.x1 zebrafish gridded kidney Danio rerio cDNA clone 4728518 3', mRNA sequence.	sp:Q00610		PROTGI=1705916; PROTID=sp:Q00610; PCT=94.76; ALN=1680				Hs.368266||Hs.491351	Clathrin, heavy polypeptide-like 1||Clathrin, heavy polypeptide (Hc)	Mm.254588	Clathrin, heavy polypeptide (Hc)	323579	clathrin, heavy polypeptide (Hc)	LG 10
BI877292	Dr.20459	Zgc:56280	zgc:56280	peroxidase activity||glutathione peroxidase activity||response to oxidative stress||cellular component unknown||oxidoreductase activity	Unknown [-]	fl83c04.y1 Sugano Kawakami zebrafish DRA Danio rerio cDNA clone 3820399 5' similar to SW:GSHC_SCHMA Q00277 GLUTATHIONE PEROXIDASE ;, mRNA sequence.	ref:NP_056511.2		PROTGI=15618997; PROTID=ref:NP_056511.2; PCT=50.00; ALN=186	ref:NP_077160.1		PROTGI=13195626; PROTID=ref:NP_077160.1; PCT=51.10; ALN=182	Hs.43728||Hs.289044	Glutathione peroxidase 7||Similar to RIKEN cDNA 2310016C16	Mm.12715||Mm.20164	RIKEN cDNA 2810411K19 gene||Glutathione peroxidase 7	393191	zgc:56280
BI879720	Dr.28186	Transcribed locus			Unknown [-]	fm64f11.x1 Zebrafish adult retina cDNA Danio rerio cDNA clone 4200333 3', mRNA sequence.
BM071886	Dr.9766	Mg:cb01f09	mg:cb01f09	cytochrome-c oxidase activity||electron transport	Unknown [-]	fu89b12.x1 Gong zebrafish ovary Danio rerio cDNA clone 5377895 3' similar to SW:COXA_MOUSE P12787 CYTOCHROME C OXIDASE POLYPEPTIDE VA , MITOCHONDRIAL PRECURSOR ;, mRNA sequence.	sp:P20674		PROTGI=117098; PROTID=sp:P20674; PCT=74.81; ALN=131	sp:P12787		PROTGI=117099; PROTID=sp:P12787; PCT=71.63; ALN=141	Hs.401903	Cytochrome c oxidase subunit Va	Mm.273403	Cytochrome c oxidase, subunit Va	326962	mg:cb01f09	LG 7
AF159135	Dr.8301	Heat shock transcription factor 1	hsf1	DNA binding||transcription factor activity||nucleus||regulation of transcription, DNA-dependent||protein folding||response to unfolded protein	transcription regulation [0006355]	Danio rerio heat shock transcription factor 1b (hsf1) mRNA, complete cds.	sp:Q00613		PROTGI=462333; PROTID=sp:Q00613; PCT=56.45; ALN=516	pir:A40583		PROTGI=109949; PROTID=pir:A40583; PCT=55.87; ALN=507	Hs.521954||Hs.530227||Hs.537045||Hs.547165	Transcribed locus, strongly similar to NP_005517.1 heat shock transcription factor 1 [Homo sapiens]||Heat shock transcription factor 1||Transcribed locus, strongly similar to NP_005517.1 heat shock transcription factor 1 [Homo sapiens]||Transcribed locus,	Mm.347444	Heat shock factor 1	58123	heat shock transcription factor 1
BM026093	Dr.16986	Zgc:109719	C6orf165	biological process unknown||molecular function unknown||cellular component unknown	Unknown [-]	fu74d05.y1 Gong zebrafish testis Danio rerio cDNA clone 5376800 5', mRNA sequence.							Hs.82921	Chromosome 6 open reading frame 165	Mm.27659	RIKEN cDNA 1700003M02 gene	402910	zgc:109719
BG308147	Dr.40827	Transcribed locus, weakly similar to XP_536179.1 PREDICTED: similar to Chromodomain-helicase-DNA-binding protein 2 (CHD-2) [Canis familiaris]			Unknown [-]	fm57g01.y1 Zebrafish adult retina cDNA Danio rerio cDNA clone 4199616 5', mRNA sequence.							Hs.348553	Chromosome 19 open reading frame 33
BM026380	Dr.17022	Transcribed locus			Unknown [-]	ft06g11.y3 Zebrafish neuronal Danio rerio cDNA clone 5080893 5' similar to contains element MIR MIR repetitive element ;, mRNA sequence.
BF157317	Dr.26474	Zgc:64227	zgc:64227	molecular function unknown	Unknown [-]	fl49f02.y1 Sugano Kawakami zebrafish DRA Danio rerio cDNA clone 3817107 5' similar to TR:Q9WU76 Q9WU76 LIPOLYSIS-STIMULATED REMNANT RECEPTOR BETA SUBUNIT. [2] TR:Q9WU75 ;, mRNA sequence.							Hs.98484	Immunoglobulin-like domain containing receptor 1	Mm.17807	Immunoglobulin-like domain containing receptor 1	393364	zgc:64227
BM096461	Dr.17105	Transcribed locus			Unknown [-]	fv30f06.y1 Sugano SJD adult male Danio rerio cDNA clone 5409947 5' similar to SW:EPD_CYPCA P38528 EPENDYMIN PRECURSOR ;, mRNA sequence.	sp:Q9UM22		PROTGI=13124620; PROTID=sp:Q9UM22; PCT=30.65; ALN=179	ref:NP_444422.1		PROTGI=16716493; PROTID=ref:NP_444422.1; PCT=30.65; ALN=179	Hs.416007	Ependymin related protein 1 (zebrafish)	Mm.275054||Mm.358796	Ependymin related protein 2 (zebrafish)||Ependymin related protein 1 (zebrafish)
AW595487	Dr.30839	Ictacalcin	icn	calcium ion binding||calcium ion binding	Unknown [-]	fk31d10.y1 zebrafish fin day1 regeneration Danio rerio cDNA 5' similar to SW:S10I_ICTPU Q91061 ICTACALCIN. ;, mRNA sequence.	sp:P26447		PROTGI=115601; PROTID=sp:P26447; PCT=57.47; ALN=87	sp:P07091		PROTGI=115602; PROTID=sp:P07091; PCT=56.32; ALN=87	Hs.81256	S100 calcium binding protein A4 (calcium protein, calvasculin, metastasin, murine placental homolog)	Mm.3925	S100 calcium binding protein A4	336655	ictacalcin	LG 16
AJ236884	Dr.5479	Retinol binding protein 4, plasma	rbp4	transporter activity||retinoid binding||transport||cellular component unknown	transport [0006810]	Danio rerio mRNA for retinol binding protein.	ref:NP_006735.1		PROTGI=5803139; PROTID=ref:NP_006735.1; PCT=60.87; ALN=181	sp:Q00724		PROTGI=6174963; PROTID=sp:Q00724; PCT=59.43; ALN=175	Hs.50223	Retinol binding protein 4, plasma	Mm.2605	Retinol binding protein 4, plasma	30077	retinol binding protein 4, plasma	LG 24
BI427833	Dr.13301	Zgc:110339		biological process unknown||cellular component unknown||oxidoreductase activity	Unknown [-]	fq93b11.y3 zebrafish fin day3 regeneration Danio rerio cDNA clone 4925925 4925925 5' similar to TR:Q9W3H4 Q9W3H4 CG10964 PROTEIN. ;, mRNA sequence.	sp:Q92781		PROTGI=2492753; PROTID=sp:Q92781; PCT=31.78; ALN=234	ref:NP_059501.1		PROTGI=8567342; PROTID=ref:NP_059501.1; PCT=28.43; ALN=204					550490	zgc:110339
AF202053	Dr.34595	Nucleoside diphosphate kinase-Z2	ndpkz2	nucleoside diphosphate kinase activity||ATP binding||GTP biosynthesis||UTP biosynthesis||CTP biosynthesis||kinase activity||transferase activity	CTP biosynthesis [0006241]	Danio rerio nucleoside diphosphate kinase-Z2 (NDPK-Z2) mRNA, partial cds.	sp:P22392		PROTGI=127983; PROTID=sp:P22392; PCT=79.73; ALN=148	prf:1516349A		PROTGI=226526; PROTID=prf:1516349A; PCT=79.87; ALN=149	Hs.118638||Hs.463456||Hs.512009||Hs.539706	Non-metastatic cells 1, protein (NM23A) expressed in||Non-metastatic cells 2, protein (NM23B) expressed in||Transcribed locus, strongly similar to NP_937818.1 nucleoside-diphosphate kinase 1 isoform a [Homo sapiens]||B-cell neoplasia associated transcript	Mm.1260||Mm.219526||Mm.299813||Mm.325499||Mm.349863	Expressed in non-metastatic cells 2, protein||Mus musculus, clone IMAGE:5367221, mRNA, partial cds||Expressed in non-metastatic cells 1, protein||Down syndrome cell adhesion molecule-like 1||Transcribed locus, strongly similar to NP_937818.1 nucleoside-di	30084	nucleoside diphosphate kinase-Z2
AF285098	Dr.23788	Glutathione S-transferase pi	gstp1	glutathione transferase activity||metabolism||transferase activity	glutathione metabolism [0006749]	Danio rerio glutathione S-transferase pi mRNA, complete cds.	pdb:22GS		PROTGI=4699783; PROTID=pdb:22GS; PCT=60.48; ALN=208	ref:NP_038569.1		PROTGI=10092608; PROTID=ref:NP_038569.1; PCT=60.00; ALN=208	Hs.406056||Hs.523836||Hs.553449	Transcribed locus, strongly similar to NP_000843.1 glutathione transferase; deafness, X-linked 7; fatty acid ethyl ester synthase III [Homo sapiens]||Glutathione S-transferase pi||Transcribed locus, moderately similar to NP_000843.1 glutathione transferas	Mm.272547||Mm.299292||Mm.338181	Glutathione S-transferase, pi 2||Glutathione S-transferase, pi 1||Transcribed locus	79381	glutathione S-transferase pi	LG 14
AI722521	Dr.8696	Zgc:66455	zgc:66455	biological process unknown||calcium ion binding||cellular component unknown	Unknown [-]	fd19d06.x1 Sugano Kawakami zebrafish DRA Danio rerio cDNA clone 2352011 3', mRNA sequence.											393502	zgc:66455
AW128468	Dr.18039	Transcribed locus, moderately similar to NP_008841.2 retinoblastoma-binding protein 6 isoform 1; proliferation potential-related protein; RB-binding Q-protein 1; retinoblastoma-binding protein 6 [Homo sapiens]			Unknown [-]	fe16c08.y1 Zebrafish WashU MPIMG EST Danio rerio cDNA clone IMAGE:3739022 5' similar to TR:Q15290 Q15290 RB PROTEIN BINDING PROTEIN. ;, mRNA sequence.	pir:A57640		PROTGI=2136108; PROTID=pir:A57640; PCT=59.66; ALN=218	pir:T42727		PROTGI=11360378; PROTID=pir:T42727; PCT=65.40; ALN=199	Hs.188553||Hs.290449||Hs.457407||Hs.547778	Retinoblastoma binding protein 6||Transcribed locus, weakly similar to XP_425330.1 PREDICTED: similar to bromodomain containing protein 3; RING3-like gene; bromodomain-containing 3; open reading frame X [Gallus gallus]||LOC441095||Full length insert cDNA	Mm.4480||Mm.127823||Mm.349332||Mm.355700||Mm.365686	Retinoblastoma binding protein 6||Retinoblastoma binding protein 6||Transcribed locus, moderately similar to XP_536929.1 PREDICTED: similar to retinoblastoma-binding protein 6 isoform 2 [Canis familiaris]||PREDICTED: Mus musculus similar to retinoblastoma
BM035965	Dr.34508	Si:xx-184l24.3	si:xx-184l24.3	electron transport||oxidoreductase activity	Unknown [-]	fu14e02.y1 Campbell zebrafish ovary Danio rerio cDNA clone 5305418 5' similar to TR:Q9ZET5 Q9ZET5 FERREDOXIN. ;, mRNA sequence.											368688	si:xx-184l24.3
AY008836	Dr.34605	Midkine-related growth factor b	mdkb	extracellular region||brain development||growth factor activity||secretory pathway	histogenesis and organogenesis [0007397]	Danio rerio midkine-related growth factor Mdk2 (mdk2) mRNA, complete cds.	sp:P21741		PROTGI=127116; PROTID=sp:P21741; PCT=55.40; ALN=138	pir:A35305		PROTGI=110929; PROTID=pir:A35305; PCT=55.86; ALN=145	Hs.371249	Pleiotrophin (heparin binding growth factor 8, neurite growth-promoting factor 1)	Mm.279690	Pleiotrophin	65231	midkine-related growth factor b	LG 25
BI887609					Unknown [-]	ZF637-1-001864 Zebrafish shield stage whole embryo cDNA library MPMGp637 Danio rerio cDNA clone MPMGp637_9E8;MPMGp637E089 5', mRNA sequence.
AF231128	Dr.9928	Death associated protein 1b	dap1b		apoptosis [0006915]	Danio rerio Dap1b (dap1b) mRNA, complete cds.	sp:P51397		PROTGI=1706298; PROTID=sp:P51397; PCT=36; ALN=95				Hs.75189	Death-associated protein	Mm.222867	Death-associated protein	58094	death associated protein 1b
AI601325	Dr.27377	Transcribed locus			Unknown [-]	fc09g02.x1 Zebrafish WashU MPIMG EST Danio rerio cDNA clone IMAGE:3720914 3', mRNA sequence.
BM181776	Dr.28211	Wu:fb96d03	wu:fb96d03	biological process unknown||molecular function unknown||cellular component unknown	Unknown [-]	fv53h04.x1 Sugano SJD adult male Danio rerio cDNA clone 5412342 3' similar to TR:Q9VZM7 Q9VZM7 CG1120 PROTEIN. ;, mRNA sequence.	ref:NP_060612.1		PROTGI=8922525; PROTID=ref:NP_060612.1; PCT=64.62; ALN=601				Hs.512627	Hypothetical protein FLJ10569	Mm.252421	RIKEN cDNA 4921521J11 gene	323368	zgc:111853	LG 18
AI965267	Dr.5607	Wu:fc88g04	wu:fc88g04		Unknown [-]	fc88g04.x1 Zebrafish WashU MPIMG EST Danio rerio cDNA clone IMAGE:3728502 3', mRNA sequence.											386908	GC-rich promoter binding protein 1-like 1	LG 6
BG305680	Dr.9918	Sarcolemma associated protein	slmap		Unknown [-]	fm07h05.x1 Zebrafish adult retina cDNA Danio rerio cDNA clone 4145888 3', mRNA sequence.	ref:NP_009090.1		PROTGI=6005874; PROTID=ref:NP_009090.1; PCT=38.42; ALN=358	ref:NP_114397.1		PROTGI=14030789; PROTID=ref:NP_114397.1; PCT=38.67; ALN=366	Hs.132270||Hs.476432	LOC440958||Sarcolemma associated protein	Mm.36769	Sarcolemma associated protein	393146	sarcolemma associated protein
AI545457	Dr.5495	Wu:fb81e09	wu:fb81e09		Unknown [-]	fb81e09.x1 Zebrafish WashU MPIMG EST Danio rerio cDNA clone IMAGE:3718312 3' similar to contains element L1 repetitive element ;, mRNA sequence.											323095	wu:fb81e09	LG 12
BI891279	Dr.2902	Wu:fb24g06	wu:fb24g06		Unknown [-]	ZF637-3-000534 Zebrafish shield stage whole embryo cDNA library MPMGp637 Danio rerio cDNA clone MPMGp637_13F19;MPMGp637F1913 5', mRNA sequence.	sp:P01034		PROTGI=118183; PROTID=sp:P01034; PCT=33.58; ALN=123	pir:A36163		PROTGI=109759; PROTID=pir:A36163; PCT=31.30; ALN=129					321654	wu:fb24g06	LG 13
AI793487	Dr.29744	Sp8 transcription factor-like	sp8l	nucleic acid binding||double-stranded DNA binding||nucleus||zinc ion binding||embryonic pectoral fin morphogenesis||positive regulation of fibroblast growth factor receptor signaling pathway||metal ion binding	Unknown [-]	fc48e06.x1 Zebrafish WashU MPIMG EST Danio rerio cDNA clone IMAGE:3724642 3', mRNA sequence.	sp:P08047		PROTGI=13638437; PROTID=sp:P08047; PCT=39.94; ALN=293	ref:NP_569725.1		PROTGI=18485518; PROTID=ref:NP_569725.1; PCT=43.68; ALN=406	Hs.195922	Sp8 transcription factor	Mm.51682||Mm.348753	Trans-acting transcription factor 8||Transcribed locus, weakly similar to NP_572579.2 CG1343-PA [Drosophila melanogaster]	324931	sp8 transcription factor-like	LG 16
BG892130	Dr.31062	Zgc:86661	zgc:86661	biological process unknown||molecular function unknown||extracellular matrix (sensu Metazoa)	Unknown [-]	fq91d05.y1 zebrafish fin day3 regeneration Danio rerio cDNA clone 4925985 4925985 5' similar to SW:LUM_CHICK P51890 LUMICAN PRECURSOR ;, mRNA sequence.	ref:NP_002336.1		PROTGI=4505047; PROTID=ref:NP_002336.1; PCT=51.10; ALN=317	ref:NP_032550.1		PROTGI=6678740; PROTID=ref:NP_032550.1; PCT=49.11; ALN=336	Hs.406475	Lumican	Mm.18888	Lumican	415149	zgc:86661
BM104403	Dr.6665	Zgc:66476	zgc:66476	biological process unknown||molecular function unknown||cellular component unknown	Unknown [-]	fv47a10.y1 Sugano SJD adult male Danio rerio cDNA clone 5411610 5' similar to TR:Q9Z179 Q9Z179 SHC BINDING PROTEIN. ;, mRNA sequence.	ref:NP_112195.1		PROTGI=13569897; PROTID=ref:NP_112195.1; PCT=29.64; ALN=493	ref:NP_035499.1		PROTGI=6755508; PROTID=ref:NP_035499.1; PCT=52.31; ALN=648	Hs.123253||Hs.300561	SHC SH2-domain binding protein 1||Transcribed locus, moderately similar to NP_079021.2 SHC SH2-domain binding protein 1 [Homo sapiens]	Mm.37801	Shc SH2-domain binding protein 1	333933	zgc:66476	LG 7
BI880061	Dr.323	Si:ch211-197g15.1	wu:fa10g07		Unknown [-]	fm69c06.x1 Zebrafish adult retina cDNA Danio rerio cDNA clone 4200586 3' similar to TR:Q15584 Q15584 HTGR 1 MRNA. ;, mRNA sequence.	sp:P52272		PROTGI=1710636; PROTID=sp:P52272; PCT=60.85; ALN=263	pir:A56704		PROTGI=1363224; PROTID=pir:A56704; PCT=58.61; ALN=241	Hs.6638	Myelin expression factor 2	Mm.18535||Mm.295608||Mm.299755	Transcribed locus||Expressed sequence BB181834||Myelin basic protein expression factor 2, repressor	334958	si:ch211-197g15.1	LG 22
BI428755	Dr.14056	Transcribed locus, moderately similar to XP_418787.1 PREDICTED: similar to DnaJ (Hsp40) homolog, subfamily C, member 13; RME8 protein [Gallus gallus]			Unknown [-]	fr73a09.x1 zebrafish adult brain Danio rerio cDNA clone 4966192 3' similar to TR:Q93529 Q93529 F18C12.2A PROTEIN. [3] TR:O62178 WP:CE09462 ;, mRNA sequence.							Hs.12707||Hs.518262||Hs.548085||Hs.548841||Hs.548842	DnaJ (Hsp40) homolog, subfamily C, member 13||Transcribed locus, moderately similar to XP_135146.5 DnaJ (Hsp40) homolog, subfamily C, member 13 [Mus musculus]||Transcribed locus, strongly similar to XP_418787.1 PREDICTED: similar to DnaJ (Hsp40) homolog,	Mm.217256||Mm.356273	DnaJ (Hsp40) homolog, subfamily C, member 13||DnaJ (Hsp40) homolog, subfamily C, member 13
AW116205	Dr.4429	TAF5 protein			Unknown [-]	fi12e06.x1 Sugano Kawakami zebrafish DRA Danio rerio cDNA clone 2600962 3' similar to SW:T2D4_HUMAN Q15542 TRANSCRIPTION INITIATION FACTOR TFIID 100 KD SUBUNIT ;, mRNA sequence.	ref:NP_055224.1		PROTGI=7657439; PROTID=ref:NP_055224.1; PCT=36.73; ALN=595	ref:NP_038653.1		PROTGI=7305363; PROTID=ref:NP_038653.1; PCT=28.33; ALN=220	Hs.96103	TAF5 RNA polymerase II, TATA box binding protein (TBP)-associated factor, 100kDa	Mm.301522	TAF5 RNA polymerase II, TATA box binding protein (TBP)-associated factor	553208	TAF5 protein
BM071759	Dr.14831	Zgc:85720	zgc:85720	molecular function unknown||cellular component unknown	Unknown [-]	fu87e04.x1 Gong zebrafish ovary Danio rerio cDNA clone 5377999 3' similar to SW:P532_HUMAN Q13625 P53-BINDING PROTEIN 2 ;, mRNA sequence.	ref:NP_005417.1		PROTGI=4885643; PROTID=ref:NP_005417.1; PCT=60.14; ALN=943	pir:T42713		PROTGI=11276932; PROTID=pir:T42713; PCT=39.78; ALN=93	Hs.436113	Protein phosphatase 1, regulatory (inhibitor) subunit 13B	Mm.313076	Protein phosphatase 1, regulatory (inhibitor) subunit 13B	407983	zgc:85720
BM154921	Dr.15354	Transcribed locus			Unknown [-]	fv91c04.y1 Zebrafish SJD adult male II Danio rerio cDNA clone 5544558 5', mRNA sequence.
BG305182	Dr.28992	Transcribed locus			Unknown [-]	fl95f04.y1 Zebrafish adult retina cDNA Danio rerio cDNA clone 4144639 5', mRNA sequence.
BI885908	Dr.1077	Wu:fb96a12	wu:fb96a12		Unknown [-]	ZF637-1-000163 Zebrafish shield stage whole embryo cDNA library MPMGp637 Danio rerio cDNA clone MPMGp637_6E12;MPMGp637E126 5', mRNA sequence.	sp:P04080		PROTGI=1706278; PROTID=sp:P04080; PCT=50; ALN=93	sp:Q62426		PROTGI=2494022; PROTID=sp:Q62426; PCT=49; ALN=93	Hs.695	Cystatin B (stefin B)	Mm.6095	Cystatin B	323358	wu:fb96a12	LG 21
BI430353	Dr.231	Sp8 transcription factor	sp8	nucleic acid binding||nucleus||zinc ion binding||metal ion binding	Unknown [-]	fq90a01.y3 zebrafish fin day3 regeneration Danio rerio cDNA clone 4925832 4925832 5', mRNA sequence.	pir:S26638		PROTGI=284120; PROTID=pir:S26638; PCT=66.91; ALN=136	ref:NP_569725.1		PROTGI=18485518; PROTID=ref:NP_569725.1; PCT=44.16; ALN=394	Hs.195922	Sp8 transcription factor	Mm.51682||Mm.348753	Trans-acting transcription factor 8||Transcribed locus, weakly similar to NP_572579.2 CG1343-PA [Drosophila melanogaster]	321264	sp8 transcription factor	LG 19
AI544950	Dr.23802	Aldehyde dehydrogenase 9 family, member A1	aldh9a1	metabolism||oxidoreductase activity	Unknown [-]	fb69g02.y1 Zebrafish WashU MPIMG EST Danio rerio cDNA clone IMAGE:3717170 5' similar to SW:DHAG_PIG Q29228 ALDEHYDE DEHYDROGENASE, E3 ISOZYME ;, mRNA sequence.	sp:P49189		PROTGI=1706390; PROTID=sp:P49189; PCT=67.00; ALN=494	ref:NP_064377.1		PROTGI=9910128; PROTID=ref:NP_064377.1; PCT=66.80; ALN=494	Hs.2533	Aldehyde dehydrogenase 9 family, member A1	Mm.330055	Aldehyde dehydrogenase 9, subfamily A1	399481	aldehyde dehydrogenase 9 family, member A1
BI984503					Unknown [-]	fu03d10.y3 Campbell zebrafish ovary Danio rerio cDNA clone 5304235 5', mRNA sequence.
AW826530	Dr.28087	Transcribed locus			Unknown [-]	fk53b05.x1 Zebrafish adult retina cDNA Danio rerio cDNA 3', mRNA sequence.
BI705843	Dr.42459	Zgc:113043		biological process unknown||molecular function unknown||cellular component unknown	Unknown [-]	fp97b02.y1 Zebrafish adult retina cDNA Danio rerio cDNA clone 4789946 5', mRNA sequence.							Hs.488337	Hypothetical protein MGC45441	Mm.123843	Gene model 1028, (NCBI)	541495	coiled-coil domain containing 24
AI942517	Dr.25291	D93 mRNA, 3UTR, partial sequence			Unknown [-]	fc72c05.y1 Zebrafish WashU MPIMG EST Danio rerio cDNA clone IMAGE:3726920 5' similar to TR:O14857 O14857 ZINC FINGER PROTEIN ;, mRNA sequence.	sp:P52742		PROTGI=1731411; PROTID=sp:P52742; PCT=52.10; ALN=167	sp:P08043		PROTGI=125631; PROTID=sp:P08043; PCT=47.90; ALN=167
BM181608	Dr.15072	Transcribed locus, weakly similar to XP_537756.1 PREDICTED: similar to carboxypeptidase D precursor [Canis familiaris]			Unknown [-]	fv51b12.x1 Sugano SJD adult male Danio rerio cDNA clone 5412046 3' similar to TR:O35850 O35850 CARBOXYPEPTIDASE D PRECURSOR. ;, mRNA sequence.	ref:NP_003643.1		PROTGI=4503025; PROTID=ref:NP_003643.1; PCT=38.46; ALN=103	ref:NP_031780.1		PROTGI=6681001; PROTID=ref:NP_031780.1; PCT=39.41; ALN=196	Hs.334873||Hs.446079	Carboxypeptidase M||Carboxypeptidase D	Mm.276736	Carboxypeptidase D
AW078302	Dr.42732	Transcribed locus, weakly similar to XP_342298.2 PREDICTED: similar to CA XIV [Rattus norvegicus]			Unknown [-]	fe47g07.y1 Zebrafish WashU MPIMG EST Danio rerio cDNA clone IMAGE:3742044 5' similar to SW:CAHC_HUMAN O43570 CARBONIC ANHYDRASE XII PRECURSOR ;, mRNA sequence.	pir:I38013		PROTGI=2135876; PROTID=pir:I38013; PCT=43.78; ALN=217	ref:NP_035927.1		PROTGI=6753264; PROTID=ref:NP_035927.1; PCT=47.51; ALN=176	Hs.528988	Carbonic anhydrase XIV	Mm.306954	Carbonic anhydrase 14
AI964225	Dr.30342	CDNA clone MGC:111981 IMAGE:7401032			Unknown [-]	EST269339 zebrafish T0315, Steve Ekker Danio rerio cDNA clone RZBDA17 similar to translation elongation factor 1, beta, mRNA sequence.	pir:S34626		PROTGI=1085404; PROTID=pir:S34626; PCT=54.12; ALN=239	ref:NP_075729.1		PROTGI=12963597; PROTID=ref:NP_075729.1; PCT=55.60; ALN=239
BM181750	Dr.31433	Wu:fb11h10	wu:fb11h10		Unknown [-]	fv53e10.x1 Sugano SJD adult male Danio rerio cDNA clone 5412210 3', mRNA sequence.	sp:Q9NQ38		PROTGI=13959398; PROTID=sp:Q9NQ38; PCT=43.55; ALN=62				Hs.331555	Serine protease inhibitor, Kazal type 5	Mm.35369||Mm.312675	Serine protease inhibitor, Kazal type 5||Hypothetical protein A230091H23	336495	wu:fb11h10	LG 14
BI889228	Dr.15589	Zgc:92628	zgc:92628	molecular function unknown||mitochondrial outer membrane translocase complex||protein targeting||intracellular protein transport	Unknown [-]	ZF637-2-000983 Zebrafish shield stage whole embryo cDNA library MPMGp637 Danio rerio cDNA clone MPMGp637_22N20;MPMGp637N2022 5', mRNA sequence.	pir:S68215		PROTGI=2135752; PROTID=pir:S68215; PCT=86.90; ALN=145	ref:NP_077176.1		PROTGI=13324686; PROTID=ref:NP_077176.1; PCT=87.59; ALN=145	Hs.512250||Hs.515716||Hs.533192||Hs.546699||Hs.547122	Similar to Mitochondrial import receptor subunit TOM20 homolog (Mitochondrial 20 kDa outer membrane protein) (Outer mitochondrial membrane receptor Tom20)||Similar to Translocase of outer mitochondrial membrane 20 homolog||Translocase of outer mitochondri	Mm.6932||Mm.305451||Mm.371829||Mm.373863	Translocase of outer mitochondrial membrane 20 homolog (yeast)||Transcribed locus||Similar to Translocase of outer mitochondrial membrane 20 homolog||Transcribed locus, strongly similar to XP_423972.1 PREDICTED: similar to Mitochondrial import receptor su	436971	zgc:92628
BI887911					Unknown [-]	ZF637-1-002166 Zebrafish shield stage whole embryo cDNA library MPMGp637 Danio rerio cDNA clone MPMGp637_10G4;MPMGp637G0410 5', mRNA sequence.
