# Supplementary material for: Genomewide Expression Analysis in Zebrafish mind bomb Alleles with Pancreas Defects of Different Severity Identifies Putative Notch Responsive Genes
Source: PLoS One. 2008 Jan 23;3(1):e1479. doi: 10.1371/journal.pone.0001479 (PMC2195453; doi:10.1371/journal.pone.0001479)
Supplement: Table S12 — List of significantly expressed genes (q = 0.0) common at all three time points for ta52b mutants. (0.05 MB XLS) [file pone.0001479.s012.xls]

## Sheet: Sheet1
Table S12. List of significantly expressed genes (q=0.0) common at all three time points for ta52b mutants.
Input ID	Unigene ID	Unigene Name	Gene symbol	Gene Ontology	Gene Ontology(Compugen)	Unigene Name(Compugen)	Human_prot_simil_id	Human_simil_descp	Human_prot_identity	Mouse_prot_simil_id	Mouse_simil_descp	Mouse_prot_identity	HomoloGene ID(Human)	HomoloGene Name(Human)	HomoloGene ID(Mouse)	HomoloGene Name(Mouse)	Entrez GeneID	Entrez Gene	Chromosome
Up-regulated genes
BM102193	Dr.16132	Transcribed locus			Unknown [-]	fv14c08.x1 zebrafish adult brain Danio rerio cDNA clone 5386383 3', mRNA sequence.
BG985460	Dr.796	Id:ibd1132	id:ibd1132		Unknown [-]	1132t7 NICHD Zebrafish normalized I Danio rerio cDNA clone 1132, mRNA sequence.				pir:JQ1058		PROTGI=90460; PROTID=pir:JQ1058; PCT=50.75; ALN=67					338250	id:ibd1132
AW421040	Dr.1967	Wu:fb51h06	wu:fb51h06		Unknown [-]	fj90h11.x1 zebrafish gridded kidney Danio rerio cDNA 3', mRNA sequence.	ref:NP_004685.1		PROTGI=4759118; PROTID=ref:NP_004685.1; PCT=56.18; ALN=89				Hs.42645||Hs.463838	Solute carrier family 16 (monocarboxylic acid transporters), member 6||Similar to solute carrier family 16, member 6; monocarboxylate transporter 6	Mm.265874	Solute carrier family 16 (monocarboxylic acid transporters), member 6	322159	wu:fb51h06	LG 3
AI522669	Dr.12110	Sterol-C4-methyl oxidase-like	sc4mol	catalytic activity||metabolism	Unknown [-]	fb59g06.x1 Zebrafish WashU MPIMG EST Danio rerio cDNA clone IMAGE:3716218 3', mRNA sequence.	sp:Q15800		PROTGI=2498340; PROTID=sp:Q15800; PCT=80.07; ALN=286	ref:NP_079712.1		PROTGI=13384836; PROTID=ref:NP_079712.1; PCT=75.87; ALN=286	Hs.105269	Sterol-C4-methyl oxidase-like	Mm.30119	Sterol-C4-methyl oxidase-like	406662	sterol-C4-methyl oxidase-like	LG 1
BM071271	Dr.16088	Hypothetical protein LOC553403			Unknown [-]	fv05d01.x1 zebrafish adult brain Danio rerio cDNA clone 5385648 3', mRNA sequence.	ref:NP_076981.1		PROTGI=13129064; PROTID=ref:NP_076981.1; PCT=37.89; ALN=95						Mm.271572	Potassium channel tetramerisation domain containing 12b	553403	hypothetical protein LOC553403
AI384943	Dr.38307	Wu:fb11f10	wu:fb11f10		Unknown [-]	fb11f10.x1 zebrafish fin day0 regeneration Danio rerio cDNA 3', mRNA sequence.											336485	wu:fb11f10	LG 7
AW202999	Dr.10568	Transcribed locus			Unknown [-]	fj05b12.x1 Zebrafish adult olfactory Danio rerio cDNA 3', mRNA sequence.
BE704450	Dr.7394	Transcribed locus			Unknown [-]	zeh0068R Zebrafish Embryonic Heart cDNA Library Danio rerio cDNA clone zeh0068 3', mRNA sequence.
AW059245	Dr.9277	Wu:fc21e01	wu:fc21e01		Unknown [-]	fe12f02.y1 Zebrafish WashU MPIMG EST Danio rerio cDNA clone IMAGE:3738651 5', mRNA sequence.	ref:NP_056498.1		PROTGI=18373305; PROTID=ref:NP_056498.1; PCT=56.36; ALN=214	ref:NP_076208.1		PROTGI=13994378; PROTID=ref:NP_076208.1; PCT=42.59; ALN=213	Hs.24684||Hs.116364||Hs.547088	Arrestin domain containing 3||Transcribed locus, strongly similar to XP_526859.1 PREDICTED: similar to arrestin domain containing 3 [Pan troglodytes]||Transcribed locus, weakly similar to XP_526859.1 PREDICTED: similar to arrestin domain containing 3 [Pan troglodytes]	Mm.271765	Arrestin domain containing 3	324193	wu:fc21e01	LG 5
BI430135	Dr.6183	Stathmin-like 4	stmn4	intracellular signaling cascade	Unknown [-]	fr83f07.x1 zebrafish adult brain Danio rerio cDNA clone 4967556 3', mRNA sequence.	sp:Q9H169		PROTGI=17368936; PROTID=sp:Q9H169; PCT=80.42; ALN=188	sp:O35414		PROTGI=3915017; PROTID=sp:O35414; PCT=80.95; ALN=188	Hs.201058	Stathmin-like 4	Mm.35474	Stathmin-like 4	406710	stathmin-like 4
AF006831	Dr.19380	Thymosin, beta	LOC402820	actin binding||cytoplasm||cytoskeleton||cytoskeleton organization and biogenesis	immune response [0006955]	Danio rerio beta-thymosin mRNA, complete cds.	ref:NP_066926.1		PROTGI=10863895; PROTID=ref:NP_066926.1; PCT=78.57; ALN=42	pir:A37217		PROTGI=111143; PROTID=pir:A37217; PCT=77.27; ALN=43	Hs.100914||Hs.159201||Hs.547676	Centrosomal protein 192 kDa||Thymosin, beta 4, Y-linked||CDNA clone IMAGE:3910094, partial cds	Mm.30857||Mm.31760||Mm.151338||Mm.312842||Mm.374497	RIKEN cDNA 4631422C13 gene||RIKEN cDNA D430014P18 gene||Transcribed locus, weakly similar to XP_537341.1 PREDICTED: similar to centrosomal protein 192 kDa isoform 1 [Canis familiaris]||RIKEN cDNA 1700034B16 gene||Transcribed locus, weakly similar to XP_537341.1 PREDICTED: similar to centrosomal protein 192 kDa isoform 1 [Canis familiaris]	402820	thymosin, beta
AW595388	Dr.18064	Zgc:101075	zgc:101075	cytoplasm||phosphate transport	Unknown [-]	fk37c08.y1 zebrafish fin day1 regeneration Danio rerio cDNA 5', mRNA sequence.				pir:A45748		PROTGI=476846; PROTID=pir:A45748; PCT=55.32; ALN=47	Hs.405614	Collagen triple helix repeat containing 1	Mm.41556	Collagen triple helix repeat containing 1	445308	zgc:101075
AW280086	Dr.22758	Wu:fj49c03	wu:fj49c03		Unknown [-]	fj49c03.x1 zebrafish adult brain Danio rerio cDNA 3', mRNA sequence.											336117	wu:fj49c03	LG 10
BI896409	Dr.39257	Transcribed locus, moderately similar to XP_546015.1 PREDICTED: similar to KIAA0525 protein [Canis familiaris]			Unknown [-]	fc94c08.y1 Zebrafish WashU MPIMG EST Danio rerio cDNA clone 3729038 5' similar to TR:Q9UKY2 Q9UKY2 ADIPOCYTE-DERIVED LEUCINE AMINOPEPTIDASE. ;, mRNA sequence.	sp:P15144		PROTGI=113743; PROTID=sp:P15144; PCT=43; ALN=224	sp:P97449		PROTGI=2499898; PROTID=sp:P97449; PCT=40; ALN=230	Hs.436186||Hs.548873	Type 1 tumor necrosis factor receptor shedding aminopeptidase regulator||Transcribed locus, strongly similar to XP_527213.1 PREDICTED: similar to adipocyte-derived leucine aminopeptidase [Pan troglodytes]	Mm.83526	Type 1 tumor necrosis factor receptor shedding aminopeptidase regulator
AW282034	Dr.7880	Transcribed locus			Unknown [-]	fj61c07.x1 zebrafish adult brain Danio rerio cDNA 3' similar to contains element LTR6 repetitive element ;, mRNA sequence.
AI584544	Dr.31380	Troponin T1, skeletal, slow	tnnt1		Unknown [-]	fb95d05.x1 Zebrafish WashU MPIMG EST Danio rerio cDNA clone IMAGE:3719625 3' similar to contains element LTR4 repetitive element ;, mRNA sequence.	pir:TPHUTC		PROTGI=2144843; PROTID=pir:TPHUTC; PCT=57.89; ALN=290	sp:P50752		PROTGI=1717770; PROTID=sp:P50752; PCT=57.95; ALN=290	Hs.533613	Troponin T2, cardiac	Mm.247470	Troponin T2, cardiac	353248	troponin T1, skeletal, slow
BM072375	Dr.7352	Zgc:73200	zgc:73200	ubiquitin conjugating enzyme activity||protein modification||ubiquitin cycle||cellular component unknown||ligase activity	Unknown [-]	fv09b04.x1 zebrafish adult brain Danio rerio cDNA clone 5385942 3', mRNA sequence.	sp:P51669		PROTGI=1717849; PROTID=sp:P51669; PCT=97.28; ALN=147	sp:P51669		PROTGI=1717849; PROTID=sp:P51669; PCT=97.28; ALN=147	Hs.19196||Hs.108332||Hs.460809||Hs.472031||Hs.518773	Ubiquitin-conjugating enzyme E2D 4 (putative)||Ubiquitin-conjugating enzyme E2D 2 (UBC4/5 homolog, yeast)||Hypothetical protein MGC42638||Ubiquitin-conjugating enzyme E2D 3 (UBC4/5 homolog, yeast)||Ubiquitin-conjugating enzyme E2D 3 (UBC4/5 homolog, yeast)	Mm.45616||Mm.49884||Mm.180052||Mm.297334||Mm.314030	RIKEN cDNA 1700013N18 gene||Ubiquitin-conjugating enzyme E2D 3 (UBC4/5 homolog, yeast)||Ubiquitin-conjugating enzyme E2D 2||Similar to UBE2D3||RIKEN cDNA 4921517N04 gene	335444	zgc:73200	LG 14
BE693132	Dr.10650	CDNA clone IMAGE:7139975			Unknown [-]	zeh0312r Zebrafish Embryonic Heart cDNA Library Danio rerio cDNA clone zeh0312 3', mRNA sequence.
AI957603	Dr.1851	Wu:fc95e01	wu:fc95e01		Unknown [-]	fc95e01.x1 Zebrafish WashU MPIMG EST Danio rerio cDNA clone IMAGE:3729144 3', mRNA sequence.											325646	wu:fc95e01	LG 21
BI671008					Unknown [-]	fp59d07.x1 Zebrafish adult retina cDNA Danio rerio cDNA clone 4786236 3', mRNA sequence.
BG727181	Dr.9617	Zgc:77038	zgc:77038	molecular function unknown||intracellular signaling cascade||cellular component unknown	Unknown [-]	fo83b06.x1 zebrafish gridded kidney Danio rerio cDNA clone 4726595 3', mRNA sequence.	pir:JC5761		PROTGI=7512372; PROTID=pir:JC5761; PCT=60.43; ALN=210	ref:NP_031733.1		PROTGI=6671758; PROTID=ref:NP_031733.1; PCT=60.43; ALN=210	Hs.527973	Suppressor of cytokine signaling 3	Mm.3468	Suppressor of cytokine signaling 3	406596	zgc:77038
BG891932	Dr.1259	Wu:fa98e11	wu:fa98e11		Unknown [-]	fp43g06.x1 zebrafish gridded kidney Danio rerio cDNA clone 4759498 3', mRNA sequence.											337130	wu:fa98e11
BG891983	Dr.2022	Arginase, type II	arg2	catalytic activity||arginase activity||arginine catabolism||hydrolase activity||manganese ion binding	Unknown [-]	fp41d01.x1 zebrafish gridded kidney Danio rerio cDNA clone 4759320 3', mRNA sequence.	sp:P78540		PROTGI=2492935; PROTID=sp:P78540; PCT=62.32; ALN=344	sp:O08691		PROTGI=2492936; PROTID=sp:O08691; PCT=60.58; ALN=344	Hs.553485	Arginase, type II	Mm.3506	Arginase type II	322614	arginase, type II	LG 13
AW422298	Dr.14282	Activating transcription factor 3	zgc:55526	DNA binding||nucleus||regulation of transcription, DNA-dependent	Unknown [-]	fi60f08.y1 Sugano Kawakami zebrafish DRA Danio rerio cDNA clone 2642055 5' similar to gb:L19871 TRANSCRIPTION FACTOR ATF-3 (HUMAN );, mRNA sequence.	pir:A54025		PROTGI=1082843; PROTID=pir:A54025; PCT=70.97; ALN=181	sp:Q60765		PROTGI=2497472; PROTID=sp:Q60765; PCT=71.98; ALN=181	Hs.460	Activating transcription factor 3	Mm.2706	Activating transcription factor 3	393939	activating transcription factor 3
U89710	Dr.264	Gefiltin	gefiltin	structural molecule activity||intermediate filament	myogenesis [0007519]	Danio rerio gefiltin mRNA, complete cds.	ref:NP_116116.1		PROTGI=14249342; PROTID=ref:NP_116116.1; PCT=55.18; ALN=470	sp:P46660		PROTGI=1168394; PROTID=sp:P46660; PCT=56.67; ALN=462	Hs.500916	Internexin neuronal intermediate filament protein, alpha	Mm.276251	Internexin neuronal intermediate filament protein, alpha	30230	gefiltin	LG 1
BI843214	Dr.6401	Wu:fj05h12	wu:fj05h12		Unknown [-]	ft58g01.x1 Gong zebrafish ovary Danio rerio cDNA clone 5157673 3' similar to contains element MER33 repetitive element ;, mRNA sequence.											335368	wu:fj05h12	LG 9
BI672412	Dr.33776	Wu:fc16h11	wu:fc16h11		Unknown [-]	ft39g03.x1 Gong zebrafish testis Danio rerio cDNA clone 5153092 3', mRNA sequence.											324018	wu:fc16h11	LG 6
BG302581	Dr.24233	Fibronectin 1b	fn1l	extracellular region	Unknown [-]	fl37a06.x1 Sugano Kawakami zebrafish DRA Danio rerio cDNA clone 3815723 3' similar to TR:O93406 O93406 FIBRONECTIN. ;, mRNA sequence.	pir:FNHU		PROTGI=279675; PROTID=pir:FNHU; PCT=54.54; ALN=2386	sp:P11276		PROTGI=2506873; PROTID=sp:P11276; PCT=39.35; ALN=1825	Hs.203717||Hs.496434||Hs.520771	Fibronectin 1||Transcribed locus, weakly similar to NP_997647.1 fibronectin 1 isoform 1 preproprotein; cold-insoluble globulin; migration-stimulating factor [Homo sapiens]||Transcribed locus, strongly similar to NP_997647.1 fibronectin 1 isoform 1 preproprotein; cold-insoluble globulin; migration-stimulating factor [Homo sapiens]	Mm.193099	Fibronectin 1	334613	fibronectin 1b	LG 1
AI626461	Dr.21423	Wu:fc06e02	wu:fc06e02		Unknown [-]	fc06e02.x1 Zebrafish WashU MPIMG EST Danio rerio cDNA clone IMAGE:3720602 3', mRNA sequence.											323666	wu:fc06e02	LG 23
BM035598	Dr.14931	Im:6909481		biological process unknown||molecular function unknown||cellular component unknown	Unknown [-]	fu21a09.x1 Campbell zebrafish ovary Danio rerio cDNA clone 5305649 3' similar to SW:ARGR_HUMAN P55145 ARGININE-RICH PROTEIN. ;, mRNA sequence.	pir:S27956		PROTGI=284164; PROTID=pir:S27956; PCT=67.96; ALN=181				Hs.436446	Arginine-rich, mutated in early stage tumors	Mm.29778	Arginine-rich, mutated in early stage tumors	497287	im:6909481
BI982141	Dr.3199	Transcribed locus, weakly similar to XP_418260.1 PREDICTED: similar to SR-related CTD associated factor 6 [Gallus gallus]			Unknown [-]	fu60g05.x1 zebrafish adult brain Danio rerio cDNA clone 5333960 3', mRNA sequence.	sp:Q04844		PROTGI=1168301; PROTID=sp:Q04844; PCT=64.10; ALN=78	sp:P20782		PROTGI=113093; PROTID=sp:P20782; PCT=65.38; ALN=78	Hs.386465	Calcium homeostasis endoplasmic reticulum protein	Mm.30136	Calcium homeostasis endoplasmic reticulum protein
BE605310	Dr.12986	V-fos FBJ murine osteosarcoma viral oncogene homolog	fos	DNA binding||nucleus||regulation of transcription, DNA-dependent	Unknown [-]	fl24b05.y1 Zebrafish Research Genetics C32 fin Danio rerio cDNA 5' similar to gb:V01512_rna5 P55-C-FOS PROTO-ONCOGENE PROTEIN (HUMAN );, mRNA sequence.	sp:P01100		PROTGI=120470; PROTID=sp:P01100; PCT=54.08; ALN=349	sp:P01101		PROTGI=120471; PROTID=sp:P01101; PCT=54.45; ALN=349	Hs.25647	V-fos FBJ murine osteosarcoma viral oncogene homolog	Mm.246513	FBJ osteosarcoma related oncogene	394198	v-fos FBJ murine osteosarcoma viral oncogene homolog
Down-regulated genes
AW420768	Dr.41221	Transcribed locus, moderately similar to XP_547578.1 PREDICTED: similar to SNARE-associated protein Snapin (Synaptosomal-associated protein 25 binding protein) (SNAP-associated protein) [Canis familiaris]			Unknown [-]	fj86f06.x1 zebrafish gridded kidney Danio rerio cDNA 3', mRNA sequence.	ref:NP_036569.1		PROTGI=6912674; PROTID=ref:NP_036569.1; PCT=81.15; ALN=122	ref:NP_035559.1		PROTGI=6755590; PROTID=ref:NP_035559.1; PCT=81.97; ALN=122	Hs.32018	SNAP-associated protein	Mm.331182	SNAP-associated protein
AF039952	Dr.37	POU domain gene 12	pou12	DNA binding||transcription factor activity||nucleus||transcription||regulation of transcription, DNA-dependent||development	transcription regulation [0006355]	Danio rerio type III POU domain protein (zp-12) mRNA, complete cds.	sp:P20264		PROTGI=2506534; PROTID=sp:P20264; PCT=66.60; ALN=435	sp:P31361		PROTGI=399131; PROTID=sp:P31361; PCT=66.60; ALN=435	Hs.248158	POU domain, class 3, transcription factor 3	Mm.40572	POU domain, class 3, transcription factor 3	30386	POU domain gene 12	LG 9
AI477237	Dr.29391	Oligodendrocyte transcription factor 3	olig3	nucleus||transcription regulator activity||regulation of transcription||regulation of neuron differentiation	Unknown [-]	fb50h03.x1 Zebrafish WashU MPIMG EST Danio rerio cDNA clone IMAGE:3715349 3', mRNA sequence.	pir:G02409		PROTGI=7513282; PROTID=pir:G02409; PCT=39.62; ALN=237	ref:NP_443734.1		PROTGI=16507249; PROTID=ref:NP_443734.1; PCT=46.67; ALN=212	Hs.195398	Oligodendrocyte transcription factor 3	Mm.156946	Oligodendrocyte transcription factor 3	324857	oligodendrocyte transcription factor 3	LG 13
X97332	Dr.5372	Hairy-related 4	her4	somite specification||DNA binding||double-stranded DNA binding||nucleus||regulation of transcription, DNA-dependent||Notch signaling pathway||anterior/posterior pattern formation||transcription regulator activity||regulation of transcription	transcription regulation [0006355]	D.rerio mRNA for HER-4 DNA binding protein.	ref:NP_036391.1		PROTGI=6912414; PROTID=ref:NP_036391.1; PCT=29.19; ALN=148	pir:A55438		PROTGI=1083544; PROTID=pir:A55438; PCT=44.52; ALN=135	Hs.57971	Hairy and enhancer of split 5 (Drosophila)	Mm.137268	Hairy and enhancer of split 5 (Drosophila)	30301	hairy-related 4	LG 23
U57975	Dr.17815	Notch homolog 3	notch3	liver development||liver development||receptor activity||calcium ion binding||Notch signaling pathway||development||membrane||integral to membrane||cell differentiation||regulation of development	neurogenesis [0007399]	Danio rerio Notch homologue 3 mRNA, complete cds.	pir:A40043		PROTGI=107215; PROTID=pir:A40043; PCT=53.03; ALN=2437	sp:Q01705		PROTGI=1352528; PROTID=sp:Q01705; PCT=53.45; ALN=2428	Hs.502564||Hs.533717||Hs.549056	Notch homolog 2 (Drosophila) N-terminal like||Delta-like 1 homolog (Drosophila)||Notch homolog 2 (Drosophila)	Mm.254017	Notch gene homolog 2 (Drosophila)	58066	notch homolog 3	LG 3
BI841594	Dr.38309	Im:7142133		biological process unknown||molecular function unknown||cellular component unknown	Unknown [-]	ft01c12.x1 Zebrafish neuronal Danio rerio cDNA clone 5080318 3', mRNA sequence.	ref:NP_005121.1		PROTGI=4826754; PROTID=ref:NP_005121.1; PCT=28.82; ALN=221	ref:NP_032035.1		PROTGI=7106317; PROTID=ref:NP_032035.1; PCT=29.18; ALN=226	Hs.1690	Fibroblast growth factor binding protein 1	Mm.46053	Fibroblast growth factor binding protein 1	497419	im:7142133
AF174393	Dr.14127	Glial fibrillary acidic protein	gfap	structural molecule activity||oxygen transporter activity||cytoplasm||intermediate filament||transport||oxygen transport||type III intermediate filament	myogenesis [0007519]	Danio rerio glial fibrillary acidic protein (gfap) mRNA, partial cds.	sp:P14136		PROTGI=121135; PROTID=sp:P14136; PCT=70.76; ALN=383	pir:VEMSGF		PROTGI=319914; PROTID=pir:VEMSGF; PCT=70.23; ALN=383	Hs.514227||Hs.542696	Glial fibrillary acidic protein||Transcribed locus, strongly similar to NP_002046.1 glial fibrillary acidic protein [Homo sapiens]	Mm.1239	Glial fibrillary acidic protein	30646	glial fibrillary acidic protein	LG 3
AY007990	Dr.29132	Hairy-related 8a	her8a	DNA binding||nucleus||regulation of transcription, DNA-dependent||transcription regulator activity||regulation of transcription	transcription regulation [0006355]	Danio rerio transcription factor Her-8a (her-8a) mRNA, complete cds.	sp:Q14469		PROTGI=3913825; PROTID=sp:Q14469; PCT=36.84; ALN=180	ref:NP_062352.1		PROTGI=9506777; PROTID=ref:NP_062352.1; PCT=38.82; ALN=157	Hs.42949	Hairy and enhancer of split 6 (Drosophila)	Mm.280029	Hairy and enhancer of split 6 (Drosophila)	323656	hairy-related 8a	LG 19
BG303611	Dr.26922	Zgc:55862	zgc:55862	cysteine-type endopeptidase activity||proteolysis and peptidolysis||peptidase activity||cysteine-type peptidase activity||cellular component unknown||hydrolase activity	Unknown [-]	fl58c10.x1 Sugano Kawakami zebrafish DRA Danio rerio cDNA clone 3818106 3' similar to SW:CATB_BOVIN P07688 CATHEPSIN B PRECURSOR ;, mRNA sequence.	ref:NP_001899.1		PROTGI=4503139; PROTID=ref:NP_001899.1; PCT=72.81; ALN=329	sp:P10605		PROTGI=115712; PROTID=sp:P10605; PCT=69.91; ALN=328	Hs.520898	Cathepsin B	Mm.236553	Cathepsin B	394030	zgc:55862
BG985680	Dr.34996	Id:ibd2036	id:ibd2036		Unknown [-]	2036 NICHD Zebrafish normalized I Danio rerio cDNA clone 2036, mRNA sequence.	pir:I38239		PROTGI=2136186; PROTID=pir:I38239; PCT=76.92; ALN=51	sp:P53784		PROTGI=1711466; PROTID=sp:P53784; PCT=76.92; ALN=51	Hs.157429	SRY (sex determining region Y)-box 3	Mm.35784	SRY-box containing gene 3	338124	id:ibd2036
BI850015	Dr.13772	Sb:cb81	sb:cb81		Unknown [-]	STR00091 gastrula stage cDNA library Danio rerio cDNA clone CB81 3', mRNA sequence.	pir:S34854		PROTGI=1082357; PROTID=pir:S34854; PCT=71.43; ALN=39	pir:B39590		PROTGI=111159; PROTID=pir:B39590; PCT=69.05; ALN=39	Hs.85155	Zinc finger protein 36, C3H type-like 1	Mm.235132||Mm.375074	Zinc finger protein 36, C3H type-like 1||Transcribed locus, strongly similar to NP_008818.3 butyrate response factor 2; EGF-response factor 2; zinc finger protein 36, C3H type-like 1; zinc finger protein, C3H type, 36-like 2 [Homo sapiens]	321078	sb:cb81
BI846314	Dr.31531	Wu:fd23c12	wu:fd23c12		Unknown [-]	fq81b06.y1 Zebrafish neuronal Danio rerio cDNA clone 4886363 5', mRNA sequence.											325853	wu:fd23c12	LG 22
BM072241	Dr.30552	Hairy and enhancer of split 5 (Drosophila)	hes5	nucleus||transcription regulator activity||regulation of transcription	Unknown [-]	fv07b05.x1 zebrafish adult brain Danio rerio cDNA clone 5385920 3', mRNA sequence.	sp:Q9Y543		PROTGI=12643954; PROTID=sp:Q9Y543; PCT=32.72; ALN=134	pir:A55438		PROTGI=1083544; PROTID=pir:A55438; PCT=43.45; ALN=149	Hs.57971	Hairy and enhancer of split 5 (Drosophila)	Mm.137268	Hairy and enhancer of split 5 (Drosophila)	359836	hairy and enhancer of split 5 (Drosophila)
AW117106	Dr.5372	Hairy-related 4	her4	somite specification||DNA binding||double-stranded DNA binding||nucleus||regulation of transcription, DNA-dependent||Notch signaling pathway||anterior/posterior pattern formation||transcription regulator activity||regulation of transcription	Unknown [-]	fe18g04.x1 Zebrafish WashU MPIMG EST Danio rerio cDNA clone IMAGE:3739254 3', mRNA sequence.	ref:NP_036391.1		PROTGI=6912414; PROTID=ref:NP_036391.1; PCT=29.19; ALN=148	pir:A55438		PROTGI=1083544; PROTID=pir:A55438; PCT=44.52; ALN=135	Hs.57971	Hairy and enhancer of split 5 (Drosophila)	Mm.137268	Hairy and enhancer of split 5 (Drosophila)	30301	hairy-related 4	LG 23
AF064835	Dr.908	Eukaryotic translation elongation factor 2, like	eef2l	translation elongation factor activity||GTP binding||protein biosynthesis	Unknown [-]	AF064835 Danio rerio kidney adult Danio rerio cDNA clone g702, mRNA sequence.	sp:P13639		PROTGI=119172; PROTID=sp:P13639; PCT=92.89; ALN=858	sp:P58252		PROTGI=18202285; PROTID=sp:P58252; PCT=93.24; ALN=858	Hs.515070||Hs.537277||Hs.551310	Eukaryotic translation elongation factor 2||Transcribed locus, moderately similar to NP_001952.1 eukaryotic translation elongation factor 2; polypeptidyl-tRNA translocase [Homo sapiens]||Antigen MLAA-42	Mm.240371||Mm.289431||Mm.340611||Mm.362622||Mm.368228	Similar to Elongation factor 2 (EF-2)||Eukaryotic translation elongation factor 2||Similar to Elongation factor 2 (EF-2)||Transcribed locus, strongly similar to NP_001952.1 eukaryotic translation elongation factor 2; polypeptidyl-tRNA translocase [Homo sapiens]||Transcribed locus, moderately similar to NP_001952.1 eukaryotic translation elongation factor 2; polypeptidyl-tRNA translocase [Homo sap…	326929	eukaryotic translation elongation factor 2, like	LG 2
AI601390	Dr.31979	Wu:fc10f03	wu:fc10f03		Unknown [-]	fc10f03.x1 Zebrafish WashU MPIMG EST Danio rerio cDNA clone IMAGE:3720989 3', mRNA sequence.											323809	wu:fc10f03
BI671295					Unknown [-]	fp63e04.x1 Zebrafish adult retina cDNA Danio rerio cDNA clone 4786662 3' similar to contains element MER1 repetitive element ;, mRNA sequence.
AW019179	Dr.28289	Solute carrier family 1 (glial high affinity glutamate transporter), member 3	slc1a3	dicarboxylic acid transport||membrane||sodium:dicarboxylate symporter activity	Unknown [-]	fd50b05.x1 Zebrafish WashU MPIMG EST Danio rerio cDNA clone IMAGE:3733137 3' similar to SW:EAT1_MOUSE P56564 EXCITATORY AMINO ACID TRANSPORTER 1 ;, mRNA sequence.	sp:P43003		PROTGI=1169458; PROTID=sp:P43003; PCT=75.74; ALN=537	prf:1922355A		PROTGI=737473; PROTID=prf:1922355A; PCT=75.74; ALN=537	Hs.515217	Solute carrier family 1 (high affinity aspartate/glutamate transporter), member 6	Mm.6257	Solute carrier family 1 (high affinity aspartate/glutamate transporter), member 6	323439	solute carrier family 1 (glial high affinity glutamate transporter), member 3	LG 5
U93462				DNA binding||transcription factor activity||receptor activity||nucleus||transcription||regulation of transcription, DNA-dependent||metal ion binding	Unknown [0000000]	Danio rerio COUP-TF gene, partial cds., product = COUP-TF, location = <1..>139, protein_id = AAB68739.1, codon_start = 1, db_xref = GI:2351965, note = nuclear receptor C domain, name = CDS											30776	chicken ovalbumin upstream promoter transcription factor 5
U23822	Dr.3761	Collagen type II, alpha-1	col2a1	extracellular matrix structural constituent||collagen||collagen||cytoplasm||phosphate transport	epidermal differentiation [0008544]	Danio rerio collagen type II alpha 1 (COL2A1) mRNA, partial cds.	pir:CGHU6C		PROTGI=1070602; PROTID=pir:CGHU6C; PCT=79.31; ALN=464	pir:B41182		PROTGI=109679; PROTID=pir:B41182; PCT=80.60; ALN=464	Hs.97540||Hs.126691||Hs.147835||Hs.408182||Hs.470573||Hs.525217||Hs.532675||Hs.534875||Hs.534931||Hs.551580	Hypothetical gene supported by BC032913; BC048425||Transcribed locus, weakly similar to NP_997360.1 FLJ27365 protein [Homo sapiens]||Similar to putative protein (2F299)||Collagen, type II, alpha 1 (primary osteoarthritis, spondyloepiphyseal dysplasia, congenital)||Hypothetical gene supported by AK123485||Hypothetical protein LOC283981||Similar to CG7467-PA||LOC440115||LOC440455||Chromosome 14 ope…	Mm.2423||Mm.355124	Procollagen, type II, alpha 1||Transcribed locus	30550	collagen type II, alpha-1	LG 8
BI886648	Dr.47156	Wu:fb53f04	wu:fb53f04		Unknown [-]	ZF637-1-000903 Zebrafish shield stage whole embryo cDNA library MPMGp637 Danio rerio cDNA clone MPMGp637_16O14;MPMGp637O1416 5', mRNA sequence.													LG 11
AI878715	Dr.3920	Oligodendrocyte lineage transcription factor 2	olig2	nucleus||neuroblast fate determination||glial cell fate determination||transcription regulator activity||regulation of transcription||positive regulation of neurogenesis	Unknown [-]	fc64h07.x1 Zebrafish WashU MPIMG EST Danio rerio cDNA clone IMAGE:3726205 3', mRNA sequence.	sp:Q13516		PROTGI=6685867; PROTID=sp:Q13516; PCT=58.63; ALN=278	ref:NP_058663.1		PROTGI=8393874; PROTID=ref:NP_058663.1; PCT=58.51; ALN=273	Hs.195398	Oligodendrocyte transcription factor 3	Mm.156946	Oligodendrocyte transcription factor 3	325288	oligodendrocyte lineage transcription factor 2	LG 4
AW058837	Dr.29133	Zgc:103619	zgc:103619	biological process unknown||molecular function unknown||cellular component unknown	Unknown [-]	fe48h03.x1 Zebrafish WashU MPIMG EST Danio rerio cDNA clone IMAGE:3742133 3', mRNA sequence.	ref:NP_057041.1		PROTGI=7705724; PROTID=ref:NP_057041.1; PCT=82.06; ALN=223				Hs.447794	Likely ortholog of mouse monocyte macrophage 19	Mm.24772	APAF1 interacting protein	447941	zgc:103619
AI884099	Dr.4342	Im:7139614	im:7139614	catalytic activity||metabolism||cellular component unknown	Unknown [-]	fc73f05.x1 Zebrafish WashU MPIMG EST Danio rerio cDNA clone IMAGE:3727041 3', mRNA sequence.	sp:O14975		PROTGI=3183202; PROTID=sp:O14975; PCT=51.30; ALN=610	sp:O35488		PROTGI=3183203; PROTID=sp:O35488; PCT=52.64; ALN=602	Hs.11729	Solute carrier family 27 (fatty acid transporter), member 2	Mm.290044	Solute carrier family 27 (fatty acid transporter), member 2	449925	zgc:112376
AF052435	Dr.28375	Zic family member 1 (odd-paired homolog, Drosophila)	zic1	nucleic acid binding||nucleus||brain development||zinc ion binding||zinc ion binding||metal ion binding	neurogenesis [0007399]	Danio rerio odd-paired-like (opl) mRNA, complete cds.	sp:Q15915		PROTGI=8134845; PROTID=sp:Q15915; PCT=88.37; ALN=442	sp:P46684		PROTGI=1177048; PROTID=sp:P46684; PCT=88.14; ALN=442	Hs.41154	Zic family member 1 (odd-paired homolog, Drosophila)	Mm.335350	Zinc finger protein of the cerebellum 1	30096	zic family member 1 (odd-paired homolog, Drosophila)	LG 24
AW777320	Dr.32667	Wu:fk42c12	wu:fk42c12		Unknown [-]	fk42c12.x1 Zebrafish 15-19hr embryonic cDNA Danio rerio cDNA 3', mRNA sequence.	sp:P14136		PROTGI=121135; PROTID=sp:P14136; PCT=71; ALN=165	pir:VEMSGF		PROTGI=319914; PROTID=pir:VEMSGF; PCT=69; ALN=165					334645	wu:fk42c12	LG 3
BI706995					Unknown [-]	fq13e09.y1 Zebrafish adult retina cDNA Danio rerio cDNA clone 4791281 5', mRNA sequence.
AI884299	Dr.2777	Wu:fc76h09	wu:fc76h09		Unknown [-]	fc76h09.x1 Zebrafish WashU MPIMG EST Danio rerio cDNA clone IMAGE:3727361 3' similar to TR:O93520 O93520 REVERSE TRANSCRIPTASE. ;contains element LTR5 LTR5 repetitive element ;, mRNA sequence.											325446	wu:fc76h09	LG 14
BI710126	Dr.4299	Wu:fb83d05	wu:fb83d05		Unknown [-]	fq19a09.y1 zebrafish adult brain Danio rerio cDNA clone 4831769 5', mRNA sequence.											323155	wu:fb83d05	LG 7
