# Supplementary material for: Genomewide Expression Analysis in Zebrafish mind bomb Alleles with Pancreas Defects of Different Severity Identifies Putative Notch Responsive Genes
Source: PLoS One. 2008 Jan 23;3(1):e1479. doi: 10.1371/journal.pone.0001479 (PMC2195453; doi:10.1371/journal.pone.0001479)
Supplement: Table S13 — List of significantly expressed genes (q = 0.0) specific to 24 hpf time point in ta52b mutants. (1.01 MB XLS) [file pone.0001479.s013.xls]

## Sheet: Sheet1
Table S13. List of significantly expressed genes (q=0.0) specific to 24 hpf time point in ta52b mutants.
Input ID	Unigene ID	Unigene Name	Gene symbol	Gene Ontology	Gene Ontology(Compugen)	Unigene Name(Compugen)	Human_prot_simil_id	Human_simil_descp	Human_prot_identity	Mouse_prot_simil_id	Mouse_simil_descp	Mouse_prot_identity	HomoloGene ID(Human)	HomoloGene Name(Human)	HomoloGene ID(Mouse)	HomoloGene Name(Mouse)	Entrez GeneID	Entrez Gene	Chromosome
Up-regulated genes
BI473045	Dr.12804	Somatostatin 3	sst3		Unknown [-]	fr91b10.x1 zebrafish adult brain Danio rerio cDNA clone 4968138 3' similar to TR:Q9YGH3 Q9YGH3 [PRO2]SOMATOSTATIN-14 PRECURSOR. ;, mRNA sequence.							Hs.12409	Somatostatin	Mm.2453	Somatostatin	368218	somatostatin 3	LG 23
BI865998					Unknown [-]	ft28g08.y1 Zebrafish neuronal Danio rerio cDNA clone 5082831 5' similar to contains element L1 L1 repetitive element ;, mRNA sequence.
AI878053	Dr.20914	RAB2, member RAS oncogene family	rab2	two-component signal transduction system (phosphorelay)||DNA binding||GTP binding||regulation of transcription, DNA-dependent||small GTPase mediated signal transduction||protein transport	Unknown [-]	fc56h02.y1 Zebrafish WashU MPIMG EST Danio rerio cDNA clone IMAGE:3725427 5' similar to gb:X12953 RAS-RELATED PROTEIN RAB-2 (HUMAN);, mRNA sequence.	sp:P08886		PROTGI=131788; PROTID=sp:P08886; PCT=98.11; ALN=212	ref:NP_067493.1		PROTGI=10946940; PROTID=ref:NP_067493.1; PCT=97.64; ALN=212	Hs.369017	RAB2, member RAS oncogene family	Mm.240224||Mm.361693	RAB2, member RAS oncogene family||Transcribed locus	140617	RAB2, member RAS oncogene family	LG 2
BM101515	Dr.27008	Zgc:85857	zgc:85857	transcription factor activity||regulation of transcription, DNA-dependent||cellular component unknown	Unknown [-]	fv35d10.x1 Sugano SJD adult male Danio rerio cDNA clone 5410602 3', mRNA sequence.	pir:JC4813		PROTGI=2136264; PROTID=pir:JC4813; PCT=80.99; ALN=141	pir:S23255		PROTGI=109882; PROTID=pir:S23255; PCT=79.58; ALN=141	Hs.522074	TSC22 domain family 3	Mm.22216	TSC22 domain family 3	335842	zgc:85857
AF071237				DNA binding||transcription factor activity||nucleus||regulation of transcription, DNA-dependent||development||neuron lineage restriction||regulation of transcription	Unknown [0000000]	Danio rerio engrailed protein (eng1b) gene, partial cds., product = engrailed protein, gene = eng1b, location = <1..780, protein_id = AAD15932.1, codon_start = 1, db_xref = GI:4322044, name = CDS											30233	engrailed 1b
BI878301	Dr.12688	Transcribed locus			Unknown [-]	fl97b03.x1 Zebrafish adult retina cDNA Danio rerio cDNA clone 4144469 3', mRNA sequence.
AI477081	Dr.23702	Wu:fb55d11	wu:fb55d11		Unknown [-]	fb55d11.x1 Zebrafish WashU MPIMG EST Danio rerio cDNA clone IMAGE:3715797 3', mRNA sequence.											322278	wu:fb55d11	LG 6
AW420771	Dr.25629	Influenza virus NS1A binding protein a	ivns1abpa	protein binding	Unknown [-]	fj86f12.x1 zebrafish gridded kidney Danio rerio cDNA 3', mRNA sequence.	sp:Q9Y2M5		PROTGI=13431662; PROTID=sp:Q9Y2M5; PCT=26.30; ALN=304	ref:NP_082858.1		PROTGI=13386328; PROTID=ref:NP_082858.1; PCT=82.27; ALN=220	Hs.497183	Influenza virus NS1A binding protein	Mm.33764	Influenza virus NS1A binding protein	387591	influenza virus NS1A binding protein a
AW171380	Dr.7731	Transcribed locus, moderately similar to NP_542937.1 dachshund homolog 1 isoform a; dachshund homolog (Drosophila) [Homo sapiens]			Unknown [-]	fi40h02.x1 Sugano Kawakami zebrafish DRA Danio rerio cDNA clone 2640147 3', mRNA sequence.	ref:NP_542937.1		PROTGI=18375611; PROTID=ref:NP_542937.1; PCT=72.28; ALN=179	ref:NP_031852.1		PROTGI=6681129; PROTID=ref:NP_031852.1; PCT=56.36; ALN=179	Hs.129452	Dachshund homolog 1 (Drosophila)	Mm.320593	Dachshund 1 (Drosophila)
BI842337	Dr.6479	Wu:fj52a05	wu:fj52a05		Unknown [-]	fq82b06.y1 Zebrafish neuronal Danio rerio cDNA clone 4886722 5', mRNA sequence.											336151	wu:fj52a05	LG 1
BM102179	Dr.17141	Transcribed locus			Unknown [-]	fv14a11.x1 zebrafish adult brain Danio rerio cDNA clone 5386293 3', mRNA sequence.
AI793866	Dr.15193	Sb:cb562	sb:cb562		Unknown [-]	fc55d03.x1 Zebrafish WashU MPIMG EST Danio rerio cDNA clone IMAGE:3725285 3', mRNA sequence.	ref:NP_057431.1		PROTGI=7705328; PROTID=ref:NP_057431.1; PCT=33.51; ALN=190	ref:NP_075649.1		PROTGI=12963543; PROTID=ref:NP_075649.1; PCT=37.11; ALN=190			Mm.274610	RIKEN cDNA 1110038O08 gene	368296	sb:cb562
AI721531					Unknown [-]	fc28h02.x1 Zebrafish WashU MPIMG EST Danio rerio cDNA clone IMAGE:3722739 3', mRNA sequence.
BI980953	Dr.17171	Transcribed locus			Unknown [-]	fu37c04.x1 zebrafish adult brain Danio rerio cDNA clone 5331463 3', mRNA sequence.
AI722334	Dr.4002	Wu:fb30e06	wu:fb30e06		Unknown [-]	fc32g08.x1 Zebrafish WashU MPIMG EST Danio rerio cDNA clone IMAGE:3723134 3', mRNA sequence.	prf:1211338A		PROTGI=225311; PROTID=prf:1211338A; PCT=43.95; ALN=248	pir:JH0101		PROTGI=109577; PROTID=pir:JH0101; PCT=46.78; ALN=233	Hs.120759	Apolipoprotein B (including Ag(x) antigen)	Mm.221239	Apolipoprotein B	321701	wu:fb30e06	LG 17
BG728492	Dr.5586	Wu:fb81f09	wu:fb81f09		Unknown [-]	fo93h05.x1 zebrafish gridded kidney Danio rerio cDNA clone 4727673 3', mRNA sequence.	sp:Q01453		PROTGI=266803; PROTID=sp:Q01453; PCT=64.38; ALN=155	sp:P16646		PROTGI=130338; PROTID=sp:P16646; PCT=65.62; ALN=155	Hs.372031	Peripheral myelin protein 22	Mm.1237	Peripheral myelin protein	386974	wu:fb81f09	LG 12
BM185212	Dr.31111	Zgc:56112	zgc:56112	biological process unknown||molecular function unknown||cellular component unknown	Unknown [-]	fv44c07.x1 Sugano SJD adult male Danio rerio cDNA clone 5411317 3', mRNA sequence.	ref:NP_054888.1		PROTGI=7661794; PROTID=ref:NP_054888.1; PCT=64.00; ALN=219	ref:NP_079795.1		PROTGI=13384940; PROTID=ref:NP_079795.1; PCT=61.28; ALN=218	Hs.183861||Hs.472471	Chromatin modifying protein 4C||Chromatin modifying protein 4B	Mm.24595||Mm.262480	RIKEN cDNA 2310010I16 gene||Chromatin modifying protein 4B	393164	zgc:56112
BE202058	Dr.7600	Transcribed locus, moderately similar to XP_540976.1 PREDICTED: similar to Rho guanine nucleotide exchange factor 4 isoform a [Canis familiaris]			Unknown [-]	fl05c06.x1 Zebrafish Research Genetics C32 fin Danio rerio cDNA 3', mRNA sequence.	pir:T46356		PROTGI=11360023; PROTID=pir:T46356; PCT=73.44; ALN=241				Hs.469935	Rho guanine nucleotide exchange factor (GEF) 4	Mm.41604	RIKEN cDNA 9330140K16 gene
AL591172				nucleic acid binding	Unknown [0000000]	Zebrafish DNA sequence from clone XX-48C11 on chromosome 8 Contains two genes for novel transcripts, a novel pseudogene, two novel genes for a proteins similar to MHC class II alpha and beta chain, ESTs, STSs, GSSs and three CpG islands, complete sequenc											368616	si:busm1-48c11.5
BI474934	Dr.43985	Transcribed locus			Unknown [-]	fp54h07.x3 zebrafish gridded kidney Danio rerio cDNA clone 4760677 3', mRNA sequence.
AI588163	Dr.4132	Im:7145328		biological process unknown||molecular function unknown||cellular component unknown	Unknown [-]	fb97a06.x1 Zebrafish WashU MPIMG EST Danio rerio cDNA clone IMAGE:3719794 3', mRNA sequence.											497482	im:7145328
BE693146	Dr.10612	Transcribed locus, weakly similar to NP_071796.1 plectin 1 [Rattus norvegicus]			Unknown [-]	zeh0535r Zebrafish Embryonic Heart cDNA Library Danio rerio cDNA clone zeh0535 3', mRNA sequence.	sp:Q15149		PROTGI=14195007; PROTID=sp:Q15149; PCT=61.14; ALN=175	sp:P21619		PROTGI=125957; PROTID=sp:P21619; PCT=23.33; ALN=174	Hs.434248||Hs.450047	Plectin 1, intermediate filament binding protein 500kDa||KIAA2012 protein	Mm.234912	Plectin 1
BM024812	Dr.12561	Calcium/calmodulin-dependent protein kinase (CaM kinase) II delta	zgc:92792	protein kinase activity||protein serine/threonine kinase activity||protein-tyrosine kinase activity||ATP binding||protein amino acid phosphorylation||cellular component unknown||kinase activity	Unknown [-]	fu73c12.x1 zebrafish adult brain Danio rerio cDNA clone 5334935 3' similar to TR:P97916 P97916 CALCIUM/CALMODULIN-DEPENDENT PROTEIN KINASE TYPE II DELTA CHAIN ISOFORM 3 ;, mRNA sequence.	pir:B46619		PROTGI=422769; PROTID=pir:B46619; PCT=83.95; ALN=487	ref:NP_076302.1		PROTGI=18158420; PROTID=ref:NP_076302.1; PCT=90.82; ALN=490	Hs.351887	Calcium/calmodulin-dependent protein kinase (CaM kinase) II beta	Mm.4857	Calcium/calmodulin-dependent protein kinase II, beta	436815	calcium/calmodulin-dependent protein kinase (CaM kinase) II delta
AW281664	Dr.7862	Wu:fj55d04	wu:fj55d04		Unknown [-]	fj55d04.x1 zebrafish adult brain Danio rerio cDNA 3', mRNA sequence.											336199	wu:fj55d04	LG 8
AW019272	Dr.22185	Si:dkey-15j16.3	si:dkey-15j16.3		Unknown [-]	fd51a09.x1 Zebrafish WashU MPIMG EST Danio rerio cDNA clone IMAGE:3733240 3', mRNA sequence.							Hs.418093	Prostaglandin F2 receptor negative regulator	Mm.24807	Prostaglandin F2 receptor negative regulator	325955	si:dkey-15j16.3	LG 20
AI437385	Dr.28452	ATPase, H+ transporting, V0 subunit B	zgc:63832	ATP biosynthesis||transport||ion transport||hydrogen ion transporter activity||ATP synthesis coupled proton transport||proton transport||membrane||integral to membrane||proton-transporting two-sector ATPase complex||hydrolase activity||hydrogen-transporti	Unknown [-]	fb33a01.x1 Zebrafish WashU MPIMG EST Danio rerio cDNA clone IMAGE:3713640 3', mRNA sequence.	ref:NP_004038.1		PROTGI=4757816; PROTID=ref:NP_004038.1; PCT=85.85; ALN=205	ref:NP_291095.1		PROTGI=15991795; PROTID=ref:NP_291095.1; PCT=86.34; ALN=205	Hs.7476	ATPase, H+ transporting, lysosomal 21kDa, V0 subunit c&apos;&apos;	Mm.207052	ATPase, H+ transporting, V0 subunit B	321724	ATPase, H+ transporting, V0 subunit B	LG 2
BF937304	Dr.42802	Transcribed locus			Unknown [-]	fm63b12.y1 Zebrafish adult retina cDNA Danio rerio cDNA clone 4200142 5', mRNA sequence.
AW115648	Dr.26549	Zgc:63466	zgc:63466	zinc ion binding||cellular component unknown	Unknown [-]	fj98e09.x1 Sugano Kawakami zebrafish DRA Danio rerio cDNA clone 2599720 3', mRNA sequence.	ref:NP_057382.1		PROTGI=7706493; PROTID=ref:NP_057382.1; PCT=38.44; ALN=332				Hs.421095	F-box protein 30	Mm.276229||Mm.368787	F-box protein 30||Transcribed locus	393404	zgc:63466
AW018474	Dr.29449	Transcribed locus			Unknown [-]	fd58e02.y1 Zebrafish WashU MPIMG EST Danio rerio cDNA clone IMAGE:3733946 5', mRNA sequence.
BG303063	Dr.11441	Wu:fk59g12	wu:fk59g12		Unknown [-]	fl43e11.x1 Sugano Kawakami zebrafish DRA Danio rerio cDNA clone 3816669 3' similar to TR:O94886 O94886 KIAA0792 PROTEIN. ;, mRNA sequence.	pir:T48692		PROTGI=11360159; PROTID=pir:T48692; PCT=79.42; ALN=238				Hs.414473	Chromosome 6 open reading frame 110	Mm.157904	CDNA sequence BC026370	335723	wu:fk59g12	LG 11
BG738407	Dr.30082	Im:7140016		biological process unknown||molecular function unknown||cellular component unknown	Unknown [-]	fp58c01.y1 Zebrafish adult retina cDNA Danio rerio cDNA clone 4786153 5' similar to SW:MANA_HUMAN P34949 MANNOSE-6-PHOSPHATE ISOMERASE ;, mRNA sequence.	ref:NP_002426.1		PROTGI=4505235; PROTID=ref:NP_002426.1; PCT=63.22; ALN=241				Hs.75694	Mannose phosphate isomerase	Mm.247218	Mannose phosphate isomerase 1	497393	im:7140016
BM005153	Dr.16894	Transcribed locus			Unknown [-]	fu65c11.x1 zebrafish adult brain Danio rerio cDNA clone 5334165 3', mRNA sequence.
AF308599	Dr.7454	ATPase, Na+/K+ transporting, alpha 3a polypeptide	atp1a3a	catalytic activity||ATP binding||cation transport||metabolism||monovalent inorganic cation transporter activity||ATPase activity, coupled to transmembrane movement of ions, phosphorylative mechanism||monovalent inorganic cation transport||membrane||integr	cation transport [0006812]	Danio rerio Na+/K+ ATPase alpha subunit isoform 5 (atp1a3a) mRNA, complete cds.	pir:S00801		PROTGI=88221; PROTID=pir:S00801; PCT=90.18; ALN=1006	sp:Q9WV27		PROTGI=18203577; PROTID=sp:Q9WV27; PCT=77.49; ALN=1011	Hs.34114||Hs.371889	ATPase, Na+/K+ transporting, alpha 2 (+) polypeptide||ATPase, Na+/K+ transporting, alpha 1 polypeptide	Mm.207432||Mm.280103||Mm.337950||Mm.361092	ATPase, Na+/K+ transporting, alpha 2 polypeptide||ATPase, Na+/K+ transporting, alpha 1 polypeptide||ATPase, Na+/K+ transporting, alpha 4 polypeptide||Mus musculus, Similar to ATPase, Na+/K+ transporting, alpha 1 polypeptide, clone IMAGE:5364125, mRNA	64610	ATPase, Na+/K+ transporting, alpha 3a polypeptide	LG 19
BI846489	Dr.28772	Transcribed locus			Unknown [-]	fq78a10.x1 Zebrafish neuronal Danio rerio cDNA clone 4886298 3', mRNA sequence.
AW171390	Dr.38039	Wu:fi41a04	wu:fi41a04		Unknown [-]	fi41a04.x1 Sugano Kawakami zebrafish DRA Danio rerio cDNA clone 2640174 3', mRNA sequence.	ref:NP_003957.1		PROTGI=4506881; PROTID=ref:NP_003957.1; PCT=80.11; ALN=185	ref:NP_033180.1		PROTGI=6677915; PROTID=ref:NP_033180.1; PCT=77.25; ALN=185	Hs.321637	Sema domain, seven thrombospondin repeats (type 1 and type 1-like), transmembrane domain (TM) and short cytoplasmic domain, (semaphorin) 5A	Mm.260374	Sema domain, seven thrombospondin repeats (type 1 and type 1-like), transmembrane domain (TM) and short cytoplasmic domain, (semaphorin) 5A	334328	wu:fi41a04	LG 24
BI844888	Dr.14065	Transcribed locus			Unknown [-]	fq15h08.x1 zebrafish adult brain Danio rerio cDNA clone 4831719 3', mRNA sequence.
BI672348	Dr.14437	Transcribed locus			Unknown [-]	ft38g01.x1 Gong zebrafish testis Danio rerio cDNA clone 5153065 3', mRNA sequence.
AW171396	Dr.6125	Wu:fi41a10	wu:fi41a10		Unknown [-]	fi41a10.x1 Sugano Kawakami zebrafish DRA Danio rerio cDNA clone 2640186 3', mRNA sequence.	pir:A35074		PROTGI=106054; PROTID=pir:A35074; PCT=39.38; ALN=156	prf:2204249A		PROTGI=1586553; PROTID=prf:2204249A; PCT=41.21; ALN=160	Hs.433738	Gamma-glutamyltransferase-like 3	Mm.41757	Gamma-glutamyltransferase-like 3	334330	wu:fi41a10	LG 23
BM154199	Dr.36749	Crystallin, gamma M2b			Unknown [-]	fv85d09.x1 Zebrafish SJD adult male II Danio rerio cDNA clone 5543872 3' similar to SW:CRG2_CYPCA P10044 GAMMA CRYSTALLIN M2 ;contains element MER30 repetitive element ;, mRNA sequence.	sp:P07316		PROTGI=117461; PROTID=sp:P07316; PCT=53.49; ALN=170	pir:CYMSG3		PROTGI=2144815; PROTID=pir:CYMSG3; PCT=52.91; ALN=170					553954	crystallin, gamma M2b
AW595094	Dr.18104	Wu:fk35a11	wu:fk35a11		Unknown [-]	fk35a11.y1 zebrafish fin day1 regeneration Danio rerio cDNA 5', mRNA sequence.											336961	wu:fk35a11	LG 10
BM185084	Dr.15199	Transcribed locus			Unknown [-]	fv17d12.x2 zebrafish adult brain Danio rerio cDNA clone 5386822 3', mRNA sequence.
BM185087	Dr.46198	Transcribed locus			Unknown [-]	fv17e04.x2 zebrafish adult brain Danio rerio cDNA clone 5386854 3', mRNA sequence.
AW115655	Dr.4477	Wu:fj98f08	wu:fj98f08		Unknown [-]	fj98f08.x1 Sugano Kawakami zebrafish DRA Danio rerio cDNA clone 2599719 3', mRNA sequence.	pir:JE0209		PROTGI=7512314; PROTID=pir:JE0209; PCT=80.23; ALN=250	pir:T42372		PROTGI=7513782; PROTID=pir:T42372; PCT=58.96; ALN=250	Hs.169441	BAI1-associated protein 1	Mm.217216||Mm.333271	BAI1-associated protein 1||Transcribed locus	334528	wu:fj98f08	LG 11
BE605580	Dr.9699	Wu:fk28d02	wu:fk28d02		Unknown [-]	fl13b09.x1 Zebrafish Research Genetics C32 fin Danio rerio cDNA 3', mRNA sequence.	ref:NP_004402.1		PROTGI=4758178; PROTID=ref:NP_004402.1; PCT=84.28; ALN=229	sp:O88487		PROTGI=6647516; PROTID=sp:O88487; PCT=90.39; ALN=229	Hs.440364||Hs.470601||Hs.546250	Dynein, cytoplasmic, intermediate polypeptide 1||Transcribed locus, strongly similar to NP_001369.1 dynein, cytoplasmic, intermediate polypeptide 2 [Homo sapiens]||Dynein, cytoplasmic, intermediate polypeptide 2	Mm.20893||Mm.249479	Dynein, cytoplasmic, intermediate chain 1||Dynein, cytoplasmic, intermediate chain 2	336917	wu:fk28d02	LG 6
AW019428	Dr.3747	Zgc:64137	zgc:64137	eukaryotic initiation factor 4E binding||cellular component unknown||negative regulation of translational initiation	Unknown [-]	fe11d07.x1 Zebrafish WashU MPIMG EST Danio rerio cDNA clone IMAGE:3738541 3', mRNA sequence.	prf:2021415B		PROTGI=1091783; PROTID=prf:2021415B; PCT=63.03; ALN=117	ref:NP_034254.1		PROTGI=6753742; PROTID=ref:NP_034254.1; PCT=61.54; ALN=115	Hs.522995	Eukaryotic translation initiation factor 4E binding protein 2	Mm.250329	Eukaryotic translation initiation factor 4E binding protein 2	323612	zgc:64137	LG 21
AW116458	Dr.4323	Wu:fc15d01	wu:fc15d01	biological process unknown||molecular function unknown||cellular component unknown	Unknown [-]	fi16f01.x1 Sugano Kawakami zebrafish DRA Danio rerio cDNA clone 2601337 3', mRNA sequence.	ref:NP_066565.1		PROTGI=10835073; PROTID=ref:NP_066565.1; PCT=81.07; ALN=328	sp:O70310		PROTGI=6225769; PROTID=sp:O70310; PCT=79.88; ALN=328	Hs.532790	N-myristoyltransferase 1	Mm.10265	Expressed sequence AW536594	323956	zgc:110714	LG 3
BI846638					Unknown [-]	fq81f01.x1 Zebrafish neuronal Danio rerio cDNA clone 4886545 3' similar to TR:Q47336 Q47336 LACZ-ALPHA PEPTIDE. ;, mRNA sequence.
BM102191					Unknown [-]	fv14c06.x1 zebrafish adult brain Danio rerio cDNA clone 5386379 3', mRNA sequence.
AF071256				DNA binding||transcription factor activity||nucleus||transcription||regulation of transcription, DNA-dependent||development||transcriptional activator activity	transcription regulation [0006355]	Danio rerio homeobox protein (hoxb9a) gene, complete cds., product = homeobox protein, gene = hoxb9a, location = join(126..657,2059..2294), protein_id = AAD15949.1, codon_start = 1, db_xref = GI:4322080, name = CDS											30344	homeo box B9a
BM102195					Unknown [-]	fv14c11.x1 zebrafish adult brain Danio rerio cDNA clone 5386389 3', mRNA sequence.
AI477248	Dr.1573	Epoxide hydrolase 1, microsomal (xenobiotic)	ephx1	catalytic activity||epoxide hydrolase activity||endoplasmic reticulum||microsome||response to toxin||membrane||aromatic compound catabolism	Unknown [-]	fb51a07.x1 Zebrafish WashU MPIMG EST Danio rerio cDNA clone IMAGE:3715380 3', mRNA sequence.	pir:A29939		PROTGI=105954; PROTID=pir:A29939; PCT=59.33; ALN=443	ref:NP_034275.1		PROTGI=6753762; PROTID=ref:NP_034275.1; PCT=59.28; ALN=438	Hs.89649	Hypothetical gene supported by AK124699	Mm.9075	Epoxide hydrolase 1, microsomal	322331	epoxide hydrolase 1, microsomal (xenobiotic)	LG 13
BG728655	Dr.12306	Transcribed locus			Unknown [-]	fo97h02.x1 zebrafish gridded kidney Danio rerio cDNA clone 4728051 3', mRNA sequence.
BI877529	Dr.11660	CDNA clone MGC:112356 IMAGE:7286091			Unknown [-]	fl73c03.x1 Sugano Kawakami zebrafish DRA Danio rerio cDNA clone 3819269 3' similar to TR:O14109 O14109 HYPOTHETICAL 24.5 KD PROTEIN C31G5.12C IN CHROMOSOME I. ;, mRNA sequence.	ref:NP_115648.1		PROTGI=14150013; PROTID=ref:NP_115648.1; PCT=76.50; ALN=182								569875	similar to repressor of RNA polymerase III transcription MAF1
AW232071	Dr.10136	Actin related protein 2/3 complex, subunit 3	zgc:86828	molecular function unknown||cytoskeleton||regulation of actin filament polymerization	Unknown [-]	fj13c02.x1 Zebrafish adult olfactory Danio rerio cDNA 3' similar to SW:AR21_HUMAN O15145 ARP2/3 COMPLEX 21 KD SUBUNIT ;, mRNA sequence.	ref:NP_005710.1		PROTGI=5031597; PROTID=ref:NP_005710.1; PCT=87.08; ALN=178	ref:NP_062798.1		PROTGI=9790141; PROTID=ref:NP_062798.1; PCT=88.20; ALN=178	Hs.512005||Hs.524741	Similar to ARP2/3 complex 21 kDa subunit (p21-ARC) (Actin-related protein 2/3 complex subunit 3)||Actin related protein 2/3 complex, subunit 3, 21kDa	Mm.275942	Actin related protein 2/3 complex, subunit 3	415204	actin related protein 2/3 complex, subunit 3
BI890225	Dr.6811	Ras-related C3 botulinum toxin substrate 3 (rho family, small GTP binding protein Rac3)	zgc:100831	GTP binding||intracellular protein transport||small GTPase mediated signal transduction||cellular component unknown||protein transport	Unknown [-]	ZF637-2-001980 Zebrafish shield stage whole embryo cDNA library MPMGp637 Danio rerio cDNA clone MPMGP637_4P15;MPMGP637P154 5', mRNA sequence.	ref:NP_005043.1		PROTGI=4826962; PROTID=ref:NP_005043.1; PCT=97.92; ALN=192	pir:A60347		PROTGI=280956; PROTID=pir:A60347; PCT=96.30; ALN=189	Hs.45002||Hs.413812||Hs.535844	Ras-related C3 botulinum toxin substrate 3 (rho family, small GTP binding protein Rac3)||Ras-related C3 botulinum toxin substrate 1 (rho family, small GTP binding protein Rac1)||Transcribed locus, moderately similar to NP_002863.1 ras-related C3 botulinum	Mm.34008||Mm.292510	RAS-related C3 botulinum substrate 3||RAS-related C3 botulinum substrate 1	437027	ras-related C3 botulinum toxin substrate 3 (rho family, small GTP binding protein Rac3)
BG308301	Dr.27148	Proenkephalin-like	penkl	neuropeptide signaling pathway	Unknown [-]	fm59f05.y1 Zebrafish adult retina cDNA Danio rerio cDNA clone 4199936 5' similar to SW:PENK_MOUSE P22005 PROENKEPHALIN A PRECURSOR [CONTAINS: MET-ENKEPHALIN; LEU-ENKEPHALIN]. ;, mRNA sequence.	sp:P01210		PROTGI=129770; PROTID=sp:P01210; PCT=46.77; ALN=228	pir:B35678		PROTGI=110844; PROTID=pir:B35678; PCT=49.24; ALN=228	Hs.339831||Hs.450878	Proenkephalin||CDNA FLJ43848 fis, clone TESTI4006412	Mm.2899	Preproenkephalin 1	368228	proenkephalin-like
BI891029	Dr.23449	Transcribed locus, moderately similar to XP_414701.1 PREDICTED: similar to ATP-binding cassette, sub-family A member 3; ATP-binding cassette 3; ABC transporter 3, partial [Gallus gallus]			Unknown [-]	ZF637-3-000284 Zebrafish shield stage whole embryo cDNA library MPMGp637 Danio rerio cDNA clone MPMGp637_13H2;MPMGp637H0213 5', mRNA sequence.	pir:A59188		PROTGI=11278926; PROTID=pir:A59188; PCT=73.94; ALN=142	sp:P41233		PROTGI=13124694; PROTID=sp:P41233; PCT=47.45; ALN=137	Hs.26630	ATP-binding cassette, sub-family A (ABC1), member 3	Mm.239470||Mm.378653	ATP-binding cassette, sub-family A (ABC1), member 3||ATP-binding cassette (ABC) transporter ABCA14
AW232073	Dr.5489	Eukaryotic translation initiation factor 4E binding protein 2	eif4ebp2	translation initiation factor activity||eukaryotic initiation factor 4E binding||negative regulation of translational initiation	Unknown [-]	fj13c04.x1 Zebrafish adult olfactory Danio rerio cDNA 3', mRNA sequence.	prf:2021415B		PROTGI=1091783; PROTID=prf:2021415B; PCT=70.59; ALN=116	ref:NP_034254.1		PROTGI=6753742; PROTID=ref:NP_034254.1; PCT=68.07; ALN=116	Hs.522995	Eukaryotic translation initiation factor 4E binding protein 2	Mm.250329	Eukaryotic translation initiation factor 4E binding protein 2	386945	eukaryotic translation initiation factor 4E binding protein 2	LG 23
BI350918	Dr.6457	Wu:fj40g07	wu:fj40g07		Unknown [-]	fr41a09.y1 zebrafish adult brain Danio rerio cDNA clone 4955824 5', mRNA sequence.	ref:NP_000996.2		PROTGI=15718687; PROTID=ref:NP_000996.2; PCT=100.00; ALN=57	sp:P17073		PROTGI=1173253; PROTID=sp:P17073; PCT=100.00; ALN=57	Hs.461453	Similar to 40S ribosomal protein S3	Mm.361132	Transcribed locus	335971	wu:fj40g07	LG 7
BM182832	Dr.20517	N-myc downstream regulated family member 3a	ndrg3a	catalytic activity||cell differentiation	Unknown [-]	fv62c09.y1 Sugano SJD adult male Danio rerio cDNA clone 5412881 5' similar to TR:Q9QYF9 Q9QYF9 NDR1 RELATED PROTEIN NDR3. ;, mRNA sequence.	ref:NP_114402.1		PROTGI=14165266; PROTID=ref:NP_114402.1; PCT=75.47; ALN=362	ref:NP_038893.1		PROTGI=7305307; PROTID=ref:NP_038893.1; PCT=75.47; ALN=362	Hs.322430	NDRG family member 4	Mm.29846||Mm.359632	N-myc downstream regulated gene 4||Similar to N-myc downstream regulated gene 3; N-myc downstream regulated 3	30286	N-myc downstream regulated family member 3a	LG 5
BI474953	Dr.40616	Zgc:113079		molecular function unknown||cellular component unknown||embryonic heart tube development	Unknown [-]	fp55c01.x3 zebrafish gridded kidney Danio rerio cDNA clone 4760448 3', mRNA sequence.	ref:NP_004091.1		PROTGI=4758320; PROTID=ref:NP_004091.1; PCT=85; ALN=144	sp:Q9Z191		PROTGI=6225306; PROTID=sp:Q9Z191; PCT=93; ALN=144	Hs.547097||Hs.549032	Homo sapiens, clone IMAGE:5207242, mRNA||Eyes absent homolog 4 (Drosophila)	Mm.332128	Eyes absent 4 homolog (Drosophila)	541552	eyes absent homolog 4 (Drosophila)
AW281681	Dr.1448	Zgc:77231	zgc:77231	calcium ion binding	Unknown [-]	fj53a11.x1 zebrafish adult brain Danio rerio cDNA 3' similar to TR:Q90331 Q90331 FAST SKELETAL MYOSIN LIGHT CHAIN 1A. [1] ;, mRNA sequence.	sp:P05976		PROTGI=127128; PROTID=sp:P05976; PCT=63.40; ALN=190	sp:P05977		PROTGI=127129; PROTID=sp:P05977; PCT=63.16; ALN=190	Hs.463300	Myosin, light polypeptide 4, alkali; atrial, embryonic	Mm.247636	Myosin, light polypeptide 4	336165	zgc:77231	LG 9
AI958412	Dr.860	Zgc:55620	zgc:55620	biological process unknown||molecular function unknown	Unknown [-]	fd04d11.y1 Zebrafish WashU MPIMG EST Danio rerio cDNA clone IMAGE:3729909 5' similar to SW:CKAP_HUMAN Q99426 CYTOSKELETON-ASSOCIATED PROTEIN CKAPI ;, mRNA sequence.	sp:Q99426		PROTGI=3023518; PROTID=sp:Q99426; PCT=62.40; ALN=242	ref:NP_079824.1		PROTGI=13384976; PROTID=ref:NP_079824.1; PCT=63.64; ALN=242	Hs.31053	Cytoskeleton associated protein 1	Mm.27947	Cytoskeleton-associated protein 1	337350	zgc:55620	LG 18
AW019433					Unknown [-]	fe11e01.x1 Zebrafish WashU MPIMG EST Danio rerio cDNA clone IMAGE:3738552 3', mRNA sequence.
BE693169	Dr.10620	Troponin T3b, skeletal, fast	tnnt3b		Unknown [-]	zeh1249r Zebrafish Embryonic Heart cDNA Library Danio rerio cDNA clone zeh1249 3', mRNA sequence.	sp:P45378		PROTGI=1174803; PROTID=sp:P45378; PCT=69.13; ALN=230	ref:NP_035750.1		PROTGI=6755845; PROTID=ref:NP_035750.1; PCT=71.05; ALN=228	Hs.73454	Troponin T3, skeletal, fast	Mm.350054	Troponin T3, skeletal, fast	353249	troponin T3b, skeletal, fast
AW165130	Dr.22496	Zgc:73124	zgc:73124	biological process unknown||molecular function unknown||cellular component unknown	Unknown [-]	fe02b11.x1 Zebrafish WashU MPIMG EST Danio rerio cDNA clone IMAGE:3737661 3', mRNA sequence.	ref:NP_060560.1		PROTGI=8922416; PROTID=ref:NP_060560.1; PCT=59.11; ALN=258	ref:NP_079659.1		PROTGI=13384758; PROTID=ref:NP_079659.1; PCT=58.67; ALN=258	Hs.527839	Adaptin-ear-binding coat-associated protein 1	Mm.288114	RIKEN cDNA 1200016B17 gene	393695	zgc:73124
BG728804	Dr.12047	Wu:fb38h10	wu:fb38h10		Unknown [-]	fp03a03.x1 zebrafish gridded kidney Danio rerio cDNA clone 4728460 3', mRNA sequence.											321946	wu:fb38h10	LG 16
BI673309	Dr.13172	Transcribed locus			Unknown [-]	ft41e04.x1 Gong zebrafish ovary Danio rerio cDNA clone 5153358 3', mRNA sequence.
BI429638	Dr.4661	Wu:fc62a06	wu:fc62a06		Unknown [-]	fq50a11.x3 Zebrafish adult olfactory Danio rerio cDNA clone 4879388 3', mRNA sequence.	pir:T17215		PROTGI=7512604; PROTID=pir:T17215; PCT=48.52; ALN=158				Hs.525392	Spectrin repeat containing, nuclear envelope 2	Mm.83634||Mm.152530||Mm.311430||Mm.311434||Mm.341701||Mm.356577||Mm.370440||Mm.370441||Mm.371884||Mm.372923	Synaptic nuclear envelope 2||Transcribed locus, weakly similar to NP_055995.3 synaptic nuclei expressed gene 2 isoform a; nesprin 2; synaptic nuclei expressed gene 2; nucleus and actin connecting element [Homo sapiens]||Transcribed locus||Transcribed locu	325244	wu:fc62a06	LG 13
BI840762	Dr.28459	Glycoprotein M6Aa	gpm6aa		Unknown [-]	fq38a09.x1 zebrafish adult brain Danio rerio cDNA clone 4833688 3', mRNA sequence.	ref:NP_005268.1		PROTGI=14149619; PROTID=ref:NP_005268.1; PCT=85.25; ALN=278	sp:P35802		PROTGI=547881; PROTID=sp:P35802; PCT=85.25; ALN=278	Hs.75819	Glycoprotein M6A	Mm.241700	Glycoprotein m6a	368223	glycoprotein M6Aa	LG 14
BM070961	Dr.11068	Calbindin 2, (calretinin)	calb2	calcium ion binding	Unknown [-]	fv02g07.x1 zebrafish adult brain Danio rerio cDNA clone 5385421 3' similar to SW:CART_MOUSE Q08331 CALRETININ ;, mRNA sequence.	pir:A60253		PROTGI=105497; PROTID=pir:A60253; PCT=72.49; ALN=267	sp:Q08331		PROTGI=13637964; PROTID=sp:Q08331; PCT=72.32; ALN=269	Hs.106857	Calbindin 2, 29kDa (calretinin)	Mm.2755||Mm.359614	Calbindin 2||Similar to Calretinin (CR)	393684	calbindin 2, (calretinin)
BI876732	Dr.17462	Hypoxia up-regulated 1	hyou1	ATP binding	Unknown [-]	fl75h08.y1 Sugano Kawakami zebrafish DRA Danio rerio cDNA clone 3819879 5' similar to TR:Q60432 Q60432 170 KDA GLUCOSE REGULATED PROTEIN. ;, mRNA sequence.	sp:Q9Y4L1		PROTGI=10720185; PROTID=sp:Q9Y4L1; PCT=66.87; ALN=960	pir:PC4014		PROTGI=1083243; PROTID=pir:PC4014; PCT=60.76; ALN=641	Hs.277704	Hypoxia up-regulated 1	Mm.116721	Hypoxia up-regulated 1	327133	hypoxia up-regulated 1	LG 10
BG883325	Dr.16171	Zgc:92347	zgc:92347	biological process unknown||molecular function unknown||cellular component unknown	Unknown [-]	fp22h07.x1 zebrafish gridded kidney Danio rerio cDNA clone 4744165 3', mRNA sequence.	ref:NP_057683.1		PROTGI=7706595; PROTID=ref:NP_057683.1; PCT=31.89; ALN=227	ref:NP_067478.1		PROTGI=10946916; PROTID=ref:NP_067478.1; PCT=31.09; ALN=239	Hs.238756	Myozenin 1	Mm.141702	Myozenin 1	436720	zgc:92347
AI793897	Dr.36954	Wu:fb80e10	wu:fb80e10		Unknown [-]	fc55g07.x1 Zebrafish WashU MPIMG EST Danio rerio cDNA clone IMAGE:3725340 3', mRNA sequence.	ref:NP_004662.1		PROTGI=4758908; PROTID=ref:NP_004662.1; PCT=36.21; ALN=115	ref:NP_067476.1		PROTGI=10946912; PROTID=ref:NP_067476.1; PCT=35.04; ALN=117	Hs.193118	Retinoic acid induced 17	Mm.227484	Retinoic acid induced 17	323065	wu:fb80e10	LG 13
BI885558	Dr.47135	Transcribed locus			Unknown [-]	fo73c12.x1 zebrafish gridded kidney Danio rerio cDNA clone 4725527 3', mRNA sequence.
BI890235	Dr.13128	Zgc:103679	zgc:103679	two-component signal transduction system (phosphorelay)||DNA binding||GTP binding||regulation of transcription, DNA-dependent||intracellular protein transport||small GTPase mediated signal transduction||cellular component unknown||protein transport	Unknown [-]	ZF637-2-001990 Zebrafish shield stage whole embryo cDNA library MPMGp637 Danio rerio cDNA clone MPMGP637_4K16;MPMGP637K164 5', mRNA sequence.	sp:P24410		PROTGI=131805; PROTID=sp:P24410; PCT=97.00; ALN=200	sp:P46638		PROTGI=1172815; PROTID=sp:P46638; PCT=92.50; ALN=200	Hs.321541	RAB11A, member RAS oncogene family	Mm.1387	RAB11a, member RAS oncogene family	492487	zgc:103679
BE200629	Dr.1146	Zgc:77898	zgc:77898	mitochondrial outer membrane||anion transport||voltage-gated ion-selective channel activity	Unknown [-]	fk88d08.x1 Zebrafish Research Genetics C32 fin Danio rerio cDNA 3', mRNA sequence.	sp:P21796		PROTGI=130683; PROTID=sp:P21796; PCT=71.99; ALN=282	sp:Q60932		PROTGI=10720404; PROTID=sp:Q60932; PCT=71.73; ALN=283	Hs.190897||Hs.202085||Hs.355927||Hs.447673||Hs.454461||Hs.519320||Hs.550192||Hs.553964	Transcribed locus, weakly similar to XP_424406.1 PREDICTED: similar to voltage-dependent anion channel [Gallus gallus]||Voltage-dependent anion channel 1||Voltage-dependent anion channel 2||Similar to voltage-dependent anion channel 2||CDNA FLJ43300 fis,	Mm.3555||Mm.262327||Mm.319725	Voltage-dependent anion channel 1||Voltage-dependent anion channel 2||Transcribed locus, moderately similar to XP_414637.1 PREDICTED: similar to Voltage-dependent anion-selective channel protein 1 (VDAC-1) (hVDAC1) (Outer mitochondrial membrane protein po	406529	zgc:77898
BI709917	Dr.16541	Transcribed locus, moderately similar to XP_421784.1 PREDICTED: similar to KIAA0941 protein; rab11-family interacting protein 2 [Gallus gallus]			Unknown [-]	ft51a07.y1 Gong zebrafish ovary Danio rerio cDNA clone 5153964 5' similar to TR:Q9Y2F0 Q9Y2F0 KIAA0941 PROTEIN. ;, mRNA sequence.	ref:NP_055719.1		PROTGI=7662394; PROTID=ref:NP_055719.1; PCT=71.64; ALN=67				Hs.173656||Hs.549457	RAB11 family interacting protein 2 (class I)||Transcribed locus, strongly similar to NP_055719.1 RAB11 family interacting protein 2 (class I); rab11-family interacting protein 2 [Homo sapiens]	Mm.24167	RAB11 family interacting protein 2 (class I)
AI721567	Dr.27471	Transcribed locus			Unknown [-]	fc29d02.x1 Zebrafish WashU MPIMG EST Danio rerio cDNA clone IMAGE:3722787 3', mRNA sequence.
AI666928	Dr.38359	Wu:fa94e11	wu:fa94e11		Unknown [-]	fd16h11.x1 Sugano Kawakami zebrafish DRA Danio rerio cDNA clone 2351781 3' similar to TR:O65539 O65539 HYPOTHETICAL 55.0 KD PROTEIN. ;contains element L1 repetitive element ;, mRNA sequence.	ref:NP_073618.1		PROTGI=12232471; PROTID=ref:NP_073618.1; PCT=90; ALN=161	sp:Q9WTV7		PROTGI=13124535; PROTID=sp:Q9WTV7; PCT=45; ALN=73	Hs.333503	Ring finger protein 38	Mm.262859	Ring finger protein 38			LG 1
AW116618	Dr.5588	Heat shock protein 4, like	hspa4l	ATP binding||protein folding||response to unfolded protein	Unknown [-]	fi17g07.x1 Sugano Kawakami zebrafish DRA Danio rerio cDNA clone 2601468 3' similar to TR:O95756 O95756 APG-2. ;, mRNA sequence.	sp:P34932		PROTGI=6226869; PROTID=sp:P34932; PCT=73.37; ALN=833	sp:Q61316		PROTGI=2495342; PROTID=sp:Q61316; PCT=73.31; ALN=833	Hs.90093||Hs.135554	Heat shock 70kDa protein 4||Heat shock 70kDa protein 4-like	Mm.39330||Mm.239865||Mm.358624||Mm.376186	Transcribed locus||Heat shock protein 4||Heat shock 70kDa protein 4 like||Transcribed locus	335865	heat shock protein 4, like	LG 21
AW019442	Dr.27702	Wu:fe11f05	wu:fe11f05		Unknown [-]	fe11f05.x1 Zebrafish WashU MPIMG EST Danio rerio cDNA clone IMAGE:3738561 3', mRNA sequence.											326735	wu:fe11f05	LG 23
BI705634	Dr.34777	Wu:fl53h07	wu:fl53h07		Unknown [-]	fl53h07.x1 Sugano Kawakami zebrafish DRA Danio rerio cDNA clone 3817597 3' similar to SW:NCM2_HUMAN O15394 NEURAL CELL ADHESION MOLECULE 2 PRECURSOR ;, mRNA sequence.	sp:O15394		PROTGI=3334268; PROTID=sp:O15394; PCT=61.18; ALN=85	sp:O35136		PROTGI=3334269; PROTID=sp:O35136; PCT=61.18; ALN=85	Hs.473450	Neural cell adhesion molecule 2	Mm.258759	Neural cell adhesion molecule 2	386820	wu:fl53h07	LG 1
BM156105	Dr.15379	Transcribed locus			Unknown [-]	fv18h03.x2 zebrafish adult brain Danio rerio cDNA clone 5386997 3', mRNA sequence.	pir:A45973		PROTGI=539701; PROTID=pir:A45973; PCT=27.05; ALN=233	ref:NP_057901.1		PROTGI=7710040; PROTID=ref:NP_057901.1; PCT=25.96; ALN=234	Hs.24359||Hs.25892||Hs.49329||Hs.99216||Hs.117172||Hs.117659||Hs.122417||Hs.127167||Hs.127718||Hs.132005||Hs.146343||Hs.146952||Hs.170843||Hs.194691||Hs.201488||Hs.205358||Hs.246745||Hs.364642||Hs.379253||Hs.405444||Hs.406940||Hs.435835||Hs.450417||Hs.459	CDNA FLJ11174 fis, clone PLACE1007367||Hypothetical protein LOC285958||CDNA clone IMAGE:5263455, partial cds||Transcribed locus||Full length insert cDNA clone YZ18F07||CDNA clone IMAGE:3928921, partial cds||CDNA FLJ25794 fis, clone TST07014||Transcribed l	Mm.22792||Mm.247390||Mm.302721||Mm.326943||Mm.329211||Mm.333898||Mm.338527||Mm.349343||Mm.354865||Mm.355007||Mm.355195||Mm.356224||Mm.359291||Mm.360533||Mm.363084||Mm.369900||Mm.372302	Transcribed locus||Mus musculus, clone IMAGE:3965211, mRNA||RIKEN cDNA 1700014N06 gene||Transcribed locus||Transcribed locus||RIKEN cDNA B230209E15 gene||Transcribed locus||Transcribed locus, strongly similar to XP_344862.2 PREDICTED: tripartite motif pro
AI397211	Dr.4078	Wu:fb06h03	wu:fb06h03		Unknown [-]	fb06h03.y1 zebrafish fin day1 regeneration Danio rerio cDNA 5', mRNA sequence.											336824	wu:fb06h03	LG 15
AI959228	Dr.4587	Zgc:55453	zgc:55453	actin binding||intracellular	Unknown [-]	fd25f11.y1 Zebrafish WashU MPIMG EST Danio rerio cDNA 5', mRNA sequence.	pir:T46362		PROTGI=11280653; PROTID=pir:T46362; PCT=63.26; ALN=296	ref:NP_036006.1		PROTGI=6755224; PROTID=ref:NP_036006.1; PCT=63.58; ALN=296	Hs.189075||Hs.436439||Hs.514761	PTK9 protein tyrosine kinase 9||PTK9L protein tyrosine kinase 9-like (A6-related protein)||PTK9 protein tyrosine kinase 9	Mm.38233||Mm.274346||Mm.309867	Similar to Twinfilin||Protein tyrosine kinase 9-like (A6-related protein)||Protein tyrosine kinase 9	321614	zgc:55453	LG 6
BG985449	Dr.38085	Id:ibd1087	id:ibd1087		Unknown [-]	1087t7 NICHD Zebrafish normalized I Danio rerio cDNA clone 1087, mRNA sequence.											338125	id:ibd1087
U14940	Dr.9638	Tenascin C	tnc	neural crest cell migration||molecular function unknown||mesoderm development||cellular component unknown	axon guidance [0007411]	Danio rerio tenascin-C mRNA, 5' repeat units and UTR.	pir:A32160		PROTGI=2119620; PROTID=pir:A32160; PCT=58.32; ALN=607	pir:JQ1322		PROTGI=91806; PROTID=pir:JQ1322; PCT=57.52; ALN=612	Hs.143250	Tenascin C (hexabrachion)	Mm.980	Tenascin C	30037	tenascin C	LG 5
AI878097	Dr.41964	Wu:fc57d08	wu:fc57d08		Unknown [-]	fc57d08.y1 Zebrafish WashU MPIMG EST Danio rerio cDNA clone IMAGE:3725487 5', mRNA sequence.	ref:NP_037377.1		PROTGI=7019569; PROTID=ref:NP_037377.1; PCT=89.29; ALN=84	ref:NP_569053.1		PROTGI=18699726; PROTID=ref:NP_569053.1; PCT=91.67; ALN=84	Hs.126550||Hs.128420||Hs.196011	Vacuolar protein sorting 4B (yeast)||Vacuolar protein sorting 4A (yeast)||Transcribed locus, moderately similar to NP_004860.2 vacuolar protein sorting factor 4B; suppressor of K+ transport defect 1 [Homo sapiens]	Mm.18705||Mm.236004||Mm.317604	Vacuolar protein sorting 4b (yeast)||Vacuolar protein sorting 4a (yeast)||PREDICTED: Mus musculus similar to SKD1 (LOC238963), mRNA	325171	wu:fc57d08	LG 25
BI842518	Dr.13944	Transcribed locus			Unknown [-]	fq85h02.y1 Zebrafish neuronal Danio rerio cDNA clone 4887027 5', mRNA sequence.
AI723313	Dr.46602	Alpha thalassemia/mental retardation syndrome X-linked homolog (human)	atrx		Unknown [-]	fc35e11.x1 Zebrafish WashU MPIMG EST Danio rerio cDNA clone IMAGE:3723404 3', mRNA sequence.	sp:P46100		PROTGI=17380440; PROTID=sp:P46100; PCT=85.78; ALN=210	sp:Q61687		PROTGI=5915738; PROTID=sp:Q61687; PCT=86.73; ALN=210	Hs.441651||Hs.533526||Hs.536000||Hs.541793||Hs.553992	Transcribed locus, strongly similar to NP_000480.2 transcriptional regulator ATRX isoform 1; DNA dependent ATPase and helicase; Zinc finger helicase; X-linked nuclear protein; helicase 2, X-linked; RAD54 (Saccharomyces cerevisiae); alpha thalassemia/menta	Mm.10141	Alpha thalassemia/mental retardation syndrome X-linked homolog (human)	378459	alpha thalassemia/mental retardation syndrome X-linked homolog (human)	LG 14
BI670914	Dr.14321	Transcribed locus			Unknown [-]	fp58a11.x1 Zebrafish adult retina cDNA Danio rerio cDNA clone 4786077 3', mRNA sequence.
AW154726	Dr.11327	Wu:fi31h03	wu:fi31h03		Unknown [-]	fi31h03.x1 Sugano Kawakami zebrafish DRA Danio rerio cDNA clone 2639285 3' similar to gb:X65873 KINESIN HEAVY CHAIN (HUMAN);, mRNA sequence.	sp:P33176		PROTGI=417216; PROTID=sp:P33176; PCT=91.15; ALN=192	sp:Q61768		PROTGI=2497519; PROTID=sp:Q61768; PCT=91.15; ALN=192	Hs.435557	Kinesin family member 5C			334108	wu:fi31h03	LG 23
BI980991	Dr.46887	Transcribed locus			Unknown [-]	fu37g12.x1 zebrafish adult brain Danio rerio cDNA clone 5331671 3', mRNA sequence.
BI980997	Dr.16732	Transcribed locus			Unknown [-]	fu37h09.x1 zebrafish adult brain Danio rerio cDNA clone 5331713 3', mRNA sequence.
AI816612	Dr.9560	Wu:fj87g04	wu:fj87g04		Unknown [-]	A0272747 Zebrafish Kidney cDNA random primed, RZPD library no: 576 Danio rerio cDNA clone RZPD clone CHBOp576O0759Q3, mRNA sequence.	pir:I61354		PROTGI=2135912; PROTID=pir:I61354; PCT=78.18; ALN=271	ref:NP_062814.1		PROTGI=9790151; PROTID=ref:NP_062814.1; PCT=78.55; ALN=271	Hs.117545||Hs.198072	Phosphodiesterase 4D, cAMP-specific (phosphodiesterase E3 dunce homolog, Drosophila)||Phosphodiesterase 4B, cAMP-specific (phosphodiesterase E4 dunce homolog, Drosophila)	Mm.20181||Mm.331737||Mm.373622	Phosphodiesterase 4B, cAMP specific||Transcribed locus, strongly similar to NP_002591.2 phosphodiesterase 4B, cAMP-specific (phosphodiesterase E4 dunce homolog, Drosophila); Phosphodiesterase-4B, cAMP-specific (dunce (Drosophila)-homolog; phosphodiesteras	337624	wu:fj87g04	LG 6
AW184676	Dr.32550	Wu:fj17e06	wu:fj17e06		Unknown [-]	fj17e06.y1 Zebrafish adult olfactory Danio rerio cDNA 5', mRNA sequence.											335500	wu:fj17e06	LG 3
BG985455	Dr.33501	Id:ibd1128	id:ibd1128		Unknown [-]	1128t3 NICHD Zebrafish normalized I Danio rerio cDNA clone 1128, mRNA sequence.											57995	id:ibd1128	LG 15
AI958437	Dr.17821	Wu:fj58e07	wu:fj58e07		Unknown [-]	fd04g05.y1 Zebrafish WashU MPIMG EST Danio rerio cDNA clone IMAGE:3729944 5', mRNA sequence.											336236	wu:fj58e07	LG 20
AW115688	Dr.6229	Wu:fb74g08	wu:fb74g08		Unknown [-]	fj99b09.x1 Sugano Kawakami zebrafish DRA Danio rerio cDNA clone 2599769 3', mRNA sequence.											322844	wu:fb74g08	LG 4
BI840924	Dr.827	NADH dehydrogenase (ubiquinone) 1 alpha subcomplex, 4	ndufa4		Unknown [-]	fq40f11.x1 zebrafish adult brain Danio rerio cDNA clone 4833956 3', mRNA sequence.	sp:O00483		PROTGI=2499333; PROTID=sp:O00483; PCT=73.17; ALN=82				Hs.50098||Hs.484769	NADH dehydrogenase (ubiquinone) 1 alpha subcomplex, 4, 9kDa||Transcribed locus, strongly similar to NP_054908.2 adducin 1 (alpha) isoform b; erythrocyte adducin alpha subunit [Homo sapiens]	Mm.41926	NADH dehydrogenase (ubiquinone) 1 alpha subcomplex, 4	406298	NADH dehydrogenase (ubiquinone) 1 alpha subcomplex, 4
BM187002					Unknown [-]	fv80g02.y1 Zebrafish SJD day 8 fin regeneration Danio rerio cDNA clone 5465643 5', mRNA sequence.
AI397087					Unknown [-]	fb16b11.x1 Zebrafish WashU MPIMG EST Danio rerio cDNA clone IMAGE:3712029 3' similar to contains element L1 repetitive element ;, mRNA sequence.
AI723328	Dr.12068	Wu:fc35g10	wu:fc35g10		Unknown [-]	fc35g10.x1 Zebrafish WashU MPIMG EST Danio rerio cDNA clone IMAGE:3723426 3', mRNA sequence.											324638	wu:fc35g10	LG 12
AI618133	Dr.20928	Zgc:86939	zgc:86939	biological process unknown||calcium ion binding||cellular component unknown	Unknown [-]	zehp0191.seq.F Zebrafish Embryonic Heart cDNA Library Danio rerio cDNA 5', mRNA sequence.	sp:P20472		PROTGI=131100; PROTID=sp:P20472; PCT=55.14; ALN=107	pir:A37414		PROTGI=321277; PROTID=pir:A37414; PCT=57.01; ALN=107	Hs.295449	Parvalbumin	Mm.2766	Parvalbumin	402805	zgc:86939
BI430050	Dr.418	Protocadherin 2 gamma 20		calcium ion binding||homophilic cell adhesion||membrane	Unknown [-]	fs86h07.y1 Zebrafish neuronal Danio rerio cDNA clone 5076732 5', mRNA sequence.											554067	protocadherin 2 gamma 20
AW281850	Dr.10952	Zgc:77462	zgc:77462	biological process unknown||molecular function unknown||cellular component unknown	Unknown [-]	fj58a11.x1 zebrafish adult brain Danio rerio cDNA 3', mRNA sequence.	sp:Q01850		PROTGI=400738; PROTID=sp:Q01850; PCT=43.48; ALN=446	ref:NP_031698.1		PROTGI=6671730; PROTID=ref:NP_031698.1; PCT=45.26; ALN=458	Hs.78358	Paraneoplastic antigen	Mm.102872	RIKEN cDNA D030068L24 gene	336227	zgc:77462	LG 3
BM026461	Dr.17029	Transcribed locus			Unknown [-]	ft08f11.y3 Zebrafish neuronal Danio rerio cDNA clone 5080869 5', mRNA sequence.
BM026607	Dr.46369	Protocadherin 1 gamma 20		calcium ion binding	Unknown [-]	ft08e06.x3 Zebrafish neuronal Danio rerio cDNA clone 5080811 3', mRNA sequence.											554007	protocadherin 1 gamma 20
BM026608	Dr.17056	Transcribed locus			Unknown [-]	ft08e11.x3 Zebrafish neuronal Danio rerio cDNA clone 5080821 3', mRNA sequence.
BI880493					Unknown [-]	fm72g02.x1 Zebrafish adult retina cDNA Danio rerio cDNA clone 4201131 3', mRNA sequence.
AW280117	Dr.6477	Wu:fj49g09	wu:fj49g09		Unknown [-]	fj49g09.x1 zebrafish adult brain Danio rerio cDNA 3', mRNA sequence.											336128	wu:fj49g09	LG 2
BE693194	Dr.16963	Wu:fa03e11	wu:fa03e11		Unknown [-]	zehn1044r Zebrafish Embryonic Heart cDNA Library Danio rerio cDNA clone zehn1044 3', mRNA sequence.	ref:NP_056531.1		PROTGI=7657335; PROTID=ref:NP_056531.1; PCT=80.77; ALN=390	ref:NP_032722.1		PROTGI=6679060; PROTID=ref:NP_032722.1; PCT=87.47; ALN=414					334782	wu:fa03e11	LG 9
AW116636	Dr.35515	Wu:fi18a01	wu:fi18a01		Unknown [-]	fi18a01.x1 Sugano Kawakami zebrafish DRA Danio rerio cDNA clone 2601480 3' similar to SW:MGR4_RAT P31423 METABOTROPIC GLUTAMATE RECEPTOR 4 PRECURSOR. [1] ;, mRNA sequence.	sp:Q14833		PROTGI=2495077; PROTID=sp:Q14833; PCT=75.24; ALN=203	sp:P47743		PROTGI=1346533; PROTID=sp:P47743; PCT=74.26; ALN=200	Hs.429018||Hs.449625	Glutamate receptor, metabotropic 4||Glutamate receptor, metabotropic 8	Mm.240881||Mm.320732||Mm.358940	Glutamate receptor, metabotropic 7||Glutamate receptor, metabotropic 8||Glutamate receptor, metabotropic 4	327570	wu:fi18a01	LG 6
AI496943	Dr.4444	Wu:fb53c10	wu:fb53c10		Unknown [-]	fb53c10.x1 Zebrafish WashU MPIMG EST Danio rerio cDNA clone IMAGE:3715602 3', mRNA sequence.											322211	wu:fb53c10	LG 24
BM182866	Dr.40704	Transcribed locus, moderately similar to XP_414373.1 PREDICTED: similar to solute carrier family 41, member 1 [Gallus gallus]			Unknown [-]	fv62f09.y1 Sugano SJD adult male Danio rerio cDNA clone 5413025 5' similar to TR:O45182 O45182 K07H8.2 PROTEIN. [1] ;, mRNA sequence.							Hs.20274	Solute carrier family 41, member 1	Mm.266156||Mm.272633	Solute carrier family 41, member 1||Solute carrier family 41, member 3
AI601691	Dr.27395	Transcribed locus			Unknown [-]	fc03c11.x1 Zebrafish WashU MPIMG EST Danio rerio cDNA clone IMAGE:3720308 3', mRNA sequence.
BM103177	Dr.24950	Zgc:64204	zgc:64204	biological process unknown||cellular component unknown||kinase activity||transferase activity||transferase activity, transferring phosphorus-containing groups	Unknown [-]	fv41h08.y1 Sugano SJD adult male Danio rerio cDNA clone 5411198 5' similar to TR:Q9YI14 Q9YI14 CREATINE KINASE M3-CK. ;, mRNA sequence.	pir:KIHUCM		PROTGI=1070479; PROTID=pir:KIHUCM; PCT=85.41; ALN=377	sp:P07310		PROTGI=125306; PROTID=sp:P07310; PCT=85.68; ALN=377	Hs.334347	Creatine kinase, muscle	Mm.2375	Creatine kinase, muscle	406395	zgc:64204	LG 15
BE558061	Dr.11020	Zgc:77852	zgc:77852	biological process unknown||molecular function unknown||cellular component unknown	Unknown [-]	fl18f01.y1 Zebrafish Research Genetics C32 fin Danio rerio cDNA 5' similar to TR:O94520 O94520 HYPOTHETICAL 21.6 KD PROTEIN. ;contains element LTR9 repetitive element ;, mRNA sequence.	ref:NP_057538.1		PROTGI=7705997; PROTID=ref:NP_057538.1; PCT=75.41; ALN=181	ref:NP_080795.1		PROTGI=13386014; PROTID=ref:NP_080795.1; PCT=75.41; ALN=181	Hs.250905	Hypothetical protein LOC51234	Mm.220942	RIKEN cDNA 2610318K02 gene	402956	zgc:77852
AI723333	Dr.3987	Wu:fc35h08	wu:fc35h08		Unknown [-]	fc35h08.x1 Zebrafish WashU MPIMG EST Danio rerio cDNA clone IMAGE:3723423 3', mRNA sequence.											324640	wu:fc35h08	LG 1
BI842393	Dr.27851	Transcribed locus			Unknown [-]	fq83c08.y1 Zebrafish neuronal Danio rerio cDNA clone 4886775 5', mRNA sequence.
BI841591	Dr.13876	Transcribed locus			Unknown [-]	ft01c05.x1 Zebrafish neuronal Danio rerio cDNA clone 5080304 3', mRNA sequence.
AW059173	Dr.31568	Wu:fc35c02	wu:fc35c02		Unknown [-]	fe26e12.x1 Zebrafish WashU MPIMG EST Danio rerio cDNA clone IMAGE:3740014 3', mRNA sequence.											324621	wu:fc35c02	LG 7
BI840791	Dr.46823	Transcribed locus			Unknown [-]	fq38d12.x1 zebrafish adult brain Danio rerio cDNA clone 4833838 3', mRNA sequence.
BG883358	Dr.22768	Wu:fj51h04	wu:fj51h04		Unknown [-]	fp26g03.x1 zebrafish gridded kidney Danio rerio cDNA clone 4744493 3', mRNA sequence.	pir:T00266		PROTGI=7513006; PROTID=pir:T00266; PCT=83.86; ALN=254	sp:Q9WU60		PROTGI=13431313; PROTID=sp:Q9WU60; PCT=72.44; ALN=254	Hs.276252	Attractin	Mm.119936	Attractin	336148	wu:fj51h04
BI880641	Dr.40822	Transcribed locus			Unknown [-]	fm77f10.x1 Zebrafish adult retina cDNA Danio rerio cDNA clone 4201506 3', mRNA sequence.
AW233059	Dr.29149	Wu:fj36d12	wu:fj36d12	biological process unknown||molecular function unknown||cellular component unknown	Unknown [-]	fj27e10.y1 Zebrafish adult olfactory Danio rerio cDNA 5' similar to SW:STX1_BOVIN Q28208 SYNTAXIN BINDING PROTEIN 1 ;, mRNA sequence.	ref:NP_003156.1		PROTGI=4507297; PROTID=ref:NP_003156.1; PCT=87.59; ALN=274	sp:O08599		PROTGI=2811067; PROTID=sp:O08599; PCT=87.41; ALN=278	Hs.288229	Syntaxin binding protein 1	Mm.278865	Syntaxin binding protein 1	574003	zgc:114171	LG 21
AI584220	Dr.21161	Wu:fb82f02	wu:fb82f02		Unknown [-]	fb82f02.x1 Zebrafish WashU MPIMG EST Danio rerio cDNA clone IMAGE:3718395 3', mRNA sequence.											323126	wu:fb82f02	LG 15
BM026471					Unknown [-]	ft08h06.y3 Zebrafish neuronal Danio rerio cDNA clone 5080955 5', mRNA sequence.
AW115841					Unknown [-]	fi04b08.x1 Sugano Kawakami zebrafish DRA Danio rerio cDNA clone 2600151 3' similar to SW:FUS_BOVIN Q28009 RNA-BINDING PROTEIN FUS/TLS ;contains element MSR1 repetitive element ;, mRNA sequence.
AI878408	Dr.35761	Wu:fc57f01	wu:fc57f01		Unknown [-]	fc57f01.x1 Zebrafish WashU MPIMG EST Danio rerio cDNA clone IMAGE:3725497 3', mRNA sequence.											325174	wu:fc57f01	LG 10
BI983703	Dr.2335	Wu:fc93f10	wu:fc93f10		Unknown [-]	fu04f12.x3 Campbell zebrafish ovary Danio rerio cDNA clone 5304358 3', mRNA sequence.	sp:P11926		PROTGI=118377; PROTID=sp:P11926; PCT=38.33; ALN=117	sp:O35484		PROTGI=13431735; PROTID=sp:O35484; PCT=49.62; ALN=133	Hs.459106	Antizyme inhibitor 1	Mm.250214	Ornithine decarboxylase antizyme inhibitor	325625	wu:fc93f10	LG 16
AW059322	Dr.22203	Transcribed locus			Unknown [-]	fe11f10.y1 Zebrafish WashU MPIMG EST Danio rerio cDNA clone IMAGE:3738571 5', mRNA sequence.
BI984364	Dr.3347	Fibrillarin	fbl	RNA binding||nucleus||rRNA processing	Unknown [-]	fu13c01.x3 Campbell zebrafish ovary Danio rerio cDNA clone 5304961 3', mRNA sequence.	pir:A38712		PROTGI=105987; PROTID=pir:A38712; PCT=80.49; ALN=316	pir:S38342		PROTGI=481220; PROTID=pir:S38342; PCT=81.35; ALN=316	Hs.299002	Fibrillarin	Mm.189222	Similar to fibrillarin	406275	fibrillarin
AW170934	Dr.17322	Wu:fi34d11	wu:fi34d11		Unknown [-]	fi34d11.x1 Sugano Kawakami zebrafish DRA Danio rerio cDNA clone 2639541 3', mRNA sequence.	ref:NP_060959.1		PROTGI=8922081; PROTID=ref:NP_060959.1; PCT=86.67; ALN=180								334169	wu:fi34d11	LG 19
BE200801	Dr.4262	Wu:fb81e12	wu:fb81e12		Unknown [-]	fk91e03.x1 Zebrafish Research Genetics C32 fin Danio rerio cDNA 3', mRNA sequence.											323096	wu:fb81e12	LG 1
BG727108					Unknown [-]	fo78f09.x1 zebrafish gridded kidney Danio rerio cDNA clone 4726408 3', mRNA sequence.
BI428876	Dr.17052	Transcribed locus			Unknown [-]	fr68b03.x1 zebrafish adult brain Danio rerio cDNA clone 4965821 3', mRNA sequence.
BM185420	Dr.29760	Transcribed locus			Unknown [-]	fv46h12.x1 Sugano SJD adult male Danio rerio cDNA clone 5411591 3' similar to contains element MER32 repetitive element ;, mRNA sequence.
BI430211	Dr.6426	Wu:fj18f04	wu:fj18f04		Unknown [-]	fr84g09.x1 zebrafish adult brain Danio rerio cDNA clone 4967609 3', mRNA sequence.	ref:NP_113610.1		PROTGI=13899235; PROTID=ref:NP_113610.1; PCT=67.77; ALN=121	ref:NP_067414.1		PROTGI=10946810; PROTID=ref:NP_067414.1; PCT=44.14; ALN=108	Hs.165724	Carbohydrate (N-acetylgalactosamine 4-0) sulfotransferase 8	Mm.29380	Carbohydrate (N-acetylgalactosamine 4-0) sulfotransferase 8	335517	wu:fj18f04	LG 25
AI721744	Dr.41835	Transcribed locus			Unknown [-]	fc31h06.x1 Zebrafish WashU MPIMG EST Danio rerio cDNA clone IMAGE:3723035 3', mRNA sequence.
BI428879	Dr.46918	Wu:fj40f01	wu:fj40f01		Unknown [-]	fr68b07.x1 zebrafish adult brain Danio rerio cDNA clone 4965829 3', mRNA sequence.	ref:NP_003803.1		PROTGI=4501913; PROTID=ref:NP_003803.1; PCT=65.66; ALN=99	ref:NP_035910.1		PROTGI=6752968; PROTID=ref:NP_035910.1; PCT=45.78; ALN=163	Hs.370287	A disintegrin and metalloproteinase domain 23	Mm.302274	A disintegrin and metalloprotease domain 23			LG 6
AF237712	Dr.20850	Fatty acid binding protein 7, brain, a	fabp7a	transporter activity||binding||fatty acid binding||transport||lipid binding	negative control of cell proliferation [0008285]	Danio rerio brain-type fatty-acid binding protein mRNA, complete cds.	sp:O15540		PROTGI=3122076; PROTID=sp:O15540; PCT=83.33; ALN=132	ref:NP_067247.1		PROTGI=10946572; PROTID=ref:NP_067247.1; PCT=75.76; ALN=132	Hs.26770||Hs.548245	Fatty acid binding protein 7, brain||Transcribed locus, weakly similar to XP_527495.1 PREDICTED: similar to Fatty acid-binding protein, brain (B-FABP) (Brain lipid-binding protein) (BLBP) (Mammary derived growth inhibitor related) [Pan troglodytes]	Mm.3644	Fatty acid binding protein 7, brain	58128	fatty acid binding protein 7, brain, a	LG 17
AI942953	Dr.21904	Wu:fc79g11	wu:fc79g11		Unknown [-]	fc79g11.x1 Zebrafish WashU MPIMG EST Danio rerio cDNA clone IMAGE:3727652 3', mRNA sequence.											325468	wu:fc79g11	LG 5
BM026620	Dr.34613	Meningioma expressed antigen 5 (hyaluronidase)	mgea5		Unknown [-]	ft08g11.x3 Zebrafish neuronal Danio rerio cDNA clone 5080917 3', mRNA sequence.	ref:NP_036347.1		PROTGI=11024698; PROTID=ref:NP_036347.1; PCT=87.87; ALN=239	ref:NP_076288.1		PROTGI=15011884; PROTID=ref:NP_076288.1; PCT=87.87; ALN=239	Hs.500842	Meningioma expressed antigen 5 (hyaluronidase)	Mm.122725	Meningioma expressed antigen 5 (hyaluronidase)	324487	meningioma expressed antigen 5 (hyaluronidase)	LG 13
AW232264	Dr.28350	Zgc:66343	zgc:66343	biological process unknown||molecular function unknown||cytoplasm	Unknown [-]	fj16g07.x1 Zebrafish adult olfactory Danio rerio cDNA 3', mRNA sequence.	sp:Q16143		PROTGI=2501105; PROTID=sp:Q16143; PCT=70.15; ALN=127	ref:NP_291088.1		PROTGI=15809030; PROTID=ref:NP_291088.1; PCT=71.43; ALN=127	Hs.90297	Synuclein, beta	Mm.200843	Synuclein, beta	393944	zgc:66343
BE016087	Dr.37619	Wu:fk65b05	wu:fk65b05		Unknown [-]	fk65b05.x1 Zebrafish Research Genetics C32 fin Danio rerio cDNA 3', mRNA sequence.							Hs.54680	Chromosome 1 open reading frame 51	Mm.17668||Mm.331218	Transcribed locus||PREDICTED: Mus musculus similar to hypothetical protein BC017397 (LOC433627), mRNA	335076	wu:fk65b05	LG 19
AW281874	Dr.2527	Wu:fb92a12	wu:fb92a12		Unknown [-]	fj58e03.x1 zebrafish adult brain Danio rerio cDNA 3', mRNA sequence.											323185	wu:fb92a12	LG 12
AW203129	Dr.35292	Wu:fj09e11	wu:fj09e11		Unknown [-]	fj09e11.x1 Zebrafish adult olfactory Danio rerio cDNA 3', mRNA sequence.											335408	wu:fj09e11	LG 13
BG305958	Dr.12819	Transcribed locus			Unknown [-]	fm14h03.x1 Zebrafish adult retina cDNA Danio rerio cDNA clone 4146293 3' similar to contains element THR repetitive element ;, mRNA sequence.
BI705677					Unknown [-]	fp14f04.x3 zebrafish gridded kidney Danio rerio cDNA clone 4729495 3', mRNA sequence.
BI840953	Dr.11341	Transcribed locus, weakly similar to XP_059832.3 PREDICTED: hypothetical protein XP_059832 [Homo sapiens]			Unknown [-]	fq41a10.x1 zebrafish adult brain Danio rerio cDNA clone 4833715 3', mRNA sequence.							Hs.258357	Hypothetical protein LOC136288	Mm.84459||Mm.254477	Transcribed locus, moderately similar to XP_059832.3 PREDICTED: hypothetical protein XP_059832 [Homo sapiens]||Transcribed locus, weakly similar to XP_059832.3 PREDICTED: hypothetical protein XP_059832 [Homo sapiens]
AW420994	Dr.23041	Wu:fj90d04	wu:fj90d04		Unknown [-]	fj90d04.x1 zebrafish gridded kidney Danio rerio cDNA 3', mRNA sequence.	pir:B46619		PROTGI=422769; PROTID=pir:B46619; PCT=92.48; ALN=133	pir:A45025		PROTGI=346658; PROTID=pir:A45025; PCT=92.54; ALN=134	Hs.143535||Hs.523045	Calcium/calmodulin-dependent protein kinase (CaM kinase) II alpha||Calcium/calmodulin-dependent protein kinase (CaM kinase) II gamma	Mm.131530||Mm.235182||Mm.312960	Calcium/calmodulin-dependent protein kinase II alpha||Calcium/calmodulin-dependent protein kinase II gamma||RIKEN cDNA E330033J05 gene	337642	wu:fj90d04	LG 5
BI673358	Dr.5031	Zgc:77131	zgc:77131	biological process unknown||molecular function unknown||cellular component unknown	Unknown [-]	ft42a11.x1 Gong zebrafish ovary Danio rerio cDNA clone 5153181 3', mRNA sequence.	pir:A56211		PROTGI=1362904; PROTID=pir:A56211; PCT=77.64; ALN=159	sp:Q9R0Q7		PROTGI=8928249; PROTID=sp:Q9R0Q7; PCT=76.40; ALN=159	Hs.50425||Hs.512039||Hs.518940	Unactive progesterone receptor, 23 kD||Similar to unactive progesterone receptor, 23 kD; likely ortholog of mouse telomerase binding protein, p23||Similar to unactive progesterone receptor, 23 kD; likely ortholog of mouse telomerase binding protein, p23	Mm.22421||Mm.305816	PREDICTED: Mus musculus similar to Sid3177p (LOC434056), mRNA||Telomerase binding protein, p23	406449	prostaglandin E synthase 3 (cytosolic)	LG 23
AI722552	Dr.2218	Wu:fd19g03	wu:fd19g03		Unknown [-]	fd19g03.x1 Sugano Kawakami zebrafish DRA Danio rerio cDNA clone 2352052 3', mRNA sequence.	pir:I38864		PROTGI=2135053; PROTID=pir:I38864; PCT=54.44; ALN=168	sp:O54940		PROTGI=6093507; PROTID=sp:O54940; PCT=55.03; ALN=168	Hs.418055	Ataxia, cerebellar, Cayman type (caytaxin)	Mm.127681	Ataxia, cerebellar, Cayman type homolog (human)	327262	wu:fd19g03	LG 5
AW279746	Dr.3238	Si:dkey-81b15.5	si:dkey-81b15.5		Unknown [-]	fj44b12.x1 zebrafish adult brain Danio rerio cDNA 3', mRNA sequence.	sp:O14901		PROTGI=11387048; PROTID=sp:O14901; PCT=67.50; ALN=196	sp:Q9EPF4		PROTGI=17368863; PROTID=sp:Q9EPF4; PCT=66.50; ALN=196	Hs.12229	Kruppel-like factor 11	Mm.9616	TGFB inducible early growth response 3	324847	si:dkey-81b15.5	LG 20
BG727119	Dr.33602	Wu:fj29e12	wu:fj29e12		Unknown [-]	fo82a01.x1 zebrafish gridded kidney Danio rerio cDNA clone 4726536 3', mRNA sequence.											335614	wu:fj29e12	LG 8
AW420997	Dr.4777	Succinate-CoA ligase, ADP-forming, beta subunit	sucla2	catalytic activity||metabolism||ligase activity	Unknown [-]	fj90d07.x1 zebrafish gridded kidney Danio rerio cDNA 3', mRNA sequence.	ref:NP_003841.1		PROTGI=11321583; PROTID=ref:NP_003841.1; PCT=78.21; ALN=466				Hs.546323	Succinate-CoA ligase, ADP-forming, beta subunit	Mm.38951	Succinate-Coenzyme A ligase, ADP-forming, beta subunit	406299	succinate-CoA ligase, ADP-forming, beta subunit	LG 6
AI641563	Dr.35868	Wu:fc15g12	wu:fc15g12		Unknown [-]	fc15g12.x1 Zebrafish WashU MPIMG EST Danio rerio cDNA clone IMAGE:3721510 3', mRNA sequence.	sp:P53677		PROTGI=1703028; PROTID=sp:P53677; PCT=87.91; ALN=215	ref:NP_083781.1		PROTGI=17505212; PROTID=ref:NP_083781.1; PCT=87.91; ALN=215			Mm.10647	Adaptor-related protein complex 3, mu 2 subunit	323973	wu:fc15g12	LG 5
BG883375					Unknown [-]	fp27c04.x1 zebrafish gridded kidney Danio rerio cDNA clone 4744326 3', mRNA sequence.
BG308501	Dr.30347	Transcribed locus			Unknown [-]	fl92z62.x1 Zebrafish adult retina cDNA Danio rerio cDNA clone 4144290 3', mRNA sequence.
BI476752	Dr.26823	Wu:fb55f05	wu:fb55f05		Unknown [-]	fq29d05.y3 zebrafish adult brain Danio rerio cDNA clone 4832697 5', mRNA sequence.	sp:P20248		PROTGI=116169; PROTID=sp:P20248; PCT=55.79; ALN=95	sp:P51943		PROTGI=1705772; PROTID=sp:P51943; PCT=55.91; ALN=93	Hs.270373||Hs.356285	Transcribed locus, moderately similar to XP_496299.1 PREDICTED: hypothetical protein LOC148206 [Homo sapiens]||High-mobility group nucleosome binding domain 1	Mm.2756||Mm.316392	Hypothetical gene supported by AK080436||PREDICTED: Mus musculus similar to Nonhistone chromosomal protein HMG-14 (High-mobility group nucleosome binding domain 1) (LOC433602), mRNA	322286	wu:fb55f05	LG 14
BI563084	Dr.7076	Zgc:103663	zgc:103663	neurotransmitter:sodium symporter activity||gamma-aminobutyric acid:sodium symporter activity||integral to plasma membrane||neurotransmitter transport||membrane	Unknown [-]	fr88b11.y1 zebrafish adult brain Danio rerio cDNA clone 4967757 5' similar to contains element MER38 repetitive element ;, mRNA sequence.	pir:S11073		PROTGI=106051; PROTID=pir:S11073; PCT=88.44; ALN=225	sp:P31648		PROTGI=400622; PROTID=sp:P31648; PCT=87.56; ALN=225	Hs.443874	Solute carrier family 6 (neurotransmitter transporter, GABA), member 1	Mm.5260	Solute carrier family 6 (neurotransmitter transporter, GABA), member 1	492490	zgc:103663
BI880667					Unknown [-]	fm78a03.x1 Zebrafish adult retina cDNA Danio rerio cDNA clone 4201253 3', mRNA sequence.
BI430088					Unknown [-]	fs87b07.x1 Zebrafish neuronal Danio rerio cDNA clone 5076445 3', mRNA sequence.
AI957812	Dr.39111	Wu:fd06c11	wu:fd06c11		Unknown [-]	fd06c11.x1 Zebrafish WashU MPIMG EST Danio rerio cDNA clone IMAGE:3730100 3', mRNA sequence.											325720	wu:fd06c11	LG 21
BI896312	Dr.8126	Friend leukemia integration 1	fli1	DNA binding||transcription factor activity||nucleus||regulation of transcription, DNA-dependent||positive regulation of transcription factor activity	Unknown [-]	fc09c07.x1 Zebrafish WashU MPIMG EST Danio rerio cDNA clone 3720876 3', mRNA sequence.	pir:I37565		PROTGI=2118435; PROTID=pir:I37565; PCT=80.40; ALN=451	pir:S17403		PROTGI=110931; PROTID=pir:S17403; PCT=80.40; ALN=451	Hs.504281	Friend leukemia virus integration 1	Mm.258908	Friend leukemia integration 1	30619	friend leukemia integration 1	LG 18
AI354073	Dr.17870	Zgc:113413		molecular function unknown||extracellular region||pathogenesis	Unknown [-]	zeh1369.seq.F Zebrafish Embryonic Heart cDNA Library Danio rerio cDNA 5', mRNA sequence.											503710	zgc:113413
BI710508	Dr.14761	Transcribed locus			Unknown [-]	fq37g04.x1 zebrafish adult brain Danio rerio cDNA clone 4833607 3', mRNA sequence.
AW466735	Dr.28007	Transcribed locus, weakly similar to XP_425422.1 PREDICTED: similar to Rad50-interacting protein 1 [Gallus gallus]			Unknown [-]	fi98h02.x1 zebrafish fin day3 regeneration Danio rerio cDNA 3', mRNA sequence.							Hs.302460	Rad50-interacting protein 1	Mm.133300	RIKEN cDNA 1500019C06 gene
BM082389	Dr.3782	Transcribed locus, weakly similar to NP_006304.1 ubiquitin specific protease 15; deubiquitinating enzyme [Homo sapiens]			Unknown [-]	fu22d06.x1 Campbell zebrafish ovary Danio rerio cDNA clone 5306146 3', mRNA sequence.	ref:NP_006304.1		PROTGI=14149627; PROTID=ref:NP_006304.1; PCT=54.35; ALN=134	pir:I58376		PROTGI=2137412; PROTID=pir:I58376; PCT=33.52; ALN=181	Hs.434951	Ubiquitin specific protease 15	Mm.244209	Ubiquitin specific protease 15
BM005377					Unknown [-]	fq87e03.x3 Zebrafish neuronal Danio rerio cDNA clone 4887245 3' similar to TR:Q47340 Q47340 LACZ 5'-REGION ;, mRNA sequence.
BI882412	Dr.44133	Collapsin response mediator protein 4			Unknown [-]	fm93b02.x1 Zebrafish Research Genetics C32 fin Danio rerio cDNA clone 4468178 3' similar to SW:DPY3_HUMAN Q14195 DIHYDROPYRIMIDINASE RELATED PROTEIN-3 ;, mRNA sequence.	pir:JC5318		PROTGI=7512387; PROTID=pir:JC5318; PCT=74; ALN=168	sp:Q62188		PROTGI=3122052; PROTID=sp:Q62188; PCT=74; ALN=168	Hs.519659	Dihydropyrimidinase-like 3	Mm.8180	Dihydropyrimidinase-like 3	553166	dihydropyrimidinase-like 3
BI983589	Dr.16833	Wu:fd11a11	wu:fd11a11		Unknown [-]	ft85e06.x1 Gong zebrafish ovary Danio rerio cDNA clone 5160274 3', mRNA sequence.											325772	wu:fd11a11
AI544544	Dr.35993	Wu:fb72b03	wu:fb72b03		Unknown [-]	fb72b03.x1 Zebrafish WashU MPIMG EST Danio rerio cDNA clone IMAGE:3717389 3', mRNA sequence.											322734	wu:fb72b03	LG 14
AW232429	Dr.7377	Sb:cb259	sb:cb259		Unknown [-]	fj19d09.x1 Zebrafish adult olfactory Danio rerio cDNA 3', mRNA sequence.	ref:NP_008928.1		PROTGI=11119414; PROTID=ref:NP_008928.1; PCT=76.44; ALN=204	ref:NP_067289.1		PROTGI=10946618; PROTID=ref:NP_067289.1; PCT=72.60; ALN=204	Hs.501252	Transforming, acidic coiled-coil containing protein 2	Mm.86322	Transforming, acidic coiled-coil containing protein 2	321181	sb:cb259
BE200686	Dr.23325	Wu:fk89d07	wu:fk89d07		Unknown [-]	fk89d07.x1 Zebrafish Research Genetics C32 fin Danio rerio cDNA 3', mRNA sequence.											335210	wu:fk89d07	LG 22
BM025842	Dr.28795	Transcribed locus			Unknown [-]	fu74a08.x1 Gong zebrafish testis Danio rerio cDNA clone 5376662 3', mRNA sequence.
AW280152	Dr.5981	ATPase, H+ transporting, lysosomal, V1 subunit B, member b	atp6v1bb	ATP binding||cytoplasm||ATP biosynthesis||hydrogen-exporting ATPase activity, phosphorylative mechanism||ATP synthesis coupled proton transport||energy coupled proton transport, against electrochemical gradient||proton-transporting two-sector ATPase compl	Unknown [-]	fj51e01.x1 zebrafish adult brain Danio rerio cDNA 3', mRNA sequence.	sp:P21281		PROTGI=12643271; PROTID=sp:P21281; PCT=92.55; ALN=509	sp:P50517		PROTGI=12643430; PROTID=sp:P50517; PCT=91.96; ALN=509	Hs.295917	ATPase, H+ transporting, lysosomal 56/58kDa, V1 subunit B, isoform 2	Mm.249096	ATPase, H+ transporting, V1 subunit B, isoform 2	359840	ATPase, H+ transporting, lysosomal, V1 subunit B, member b	LG 10
BI430097	Dr.5964	Wu:fj38g12	wu:fj38g12		Unknown [-]	fr83a06.x1 zebrafish adult brain Danio rerio cDNA clone 4967314 3', mRNA sequence.											335943	wu:fj38g12	LG 15
BM104152	Dr.17191	Transcribed locus, moderately similar to NP_958808.1 phosphatidylinositol glycan, class S homolog; phosphatidylinositol glycan, class S homolog (human); cDNA sequence BC058979 [Mus musculus]			Unknown [-]	fv47f06.x1 Sugano SJD adult male Danio rerio cDNA clone 5411842 3' similar to TR:Q9VC11 Q9VC11 CG13644 PROTEIN. ;, mRNA sequence.	ref:NP_149975.1		PROTGI=15088795; PROTID=ref:NP_149975.1; PCT=62.03; ALN=237				Hs.462550	Phosphatidylinositol glycan, class S	Mm.295908||Mm.302683	Phosphatidylinositol glycan, class S||Transcribed locus
BM156161	Dr.16373	Transcribed locus			Unknown [-]	fv15e09.y2 zebrafish adult brain Danio rerio cDNA clone 5386840 5' similar to contains element MER12 repetitive element ;, mRNA sequence.
AW777762	Dr.6735	Wu:fj37c02	wu:fj37c02		Unknown [-]	fk50c08.x1 Zebrafish 15-19hr embryonic cDNA Danio rerio cDNA 3' similar to contains element MER1 repetitive element ;, mRNA sequence.											335918	wu:fj37c02	LG 8
AW077137	Dr.22365	Si:dkey-181f18.3	si:dkey-181f18.3		Unknown [-]	fj34b10.x1 zebrafish adult brain Danio rerio cDNA 3', mRNA sequence.	ref:NP_003485.1		PROTGI=4503431; PROTID=ref:NP_003485.1; PCT=40.87; ALN=203	ref:NP_114081.1		PROTGI=13994207; PROTID=ref:NP_114081.1; PCT=80.18; ALN=217	Hs.91608	Otoferlin	Mm.244502	Otoferlin	335835	si:dkey-181f18.3	LG 20
AI641720	Dr.35831	Wu:fc23a11	wu:fc23a11		Unknown [-]	fc23a11.x1 Zebrafish WashU MPIMG EST Danio rerio cDNA clone IMAGE:3722204 3', mRNA sequence.											324260	wu:fc23a11	LG 13
AW233230	Dr.35189	Zgc:110380		biological process unknown||molecular function unknown||cellular component unknown	Unknown [-]	fj29g08.y1 Zebrafish adult olfactory Danio rerio cDNA 5', mRNA sequence.	pir:S51660		PROTGI=1082445; PROTID=pir:S51660; PCT=62.07; ALN=201	pir:S49492		PROTGI=1071967; PROTID=pir:S49492; PCT=62.01; ALN=201	Hs.131956||Hs.248133	Histone 1, H1b||Histone 1, H1e	Mm.14101||Mm.221314||Mm.247046||Mm.358906	Histone 1, H1e||Histone 1, H1b||Histone 1, H1d||PREDICTED: Mus musculus similar to Histone H1 (LOC240669), mRNA	550353	zgc:110380
BI892041	Dr.35720	Wu:fc95d12	wu:fc95d12		Unknown [-]	ZF637-3-001296 Zebrafish shield stage whole embryo cDNA library MPMGp637 Danio rerio cDNA clone MPMGp637_19P20;MPMGp637P2019 5', mRNA sequence.	ref:NP_002120.1		PROTGI=11321591; PROTID=ref:NP_002120.1; PCT=59.12; ALN=180	pir:S54774		PROTGI=1363146; PROTID=pir:S54774; PCT=58.01; ALN=180	Hs.434953	High-mobility group box 2	Mm.279998||Mm.305290||Mm.318957||Mm.359269||Mm.359289	High mobility group box 2||Similar to HMG-1||Similar to high mobility group protein B2||Similar to dJ579F20.1 (high-mobility group (nonhistone chromosomal) protein 1-like 1)||PREDICTED: Mus musculus similar to High mobility group protein 1 (HMG-1) (Amphot	325645	wu:fc95d12	LG 1
BI983593	Dr.26330	Guanine nucleotide binding protein (G protein), beta polypeptide 1, like	gnb1l	signal transducer activity||heterotrimeric G-protein complex||signal transduction||G-protein coupled receptor protein signaling pathway	Unknown [-]	ft85e10.x1 Gong zebrafish ovary Danio rerio cDNA clone 5160282 3', mRNA sequence.	ref:NP_002065.1		PROTGI=11321585; PROTID=ref:NP_002065.1; PCT=97.94; ALN=340	pir:JC5057		PROTGI=2137307; PROTID=pir:JC5057; PCT=97.94; ALN=340	Hs.185172||Hs.430425||Hs.553286	Guanine nucleotide binding protein (G protein), beta polypeptide 2||Guanine nucleotide binding protein (G protein), beta polypeptide 1||Transcribed locus, strongly similar to XP_531052.1 PREDICTED: hypothetical protein XP_531052 [Pan troglodytes]	Mm.2344||Mm.30141||Mm.359960||Mm.367397	Guanine nucleotide binding protein, beta 1||Guanine nucleotide binding protein, beta 2||Transcribed locus, moderately similar to XP_425517.1 PREDICTED: similar to guanine nucleotide-binding protein, beta-3 subunit [Gallus gallus]||Transcribed locus, moder	406796	guanine nucleotide binding protein (G protein), beta polypeptide 1, like	LG 6
BG729678	Dr.6632	Wu:fi21e09	wu:fi21e09		Unknown [-]	fo82e10.y1 zebrafish gridded kidney Danio rerio cDNA clone 4726746 5' similar to TR:P79131 P79131 BLOOD COAGULATION FACTOR XI ;, mRNA sequence.	sp:Q9NRS4		PROTGI=13633980; PROTID=sp:Q9NRS4; PCT=35.96; ALN=402	ref:NP_542765.1		PROTGI=18141559; PROTID=ref:NP_542765.1; PCT=38.07; ALN=406					327651	wu:fi21e09	LG 5
BM187053	Dr.44919	Transcribed locus			Unknown [-]	fv81d10.y1 Zebrafish SJD day 8 fin regeneration Danio rerio cDNA clone 5465538 5', mRNA sequence.
BI981058	Dr.15257	Regulating synaptic membrane exocytosis 2	rims2	hydrolase activity, hydrolyzing O-glycosyl compounds||carbohydrate metabolism	Unknown [-]	fu39a01.x1 zebrafish adult brain Danio rerio cDNA clone 5331721 3', mRNA sequence.	ref:NP_055492.1		PROTGI=7662286; PROTID=ref:NP_055492.1; PCT=87.92; ALN=239	ref:NP_444501.1		PROTGI=16716607; PROTID=ref:NP_444501.1; PCT=76.82; ALN=287	Hs.117767	Regulating synaptic membrane exocytosis 2	Mm.309296	Regulating synaptic membrane exocytosis 2	393672	regulating synaptic membrane exocytosis 2
BI891245	Dr.38046	Wu:fd60a06	wu:fd60a06		Unknown [-]	ZF637-3-000500 Zebrafish shield stage whole embryo cDNA library MPMGp637 Danio rerio cDNA clone MPMGp637_13L16;MPMGp637L1613 5', mRNA sequence.	pir:I38346		PROTGI=7512404; PROTID=pir:I38346; PCT=33.21; ALN=236	ref:NP_067375.1		PROTGI=10946748; PROTID=ref:NP_067375.1; PCT=28.92; ALN=237	Hs.244017||Hs.376008||Hs.522842	Mucin 19||Hypothetical protein FLJ40249||LOC441491	Mm.3597||Mm.46386	Trophinin||Submandibular gland protein C	326054	wu:fd60a06	LG 7
AI721918					Unknown [-]	fc25b07.x1 Zebrafish WashU MPIMG EST Danio rerio cDNA clone IMAGE:3722389 3', mRNA sequence.
BM185453	Dr.30112	Zgc:92783	zgc:92783	biological process unknown||molecular function unknown||cellular component unknown	Unknown [-]	fv71d08.y1 zebrafish adult brain Danio rerio cDNA clone 5414054 5' similar to SW:ITMB_CHICK O42204 INTEGRAL MEMBRANE PROTEIN 2B ;, mRNA sequence.	sp:Q9NQX7		PROTGI=12585259; PROTID=sp:Q9NQX7; PCT=58.49; ALN=257	ref:NP_071862.1		PROTGI=11967943; PROTID=ref:NP_071862.1; PCT=58.74; ALN=257	Hs.111577	Integral membrane protein 2C	Mm.29870	Integral membrane protein 2C	436822	zgc:92783
AI626348	Dr.5670	Wu:fc04e05	wu:fc04e05		Unknown [-]	fc04e05.x1 Zebrafish WashU MPIMG EST Danio rerio cDNA clone IMAGE:3720416 3', mRNA sequence.	ref:NP_060664.1		PROTGI=8922621; PROTID=ref:NP_060664.1; PCT=26.90; ALN=142				Hs.476041	Chromosome 3 open reading frame 3	Mm.44195	RIKEN cDNA 1110011D13 gene	323605	wu:fc04e05	LG 24
BI866244	Dr.13568	Transcribed locus, moderately similar to XP_541821.1 PREDICTED: similar to Ca2+ dependent activator protein for secretion [Canis familiaris]			Unknown [-]	fq42c11.x1 zebrafish adult brain Danio rerio cDNA clone 4834172 3', mRNA sequence.				ref:NP_036191.1		PROTGI=6753238; PROTID=ref:NP_036191.1; PCT=78.49; ALN=92	Hs.126730||Hs.127013	Ca2+-dependent activator protein for secretion 2||Ca2+-dependent secretion activator	Mm.259632||Mm.260881	Ca2+-dependent activator protein for secretion 2||Ca&lt;2+&gt;dependent activator protein for secretion
BG308524					Unknown [-]	fl93a06.x1 Zebrafish adult retina cDNA Danio rerio cDNA clone 4144043 3' similar to TR:O75108 O75108 MTG16. [1] ;, mRNA sequence.
BM034670	Dr.16952	Transcribed locus			Unknown [-]	fu34c08.y3 zebrafish adult brain Danio rerio cDNA clone 5331446 5', mRNA sequence.
BI880684	Dr.1817	Down syndrome critical region gene 1-like 2	dscr1l2	calcium-mediated signaling	Unknown [-]	fm78b12.x1 Zebrafish adult retina cDNA Danio rerio cDNA clone 4201319 3', mRNA sequence.	sp:Q9UKA8		PROTGI=15213951; PROTID=sp:Q9UKA8; PCT=75.86; ALN=231	ref:NP_075356.1		PROTGI=12667790; PROTID=ref:NP_075356.1; PCT=74.89; ALN=226	Hs.468261	Down syndrome critical region gene 1-like 2	Mm.331970	Down syndrome critical region gene 1-like 2	325356	Down syndrome critical region gene 1-like 2	LG 17
BI703306					Unknown [-]	fs84a10.y1 Zebrafish neuronal Danio rerio cDNA clone 5076378 5', mRNA sequence.
BI887511	Dr.41721	CDNA clone IMAGE:7150932		biological process unknown||molecular function unknown||cellular component unknown	Unknown [-]	ZF637-1-001766 Zebrafish shield stage whole embryo cDNA library MPMGp637 Danio rerio cDNA clone MPMGp637_9O1;MPMGp637O019 5', mRNA sequence.	sp:P25054		PROTGI=114033; PROTID=sp:P25054; PCT=62.91; ALN=205	sp:Q61315		PROTGI=12643510; PROTID=sp:Q61315; PCT=63.85; ALN=205	Hs.158932	Adenomatosis polyposis coli	Mm.7883	Adenomatosis polyposis coli	504037	im:7150932
BI533161	Dr.31045	Wu:fc46h12	wu:fc46h12		Unknown [-]	fq97d01.y3 zebrafish fin day3 regeneration Danio rerio cDNA clone 4926385 4926385 5', mRNA sequence.											324888	wu:fc46h12	LG 2
BI533307	Dr.46732	Transcribed locus			Unknown [-]	fr80c07.x1 zebrafish adult brain Danio rerio cDNA clone 4967029 3' similar to TR:O00423 O00423 HUEMAP. ;, mRNA sequence.	pir:T12482		PROTGI=7512792; PROTID=pir:T12482; PCT=70; ALN=192	ref:NP_067514.1		PROTGI=10946974; PROTID=ref:NP_067514.1; PCT=25; ALN=144	Hs.24178	Echinoderm microtubule associated protein like 2	Mm.154121	Echinoderm microtubule associated protein like 2
BE017206	Dr.37781	Cyclin I	ccni	regulation of progression through cell cycle	Unknown [-]	fk77h04.y1 Zebrafish Research Genetics C32 fin Danio rerio cDNA 5' similar to TR:O76055 O76055 WUGSC:H_DJ130H16.4 PROTEIN. ;contains element MIR repetitive element ;, mRNA sequence.	ref:NP_006826.1		PROTGI=5802992; PROTID=ref:NP_006826.1; PCT=55.64; ALN=352	ref:NP_059063.1		PROTGI=8393063; PROTID=ref:NP_059063.1; PCT=54.19; ALN=352	Hs.518827||Hs.548895	Cyclin I||CDNA FLJ16793 fis, clone TBAES2007481, weakly similar to Cyclin I	Mm.250419||Mm.359575	Cyclin I||Similar to cyclin I	406239	cyclin I	LG 21
BI883230	Dr.21056	Zgc:77734	zgc:77734	biological process unknown||acyl-CoA binding||cellular component unknown	Unknown [-]	fn16h07.x1 Zebrafish WashU MPIMG EST Danio rerio cDNA clone 4490724 3', mRNA sequence.	sp:P07108		PROTGI=118276; PROTID=sp:P07108; PCT=79.31; ALN=87	pir:A60059		PROTGI=280950; PROTID=pir:A60059; PCT=72.41; ALN=87	Hs.78888||Hs.278074	Diazepam binding inhibitor (GABA receptor modulator, acyl-Coenzyme A binding protein)||Benzodiazepine receptor ligand (BRL)	Mm.2785	Diazepam binding inhibitor	393831	zgc:77734	LG 7
BI351006	Dr.15196	Transcribed locus			Unknown [-]	fr42f07.y1 zebrafish adult brain Danio rerio cDNA clone 4956061 5', mRNA sequence.
BM184661	Dr.26640	Zgc:63602	zgc:63602	monooxygenase activity||electron transport||membrane||oxidoreductase activity||metal ion binding	Unknown [-]	fv70g12.y1 Sugano SJD adult male Danio rerio cDNA clone 5413847 5' similar to TR:Q9WVK8 Q9WVK8 CHOLESTEROL 24-HYDROXYLASE. ;, mRNA sequence.	sp:Q9Y6A2		PROTGI=12585217; PROTID=sp:Q9Y6A2; PCT=46.83; ALN=489	sp:Q9WVK8		PROTGI=12585216; PROTID=sp:Q9WVK8; PCT=47.65; ALN=489	Hs.25121	Cytochrome P450, family 46, subfamily A, polypeptide 1	Mm.41911	Cytochrome P450, family 46, subfamily a, polypeptide 1	393433	zgc:63602
BI865453	Dr.29003	Transcribed locus			Unknown [-]	ft22h08.x1 Zebrafish neuronal Danio rerio cDNA clone 5082471 3', mRNA sequence.
BI475045	Dr.5859	Zgc:77308	zgc:77308	cysteine-type endopeptidase activity||ubiquitin thiolesterase activity||ubiquitin-dependent protein catabolism||ubiquitin cycle||cellular component unknown	Unknown [-]	fq30g03.x3 zebrafish adult brain Danio rerio cDNA clone 4833196 3', mRNA sequence.	sp:Q9Y2K6		PROTGI=12643376; PROTID=sp:Q9Y2K6; PCT=58.55; ALN=895	sp:O88623		PROTGI=10720328; PROTID=sp:O88623; PCT=32.78; ALN=237	Hs.480597	Ubiquitin specific protease 33	Mm.258320	Ubiquitin specific protease 33	406508	zgc:77308
BI865459	Dr.24902	Wu:fb52d02	wu:fb52d02		Unknown [-]	ft23a06.x1 Zebrafish neuronal Danio rerio cDNA clone 5082154 3', mRNA sequence.	sp:P05217		PROTGI=135459; PROTID=sp:P05217; PCT=72.50; ALN=40	prf:1304282B		PROTGI=225481; PROTID=prf:1304282B; PCT=72.50; ALN=40	Hs.167115	KIAA0830 protein	Mm.41423	RIKEN cDNA 2310067E08 gene	322179	wu:fb52d02	LG 19
AW203163	Dr.37898	Wu:fj10e11	wu:fj10e11		Unknown [-]	fj10e11.x1 Zebrafish adult olfactory Danio rerio cDNA 3', mRNA sequence.											335421	wu:fj10e11	LG 6
BG305991	Dr.5231	Histone 2, H2, like	zgc:73093	nucleosome||DNA binding||nucleus||nucleosome assembly||chromosome organization and biogenesis (sensu Eukaryota)	Unknown [-]	fm15e05.x1 Zebrafish adult retina cDNA Danio rerio cDNA clone 4146512 3' similar to SW:H2BL_HUMAN Q93080 HISTONE H2B L ;, mRNA sequence.	sp:Q93078		PROTGI=7387738; PROTID=sp:Q93078; PCT=93.65; ALN=126	pir:I48401		PROTGI=2119000; PROTID=pir:I48401; PCT=92.86; ALN=126	Hs.2178||Hs.130853||Hs.132550||Hs.137594||Hs.182137||Hs.182432||Hs.352109||Hs.371887||Hs.376691||Hs.534368||Hs.534369||Hs.546314||Hs.553494||Hs.553506	Histone 2, H2be||Histone 1, H2bd||Histone 1, H2bj||Histone 1, H2bl||Histone 1, H2bg||Histone 1, H2bm||Histone 1, H2bg||Histone 1, H2ba||Histone 3, H2bb||Histone 1, H2bn||Histone 1, H2be||Histone 1, H2bc||Histone 1, H2bb||Histone 1, H2bi	Mm.170587||Mm.249751||Mm.257055||Mm.261672||Mm.261673||Mm.261676||Mm.261677||Mm.264645||Mm.277425||Mm.352273||Mm.377879||Mm.377880	Histone 1, H2be||Histone 1, H2bb||Histone 1, H2bj||Histone 1, H2bf||Histone 1, H2bg||Histone 1, H2bg||Histone 1, H2bn||Histone 1, H2bp||Histone 1, H2bm||Histone 1, H2bh||Histone 1, H2ba||Histone 1, H2bl	386920	histone 2, H2, like	LG 10
BI889124	Dr.37682	Im:7139722	im:7139722	biological process unknown||molecular function unknown||cellular component unknown	Unknown [-]	ZF637-2-000879 Zebrafish shield stage whole embryo cDNA library MPMGp637 Danio rerio cDNA clone MPMGp637_22N13;MPMGp637N1322 5', mRNA sequence.	sp:Q13107		PROTGI=3123303; PROTID=sp:Q13107; PCT=78.46; ALN=194	pir:I58376		PROTGI=2137412; PROTID=pir:I58376; PCT=77.44; ALN=194	Hs.434951	Ubiquitin specific protease 15	Mm.244209	Ubiquitin specific protease 15	449927	ubiquitin specific protease 4 (proto-oncogene)
BG305058	Dr.41108	Transcribed locus, moderately similar to NP_085130.1 cytoplasmic polyadenylation element binding protein 4 [Homo sapiens]			Unknown [-]	fl94b07.y1 Zebrafish adult retina cDNA Danio rerio cDNA clone 4144452 5' similar to TR:Q9Y2E9 Q9Y2E9 KIAA0940 PROTEIN. ;, mRNA sequence.							Hs.374216	Cytoplasmic polyadenylation element binding protein 2	Mm.7233	Cytoplasmic polyadenylation element binding protein 2
BI982951	Dr.2625	Dystonin	dst		Unknown [-]	fu57b01.x1 zebrafish adult brain Danio rerio cDNA clone 5333329 3', mRNA sequence.	pir:T00079		PROTGI=7512993; PROTID=pir:T00079; PCT=85.17; ALN=208	sp:Q9QXZ0		PROTGI=14285343; PROTID=sp:Q9QXZ0; PCT=85.92; ALN=208	Hs.485616	Dystonin	Mm.3350||Mm.205253||Mm.336625	Microtubule-actin crosslinking factor 1||CDNA sequence BC024139||Dystonin	324678	dystonin	LG 13
BI889129	Dr.29764	Hypothetical protein LOC553496			Unknown [-]	ZF637-2-000884 Zebrafish shield stage whole embryo cDNA library MPMGp637 Danio rerio cDNA clone MPMGp637_22K13;MPMGp637K1322 5', mRNA sequence.	ref:NP_003277.1		PROTGI=11225260; PROTID=ref:NP_003277.1; PCT=75.52; ALN=468	sp:Q04750		PROTGI=418112; PROTID=sp:Q04750; PCT=73.96; ALN=468	Hs.311402||Hs.407591||Hs.472737	Homo sapiens, clone IMAGE:5260583, mRNA||Homo sapiens, clone IMAGE:5270228, mRNA||Topoisomerase (DNA) I	Mm.217233||Mm.359101	Topoisomerase (DNA) I||PREDICTED: Mus musculus similar to hypothetical protein (LOC383363), mRNA	553496	hypothetical protein LOC553496
BG303457	Dr.11480	Rap2 interacting protein	rap2ip		Unknown [-]	fl55h07.x1 Sugano Kawakami zebrafish DRA Danio rerio cDNA clone 3817957 3', mRNA sequence.	ref:NP_006686.1		PROTGI=5730015; PROTID=ref:NP_006686.1; PCT=72.21; ALN=368	ref:NP_058039.1		PROTGI=7949125; PROTID=ref:NP_058039.1; PCT=70.40; ALN=428	Hs.500197	RaP2 interacting protein 8	Mm.2560	Rap2 interacting protein	393118	Rap2 interacting protein
BI710394	Dr.15261	Cytoplasmic polyadenylation element binding protein 4	zgc:66166	nuclear mRNA splicing, via spliceosome||nucleic acid binding||mRNA processing||cellular component unknown	Unknown [-]	fq35g11.x1 zebrafish adult brain Danio rerio cDNA clone 4833597 3' similar to TR:Q9Y2E9 Q9Y2E9 KIAA0940 PROTEIN. ;, mRNA sequence.	ref:NP_055727.1		PROTGI=7662392; PROTID=ref:NP_055727.1; PCT=56.22; ALN=635	ref:NP_080528.1		PROTGI=13385760; PROTID=ref:NP_080528.1; PCT=93.88; ALN=293	Hs.374216	Cytoplasmic polyadenylation element binding protein 2	Mm.7233	Cytoplasmic polyadenylation element binding protein 2	393956	cytoplasmic polyadenylation element binding protein 4
AF071496	Dr.8118	Orthopedia protein	otp	DNA binding||transcription factor activity||nucleus||transcription||regulation of transcription, DNA-dependent||development||regulation of transcription	transcription regulation [0006355]	Danio rerio orthopedia protein (Otp) mRNA, complete cds.	ref:NP_115485.1		PROTGI=14149760; PROTID=ref:NP_115485.1; PCT=78.24; ALN=328	sp:O09113		PROTGI=6093633; PROTID=sp:O09113; PCT=78.24; ALN=328	Hs.202247	Orthopedia homolog (Drosophila)	Mm.42051	Orthopedia homolog (Drosophila)	30316	orthopedia protein
BI879509	Dr.30206	Calcium channel, voltage-dependent, L type, alpha 1D subunit, b	cacna1db	ion channel activity||voltage-gated ion channel activity||voltage-gated calcium channel activity||voltage-gated potassium channel activity||cation channel activity||calcium channel activity||calcium ion binding||voltage-gated calcium channel complex||tran	Unknown [-]	fm61f08.x1 Zebrafish adult retina cDNA Danio rerio cDNA clone 4199966 3', mRNA sequence.	pir:JH0564		PROTGI=87002; PROTID=pir:JH0564; PCT=69.10; ALN=2023	pir:A44467		PROTGI=346902; PROTID=pir:A44467; PCT=64.52; ALN=1997	Hs.139263	Calcium channel, voltage-dependent, alpha 1F subunit	Mm.289647	Calcium channel, voltage-dependent, alpha 1F subunit	403311	calcium channel, voltage-dependent, L type, alpha 1D subunit, b	LG 8
AW279924	Dr.22735	Wu:fj47a01	wu:fj47a01		Unknown [-]	fj47a01.x1 zebrafish adult brain Danio rerio cDNA 3', mRNA sequence.											336072	wu:fj47a01
AW466767	Dr.9637	Zgc:55475	zgc:55475	biological process unknown||molecular function unknown||cellular component unknown	Unknown [-]	fk04b05.x1 zebrafish fin day3 regeneration Danio rerio cDNA 3', mRNA sequence.	prf:2109385A		PROTGI=1095782; PROTID=prf:2109385A; PCT=43.48; ALN=305				Hs.179312||Hs.549678	Small nuclear RNA activating complex, polypeptide 1, 43kDa||Homo sapiens, clone IMAGE:5742838, mRNA	Mm.25937	Small nuclear RNA activating complex, polypeptide 1	393224	zgc:55475
BI892060	Dr.3862	Transcribed locus			Unknown [-]	ZF637-3-001315 Zebrafish shield stage whole embryo cDNA library MPMGp637 Danio rerio cDNA clone MPMGp637_19E22;MPMGp637E2219 5', mRNA sequence.
AW454605					Unknown [-]	zehl1777 Zebrafish Embryonic Heart cDNA Library Danio rerio cDNA 5', mRNA sequence.
AI477487	Dr.27303	Transcribed locus			Unknown [-]	fb57a05.x1 Zebrafish WashU MPIMG EST Danio rerio cDNA clone IMAGE:3715952 3', mRNA sequence.
BI981073	Dr.46950	Transcribed locus			Unknown [-]	fu39c03.x1 zebrafish adult brain Danio rerio cDNA clone 5331821 3', mRNA sequence.
BI883242	Dr.7178	Wu:fe47h11	wu:fe47h11		Unknown [-]	fn17a12.x1 Zebrafish WashU MPIMG EST Danio rerio cDNA clone 4490399 3' similar to TR:Q9Z104 Q9Z104 SMARCE1-RELATED PROTEIN. ;, mRNA sequence.	ref:NP_060670.1		PROTGI=8922633; PROTID=ref:NP_060670.1; PCT=68.60; ALN=258	ref:NP_080088.1		PROTGI=15022805; PROTID=ref:NP_080088.1; PCT=68.22; ALN=258	Hs.69594	High-mobility group 20A	Mm.150856	High mobility group 20A	326908	wu:fe47h11	LG 25
AI626362	Dr.21412	Wu:fc04g05	wu:fc04g05	electron transporter activity||electron transport	Unknown [-]	fc04g05.x1 Zebrafish WashU MPIMG EST Danio rerio cDNA clone IMAGE:3720440 3', mRNA sequence.	pir:T12471		PROTGI=7512732; PROTID=pir:T12471; PCT=60.99; ALN=220	sp:P08003		PROTGI=119531; PROTID=sp:P08003; PCT=30.69; ALN=97	Hs.169358	Hypothetical protein DJ971N18.2	Mm.264096	DNA segment, Chr 2, Brigham &amp; Women&apos;s Genetics 1356 expressed	323607	wu:fc04g05	LG 13
BI885786	Dr.186	ATPase, H+ transporting, lysosomal, V1 subunit B, member a	atp6v1ba	ATP binding||cytoplasm||ATP biosynthesis||hydrogen-exporting ATPase activity, phosphorylative mechanism||ATP synthesis coupled proton transport||energy coupled proton transport, against electrochemical gradient||proton-transporting two-sector ATPase compl	Unknown [-]	ZF637-1-000041 Zebrafish shield stage whole embryo cDNA library MPMGp637 Danio rerio cDNA clone MPMGp637_6K3;MPMGp637K036 5', mRNA sequence.	sp:P21281		PROTGI=12643271; PROTID=sp:P21281; PCT=93.90; ALN=492	sp:P50517		PROTGI=12643430; PROTID=sp:P50517; PCT=93.90; ALN=492	Hs.295917	ATPase, H+ transporting, lysosomal 56/58kDa, V1 subunit B, isoform 2	Mm.249096	ATPase, H+ transporting, V1 subunit B, isoform 2	359839	ATPase, H+ transporting, lysosomal, V1 subunit B, member a	LG 17
AI544570	Dr.35992	Wu:fb72d12	wu:fb72d12		Unknown [-]	fb72d12.x1 Zebrafish WashU MPIMG EST Danio rerio cDNA clone IMAGE:3717431 3', mRNA sequence.											322747	wu:fb72d12	LG 2
BI866260	Dr.7871	Transcribed locus			Unknown [-]	fq42e10.x1 zebrafish adult brain Danio rerio cDNA clone 4834266 3' similar to contains element MER7 repetitive element ;, mRNA sequence.
BI430261	Dr.46810	Transcribed locus			Unknown [-]	fr85f02.x1 zebrafish adult brain Danio rerio cDNA clone 4967570 3', mRNA sequence.
BI866262	Dr.13569	Transcribed locus			Unknown [-]	fq42f03.x1 zebrafish adult brain Danio rerio cDNA clone 4834300 3' similar to contains element MER33 repetitive element ;, mRNA sequence.
BI865609	Dr.28812	ATPase, Na+/K+ transporting, beta 2a polypeptide	atp1b2a	sodium:potassium-exchanging ATPase activity||potassium ion transport||sodium ion transport||membrane	Unknown [-]	ft22h01.y1 Zebrafish neuronal Danio rerio cDNA clone 5082457 5', mRNA sequence.	pir:JC5107		PROTGI=2135790; PROTID=pir:JC5107; PCT=56.21; ALN=284	pir:A34057		PROTGI=91127; PROTID=pir:A34057; PCT=56.55; ALN=284	Hs.78854	ATPase, Na+/K+ transporting, beta 2 polypeptide	Mm.235204	ATPase, Na+/K+ transporting, beta 2 polypeptide	64269	ATPase, Na+/K+ transporting, beta 2a polypeptide	LG 23
AI658054	Dr.46798	Si:ch211-266a5.8	si:ch211-266a5.8		Unknown [-]	fc18c09.y1 Zebrafish WashU MPIMG EST Danio rerio cDNA clone IMAGE:3721744 5', mRNA sequence.	sp:Q92630		PROTGI=13626380; PROTID=sp:Q92630; PCT=84.62; ALN=90				Hs.173135	Dual-specificity tyrosine-(Y)-phosphorylation regulated kinase 2	Mm.45565||Mm.363100	RIKEN cDNA 1810038L18 gene||Transcribed locus, moderately similar to NP_006473.1 dual-specificity tyrosine-(Y)-phosphorylation regulated kinase 2 isoform 2 [Homo sapiens]	324084	si:ch211-266a5.8	LG 4
AI877806	Dr.34043	Zgc:101040	zgc:101040	arylamine N-acetyltransferase activity||metabolism||cellular component unknown||acyltransferase activity||acetyltransferase activity||transferase activity	Unknown [-]	fc51g06.y1 Zebrafish WashU MPIMG EST Danio rerio cDNA clone IMAGE:3724954 5' similar to SW:ARY1_CHICK P13913 ARYLAMINE N-ACETYLTRANSFERASE, PINEAL GLAND ISOZYME NAT-10 ;, mRNA sequence.	pir:A34585		PROTGI=105376; PROTID=pir:A34585; PCT=40.99; ALN=283	sp:P50295		PROTGI=1703436; PROTID=sp:P50295; PCT=43.82; ALN=283	Hs.2||Hs.155956	N-acetyltransferase 2 (arylamine N-acetyltransferase)||N-acetyltransferase 1 (arylamine N-acetyltransferase)	Mm.4695||Mm.14125	N-acetyltransferase 2 (arylamine N-acetyltransferase)||N-acetyltransferase 1 (arylamine N-acetyltransferase)	445194	zgc:101040
BI325077	Dr.33691	Sb:cb8	sb:cb8		Unknown [-]	STR00010 segmentation stage cDNA library Danio rerio cDNA clone CB8 5', mRNA sequence.											321030	sb:cb8
BI703326	Dr.41792	Transcribed locus			Unknown [-]	fs84f10.x1 Zebrafish neuronal Danio rerio cDNA clone 5076618 3', mRNA sequence.
AI878468					Unknown [-]	fc59b05.x1 Zebrafish WashU MPIMG EST Danio rerio cDNA clone IMAGE:3725649 3', mRNA sequence.
BM153935	Dr.17927	Nicotinamide nucleotide transhydrogenase	nnt	electron transport||NAD(P) transhydrogenase activity||NAD(P)+ transhydrogenase (AB-specific) activity||proton transport||oxidoreductase activity	Unknown [-]	fv36a07.x1 Sugano SJD adult male Danio rerio cDNA clone 5410453 3', mRNA sequence.	prf:2211247B		PROTGI=1589396; PROTID=prf:2211247B; PCT=82.16; ALN=1078	pir:S54876		PROTGI=1083428; PROTID=pir:S54876; PCT=80.78; ALN=1078	Hs.482043	Nicotinamide nucleotide transhydrogenase	Mm.195803	Nicotinamide nucleotide transhydrogenase	406619	nicotinamide nucleotide transhydrogenase	LG 21
BI885931	Dr.433	Wu:fa12g02	wu:fa12g02		Unknown [-]	ZF637-1-000186 Zebrafish shield stage whole embryo cDNA library MPMGp637 Danio rerio cDNA clone MPMGp637_6K13;MPMGp637K136 5', mRNA sequence.	ref:NP_079273.1		PROTGI=13376507; PROTID=ref:NP_079273.1; PCT=48.00; ALN=125				Hs.546406	Activating transcription factor 7 interacting protein	Mm.173271	Activating transcription factor 7 interacting protein	335064	wu:fa12g02	LG 1
BG737866	Dr.38235	Im:7136100		biological process unknown||molecular function unknown||cellular component unknown	Unknown [-]	fo97e02.y1 zebrafish gridded kidney Danio rerio cDNA clone 4727907 5', mRNA sequence.							Hs.112949||Hs.498359	Chromosome 1 open reading frame 34||Transcribed locus, strongly similar to XP_375729.2 PREDICTED: chromosome 1 open reading frame 34 [Homo sapiens]	Mm.5540||Mm.33091	RIKEN cDNA 1810054D07 gene||RIKEN cDNA 4922503N01 gene	497310	im:7136100
AW279791	Dr.32484	Wu:fj44g11	wu:fj44g11		Unknown [-]	fj44g11.x1 zebrafish adult brain Danio rerio cDNA 3', mRNA sequence.											336042	wu:fj44g11	LG 4
AI722745	Dr.8506	Transcription factor AP-2 alpha	tfap2a	skeletal development||transcription factor activity||nucleus||transcription factor complex||regulation of transcription, DNA-dependent||peripheral nervous system development||transcriptional activator activity||neuron differentiation||melanocyte different	Unknown [-]	fc31a07.y1 Zebrafish WashU MPIMG EST Danio rerio cDNA clone IMAGE:3722964 5' similar to gb:X52611 TRANSCRIPTION FACTOR AP-2 (HUMAN);, mRNA sequence.	sp:P05549		PROTGI=135302; PROTID=sp:P05549; PCT=85.84; ALN=431	sp:P34056		PROTGI=1168465; PROTID=sp:P34056; PCT=86.30; ALN=431	Hs.33102	Transcription factor AP-2 beta (activating enhancer binding protein 2 beta)	Mm.137021	Transcription factor AP-2 beta	140618	transcription factor AP-2 alpha	LG 24
AW595492	Dr.12559	Transcribed locus, weakly similar to XP_136071.3 RIKEN cDNA 1700008I05 [Mus musculus]			Unknown [-]	fk31e03.y1 zebrafish fin day1 regeneration Danio rerio cDNA 5' similar to SW:TYB4_MOUSE P20065 THYMOSIN BETA-4. ;, mRNA sequence.	ref:NP_066926.1		PROTGI=10863895; PROTID=ref:NP_066926.1; PCT=73.81; ALN=42	pir:A37217		PROTGI=111143; PROTID=pir:A37217; PCT=76.19; ALN=42	Hs.56145||Hs.446574||Hs.495227||Hs.496530||Hs.515960||Hs.518737||Hs.522584||Hs.522739||Hs.523179||Hs.549009	Thymosin-like 8||Thymosin, beta 10||Transcribed locus, weakly similar to XP_539304.1 PREDICTED: similar to Ameloblastin precursor [Canis familiaris]||Hypothetical protein MGC39900||Transcribed locus, weakly similar to XP_539304.1 PREDICTED: similar to Ame	Mm.3532||Mm.20154||Mm.142729||Mm.336243||Mm.359514||Mm.371643	Thymosin, beta 10||RIKEN cDNA 4930488E11 gene||Thymosin, beta 4, X chromosome||Transcribed locus, moderately similar to XP_136071.3 PREDICTED: hypothetical protein LOC71841 [Mus musculus]||Similar to t-complex 11; t-complex 11 (a murine tcp homolog)||RIKE
BM186281	Dr.2577	Zgc:110845		biological process unknown||molecular function unknown||cellular component unknown	Unknown [-]	fv76g08.x1 zebrafish adult brain Danio rerio cDNA clone 5414583 3', mRNA sequence.	ref:NP_060860.1		PROTGI=8922995; PROTID=ref:NP_060860.1; PCT=37.50; ALN=159				Hs.145404	Phosphatidylinositol-specific phospholipase C, X domain containing 3	Mm.308996	Phosphatidylinositol-specific phospholipase C, X domain containing 3	541487	zgc:110845
AW826304					Unknown [-]	fk59a08.x1 Zebrafish adult retina cDNA Danio rerio cDNA 3', mRNA sequence.
BI430272	Dr.42626	CDNA clone IMAGE:7165641			Unknown [-]	fr85g05.x1 zebrafish adult brain Danio rerio cDNA clone 4967624 3', mRNA sequence.	sp:Q12840		PROTGI=2497520; PROTID=sp:Q12840; PCT=34.48; ALN=105	sp:P33175		PROTGI=12231008; PROTID=sp:P33175; PCT=34.23; ALN=105	Hs.151219	Kinesin family member 5A	Mm.30355||Mm.256342	Kinesin family member 5A||Kinesin family member 5C
BM036446	Dr.29270	Transcribed locus			Unknown [-]	fu81b11.x1 Gong zebrafish testis Danio rerio cDNA clone 5377125 3', mRNA sequence.
BI866277	Dr.1686	Wu:fj40d12	wu:fj40d12	intracellular protein transport||clathrin vesicle coat	Unknown [-]	fq42g11.x1 zebrafish adult brain Danio rerio cDNA clone 4834364 3' similar to contains element LTR6 repetitive element ;, mRNA sequence.	sp:P56377		PROTGI=3023308; PROTID=sp:P56377; PCT=98.59; ALN=142	pir:A40535		PROTGI=109674; PROTID=pir:A40535; PCT=87.32; ALN=142	Hs.387648	Adaptor-related protein complex 1, sigma 3 subunit	Mm.32409	Adaptor-related protein complex AP-1, sigma 3	335966	wu:fj40d12	LG 23
BI866278	Dr.6774	Wu:fj51c11	wu:fj51c11		Unknown [-]	fq42h02.x1 zebrafish adult brain Danio rerio cDNA clone 4834394 3', mRNA sequence.	sp:O14514		PROTGI=10719900; PROTID=sp:O14514; PCT=61.54; ALN=65				Hs.194654	Brain-specific angiogenesis inhibitor 1	Mm.43133	Brain-specific angiogenesis inhibitor 1	336137	wu:fj51c11	LG 19
BG308557	Dr.11143	Transcribed locus			Unknown [-]	fl93d09.x1 Zebrafish adult retina cDNA Danio rerio cDNA clone 4144193 3', mRNA sequence.
AW343542	Dr.15607	Danio rerio, clone IMAGE:5915010, mRNA			Unknown [-]	fi45d09.x1 Sugano Kawakami zebrafish DRA Danio rerio cDNA clone 2640593 3', mRNA sequence.	ref:NP_057033.1		PROTGI=7706266; PROTID=ref:NP_057033.1; PCT=86.56; ALN=305				Hs.107387	Chromosome 7 open reading frame 20	Mm.270137	RIKEN cDNA 1110007L15 gene
BM025885	Dr.40850	Transcribed locus			Unknown [-]	fu74h01.x1 Gong zebrafish testis Danio rerio cDNA clone 5376984 3', mRNA sequence.
AW280196	Dr.22770	Wu:fj52c07	wu:fj52c07		Unknown [-]	fj52c07.x1 zebrafish adult brain Danio rerio cDNA 3' similar to SW:MGR3_HUMAN Q14832 METABOTROPIC GLUTAMATE RECEPTOR 3 PRECURSOR. ;, mRNA sequence.											336153	wu:fj52c07	LG 6
AI877819	Dr.20214	Tubulin, alpha 8 like 3	tuba8l3	GTPase activity||structural molecule activity||GTP binding||microtubule||microtubule-based movement||protein complex||protein polymerization	Unknown [-]	fc51h10.y1 Zebrafish WashU MPIMG EST Danio rerio cDNA clone IMAGE:3724963 5' similar to gb:K00558 TUBULIN ALPHA-1 CHAIN (HUMAN );, mRNA sequence.	ref:NP_006000.2		PROTGI=17986283; PROTID=ref:NP_006000.2; PCT=96.23; ALN=450	sp:P02551		PROTGI=135401; PROTID=sp:P02551; PCT=96.23; ALN=450	Hs.75318||Hs.436035||Hs.447471||Hs.496618||Hs.524390||Hs.524395||Hs.548326	Tubulin, alpha 1 (testis specific)||Tubulin alpha 6||Transcribed locus, strongly similar to XP_426592.1 PREDICTED: similar to tubulin, alpha 2; tubulin alpha 2 [Gallus gallus]||Transcribed locus, strongly similar to XP_426592.1 PREDICTED: similar to tubul	Mm.1155||Mm.88212||Mm.209290||Mm.324696||Mm.371591	Tubulin, alpha 4||Tubulin, alpha 6||Transcribed locus, strongly similar to XP_426592.1 PREDICTED: similar to tubulin, alpha 2; tubulin alpha 2 [Gallus gallus]||Tubulin, alpha 2||Tubulin, alpha 1	445164	tubulin, alpha 8 like 3
BI706678	Dr.42649	Transcribed locus			Unknown [-]	fq08g09.y1 Zebrafish adult retina cDNA Danio rerio cDNA clone 4790992 5', mRNA sequence.
AW279942	Dr.27878	Wu:fj47b08	wu:fj47b08		Unknown [-]	fj47b08.x1 zebrafish adult brain Danio rerio cDNA 3', mRNA sequence.											336076	wu:fj47b08	LG 13
BI983776	Dr.12218	SH3-domain GRB2-like 3	sh3gl3	protein binding||cytoplasm	Unknown [-]	fu06h02.x3 Campbell zebrafish ovary Danio rerio cDNA clone 5304794 3' similar to TR:Q9UMB8 Q9UMB8 EEN-2B-L3 ;, mRNA sequence.	sp:Q99963		PROTGI=12643798; PROTID=sp:Q99963; PCT=57.51; ALN=386	sp:Q62421		PROTGI=10720275; PROTID=sp:Q62421; PCT=59.74; ALN=385	Hs.75149||Hs.270055	SH3-domain GRB2-like 2||SH3-domain GRB2-like 3	Mm.736||Mm.143603	SH3-domain GRB2-like 3||SH3-domain GRB2-like 2	393150	SH3-domain GRB2-like 3
Y12819	Dr.5335	Pl10	pl10	nucleic acid binding||helicase activity||ATP binding||ATP-dependent helicase activity||hydrolase activity	spermatogenesis [0007283]	Danio rerio p110a mRNA for putative RNA helicase.	sp:O00571		PROTGI=3023628; PROTID=sp:O00571; PCT=73.54; ALN=688	prf:2115205A		PROTGI=1098036; PROTID=prf:2115205A; PCT=74.11; ALN=688	Hs.99120||Hs.380774	DEAD (Asp-Glu-Ala-Asp) box polypeptide 3, Y-linked||DEAD (Asp-Glu-Ala-Asp) box polypeptide 3, X-linked	Mm.108054||Mm.289662||Mm.302938	DNA segment, Chr 1, Pasteur Institute 1||Fibroblast growth factor inducible 14||DEAD (Asp-Glu-Ala-Asp) box polypeptide 3, Y-linked	30116	pl10	LG 24
BE556826	Dr.10051	Cyclin G2	ccng2	regulation of progression through cell cycle	Unknown [-]	fk91b03.y1 Zebrafish Research Genetics C32 fin Danio rerio cDNA 5' similar to TR:Q16589 Q16589 CYCLIN G2. ;, mRNA sequence.	prf:2210321B		PROTGI=1589146; PROTID=prf:2210321B; PCT=60.61; ALN=329	sp:O08918		PROTGI=9087114; PROTID=sp:O08918; PCT=61.21; ALN=329	Hs.13291	Cyclin G2	Mm.3527	Cyclin G2	266794	cyclin G2	LG 21
AA497336	Dr.44162	Transcribed locus			Unknown [-]	fa04e10.r1 Zebrafish ICRFzfls Danio rerio cDNA clone 1O8 5', mRNA sequence.
BI428149	Dr.17491	Zgc:63642	zgc:63642	phosphorylase activity||carbohydrate metabolism||cellular component unknown	Unknown [-]	fr75a02.x1 zebrafish adult brain Danio rerio cDNA clone 4966538 3', mRNA sequence.	sp:P11217		PROTGI=3041717; PROTID=sp:P11217; PCT=89.96; ALN=239	sp:Q9WUB3		PROTGI=14916635; PROTID=sp:Q9WUB3; PCT=89.96; ALN=239	Hs.154084	Phosphorylase, glycogen; muscle (McArdle syndrome, glycogen storage disease type V)	Mm.27806	Muscle glycogen phosphorylase	393444	zgc:63642
AW279948	Dr.6763	Zgc:100994	zgc:100994	biological process unknown||molecular function unknown||cellular component unknown	Unknown [-]	fj47c07.x1 zebrafish adult brain Danio rerio cDNA 3', mRNA sequence.	pir:T14768		PROTGI=7512834; PROTID=pir:T14768; PCT=60.87; ALN=159				Hs.212885	Chromosome 2 open reading frame 32	Mm.200385	RIKEN cDNA 1500041B16 gene	445213	zgc:100994
AA494933					Unknown [-]	fa12h04.s1 Zebrafish ICRFzfls Danio rerio cDNA clone 16B23 3' similar to contains element MER5 repetitive element ;, mRNA sequence.											335068	wu:fa12h04
BI475215	Dr.46950	Transcribed locus			Unknown [-]	fq33e05.x3 zebrafish adult brain Danio rerio cDNA clone 4833129 3', mRNA sequence.
AA494796	Dr.401	Transcribed locus			Unknown [-]	fa11a06.s1 Zebrafish ICRFzfls Danio rerio cDNA clone 7G3 3' similar to contains element MER33 repetitive element ;, mRNA sequence.
BI472815	Dr.43406	Transcribed locus			Unknown [-]	fr92b11.y1 zebrafish adult brain Danio rerio cDNA clone 4968141 5', mRNA sequence.
BM025890	Dr.17014	Transcribed locus, weakly similar to NP_006189.1 Purkinje cell protein 4; brain specific polypeptide PEP19 [Homo sapiens]			Unknown [-]	fu74h06.x1 Gong zebrafish testis Danio rerio cDNA clone 5376994 3' similar to SW:PE19_HUMAN P48539 BRAIN SPECIFIC POLYPEPTIDE PEP-19 ;, mRNA sequence.	ref:NP_006189.1		PROTGI=5453858; PROTID=ref:NP_006189.1; PCT=44.29; ALN=70	sp:P07734		PROTGI=129778; PROTID=sp:P07734; PCT=55.10; ALN=49	Hs.80296||Hs.433150	Purkinje cell protein 4||CDNA clone IMAGE:4480427, partial cds	Mm.5023||Mm.273087	Purkinje cell protein 4||Purkinje cell protein 4-like 1
BM183894	Dr.28236	Zgc:55996	zgc:55996	catalytic activity||amino acid metabolism||cellular component unknown||transaminase activity||biosynthesis||transferase activity, transferring nitrogenous groups	Unknown [-]	fv65a11.x1 Sugano SJD adult male Danio rerio cDNA clone 5413172 3', mRNA sequence.	pir:S29028		PROTGI=345752; PROTID=pir:S29028; PCT=79.22; ALN=409	sp:P05201		PROTGI=112975; PROTID=sp:P05201; PCT=79.95; ALN=409	Hs.500756	Glutamic-oxaloacetic transaminase 1, soluble (aspartate aminotransferase 1)	Mm.19039	Glutamate oxaloacetate transaminase 1, soluble	406330	zgc:55996	LG 13
BI707482					Unknown [-]	fs41e11.y1 Zebrafish adult olfactory Danio rerio cDNA clone 5070429 5', mRNA sequence.
AW281149	Dr.32069	Zgc:92148	zgc:92148	protein folding||cellular component unknown||heat shock protein binding||unfolded protein binding	Unknown [-]	fj50h11.y1 zebrafish adult brain Danio rerio cDNA 5' similar to TR:O95806 O95806 DNAJ-LIKE 2 PROTEIN. ;, mRNA sequence.	ref:NP_490647.1		PROTGI=17388799; PROTID=ref:NP_490647.1; PCT=55.98; ALN=316	ref:NP_035977.1		PROTGI=6754736; PROTID=ref:NP_035977.1; PCT=66.27; ALN=249	Hs.490745||Hs.504270	DnaJ (Hsp40) homolog, subfamily B, member 6||Similar to DnaJ (Hsp40) homolog, subfamily B, member 6 isoform a; heat shock protein J2	Mm.290110||Mm.314190	DnaJ (Hsp40) homolog, subfamily B, member 6||Similar to mDj4	436626	zgc:92148
BG985836	Dr.12380	Sal-like 1 (Drosophila)	sall1		Unknown [-]	5077T7 NICHD Zebrafish normalized I Danio rerio cDNA clone 5077, mRNA sequence.	ref:NP_002959.1		PROTGI=6997249; PROTID=ref:NP_002959.1; PCT=75.59; ALN=126	ref:NP_067365.1		PROTGI=11496251; PROTID=ref:NP_067365.1; PCT=74.80; ALN=126	Hs.135787	Sal-like 1 (Drosophila)	Mm.214361	Sal-like 1 (Drosophila)	338102	sal-like 1 (Drosophila)
BI889151	Dr.5030	RAB5C, member RAS oncogene family	rab5c	GTP binding||small GTPase mediated signal transduction||protein transport	Unknown [-]	ZF637-2-000906 Zebrafish shield stage whole embryo cDNA library MPMGp637 Danio rerio cDNA clone MPMGp637_22F15;MPMGp637F1522 5', mRNA sequence.	sp:P51148		PROTGI=1710028; PROTID=sp:P51148; PCT=89.40; ALN=217	ref:NP_080163.1		PROTGI=13385374; PROTID=ref:NP_080163.1; PCT=84.33; ALN=217	Hs.77690||Hs.475663||Hs.514182	RAB5B, member RAS oncogene family||RAB5A, member RAS oncogene family||RAB5C, member RAS oncogene family	Mm.12815||Mm.29829||Mm.329123||Mm.354237	RAB5B, member RAS oncogene family||RAB5C, member RAS oncogene family||RAB5A, member RAS oncogene family||CDNA, clone:Y0G0135P06, strand:minus, reference:ENSEMBL:Mouse-Transcript-ENST:ENSMUST00000000727, based on BLAT search	386807	RAB5C, member RAS oncogene family	LG 3
BG303480	Dr.7747	Lysosomal associated protein transmembrane 4 beta	laptm4b	integral to membrane	Unknown [-]	fl56c06.x1 Sugano Kawakami zebrafish DRA Danio rerio cDNA clone 3817738 3', mRNA sequence.	sp:Q15012		PROTGI=3122413; PROTID=sp:Q15012; PCT=45.22; ALN=220	ref:NP_277056.1		PROTGI=15743550; PROTID=ref:NP_277056.1; PCT=71.93; ALN=226	Hs.492314||Hs.546669	Lysosomal associated protein transmembrane 4 beta||Hypothetical gene supported by NM_015955	Mm.197518||Mm.297055	Lysosomal-associated protein transmembrane 4B||Transcribed locus	368911	lysosomal associated protein transmembrane 4 beta	LG 19
BI703348	Dr.13441	Transcribed locus			Unknown [-]	fs85d08.x1 Zebrafish neuronal Danio rerio cDNA clone 5076519 3', mRNA sequence.
AI793353					Unknown [-]	fc45b04.x1 Zebrafish WashU MPIMG EST Danio rerio cDNA clone IMAGE:3724303 3', mRNA sequence.
BM071225	Dr.1580	Zgc:77696	zgc:77696	fructose-bisphosphate aldolase activity||glycolysis||cellular component unknown||lyase activity	Unknown [-]	fv04f05.x1 zebrafish adult brain Danio rerio cDNA clone 5385729 3' similar to TR:O12975 O12975 ALDOLASE. ;, mRNA sequence.	sp:P04075		PROTGI=113606; PROTID=sp:P04075; PCT=84.07; ALN=364	sp:P05064		PROTGI=113607; PROTID=sp:P05064; PCT=83.79; ALN=364	Hs.147457||Hs.513490||Hs.551168	Transcribed locus, strongly similar to NP_031464.1 aldolase 1, A isoform [Mus musculus]||Aldolase A, fructose-bisphosphate||Transcribed locus, moderately similar to NP_000025.1 aldolase A; Aldolase A, fructose-bisphosphatase; fructose-bisphosphate aldolas	Mm.275831||Mm.317892||Mm.341540||Mm.373140	Aldolase 1, A isoform||Aldolase 1, A isoform, pseudogene 2||Aldolase 1, A isoform, pseudogene 1||Transcribed locus	406496	zgc:77696
BE201681	Dr.23350	Oncomodulin A	ocma	calcium ion binding	Unknown [-]	fk97a03.x1 Zebrafish Research Genetics C32 fin Danio rerio cDNA 3' similar to SW:PRVU_CHICK P43305 PARVALBUMIN, THYMIC CPV3 ;, mRNA sequence.	sp:P32930		PROTGI=417401; PROTID=sp:P32930; PCT=60.55; ALN=109	sp:P51879		PROTGI=1709467; PROTID=sp:P51879; PCT=59.63; ALN=109	Hs.510456	Oncomodulin	Mm.270533	Oncomodulin	360208	oncomodulin A
AI641772	Dr.29914	Wu:fc23h02	wu:fc23h02		Unknown [-]	fc23h02.x1 Zebrafish WashU MPIMG EST Danio rerio cDNA clone IMAGE:3722259 3', mRNA sequence.											324294	wu:fc23h02	LG 15
AW232485					Unknown [-]	fj20f09.x1 Zebrafish adult olfactory Danio rerio cDNA 3', mRNA sequence.
AW116871	Dr.35506	Wu:fi20h05	wu:fi20h05		Unknown [-]	fi20h05.x1 Sugano Kawakami zebrafish DRA Danio rerio cDNA clone 2601753 3', mRNA sequence.											327633	wu:fi20h05	LG 13
BG306034	Dr.11208	Transcribed locus			Unknown [-]	fm16b06.x1 Zebrafish adult retina cDNA Danio rerio cDNA clone 4146371 3', mRNA sequence.
AW077338					Unknown [-]	fj35h11.x1 zebrafish adult brain Danio rerio cDNA 3', mRNA sequence.
AI396671					Unknown [-]	fb08f05.x1 zebrafish fin day0 regeneration Danio rerio cDNA 3', mRNA sequence.
BI671030	Dr.24913	Transcribed locus			Unknown [-]	fp59g05.x1 Zebrafish adult retina cDNA Danio rerio cDNA clone 4786376 3', mRNA sequence.
BG302838	Dr.7885	Wu:fj62c06	wu:fj62c06		Unknown [-]	fl39f10.x1 Sugano Kawakami zebrafish DRA Danio rerio cDNA clone 3816331 3', mRNA sequence.	ref:NP_073733.1		PROTGI=12383062; PROTID=ref:NP_073733.1; PCT=86.92; ALN=237	sp:O88448		PROTGI=13878547; PROTID=sp:O88448; PCT=83.12; ALN=237	Hs.20107||Hs.381235	Kinesin 2 60/70kDa||Phosphodiesterase 4D interacting protein (myomegalin)	Mm.278357	Kinesin 2	336297	wu:fj62c06	LG 7
AW421076	Dr.6922	Wu:fd52b04	wu:fd52b04		Unknown [-]	fj91e01.x1 zebrafish gridded kidney Danio rerio cDNA 3', mRNA sequence.											325967	wu:fd52b04	LG 6
BE556841	Dr.1511	Transcribed locus			Unknown [-]	fk91c10.y1 Zebrafish Research Genetics C32 fin Danio rerio cDNA 5', mRNA sequence.
AI384511					Unknown [-]	fb13h05.y1 zebrafish fin day0 regeneration Danio rerio cDNA 5', mRNA sequence.
AW058755	Dr.20161	Si:busm1-112p11.1	si:busm1-112p11.1		Unknown [-]	fe47c12.x1 Zebrafish WashU MPIMG EST Danio rerio cDNA clone IMAGE:3742006 3', mRNA sequence.	pir:T17318		PROTGI=7512654; PROTID=pir:T17318; PCT=49.12; ALN=165				Hs.170498	Zinc finger protein 609	Mm.139231	Zinc finger protein 609	326896	si:busm1-112p11.1	LG 7
AW421079	Dr.24239	Hypothetical protein MGC4504 homolog (human)	mgc4504		Unknown [-]	fj91e11.x1 zebrafish gridded kidney Danio rerio cDNA 3' similar to TR:Q13458 Q13458 TRIO. ;contains MER22.t1 MER22 repetitive element ;, mRNA sequence.	ref:NP_077016.1		PROTGI=13129126; PROTID=ref:NP_077016.1; PCT=60.92; ALN=174	ref:NP_080803.1		PROTGI=13386024; PROTID=ref:NP_080803.1; PCT=50.00; ALN=170	Hs.155569	Hypothetical protein MGC4504	Mm.35083	RIKEN cDNA 1810008K03 gene	323237	hypothetical protein MGC4504 homolog (human)	LG 20
AW305605	Dr.27155	Vesicle-associated membrane protein 2	vamp2	integral to membrane||vesicle-mediated transport	Unknown [-]	fj61c06.y1 zebrafish adult brain Danio rerio cDNA 5' similar to TR:O57432 O57432 SYNAPTIC VESICLE-ASSOCIATED INTEGRAL MEMBRANE PROTEIN. ;, mRNA sequence.	pir:B38315		PROTGI=107752; PROTID=pir:B38315; PCT=89.09; ALN=109	sp:Q64357		PROTGI=2501081; PROTID=sp:Q64357; PCT=89.09; ALN=109	Hs.20021||Hs.25348	Vesicle-associated membrane protein 1 (synaptobrevin 1)||Vesicle-associated membrane protein 2 (synaptobrevin 2)	Mm.28643||Mm.32321	Vesicle-associated membrane protein 2||Vesicle-associated membrane protein 1	336281	vesicle-associated membrane protein 2	LG 10
BI885965	Dr.29438	Transcribed locus			Unknown [-]	ZF637-1-000207 Zebrafish shield stage whole embryo cDNA library MPMGp637 Danio rerio cDNA clone MPMGp637_6F15;MPMGp637F156 5', mRNA sequence.
AW128242	Dr.20482	Transcribed locus			Unknown [-]	fe37a09.x1 Zebrafish WashU MPIMG EST Danio rerio cDNA clone IMAGE:3741016 3' similar to contains element IVR repetitive element ;, mRNA sequence.
BI671039	Dr.935	Zgc:66045	zgc:66045	biological process unknown||structural molecule activity	Unknown [-]	fp59h08.x1 Zebrafish adult retina cDNA Danio rerio cDNA clone 4786430 3' similar to TR:O95292 O95292 VAMP-ASSOCIATED PROTEIN B. ;, mRNA sequence.	ref:NP_004729.1		PROTGI=4759302; PROTID=ref:NP_004729.1; PCT=74.59; ALN=243	ref:NP_038961.1		PROTGI=7305623; PROTID=ref:NP_038961.1; PCT=56.56; ALN=243	Hs.165195	VAMP (vesicle-associated membrane protein)-associated protein A, 33kDa	Mm.266767	Expressed sequence AA517753	323628	zgc:66045	LG 6
AW128244	Dr.17863	Flotillin 2a	flot2a	protein binding||cell adhesion||membrane||integral to membrane||flotillin complex	Unknown [-]	fe37b02.x1 Zebrafish WashU MPIMG EST Danio rerio cDNA clone IMAGE:3741003 3', mRNA sequence.	sp:Q14254		PROTGI=13124201; PROTID=sp:Q14254; PCT=83.40; ALN=265	sp:O08917		PROTGI=13124167; PROTID=sp:O08917; PCT=49.26; ALN=271	Hs.59908||Hs.514038||Hs.535514	Transcribed locus, weakly similar to NP_114018.1 flotillin 2 [Rattus norvegicus]||Flotillin 2||Transcribed locus, moderately similar to XP_415825.1 PREDICTED: similar to Flotillin-2 (Reggie-1) (REG-1) [Gallus gallus]	Mm.130227	Flotillin 2	245698	flotillin 2a	LG 5
BG308728	Dr.2675	FK506 binding protein 5	fkbp5	binding||protein folding	Unknown [-]	fl87b03.x1 Zebrafish adult retina cDNA Danio rerio cDNA clone 4143677 4143677 3', mRNA sequence.	sp:Q13451		PROTGI=2851536; PROTID=sp:Q13451; PCT=62.56; ALN=422	sp:Q64378		PROTGI=2499775; PROTID=sp:Q64378; PCT=58.96; ALN=441	Hs.407190	FK506 binding protein 5	Mm.276405	RIKEN cDNA 6030422H21 gene	368924	FK506 binding protein 5	LG 6
AI878643	Dr.2266	Wu:fc63c11	wu:fc63c11		Unknown [-]	fc63c11.x1 Zebrafish WashU MPIMG EST Danio rerio cDNA clone IMAGE:3726068 3', mRNA sequence.											325265	wu:fc63c11	LG 23
AI959637	Dr.25159	Branched chain alpha-ketoacid dehydrogenase kinase	bckdk	ATP binding||protein amino acid phosphorylation||kinase activity||phosphorylation||transferase activity, transferring phosphorus-containing groups	Unknown [-]	fd12b12.x1 Zebrafish WashU MPIMG EST Danio rerio cDNA clone IMAGE:3730655 3', mRNA sequence.	ref:NP_005872.1		PROTGI=5031609; PROTID=ref:NP_005872.1; PCT=80.26; ALN=383	sp:O55028		PROTGI=6685240; PROTID=sp:O55028; PCT=78.48; ALN=393	Hs.513520	Branched chain ketoacid dehydrogenase kinase	Mm.8903	Branched chain ketoacid dehydrogenase kinase	282677	branched chain alpha-ketoacid dehydrogenase kinase	LG 5
AW116886	Dr.25238	Tom1l2 protein			Unknown [-]	fi21b02.x1 Sugano Kawakami zebrafish DRA Danio rerio cDNA clone 2601771 3', mRNA sequence.	ref:NP_005479.1		PROTGI=4885637; PROTID=ref:NP_005479.1; PCT=48.12; ALN=444	ref:NP_035752.1		PROTGI=6755847; PROTID=ref:NP_035752.1; PCT=46.68; ALN=442	Hs.474705	Target of myb1 (chicken)	Mm.1967||Mm.290868	Similar to TOM1||Target of myb1 homolog (chicken)	553244	Tom1l2 protein
AW116888	Dr.253	Wu:fb70h02	wu:fb70h02		Unknown [-]	fi21b04.x1 Sugano Kawakami zebrafish DRA Danio rerio cDNA clone 2601775 3', mRNA sequence.											322697	wu:fb70h02	LG 6
BI842926	Dr.39715	Transcribed locus			Unknown [-]	fq99g05.y1 zebrafish fin day3 regeneration Danio rerio cDNA clone 4926897 4926897 5', mRNA sequence.
BI845187	Dr.12565	Wu:fa12e08	wu:fa12e08		Unknown [-]	fq36h11.y1 zebrafish adult brain Danio rerio cDNA clone 4833668 5', mRNA sequence.											335055	wu:fa12e08	LG 3
BG884544	Dr.33783	Wu:fc63h01	wu:fc63h01		Unknown [-]	fp37b04.x1 zebrafish gridded kidney Danio rerio cDNA clone 4758846 3', mRNA sequence.											325269	wu:fc63h01	LG 19
AW279970	Dr.22741	Si:dkey-234l24.6	wu:fj47f01		Unknown [-]	fj47f01.x1 zebrafish adult brain Danio rerio cDNA 3', mRNA sequence.	sp:Q99435		PROTGI=2494289; PROTID=sp:Q99435; PCT=44; ALN=79	ref:NP_058023.1		PROTGI=7949113; PROTID=ref:NP_058023.1; PCT=47; ALN=80	Hs.505326	NEL-like 2 (chicken)	Mm.3959	Nel-like 2 homolog (chicken)	336082	si:dkey-234l24.6	LG 4
AW058763	Dr.670	Wu:fa31c06	wu:fa31c06		Unknown [-]	fe47d11.x1 Zebrafish WashU MPIMG EST Danio rerio cDNA clone IMAGE:3742005 3', mRNA sequence.	pir:T47166		PROTGI=11360272; PROTID=pir:T47166; PCT=84.21; ALN=19				Hs.149566||Hs.179838	Formin-like 2||Formin-like 3	Mm.29043||Mm.293200	Formin-like 3||Formin-like 2	327121	wu:fa31c06	LG 6
BG884547	Dr.6782	Wu:fj55b03	wu:fj55b03		Unknown [-]	fp37b08.x1 zebrafish gridded kidney Danio rerio cDNA clone 4758854 3', mRNA sequence.	ref:NP_116257.1		PROTGI=14249610; PROTID=ref:NP_116257.1; PCT=56.12; ALN=237				Hs.321689	Hypothetical protein FLJ14981	Mm.358710	RIKEN cDNA E130307M08 gene	336192	wu:fj55b03	LG 8
AW232645	Dr.22621	Wu:fj22e05	wu:fj22e05		Unknown [-]	fj22e05.x1 Zebrafish adult olfactory Danio rerio cDNA 3', mRNA sequence.											335571	wu:fj22e05	LG 9
BI671049	Dr.9881	Guanine nucleotide binding protein (G protein), alpha transducing activity polypeptide 2	gnat2	signal transducer activity||GTP binding||signal transduction||G-protein coupled receptor protein signaling pathway||visual perception, sensory transduction of light stimulus	Unknown [-]	fp60b03.x1 Zebrafish adult retina cDNA Danio rerio cDNA clone 4786133 3', mRNA sequence.	sp:P19087		PROTGI=232151; PROTID=sp:P19087; PCT=81.07; ALN=354	sp:P50149		PROTGI=1730235; PROTID=sp:P50149; PCT=80.51; ALN=354	Hs.36973||Hs.335049	Guanine nucleotide binding protein (G protein), alpha transducing activity polypeptide 2||Guanine nucleotide binding protein, alpha transducing 3	Mm.328557||Mm.332230||Mm.374791	Similar to Guanine nucleotide-binding protein G(t), alpha-2 subunit (Transducin alpha-2 chain)||Similar to Guanine nucleotide-binding protein G(t), alpha-3 subunit (Gustducin alpha-3 chain)||Guanine nucleotide binding protein, alpha transducing 2	140429	guanine nucleotide binding protein (G protein), alpha transducing activity polypeptide 2	LG 8
AW282112	Dr.6796	Zgc:63977	zgc:63977	biological process unknown||molecular function unknown||cellular component unknown	Unknown [-]	fj62d08.x1 zebrafish adult brain Danio rerio cDNA 3', mRNA sequence.	sp:Q9UK28		PROTGI=18203502; PROTID=sp:Q9UK28; PCT=45.10; ALN=286	sp:Q9QY73		PROTGI=18203393; PROTID=sp:Q9QY73; PCT=39.40; ALN=330	Hs.523262	Chromosome 1 open reading frame 8	Mm.291192	Open reading frame 18	406646	zgc:63977	LG 22
AF121796	Dr.4885	Solute carrier family 34 (sodium phosphate), member 2a	slc34a2a	phosphate transport||sodium-dependent phosphate transporter activity||membrane||apical plasma membrane||phosphate ion homeostasis	transport [0006810]	Danio rerio type II Na/Pi cotransport system protein mRNA, complete cds.	ref:NP_006415.1		PROTGI=5453752; PROTID=ref:NP_006415.1; PCT=63.56; ALN=580	ref:NP_035532.1		PROTGI=6755556; PROTID=ref:NP_035532.1; PCT=59.88; ALN=606	Hs.479372	Solute carrier family 34 (sodium phosphate), member 2	Mm.284891	Solute carrier family 34 (sodium phosphate), member 2	58148	solute carrier family 34 (sodium phosphate), member 2a
AI384389	Dr.4942	Wu:fb50e02	wu:fb50e02	biological process unknown||molecular function unknown||cellular component unknown	Unknown [-]	fb11d09.y1 zebrafish fin day0 regeneration Danio rerio cDNA 5', mRNA sequence.	ref:NP_057246.1		PROTGI=7705861; PROTID=ref:NP_057246.1; PCT=81.27; ALN=250								322113	zgc:110619	LG 19
BI705116	Dr.42576	Transcribed locus			Unknown [-]	fr64a10.y1 Zebrafish SJD day 8 fin regeneration Danio rerio cDNA clone 4962331 5', mRNA sequence.
BM024328	Dr.3559	Zgc:92829	zgc:92829	biological process unknown||molecular function unknown||integral to membrane	Unknown [-]	fu49f06.x1 zebrafish adult brain Danio rerio cDNA clone 5332763 3', mRNA sequence.	sp:P41732		PROTGI=17380550; PROTID=sp:P41732; PCT=83.94; ALN=249	sp:Q62283		PROTGI=17380576; PROTID=sp:Q62283; PCT=84.74; ALN=249	Hs.441664	Tetraspanin 7	Mm.18590||Mm.261760	Tetraspanin 7||Similar to Transmembrane 4 superfamily member 2 (Cell surface glycoprotein A15) (PE31) (TALLA homolog)	449539	zgc:92829
AI658249	Dr.28618	Wu:fc20e12	wu:fc20e12		Unknown [-]	fc20e12.y1 Zebrafish WashU MPIMG EST Danio rerio cDNA clone IMAGE:3721966 5', mRNA sequence.	pdb:1ECV		PROTGI=7546544; PROTID=pdb:1ECV; PCT=80.39; ALN=102	sp:P35821		PROTGI=2507225; PROTID=sp:P35821; PCT=77.45; ALN=102	Hs.123352	Protein tyrosine phosphatase, non-receptor type 2	Mm.260433	Protein tyrosine phosphatase, non-receptor type 2	324157	wu:fc20e12	LG 23
BI879703	Dr.11161	Transcribed locus, moderately similar to XP_417593.1 PREDICTED: similar to hypothetical protein MGC45873 [Gallus gallus]			Unknown [-]	fm64d10.x1 Zebrafish adult retina cDNA Danio rerio cDNA clone 4200235 3', mRNA sequence.	ref:NP_004417.1		PROTGI=11038624; PROTID=ref:NP_004417.1; PCT=55.74; ALN=61	ref:NP_031931.1		PROTGI=6681271; PROTID=ref:NP_031931.1; PCT=57.38; ALN=61	Hs.405987||Hs.467509	Sterile alpha motif domain containing 11||Similar to CG8567-PA	Mm.246385	Sterile alpha motif domain containing 11
AI793521	Dr.3506	Transcribed locus			Unknown [-]	fc50e07.x1 Zebrafish WashU MPIMG EST Danio rerio cDNA clone IMAGE:3724836 3', mRNA sequence.				prf:2022314A		PROTGI=1092097; PROTID=prf:2022314A; PCT=39.74; ALN=67
BI983014	Dr.14752	Zgc:92858	zgc:92858	biological process unknown||molecular function unknown||cellular component unknown	Unknown [-]	fu42b07.x1 zebrafish adult brain Danio rerio cDNA clone 5332164 3', mRNA sequence.							Hs.514500	Hypothetical protein MGC29814	Mm.258466||Mm.322692	RIKEN cDNA 1110014K08 gene||Similar to RIKEN cDNA 1110014K08 gene	436761	zgc:92858
BI878904	Dr.11173	Sperm associated antigen 7	spag7	nucleic acid binding	Unknown [-]	fl85b04.x1 Sugano Kawakami zebrafish DRA Danio rerio cDNA clone 3820375 3', mRNA sequence.	ref:NP_004881.1		PROTGI=4757716; PROTID=ref:NP_004881.1; PCT=75.23; ALN=222				Hs.90436||Hs.508652	Sperm associated antigen 7||Transcribed locus, strongly similar to NP_004881.1 sperm associated antigen 7 [Homo sapiens]	Mm.358849	Sperm associated antigen 7	394100	sperm associated antigen 7
AI943201					Unknown [-]	fc86d12.x1 Zebrafish WashU MPIMG EST Danio rerio cDNA clone IMAGE:3728279 3', mRNA sequence.
AJ001423	Dr.20167	Tenascin W	tnw		axon guidance [0007411]	Danio rerio mRNA for tenascin-W.	prf:2211329A		PROTGI=1589549; PROTID=prf:2211329A; PCT=35.36; ALN=670	pir:JQ1322		PROTGI=91806; PROTID=pir:JQ1322; PCT=34.38; ALN=665	Hs.156369	Tenascin N	Mm.90140	Tenascin N	30234	tenascin W	LG 2
AW595822	Dr.43474	Transcribed locus, weakly similar to XP_417865.1 PREDICTED: similar to Rho GTPase-activating protein; brain-specific Rho GTP-ase-activating protein; rac GTPase activating protein; GAB-associated CDC42; RhoGAP involved in the -catenin-N-cadherin and NMDA r			Unknown [-]	fk34d05.y1 zebrafish fin day1 regeneration Danio rerio cDNA 5' similar to TR:O94820 O94820 KIAA0712 PROTEIN. ;, mRNA sequence.	ref:NP_055530.1		PROTGI=7662262; PROTID=ref:NP_055530.1; PCT=40; ALN=88				Hs.128623||Hs.440379	Transcribed locus||Rho GTPase-activating protein	Mm.46683	Rho GTPase-activating protein
AW421096	Dr.23046	Transcribed locus			Unknown [-]	fj92a01.x1 zebrafish gridded kidney Danio rerio cDNA 3', mRNA sequence.
AI545574	Dr.8555	Wu:fb70f08	wu:fb70f08		Unknown [-]	fb70f08.x1 Zebrafish WashU MPIMG EST Danio rerio cDNA clone IMAGE:3717255 3', mRNA sequence.											322693	wu:fb70f08	LG 5
AI384393	Dr.418	Protocadherin 2 gamma 20		calcium ion binding||homophilic cell adhesion||membrane	Unknown [-]	fb11e03.y1 zebrafish fin day0 regeneration Danio rerio cDNA 5', mRNA sequence.											554067	protocadherin 2 gamma 20
BI880106	Dr.11342	Zgc:73225	zgc:73225	biological process unknown||molecular function unknown||integral to membrane	Unknown [-]	fm69h01.x1 Zebrafish adult retina cDNA Danio rerio cDNA clone 4200816 3' similar to TR:Q9V3S7 Q9V3S7 BCDNA:GH12326 PROTEIN. ;, mRNA sequence.	ref:NP_113666.1		PROTGI=13899336; PROTID=ref:NP_113666.1; PCT=67.44; ALN=211				Hs.540695	Family with sequence similarity 57, member B	Mm.207814	RIKEN cDNA 1500016O10 gene	323326	zgc:73225	LG 3
AI667071	Dr.2620	Wu:fc37c09	wu:fc37c09		Unknown [-]	fc37c09.x1 Zebrafish WashU MPIMG EST Danio rerio cDNA clone IMAGE:3723568 3', mRNA sequence.											324651	wu:fc37c09	LG 2
BI865668					Unknown [-]	ft24c06.y1 Zebrafish neuronal Danio rerio cDNA clone 5082251 5', mRNA sequence.
AF081462	Dr.2914	Myosin, light polypeptide 2, skeletal muscle	mylz2	calcium ion binding	muscle development [0007517]	Danio rerio myosin light chain 2 (mlc2f) mRNA, complete cds.	sp:P10916		PROTGI=6166556; PROTID=sp:P10916; PCT=69.05; ALN=168	sp:P97457		PROTGI=2829841; PROTID=sp:P97457; PCT=83.43; ALN=169	Hs.50889	Fast skeletal myosin light chain 2	Mm.14526||Mm.376276	Myosin light chain, phosphorylatable, fast skeletal muscle||Transcribed locus, strongly similar to NP_036737.1 myosin, light polypeptide 2 [Rattus norvegicus]	30429	myosin, light polypeptide 2, skeletal muscle
AW343591	Dr.16766	Zgc:92761	zgc:92761	nuclear mRNA splicing, via spliceosome||nucleic acid binding||mRNA processing||cellular component unknown	Unknown [-]	fi46b10.x1 Sugano Kawakami zebrafish DRA Danio rerio cDNA clone 2640667 3' similar to TR:Q91579 Q91579 RIBONUCLEOPROTEIN. ;, mRNA sequence.	ref:NP_064565.1		PROTGI=13123778; PROTID=ref:NP_064565.1; PCT=75.27; ALN=520	ref:NP_034290.1		PROTGI=6753780; PROTID=ref:NP_034290.1; PCT=44.63; ALN=531	Hs.435976	Bruno-like 4, RNA binding protein (Drosophila)	Mm.266435	Bruno-like 4, RNA binding protein (Drosophila)	436835	zgc:92761
AW510252	Dr.11265	Wu:fk11d03	wu:fk11d03		Unknown [-]	fk11d03.x1 zebrafish fin day3 regeneration Danio rerio cDNA 3', mRNA sequence.											337281	wu:fk11d03	LG 7
BI879713	Dr.39964	Transcribed locus, weakly similar to XP_512222.1 PREDICTED: hypothetical protein XP_512222 [Pan troglodytes]			Unknown [-]	fm64f03.x1 Zebrafish adult retina cDNA Danio rerio cDNA clone 4200317 3', mRNA sequence.							Hs.388956	Chromosome 19 open reading frame 22	Mm.300416	RIKEN cDNA C030046I01 gene
AW420443	Dr.2800	Wu:fc92e03	wu:fc92e03		Unknown [-]	fj81f07.x1 zebrafish gridded kidney Danio rerio cDNA 3', mRNA sequence.				ref:NP_444482.1		PROTGI=16716581; PROTID=ref:NP_444482.1; PCT=59.38; ALN=61	Hs.271667||Hs.516041	EH domain binding protein 1||Hypothetical protein LOC348692	Mm.281732	RIKEN cDNA A730093K11 gene	325610	wu:fc92e03	LG 17
BI892411	Dr.31565	Zgc:92008	zgc:92008	catalytic activity||metabolism	Unknown [-]	ZF637-3-001666 Zebrafish shield stage whole embryo cDNA library MPMGp637 Danio rerio cDNA clone MPMGp637_20F22;MPMGp637F2220 5', mRNA sequence.	pir:S21173		PROTGI=105392; PROTID=pir:S21173; PCT=84.19; ALN=1092	ref:NP_063932.1		PROTGI=9845299; PROTID=ref:NP_063932.1; PCT=29.00; ALN=259	Hs.319346||Hs.387567	CDNA FLJ44061 fis, clone TESTI4035581, highly similar to ATP-citrate (pro-S-)-lyase (EC 4.1.3.8)||ATP citrate lyase	Mm.282039	ATP citrate lyase	436922	zgc:92008
AF195882	Dr.39340	Calreticulin	calr	calcium ion binding||sugar binding||endoplasmic reticulum||protein folding||metal ion binding||unfolded protein binding	transcription regulation [0006355]	Danio rerio calreticulin mRNA, complete cds.	sp:P27797		PROTGI=117501; PROTID=sp:P27797; PCT=72; ALN=402	sp:P14211		PROTGI=117502; PROTID=sp:P14211; PCT=70; ALN=412	Hs.257589||Hs.515162	CDNA FLJ30935 fis, clone FEBRA2007176||Calreticulin	Mm.1971||Mm.244537||Mm.318248	Calreticulin||CDNA, clone:Y0G0118M19, strand:minus, reference:ENSEMBL:Mouse-Transcript-ENST:ENSMUST00000003912, based on BLAT search||Calreticulin 4	30248	calreticulin	LG 22
BI886934	Dr.11520	Si:ch211-51e12.7	si:ch211-51e12.7		Unknown [-]	ZF637-1-001189 Zebrafish shield stage whole embryo cDNA library MPMGp637 Danio rerio cDNA clone MPMGp637_25F10;MPMGp637F1025 5', mRNA sequence.	ref:NP_004621.1		PROTGI=4759340; PROTID=ref:NP_004621.1; PCT=36.88; ALN=115	sp:Q9JL04		PROTGI=13124214; PROTID=sp:Q9JL04; PCT=37.98; ALN=115	Hs.24889||Hs.48617||Hs.536974	Formin 2||CDNA FLJ12540 fis, clone NT2RM4000425||Transcribed locus	Mm.213564||Mm.330620||Mm.366967||Mm.374245||Mm.378049	Transcribed locus||Formin 2||Transcribed locus||Transcribed locus||CDNA clone IMAGE:1548559, partial cds	336335	si:ch211-51e12.7	LG 4
BI878917	Dr.31455	Vacuolar protein sorting 35 (yeast)	vps35		Unknown [-]	fl85c05.x1 Sugano Kawakami zebrafish DRA Danio rerio cDNA clone 3820425 3', mRNA sequence.	ref:NP_060676.2		PROTGI=17999541; PROTID=ref:NP_060676.2; PCT=93.24; ALN=222	ref:NP_075373.1		PROTGI=13928670; PROTID=ref:NP_075373.1; PCT=93.24; ALN=222	Hs.447547||Hs.454528	Vacuolar protein sorting 35 (yeast)||Vacuolar protein sorting 35 (yeast)	Mm.296520	Vacuolar protein sorting 35	323322	vacuolar protein sorting 35 (yeast)	LG 7
AI793392	Dr.24402	Wu:fc45f08	wu:fc45f08	calcium ion binding	Unknown [-]	fc45f08.x1 Zebrafish WashU MPIMG EST Danio rerio cDNA clone IMAGE:3724359 3', mRNA sequence.	ref:NP_115265.1		PROTGI=14196457; PROTID=ref:NP_115265.1; PCT=53.24; ALN=216	ref:NP_291070.1		PROTGI=18087769; PROTID=ref:NP_291070.1; PCT=53.24; ALN=216					324865	protocadherin 2 gamma 12	LG 14
BI840262	Dr.42690	Transcribed locus, moderately similar to NP_758483.1 MAP/microtubule affinity-regulating kinase 4; MAP/microtubule affinity-regulating kinase 4L; MARK4 serine/threonine protein kinase [Mus musculus]			Unknown [-]	fs71f10.y1 Zebrafish SJD day 8 fin regeneration Danio rerio cDNA clone 5075107 5' similar to TR:O60219 O60219 CDC25C ASSOCIATED PROTEIN KINASE C-TAK1. ;, mRNA sequence.	pir:S27966		PROTGI=284367; PROTID=pir:S27966; PCT=48; ALN=182	sp:Q05512		PROTGI=729893; PROTID=sp:Q05512; PCT=40; ALN=180	Hs.34314||Hs.541393	MAP/microtubule affinity-regulating kinase 4||CDNA FLJ46102 fis, clone TESTI2023386	Mm.260504	MAP/microtubule affinity-regulating kinase 4
BG891929	Dr.1183	Wu:fa93e11	wu:fa93e11		Unknown [-]	fp43e12.x1 zebrafish gridded kidney Danio rerio cDNA clone 4759414 3', mRNA sequence.											336718	wu:fa93e11	LG 18
BG727366	Dr.12234	Transcribed locus			Unknown [-]	fo81d06.x1 zebrafish gridded kidney Danio rerio cDNA clone 4726331 3', mRNA sequence.
BI671067	Dr.12312	Zgc:110163		transcription factor activity||nucleus||regulation of transcription, DNA-dependent	Unknown [-]	fp60d09.x1 Zebrafish adult retina cDNA Danio rerio cDNA clone 4786241 3', mRNA sequence.	sp:Q92481		PROTGI=12643309; PROTID=sp:Q92481; PCT=95.00; ALN=160	sp:Q61313		PROTGI=12585143; PROTID=sp:Q61313; PCT=95.00; ALN=160	Hs.33102	Transcription factor AP-2 beta (activating enhancer binding protein 2 beta)	Mm.137021	Transcription factor AP-2 beta	550545	transcription factor AP-2 beta
BM185827	Dr.15237	Transcribed locus, moderately similar to NP_001693.1 brain-specific angiogenesis inhibitor 1 precursor [Homo sapiens]			Unknown [-]	fv73b01.x1 zebrafish adult brain Danio rerio cDNA clone 5413968 3', mRNA sequence.
AW454676					Unknown [-]	zehl1884 Zebrafish Embryonic Heart cDNA Library Danio rerio cDNA 5', mRNA sequence.
BI881854	Dr.13008	Transcribed locus			Unknown [-]	fm83d10.x1 Zebrafish Research Genetics C32 fin Danio rerio cDNA clone 4467498 3', mRNA sequence.
AI331597	Dr.24345	Wu:fa99c11	wu:fa99c11		Unknown [-]	fa99c11.x1 zebrafish fin day3 regeneration Danio rerio cDNA 3', mRNA sequence.											337157	wu:fa99c11	LG 21
AF226612	Dr.8152	Solute carrier family 40 (iron-regulated transporter), member 1	slc40a1	iron ion transporter activity||iron ion transporter activity||transport||iron ion transport||iron ion transport||integral to membrane||integral to membrane	iron homeostasis [0006879]	Danio rerio ferroportin1 (fpn1) mRNA, complete cds.	ref:NP_055400.1		PROTGI=7657100; PROTID=ref:NP_055400.1; PCT=70.22; ALN=540	ref:NP_058613.1		PROTGI=8394304; PROTID=ref:NP_058613.1; PCT=68.76; ALN=547	Hs.529285	Solute carrier family 40 (iron-regulated transporter), member 1	Mm.28756||Mm.348567	Solute carrier family 40 (iron-regulated transporter), member 1||Transcribed locus, weakly similar to XP_421844.1 PREDICTED: similar to SLC11A3 iron transporter [Gallus gallus]	58153	solute carrier family 40 (iron-regulated transporter), member 1
BI703531					Unknown [-]	fs91b11.y1 Zebrafish neuronal Danio rerio cDNA clone 5076837 5', mRNA sequence.
AJ009864	Dr.1867	Zgc:86583	zgc:86583	biological process unknown||catalytic activity||cellular component unknown||S-adenosylmethionine-dependent methyltransferase activity	methionine metabolism [0006555]	Danio rerio mRNA for spermine synthase.	pir:S54160		PROTGI=1082797; PROTID=pir:S54160; PCT=70.05; ALN=362	sp:P97355		PROTGI=8134713; PROTID=sp:P97355; PCT=70.64; ALN=359	Hs.288487||Hs.529887||Hs.547209	Similar to spermine synthase; spermidine aminopropyltransferase||Spermine synthase||Transcribed locus, strongly similar to NP_004586.2 spermine synthase; spermidine aminopropyltransferase [Homo sapiens]	Mm.18652||Mm.246787	Spermine synthase||Hypothetical protein 9130221F21	80872	zgc:86583
BF718162	Dr.20951	Synaptophysin-like protein	sypl	transporter activity||transport||synaptic vesicle||membrane	Unknown [-]	fd57c09.y1 Zebrafish WashU MPIMG EST Danio rerio cDNA clone IMAGE:3733840 5', mRNA sequence.	pir:I53171		PROTGI=2135883; PROTID=pir:I53171; PCT=48.51; ALN=224	ref:NP_038663.1		PROTGI=7305403; PROTID=ref:NP_038663.1; PCT=48.51; ALN=224	Hs.80919||Hs.526562	Synaptophysin-like protein||Transcribed locus, moderately similar to NP_006745.1 synaptophysin-like protein isoform a; pantophysin [Homo sapiens]	Mm.246304	Synaptophysin-like protein	393640	synaptophysin-like protein
BG306072	Dr.24497	Transcribed locus, weakly similar to NP_938042.1 cytoplasmic polyadenylation element binding protein 3 [Mus musculus]			Unknown [-]	fm16h01.x1 Zebrafish adult retina cDNA Danio rerio cDNA clone 4146649 3' similar to TR:Q9Y2E9 Q9Y2E9 KIAA0940 PROTEIN. ;, mRNA sequence.	ref:NP_055727.1		PROTGI=7662392; PROTID=ref:NP_055727.1; PCT=67.55; ALN=142	ref:NP_080528.1		PROTGI=13385760; PROTID=ref:NP_080528.1; PCT=88.89; ALN=99	Hs.374216	Cytoplasmic polyadenylation element binding protein 2	Mm.7233	Cytoplasmic polyadenylation element binding protein 2
BG305271	Dr.11062	Zgc:92294	zgc:92294	biological process unknown||molecular function unknown||cellular component unknown	Unknown [-]	fm11a04.x1 Zebrafish adult retina cDNA Danio rerio cDNA clone 4145934 3' similar to contains element MER21 repetitive element ;, mRNA sequence.	ref:NP_060627.1		PROTGI=8922555; PROTID=ref:NP_060627.1; PCT=48.23; ALN=511	ref:NP_444424.1		PROTGI=16716495; PROTID=ref:NP_444424.1; PCT=58.21; ALN=546	Hs.19306	Likely ortholog of mouse synembryn	Mm.281916	Expressed sequence AI114950	449546	zgc:92294
AF146429	Dr.8086	DeltaC	dlc	somitogenesis||somitogenesis||calcium ion binding||cell communication||Notch signaling pathway||development||membrane||integral to membrane||PDZ domain binding||PDZ domain binding	cell communication [0007154]	Danio rerio DeltaC (delC) mRNA, complete cds.	sp:O00548		PROTGI=3121982; PROTID=sp:O00548; PCT=46.98; ALN=645	pir:I48324		PROTGI=2137258; PROTID=pir:I48324; PCT=45.35; ALN=645	Hs.224012	Jagged 1 (Alagille syndrome)	Mm.22398	Jagged 1	30120	deltaC	LG 15
BE606048	Dr.3477	Zgc:76940	zgc:76940	biological process unknown||cellular component unknown||hydrolase activity	Unknown [-]	fl22a03.y1 Zebrafish Research Genetics C32 fin Danio rerio cDNA 5', mRNA sequence.	ref:NP_002699.1		PROTGI=4506003; PROTID=ref:NP_002699.1; PCT=89.70; ALN=329	ref:NP_114074.1		PROTGI=13994195; PROTID=ref:NP_114074.1; PCT=89.39; ALN=329	Hs.79081	Protein phosphatase 1, catalytic subunit, gamma isoform	Mm.280784||Mm.334198	Protein phosphatase 1, catalytic subunit, gamma isoform||Similar to phosphoprotein phosphatase (EC 3.1.3.16) 1-gamma catalytic chain - mouse	327301	zgc:76940	LG 12
AW076713					Unknown [-]	fj03h03.x1 Zebrafish adult olfactory Danio rerio cDNA 3', mRNA sequence.
BI850032	Dr.6391	Zgc:63524	zgc:63524	calcium ion binding	Unknown [-]	STR00108 segmentation stage cDNA library Danio rerio cDNA clone CB23 5', mRNA sequence.	ref:NP_001737.1		PROTGI=10716563; PROTID=ref:NP_001737.1; PCT=71.28; ALN=585	pir:B54354		PROTGI=2137185; PROTID=pir:B54354; PCT=70.58; ALN=585	Hs.86368||Hs.528285||Hs.529890	Calmegin||CDNA FLJ34590 fis, clone KIDNE2008869||Calnexin	Mm.248827||Mm.358581	Calnexin||Calmegin	406757	zgc:63524
BG303671	Dr.11452	Transcribed locus, weakly similar to XP_541888.1 PREDICTED: similar to FLJ10496 protein [Canis familiaris]			Unknown [-]	fl60e02.x1 Sugano Kawakami zebrafish DRA Danio rerio cDNA clone 3818210 3', mRNA sequence.							Hs.148174||Hs.280978	Transcribed locus, weakly similar to NP_080654.2 RIKEN cDNA 6330580J24 [Mus musculus]||DALR anticodon binding domain containing 3	Mm.193395	DALR anticodon binding domain containing 3
AW510261	Dr.18141	Transcribed locus			Unknown [-]	fk11e05.x1 zebrafish fin day3 regeneration Danio rerio cDNA 3', mRNA sequence.
AF072657	Dr.611	Coe2	coe2	DNA binding||nucleus||transcription||regulation of transcription, DNA-dependent||development||transcription regulator activity||regulation of transcription||metal ion binding	transcription regulation [0006355]	Danio rerio HLH-containing transcription factor (Coe2) mRNA, complete cds.	sp:Q9H4W6		PROTGI=13959320; PROTID=sp:Q9H4W6; PCT=71.36; ALN=579	sp:O08792		PROTGI=6225187; PROTID=sp:O08792; PCT=80.42; ALN=565	Hs.457853||Hs.491292	Similar to TRANSCRIPTION FACTOR COE2||Early B-cell factor 2	Mm.319947	Early B-cell factor 2	30692	coe2	LG 5
AW076571	Dr.2606	Transcribed locus			Unknown [-]	fj68g06.x1 zebrafish gridded kidney Danio rerio cDNA 3' similar to SW:YS64_HUMAN P49756 HYPOTHETICAL PROTEIN S164 ;, mRNA sequence.	sp:P49756		PROTGI=1731150; PROTID=sp:P49756; PCT=93.75; ALN=48						Mm.46005	RIKEN cDNA 2600011C06 gene			1
BI981430					Unknown [-]	fu53c08.x1 zebrafish adult brain Danio rerio cDNA clone 5333007 3', mRNA sequence.
BM004963	Dr.18791	Hypothetical protein LOC553290			Unknown [-]	fu62c06.x1 zebrafish adult brain Danio rerio cDNA clone 5334130 3', mRNA sequence.	ref:NP_060711.1		PROTGI=8922707; PROTID=ref:NP_060711.1; PCT=74.55; ALN=55				Hs.29645	Hypothetical protein BC004337	Mm.197630||Mm.369265	Expressed sequence AI931714||Transcribed locus	553290	hypothetical protein LOC553290
BI983039	Dr.13858	Transcribed locus			Unknown [-]	fu42f05.x1 zebrafish adult brain Danio rerio cDNA clone 5332352 3', mRNA sequence.
AW826510	Dr.34378	Si:dkey-6e12.4	wu:fk64c08		Unknown [-]	fk64c08.x1 Zebrafish adult retina cDNA Danio rerio cDNA 3', mRNA sequence.	ref:NP_060110.1		PROTGI=8923057; PROTID=ref:NP_060110.1; PCT=40.00; ALN=82				Hs.26135||Hs.143407||Hs.530702||Hs.530703||Hs.550741||Hs.553880	Transcribed locus||RGD, leucine-rich repeat, tropomodulin and proline-rich containing protein||Transcribed locus||Transcribed locus||Leucine rich repeat containing 16||Transcribed locus, moderately similar to XP_509860.1 PREDICTED: similar to copine 6; ne	Mm.334774	Adrenocortical dysplasia	335743	si:dkey-6e12.4	LG 18
BI982099	Dr.9359	Zgc:92916	zgc:92916	GTP binding||intracellular protein transport||small GTPase mediated signal transduction||cellular component unknown||protein transport	Unknown [-]	fu59h09.x1 zebrafish adult brain Danio rerio cDNA clone 5333993 3' similar to SW:RB3C_RAT Q63482 RAS-RELATED PROTEIN RAB-3C. [1] ;, mRNA sequence.	pir:C34323		PROTGI=106186; PROTID=pir:C34323; PCT=77.38; ALN=218	ref:NP_076341.1		PROTGI=13470090; PROTID=ref:NP_076341.1; PCT=82.81; ALN=219	Hs.123072	RAB3B, member RAS oncogene family	Mm.41580	RAB3B, member RAS oncogene family	436803	zgc:92916
AI330946	Dr.27219	Wu:fb05f05	wu:fb05f05		Unknown [-]	fb05f05.x1 zebrafish fin day1 regeneration Danio rerio cDNA 3', mRNA sequence.											336796	wu:fb05f05	LG 11
AW128429	Dr.22456	Wu:fe15g08	wu:fe15g08		Unknown [-]	fe15g08.y1 Zebrafish WashU MPIMG EST Danio rerio cDNA clone IMAGE:3738974 5', mRNA sequence.											326767	wu:fe15g08	LG 4
AI330949					Unknown [-]	fb05f08.x1 zebrafish fin day1 regeneration Danio rerio cDNA 3', mRNA sequence.
BM095880	Dr.20466	Zgc:91976	zgc:91976		Unknown [-]	fv27h09.x1 Sugano SJD adult male Danio rerio cDNA clone 5410024 3' similar to contains element MER38 repetitive element ;, mRNA sequence.							Hs.48343||Hs.335234	Hypothetical protein MGC26963||CDNA FLJ41298 fis, clone BRAMY2040478	Mm.273360	RIKEN cDNA 5133401H06 gene	492359	zgc:91976
BF717510	Dr.1524	Zgc:63883	zgc:63883	biological process unknown||cellular component unknown||protein domain specific binding	Unknown [-]	fd45g07.y1 Zebrafish WashU MPIMG EST Danio rerio cDNA clone IMAGE:3732732 5', mRNA sequence.	sp:P35214		PROTGI=461427; PROTID=sp:P35214; PCT=85.02; ALN=246	sp:P35214		PROTGI=461427; PROTID=sp:P35214; PCT=85.02; ALN=246	Hs.520974	Tyrosine 3-monooxygenase/tryptophan 5-monooxygenase activation protein, gamma polypeptide	Mm.233813	3-monooxygenase/tryptophan 5-monooxygenase activation protein, gamma polypeptide	406443	zgc:63883
BM081040					Unknown [-]	ft79e08.y3 Gong zebrafish ovary Danio rerio cDNA clone 5159534 5', mRNA sequence.
AI883366					Unknown [-]	fc60h08.y1 Zebrafish WashU MPIMG EST Danio rerio cDNA clone IMAGE:3725823 5', mRNA sequence.
BI429155	Dr.27149	Zgc:73341	zgc:73341	biological process unknown||molecular function unknown||integral to membrane	Unknown [-]	fr73e06.y1 zebrafish adult brain Danio rerio cDNA clone 4966378 5' similar to TR:Q9Y396 Q9Y396 CGI-88 PROTEIN. ;, mRNA sequence.	ref:NP_073563.1		PROTGI=12232379; PROTID=ref:NP_073563.1; PCT=66.67; ALN=309	ref:NP_062296.1		PROTGI=9507147; PROTID=ref:NP_062296.1; PCT=45.58; ALN=289	Hs.101915||Hs.126869	Elongation of very long chain fatty acids (FEN1/Elo2, SUR4/Elo3, yeast)-like 4||Transcribed locus	Mm.83949	Elongation of very long chain fatty acids (FEN1/Elo2, SUR4/Elo3, yeast)-like 4	393769	zgc:73341
BM072229	Dr.15197	Transcribed locus			Unknown [-]	fv07a01.x1 zebrafish adult brain Danio rerio cDNA clone 5385864 3', mRNA sequence.
BI429158					Unknown [-]	fr73e10.y1 zebrafish adult brain Danio rerio cDNA clone 4966386 5' similar to SW:KCCD_RAT P15791 CALCIUM/CALMODULIN-DEPENDENT PROTEIN KINASE TYPE II DELTA CHAIN ;, mRNA sequence.
BG884585	Dr.1883	Wu:fd13h10	wu:fd13h10		Unknown [-]	fp38a10.x1 zebrafish gridded kidney Danio rerio cDNA clone 4758811 3', mRNA sequence.											325850	wu:fd13h10	LG 7
BE557693	Dr.16789	Transcribed locus			Unknown [-]	fl13c01.y1 Zebrafish Research Genetics C32 fin Danio rerio cDNA 5' similar to contains element MER7 repetitive element ;, mRNA sequence.
BI709431	Dr.16565	Transcribed locus, strongly similar to NP_000072.1 lysosomal trafficking regulator; beige protein [Homo sapiens]			Unknown [-]	ft50a01.x1 Gong zebrafish ovary Danio rerio cDNA clone 5153929 3', mRNA sequence.	ref:NP_000072.1		PROTGI=4502839; PROTID=ref:NP_000072.1; PCT=87.50; ALN=120	ref:NP_034878.1		PROTGI=6754592; PROTID=ref:NP_034878.1; PCT=86.67; ALN=120	Hs.532411	Lysosomal trafficking regulator	Mm.342337	Lysosomal trafficking regulator
BM070488	Dr.47147	Transcribed locus			Unknown [-]	fu99b05.x1 zebrafish adult brain Danio rerio cDNA clone 5385153 3', mRNA sequence.
AI667241	Dr.7092	Wu:fd15a04	wu:fd15a04		Unknown [-]	fd15a04.x1 Sugano Kawakami zebrafish DRA Danio rerio cDNA clone 2351598 3', mRNA sequence.	sp:Q99767		PROTGI=6226950; PROTID=sp:Q99767; PCT=94.48; ALN=181	sp:P98084		PROTGI=1351432; PROTID=sp:P98084; PCT=91.16; ALN=181	Hs.525718	Amyloid beta (A4) precursor protein-binding, family A, member 2 (X11-like)	Mm.4657	Amyloid beta (A4) precursor protein-binding, family A, member 2	327160	wu:fd15a04	LG 7
AI588792	Dr.21286	Wu:fb99d11	wu:fb99d11		Unknown [-]	fb99d11.y1 Zebrafish WashU MPIMG EST Danio rerio cDNA clone IMAGE:3720021 5', mRNA sequence.											323478	wu:fb99d11	LG 4
BI866493	Dr.29002	Transcribed locus			Unknown [-]	ft20f05.y1 Zebrafish neuronal Danio rerio cDNA clone 5082009 5', mRNA sequence.
AF173984				nuclear mRNA splicing, via spliceosome||nucleic acid binding||RNA binding||mRNA processing||ribonucleoprotein complex	Unknown [0000000]	Danio rerio HuC RNA binding protein (huc) gene, partial cds., product = HuC RNA binding protein, gene = huc, location = 2772..>3162, name = mRNA											30732	ELAV (embryonic lethal, abnormal vision, Drosophila)-like 3 (Hu antigen C)
AI444432	Dr.28505	Glycoprotein M6Ba	gpm6ba		Unknown [-]	fb38d04.x1 Zebrafish WashU MPIMG EST Danio rerio cDNA clone IMAGE:3714151 3', mRNA sequence.	ref:NP_005268.1		PROTGI=14149619; PROTID=ref:NP_005268.1; PCT=50.69; ALN=279	ref:NP_075611.1		PROTGI=12963495; PROTID=ref:NP_075611.1; PCT=77.32; ALN=268	Hs.495710	Glycoprotein M6B	Mm.222320	DNA segment, Chr X, ERATO Doi 242, expressed	368225	glycoprotein M6Ba
AW826383	Dr.28797	Wu:fc23g02	wu:fc23g02		Unknown [-]	fk60c05.x1 Zebrafish adult retina cDNA Danio rerio cDNA 3', mRNA sequence.	ref:NP_006809.1		PROTGI=5802968; PROTID=ref:NP_006809.1; PCT=45.56; ALN=81	sp:P97783		PROTGI=7531035; PROTID=sp:P97783; PCT=48.89; ALN=81	Hs.75823	ALL1-fused gene from chromosome 1q	Mm.331208	Expressed sequence AI839562	324287	wu:fc23g02	LG 19
AI444433	Dr.23685	Wu:fb38d07	wu:fb38d07		Unknown [-]	fb38d07.x1 Zebrafish WashU MPIMG EST Danio rerio cDNA clone IMAGE:3714157 3', mRNA sequence.											321918	wu:fb38d07	LG 10
BM181706	Dr.15083	Transcribed locus			Unknown [-]	fv53a06.x1 Sugano SJD adult male Danio rerio cDNA clone 5412010 3', mRNA sequence.
BM023703	Dr.47208	Transcribed locus			Unknown [-]	fu67c07.x1 zebrafish adult brain Danio rerio cDNA clone 5334517 3', mRNA sequence.
AW567517	Dr.2243	Wu:fc50e08	wu:fc50e08		Unknown [-]	fk28d07.x1 zebrafish fin day1 regeneration Danio rerio cDNA 3', mRNA sequence.											324988	wu:fc50e08	LG 19
AF030284	Dr.8070	Developing brain homeobox 1a	dbx1a	DNA binding||transcription factor activity||nucleus||regulation of transcription, DNA-dependent||development||regulation of transcription	transcription regulation [0006355]	Danio rerio homeobox protein (hlx1) mRNA, complete cds.	pir:A55180		PROTGI=1082462; PROTID=pir:A55180; PCT=36.67; ALN=181	sp:P52950		PROTGI=1706313; PROTID=sp:P52950; PCT=60.83; ALN=314			Mm.307176	Developing brain homeobox 1	30394	developing brain homeobox 1a	LG 7
BG303830	Dr.11514	Wu:fa95h11	wu:fa95h11		Unknown [-]	fl26e10.x1 Sugano Kawakami zebrafish DRA Danio rerio cDNA clone 3815130 3' similar to TR:Q15149 Q15149 PLECTIN. ;, mRNA sequence.	ref:NP_000436.1		PROTGI=4505877; PROTID=ref:NP_000436.1; PCT=56.16; ALN=276	sp:O08638		PROTGI=13431676; PROTID=sp:O08638; PCT=25.74; ALN=229	Hs.434248||Hs.450047	Plectin 1, intermediate filament binding protein 500kDa||KIAA2012 protein	Mm.234912	Plectin 1	337040	wu:fa95h11	LG 19
AW019107	Dr.10196	Zgc:77025	zgc:77025	biological process unknown||molecular function unknown||cellular component unknown	Unknown [-]	fd49a11.x1 Zebrafish WashU MPIMG EST Danio rerio cDNA clone IMAGE:3733052 3', mRNA sequence.	pir:T12468		PROTGI=7512784; PROTID=pir:T12468; PCT=83.18; ALN=214	ref:NP_077152.1		PROTGI=13195618; PROTID=ref:NP_077152.1; PCT=20.56; ALN=180	Hs.476930	Chromatin modifying protein 2B	Mm.269800	Chromatin modifying protein 2B	405840	zgc:77025
BI846171	Dr.14261	Zgc:92888	zgc:92888	biological process unknown||calcium ion binding||calcium-dependent phospholipid binding||cellular component unknown	Unknown [-]	fq78c04.y1 Zebrafish neuronal Danio rerio cDNA clone 4886382 5', mRNA sequence.	sp:P12429		PROTGI=113954; PROTID=sp:P12429; PCT=55.88; ALN=204	sp:O35639		PROTGI=5902786; PROTID=sp:O35639; PCT=56.37; ALN=204	Hs.412117||Hs.422986||Hs.463110||Hs.535306	Annexin A6||Annexin A4||Annexin A8||(xs22) mRNA, 445bp	Mm.3267||Mm.259702||Mm.265347	Annexin A8||Annexin A4||Annexin A6	492336	zgc:92888
BM095898	Dr.36353	Si:dkey-31f5.7	si:dkey-31f5.7	catalytic activity||IMP dehydrogenase activity||GMP biosynthesis||cellular component unknown	Unknown [-]	fv28b04.x1 Sugano SJD adult male Danio rerio cDNA clone 5409727 3', mRNA sequence.	pir:A35566		PROTGI=106722; PROTID=pir:A35566; PCT=93.79; ALN=161	sp:P50096		PROTGI=1708472; PROTID=sp:P50096; PCT=93.79; ALN=161	Hs.493754||Hs.534808	Similar to Inosine-5-monophosphate dehydrogenase 1 (IMP dehydrogenase 1) (IMPDH-I) (IMPD 1)||IMP (inosine monophosphate) dehydrogenase 1	Mm.260707	Inosine 5&apos;-phosphate dehydrogenase 1	338306	si:dkey-31f5.7	LG 4
AJ404970	Dr.10675	Glycine receptor, alpha 4a	glra4a	receptor activity||GABA-A receptor activity||ion channel activity||extracellular ligand-gated ion channel activity||transport||ion transport||chloride transport||membrane||integral to membrane||glycine-gated chloride channel activity||neurotransmitter rec	transport [0006810]	Danio rerio mRNA for glycine receptor alphaZ2 subunit (glyR alpha gene).	pir:S12381		PROTGI=106137; PROTID=pir:S12381; PCT=86.44; ALN=413	pir:B49970		PROTGI=1363141; PROTID=pir:B49970; PCT=85.71; ALN=413	Hs.2700||Hs.121490||Hs.413099	Glycine receptor, alpha 2||Glycine receptor, alpha 1 (startle disease/hyperekplexia, stiff man syndrome)||Glycine receptor, alpha 3	Mm.113877||Mm.307061||Mm.358598	Glycine receptor, alpha 2 subunit||Glycine receptor, alpha 3 subunit||Glycine receptor, alpha 1 subunit	83413	glycine receptor, alpha 4a	LG 20
BG305295					Unknown [-]	fm11c11.x1 Zebrafish adult retina cDNA Danio rerio cDNA clone 4146044 3' similar to contains element MER30 repetitive element ;, mRNA sequence.
AI793706	Dr.27541	Transcribed locus			Unknown [-]	fc51h08.x1 Zebrafish WashU MPIMG EST Danio rerio cDNA clone IMAGE:3724959 3', mRNA sequence.
BG303692	Dr.46958	Transcribed locus			Unknown [-]	fl60g05.x1 Sugano Kawakami zebrafish DRA Danio rerio cDNA clone 3818312 3' similar to contains element MER1 repetitive element ;, mRNA sequence.
BI672032	Dr.8496	Transcribed locus			Unknown [-]	ft33e04.x1 Gong zebrafish testis Danio rerio cDNA clone 5152590 3', mRNA sequence.
BG729134	Dr.12070	Transcribed locus			Unknown [-]	fp05d01.x1 zebrafish gridded kidney Danio rerio cDNA clone 4728624 3', mRNA sequence.
AI964367	Dr.21523	Si:dkey-217k21.2	si:dkey-217k21.2		Unknown [-]	EST269481 zebrafish TO297, Steve Ekker Danio rerio cDNA clone RZBBA59, mRNA sequence.											324806	si:dkey-217k21.2
AA542572	Dr.241	Transcribed locus			Unknown [-]	fa08a08.s1 Zebrafish ICRFzfls Danio rerio cDNA clone 4P7 3', mRNA sequence.
BI428507	Dr.42631	Wu:fj38b07	wu:fj38b07		Unknown [-]	fr84h10.y1 zebrafish adult brain Danio rerio cDNA clone 4967659 5' similar to SW:STHM_CHICK P31395 STATHMIN. ;, mRNA sequence.	pir:A40936		PROTGI=107419; PROTID=pir:A40936; PCT=75; ALN=147	pir:B48917		PROTGI=1363242; PROTID=pir:B48917; PCT=74; ALN=147	Hs.209983||Hs.529638	Stathmin 1/oncoprotein 18||(clone B3B3E13) Huntington&apos;s disease candidate region mRNA fragment	Mm.271947||Mm.311832||Mm.331666	Stathmin 1||Similar to Stathmin 1||Transcribed locus	335929	wu:fj38b07	LG 16
BI886025					Unknown [-]	ZF637-1-000280 Zebrafish shield stage whole embryo cDNA library MPMGp637 Danio rerio cDNA clone MPMGp637_6B20;MPMGp637B206 5', mRNA sequence.
BI672035	Dr.38342	CDNA clone IMAGE:7146140			Unknown [-]	ft33e11.x1 Gong zebrafish testis Danio rerio cDNA clone 5152604 3', mRNA sequence.
AF305889	Dr.8101	Even-skipped homeobox 1	evx1	DNA binding||transcription factor activity||nucleus||regulation of transcription, DNA-dependent||development||regulation of transcription	transcription regulation [0006355]	Danio rerio post-somitogenesis stage even-skipped related 1 (evx1) mRNA, complete cds.	pir:S22586		PROTGI=106290; PROTID=pir:S22586; PCT=72.97; ALN=252	sp:P23683		PROTGI=119664; PROTID=sp:P23683; PCT=68.46; ALN=248	Hs.369879	Eve, even-skipped homeo box homolog 1 (Drosophila)	Mm.158412	RIKEN cDNA 5730457N03 gene	30499	even-skipped homeobox 1	LG 16
BI886029	Dr.17933	Zgc:76987	zgc:76987	biological process unknown||calcium ion binding||cellular component unknown	Unknown [-]	ZF637-1-000284 Zebrafish shield stage whole embryo cDNA library MPMGp637 Danio rerio cDNA clone MPMGp637_6M20;MPMGp637M206 5', mRNA sequence.	sp:P02593		PROTGI=115512; PROTID=sp:P02593; PCT=100.00; ALN=149	sp:P02593		PROTGI=115512; PROTID=sp:P02593; PCT=100.00; ALN=149	Hs.282410||Hs.468442||Hs.515487	Calmodulin 1 (phosphorylase kinase, delta)||Calmodulin 2 (phosphorylase kinase, delta)||Calmodulin 3 (phosphorylase kinase, delta)	Mm.20079||Mm.285993||Mm.288630||Mm.321915||Mm.329243||Mm.359123	Calmodulin-like 3||Calmodulin 1||Calmodulin 3||PREDICTED: Mus musculus similar to calmodulin 1; Calmodulin 1 (phosphorylase kinase, delta); Calmodulin 1 (phosphorylase kinase delta) (LOC381811), mRNA||Calmodulin 2||Similar to calmodulin - rabbit (tentativ	321808	zgc:76987	LG 23
BG891956	Dr.16268	Transcribed locus			Unknown [-]	fp44d09.x1 zebrafish gridded kidney Danio rerio cDNA clone 4759361 3', mRNA sequence.
AI943246	Dr.2798	Wu:fc87e07	wu:fc87e07		Unknown [-]	fc87e07.x1 Zebrafish WashU MPIMG EST Danio rerio cDNA clone IMAGE:3728388 3' similar to contains element MER30 MER30 repetitive element ;, mRNA sequence.											325555	wu:fc87e07	LG 20
AA658594	Dr.35109	Wu:fa55e11	wu:fa55e11		Unknown [-]	fa55e11.s1 zebrafish gridded kidney Danio rerio cDNA clone zbr1413 3', mRNA sequence.											337324	wu:fa55e11	LG 13
AW232692	Dr.27813	Transcribed locus			Unknown [-]	fj24e07.x1 Zebrafish adult olfactory Danio rerio cDNA 3' similar to contains Alu repetitive element;, mRNA sequence.
AW232839	Dr.33712	Wu:fj32d07	wu:fj32d07		Unknown [-]	fj32d07.x1 Zebrafish adult olfactory Danio rerio cDNA 3', mRNA sequence.											335640	wu:fj32d07	LG 8
BI882683					Unknown [-]	fm96c12.x1 Zebrafish Research Genetics C32 fin Danio rerio cDNA clone 4468607 3', mRNA sequence.
AI959690	Dr.32818	Wu:fd12h05	wu:fd12h05		Unknown [-]	fd12h05.x1 Zebrafish WashU MPIMG EST Danio rerio cDNA clone IMAGE:3730713 3' similar to SW:VATC_BOVIN P21282 VACUOLAR ATP SYNTHASE SUBUNIT C ;, mRNA sequence.	sp:P21283		PROTGI=401329; PROTID=sp:P21283; PCT=67.50; ALN=40	sp:Q9Z1G3		PROTGI=12585525; PROTID=sp:Q9Z1G3; PCT=67.50; ALN=40	Hs.86905	ATPase, H+ transporting, lysosomal 42kDa, V1 subunit C, isoform 1	Mm.276618	ATPase, H+ transporting, V1 subunit C, isoform 1	325826	wu:fd12h05	LG 16
BG308786	Dr.17937	Transcribed locus			Unknown [-]	fl88d06.x1 Zebrafish adult retina cDNA Danio rerio cDNA clone 4143802 4143802 3', mRNA sequence.
BM102022					Unknown [-]	fv11e10.x1 zebrafish adult brain Danio rerio cDNA clone 5386458 3', mRNA sequence.
BM156717	Dr.1229	Wu:fa97d10	wu:fa97d10		Unknown [-]	fv55a03.x1 Sugano SJD adult male Danio rerio cDNA clone 5412364 3' similar to TR:Q9XWP1 Q9XWP1 Y43F8C.7 PROTEIN. [1] ;contains Alu repetitive element;, mRNA sequence.							Hs.515550	Hypothetical protein LOC284361	Mm.294759	RIKEN cDNA 2310044H10 gene	337101	wu:fa97d10	LG 25
BI979182	Dr.5468	Zgc:56317	zgc:56317	biological process unknown||motor activity||structural constituent of cytoskeleton||protein binding||actin filament	Unknown [-]	ft88b01.x1 Gong zebrafish ovary Danio rerio cDNA clone 5160145 3', mRNA sequence.	ref:NP_005726.1		PROTGI=11342680; PROTID=ref:NP_005726.1; PCT=93.62; ALN=376	sp:P42024		PROTGI=1168335; PROTID=sp:P42024; PCT=93.09; ALN=376	Hs.98791||Hs.153961	ARP1 actin-related protein 1 homolog B, centractin beta (yeast)||ARP1 actin-related protein 1 homolog A, centractin alpha (yeast)	Mm.3118||Mm.28521||Mm.359657	ARP1 actin-related protein 1 homolog A (yeast)||ARP1 actin-related protein 1 homolog B (yeast)||PREDICTED: Mus musculus similar to actin 3 - fruit fly (Drosophila melanogaster) (fragments) (LOC435867), mRNA	406681	zgc:56317	LG 10
BI845385					Unknown [-]	fs95d01.y1 Zebrafish neuronal Danio rerio cDNA clone 5077297 5', mRNA sequence.
BI983061	Dr.4188	Reticulon 1	rtn1		Unknown [-]	fu43a09.x1 zebrafish adult brain Danio rerio cDNA clone 5332121 3' similar to contains element MER24 repetitive element ;, mRNA sequence.	prf:2024325A		PROTGI=1092632; PROTID=prf:2024325A; PCT=75.00; ALN=200	ref:NP_077188.1		PROTGI=13195648; PROTID=ref:NP_077188.1; PCT=61.39; ALN=202	Hs.368626	Reticulon 1	Mm.221275	Reticulon 1	573291	similar to reticulon 1 isoform RTN1-A	LG 13
AI794518	Dr.32946	Wu:fc45e06	wu:fc45e06		Unknown [-]	fc45e06.y1 Zebrafish WashU MPIMG EST Danio rerio cDNA clone IMAGE:3724354 5', mRNA sequence.											324859	wu:fc45e06	LG 3
BI879753	Dr.31752	Wu:fc47h12	wu:fc47h12		Unknown [-]	fm65b05.x1 Zebrafish adult retina cDNA Danio rerio cDNA clone 4200152 3' similar to contains element MER30 repetitive element ;, mRNA sequence.	sp:P05217		PROTGI=135459; PROTID=sp:P05217; PCT=69.37; ALN=111	prf:1304282B		PROTGI=225481; PROTID=prf:1304282B; PCT=69.37; ALN=111	Hs.278489	Matrilin 4	Mm.29428	Matrilin 4	324915	wu:fc47h12	LG 12
BI879757	Dr.11637	Wu:fc06h10	wu:fc06h10		Unknown [-]	fm65b09.x1 Zebrafish adult retina cDNA Danio rerio cDNA clone 4200160 3', mRNA sequence.											323684	wu:fc06h10	LG 14
BI842987	Dr.43368	Transcribed locus, strongly similar to XP_415952.1 PREDICTED: similar to Pre-B-cell colony-enhancing factor 1 [Gallus gallus]			Unknown [-]	fr01f11.y1 zebrafish fin day3 regeneration Danio rerio cDNA clone 4926884 4926884 5' similar to SW:PBEF_HUMAN P43490 PRE-B CELL ENHANCING FACTOR PRECURSOR. ;, mRNA sequence.	sp:P43490		PROTGI=1172027; PROTID=sp:P43490; PCT=88; ALN=190				Hs.489615||Hs.548102	Pre-B-cell colony enhancing factor 1||Transcribed locus, strongly similar to NP_005737.1 pre-B-cell colony enhancing factor 1 isoform a; pre-B-cell colony-enhancing factor; 1110035O14Rik [Homo sapiens]	Mm.202727	Pre-B-cell colony-enhancing factor 1
BI879759					Unknown [-]	fm65b12.x1 Zebrafish adult retina cDNA Danio rerio cDNA clone 4200166 3', mRNA sequence.
AI545761	Dr.29798	Wu:fb75h10	wu:fb75h10		Unknown [-]	fb75h10.y1 Zebrafish WashU MPIMG EST Danio rerio cDNA clone IMAGE:3717763 5', mRNA sequence.											322886	wu:fb75h10	LG 5
AW232844					Unknown [-]	fj32e02.x1 Zebrafish adult olfactory Danio rerio cDNA 3', mRNA sequence.
BM186665	Dr.6173	Zgc:65894	zgc:65894	GTPase activity||structural molecule activity||GTP binding||cytoplasm||microtubule||microtubule-based movement||protein complex||protein polymerization	Unknown [-]	fv76a02.y1 zebrafish adult brain Danio rerio cDNA clone 5414283 5' similar to TR:O01676 O01676 SILKWORM BETA-TUBULIN, COMPLETE CDS. ;, mRNA sequence.	sp:P05217		PROTGI=135459; PROTID=sp:P05217; PCT=97.08; ALN=444	prf:1304282B		PROTGI=225481; PROTID=prf:1304282B; PCT=97.08; ALN=444	Hs.110837||Hs.146530||Hs.193491||Hs.280936||Hs.300701||Hs.303023||Hs.433615||Hs.507860||Hs.511743||Hs.512712||Hs.533059||Hs.548804	Tubulin, beta 4||Transcribed locus, strongly similar to NP_006079.1 tubulin, beta, 2 [Homo sapiens]||Tubulin, beta 6||Similar to tubulin, beta 8; HSA10p15 beta-tubulin 4Q (TUBB4Q) gene||Tubulin, beta polypeptide paralog||Tubulin, beta 1||Tubulin, beta, 2|	Mm.7420||Mm.40068||Mm.45285||Mm.181860||Mm.194735||Mm.227260||Mm.246377||Mm.273538||Mm.318997||Mm.359210||Mm.371650	Tubulin, beta 4||Tubulin, beta 3||Transcribed locus, strongly similar to NP_110400.1 beta tubulin 1, class VI [Homo sapiens]||Tubulin, beta 6||RIKEN cDNA 2410129E14 gene||RIKEN cDNA 4930542G03 gene||Tubulin, beta 2||Tubulin, beta 5||Similar to Tubulin bet	335798	zgc:65894	LG 1
BI864114	Dr.13420	Transcribed locus			Unknown [-]	ft14h12.y1 Zebrafish neuronal Danio rerio cDNA clone 5081711 5', mRNA sequence.
BM182386	Dr.28281	Zgc:65770	zgc:65770	binding	Unknown [-]	fv61b04.x1 Sugano SJD adult male Danio rerio cDNA clone 5412822 3' similar to TR:Q90424 Q90424 B-CATENIN. ;, mRNA sequence.	prf:2208332A		PROTGI=1588316; PROTID=prf:2208332A; PCT=94.75; ALN=778	sp:Q02248		PROTGI=399310; PROTID=sp:Q02248; PCT=94.75; ALN=778	Hs.476018	Catenin (cadherin-associated protein), beta 1, 88kDa	Mm.291928	Catenin beta	324004	zgc:65770	LG 19
BI704370	Dr.29749	Eukaryotic translation initiation factor 4, gamma 2a	wu:fb98h08	RNA binding||translation initiation factor activity||regulation of translational initiation	Unknown [-]	zfshTARAMA000200 Zebrafish shield stage whole embryo cDNA library MPMGp637 Danio rerio cDNA clone MPMGp637K0315 5', mRNA sequence.	ref:NP_001409.1		PROTGI=4503539; PROTID=ref:NP_001409.1; PCT=73.16; ALN=866				Hs.183684	Eukaryotic translation initiation factor 4 gamma, 2	Mm.185453	RIKEN cDNA 1700012D14 gene	323453	eukaryotic translation initiation factor 4, gamma 2a	LG 18
BI704376	Dr.4960	Malate dehydrogenase 1a, NAD (soluble)	mdh1a	L-lactate dehydrogenase activity||cytoplasm||glycolysis||tricarboxylic acid cycle intermediate metabolism||malate metabolism||oxidoreductase activity||malate dehydrogenase activity||L-malate dehydrogenase activity||L-malate dehydrogenase activity	Unknown [-]	zfshTARAMA000206 Zebrafish shield stage whole embryo cDNA library MPMGp637 Danio rerio cDNA clone MPMGp637I1225 5', mRNA sequence.	sp:P40925		PROTGI=1708967; PROTID=sp:P40925; PCT=78.68; ALN=333	sp:P14152		PROTGI=126889; PROTID=sp:P14152; PCT=79.28; ALN=333	Hs.526521||Hs.526609	Malate dehydrogenase 1, NAD (soluble)||Transcribed locus, strongly similar to NP_032644.2 malate dehydrogenase 1, NAD (soluble); malate dehydrogenase, soluble [Mus musculus]	Mm.212703	Malate dehydrogenase 1, NAD (soluble)	399662	malate dehydrogenase 1a, NAD (soluble)	LG 1
BG729152	Dr.12349	Transcribed locus			Unknown [-]	fp05g07.x1 zebrafish gridded kidney Danio rerio cDNA clone 4728780 3', mRNA sequence.
AW420636	Dr.22998	Transcribed locus			Unknown [-]	fj84d08.x1 zebrafish gridded kidney Danio rerio cDNA 3', mRNA sequence.
AI794383	Dr.39952	CDNA clone IMAGE:7164202			Unknown [-]	fc43g07.y1 Zebrafish WashU MPIMG EST Danio rerio cDNA clone IMAGE:3724188 5', mRNA sequence.	ref:NP_075067.2		PROTGI=18105056; PROTID=ref:NP_075067.2; PCT=80.29; ALN=208
AW420492					Unknown [-]	fj82c01.x1 zebrafish gridded kidney Danio rerio cDNA 3', mRNA sequence.
BI879764	Dr.33762	Wu:fj66c07	wu:fj66c07		Unknown [-]	fm65c05.x1 Zebrafish adult retina cDNA Danio rerio cDNA clone 4200200 3', mRNA sequence.											337400	wu:fj66c07	LG 10
BI891804	Dr.7343	Acyl-Coenzyme A dehydrogenase, C-4 to C-12 straight chain	zgc:56101	acyl-CoA dehydrogenase activity||electron transport||oxidoreductase activity	Unknown [-]	ZF637-3-001059 Zebrafish shield stage whole embryo cDNA library MPMGp637 Danio rerio cDNA clone MPMGp637_19I5;MPMGp637I0519 5', mRNA sequence.	sp:P11310		PROTGI=113017; PROTID=sp:P11310; PCT=84.68; ALN=385	pir:A55724		PROTGI=1083198; PROTID=pir:A55724; PCT=85.45; ALN=385	Hs.445040	Acyl-Coenzyme A dehydrogenase, C-4 to C-12 straight chain	Mm.10530	Acetyl-Coenzyme A dehydrogenase, medium chain	406283	acyl-Coenzyme A dehydrogenase, C-4 to C-12 straight chain
AJ311846	Dr.14668	GTP cyclohydrolase 1	gch	GTP cyclohydrolase I activity||biosynthesis||hydrolase activity	biosynthesis [0009058]	Danio rerio mRNA for GTP cyclohydrolase I (gch gene), strain AB.	prf:2123383A		PROTGI=1584762; PROTID=prf:2123383A; PCT=78.68; ALN=197	pir:JQ1934		PROTGI=420207; PROTID=pir:JQ1934; PCT=79.17; ALN=192	Hs.86724	GTP cyclohydrolase 1 (dopa-responsive dystonia)	Mm.10651	GTP cyclohydrolase 1	64263	GTP cyclohydrolase 1
BI880303	Dr.9417	Wu:fj64d11	wu:fj64d11		Unknown [-]	fm75c04.x1 Zebrafish adult retina cDNA Danio rerio cDNA clone 4201326 3', mRNA sequence.	ref:NP_055776.1		PROTGI=7662352; PROTID=ref:NP_055776.1; PCT=73.80; ALN=187								336337	wu:fj64d11	LG 5
BM185873	Dr.14860	Zgc:92004	zgc:92004	actin binding||structural molecule activity||cytoplasm||cytoskeleton||cytoskeletal protein binding||membrane||cortical actin cytoskeleton organization and biogenesis	Unknown [-]	fv73g08.x1 zebrafish adult brain Danio rerio cDNA clone 5414222 3', mRNA sequence.	sp:Q9Y2J2		PROTGI=17433099; PROTID=sp:Q9Y2J2; PCT=72.65; ALN=484	ref:NP_038841.1		PROTGI=7305031; PROTID=ref:NP_038841.1; PCT=55.58; ALN=826	Hs.213394	Erythrocyte membrane protein band 4.1-like 3	Mm.131135	RIKEN cDNA 2410021H03 gene	445478	zgc:92004
AI544976	Dr.3619	HLA-B-associated transcript 2	bat2		Unknown [-]	fb73a11.x1 Zebrafish WashU MPIMG EST Danio rerio cDNA clone IMAGE:3717500 3', mRNA sequence.							Hs.75668	Hypothetical protein FLJ14490	Mm.331842	RIKEN cDNA 1700018O18 gene	83909	HLA-B-associated transcript 2	LG 19
BE016679	Dr.35317	Wu:fk71h11	wu:fk71h11		Unknown [-]	fk67b06.y1 Zebrafish Research Genetics C32 fin Danio rerio cDNA 5' similar to TR:P79114 P79114 MYOSIN X. ;, mRNA sequence.	ref:NP_036466.1		PROTGI=11037057; PROTID=ref:NP_036466.1; PCT=67.44; ALN=215	pir:A59297		PROTGI=11360370; PROTID=pir:A59297; PCT=66.98; ALN=215	Hs.481720	Myosin X	Mm.60590	Myosin X	335123	wu:fk71h11	LG 2
AW567542					Unknown [-]	fk28h12.x1 zebrafish fin day1 regeneration Danio rerio cDNA 3', mRNA sequence.
BM023731	Dr.2631	Zgc:73210	zgc:73210	catalytic activity||lipid metabolism||fatty acid metabolism||cellular component unknown||hydrolase activity	Unknown [-]	fu67g08.x1 zebrafish adult brain Danio rerio cDNA clone 5334711 3', mRNA sequence.	ref:NP_009191.1		PROTGI=9966764; PROTID=ref:NP_009191.1; PCT=76.29; ALN=232	ref:NP_036072.1		PROTGI=7242156; PROTID=ref:NP_036072.1; PCT=76.72; ALN=232	Hs.435850||Hs.447606||Hs.485135||Hs.533479	Lysophospholipase I||Transcribed locus, moderately similar to XP_544500.1 PREDICTED: similar to Acyl-protein thioesterase 2 (Lysophospholipase II) (LPL-I) [Canis familiaris]||Transcribed locus, strongly similar to NP_009191.1 lysophospholipase II; acyl-pr	Mm.34302||Mm.254851||Mm.299955	Lysophospholipase 2||Diabetic nephropathy-like protein (Dnr12) mRNA, partial sequence||Lysophospholipase 1	393722	zgc:73210
BG305606					Unknown [-]	fm06e08.x1 Zebrafish adult retina cDNA Danio rerio cDNA clone 4145391 3', mRNA sequence.
AW019138	Dr.5806	Wu:fb81b09	wu:fb81b09		Unknown [-]	fd60c06.x1 Zebrafish WashU MPIMG EST Danio rerio cDNA clone IMAGE:3734122 3', mRNA sequence.											323085	wu:fb81b09	LG 12
BI888732	Dr.34467	Wu:fb70f06	wu:fb70f06		Unknown [-]	ZF637-2-000487 Zebrafish shield stage whole embryo cDNA library MPMGp637 Danio rerio cDNA clone MPMGp637_21A12;MPMGp637A1221 5', mRNA sequence.	pir:B35047		PROTGI=106027; PROTID=pir:B35047; PCT=70.41; ALN=194	pir:A34729		PROTGI=110953; PROTID=pir:A34729; PCT=70.41; ALN=194	Hs.553505	Zinc finger protein, Y-linked	Mm.347574||Mm.374677	Zinc finger protein, autosomal||Transcribed locus	322692	wu:fb70f06	LG 24
AI793592	Dr.20381	Wu:fc51e09	wu:fc51e09		Unknown [-]	fc51e09.x1 Zebrafish WashU MPIMG EST Danio rerio cDNA clone IMAGE:3724936 3', mRNA sequence.											325016	wu:fc51e09	LG 18
BE017626	Dr.43247	Wu:fk81d02	wu:fk81d02		Unknown [-]	fk81d02.x1 Zebrafish Research Genetics C32 fin Danio rerio cDNA 3' similar to TR:O75126 O75126 KIAA0631 PROTEIN ;, mRNA sequence.	sp:Q9ULC5		PROTGI=13431659; PROTID=sp:Q9ULC5; PCT=36.18; ALN=145	ref:NP_444408.1		PROTGI=16716465; PROTID=ref:NP_444408.1; PCT=60.93; ALN=215	Hs.193191||Hs.465720||Hs.549120	CDNA FLJ31511 fis, clone NT2RI1000035||Bubblegum related protein||Lipidosin	Mm.20592||Mm.179421	Lipidosin||PREDICTED: Mus musculus similar to hypothetical protein (LOC328845), mRNA	335159	wu:fk81d02	LG 8
BI980826	Dr.2615	Amyloid beta (A4) precursor protein b	appb	serine-type endopeptidase inhibitor activity||binding||integral to membrane	Unknown [-]	fu34g08.x1 zebrafish adult brain Danio rerio cDNA clone 5331638 3', mRNA sequence.	prf:1303338A		PROTGI=225456; PROTID=prf:1303338A; PCT=67.85; ALN=686	ref:NP_031497.1		PROTGI=6680708; PROTID=ref:NP_031497.1; PCT=67.85; ALN=686	Hs.434980	Amyloid beta (A4) precursor protein (protease nexin-II, Alzheimer disease)	Mm.277585	Amyloid beta (A4) precursor protein	170846	amyloid beta (A4) precursor protein b
AI641074	Dr.9223	Wu:fc18f10	wu:fc18f10		Unknown [-]	fc18f10.x1 Zebrafish WashU MPIMG EST Danio rerio cDNA clone IMAGE:3721771 3', mRNA sequence.											324097	wu:fc18f10	LG 3
BI326282	Dr.45972	Transcribed locus			Unknown [-]	fr08e11.y1 zebrafish fin day3 regeneration Danio rerio cDNA clone 4927581 4927581 5', mRNA sequence.
BM183345	Dr.14785	Transcribed locus, moderately similar to XP_371352.2 PREDICTED: formin 2 [Homo sapiens]			Unknown [-]	fv10d08.x2 zebrafish adult brain Danio rerio cDNA clone 5386047 3' similar to contains element XBR repetitive element ;, mRNA sequence.				sp:Q9JL04		PROTGI=13124214; PROTID=sp:Q9JL04; PCT=67.02; ALN=191	Hs.24889||Hs.48617||Hs.536974	Formin 2||CDNA FLJ12540 fis, clone NT2RM4000425||Transcribed locus	Mm.213564||Mm.330620||Mm.366967||Mm.374245||Mm.378049	Transcribed locus||Formin 2||Transcribed locus||Transcribed locus||CDNA clone IMAGE:1548559, partial cds
BG305617	Dr.7872	RAB14, member RAS oncogene family	rab14	GTP binding||small GTPase mediated signal transduction||protein transport	Unknown [-]	fm06g09.x1 Zebrafish adult retina cDNA Danio rerio cDNA clone 4145489 3', mRNA sequence.	pir:T47160		PROTGI=11274539; PROTID=pir:T47160; PCT=96.28; ALN=215	ref:NP_080973.1		PROTGI=18390323; PROTID=ref:NP_080973.1; PCT=96.28; ALN=215	Hs.371563	RAB14, member RAS oncogene family	Mm.198264	RAB14, member RAS oncogene family	373104	RAB14, member RAS oncogene family	LG 5
BG305471					Unknown [-]	fm01c06.x1 Zebrafish adult retina cDNA Danio rerio cDNA clone 4144906 3', mRNA sequence.
BG305473	Dr.33936	Glutaryl-Coenzyme A dehydrogenase	zgc:77704	acyl-CoA dehydrogenase activity||electron transport||cellular component unknown||oxidoreductase activity	Unknown [-]	fm01d02.x1 Zebrafish adult retina cDNA Danio rerio cDNA clone 4144946 3' similar to SW:GCDH_HUMAN Q92947 GLUTARYL-COA DEHYDROGENASE PRECURSOR ;, mRNA sequence.	pir:T44260		PROTGI=11252721; PROTID=pir:T44260; PCT=72.34; ALN=441	sp:Q60759		PROTGI=2492632; PROTID=sp:Q60759; PCT=71.20; ALN=441	Hs.532699	Glutaryl-Coenzyme A dehydrogenase	Mm.2475	Glutaryl-Coenzyme A dehydrogenase	393860	glutaryl-Coenzyme A dehydrogenase
BM005021	Dr.16889	Zgc:109963		biological process unknown||molecular function unknown||cellular component unknown	Unknown [-]	fu63b01.x1 zebrafish adult brain Danio rerio cDNA clone 5334073 3' similar to TR:Q9PW67 Q9PW67 UBIQUITIN CARBOXYL-TERMINAL HYDROLASE-6. ;, mRNA sequence.	pir:A40085		PROTGI=108014; PROTID=pir:A40085; PCT=73.25; ALN=228	sp:Q9JKB1		PROTGI=17380334; PROTID=sp:Q9JKB1; PCT=74.56; ALN=228	Hs.162241	Ubiquitin carboxyl-terminal esterase L3 (ubiquitin thiolesterase)	Mm.275970||Mm.350241	Ubiquitin carboxyl-terminal esterase L3 (ubiquitin thiolesterase)||Ubiquitin carboxyl-terminal esterase L4	554104	zgc:109963
AW019149	Dr.6528	Wu:fd60d11	wu:fd60d11		Unknown [-]	fd60d11.x1 Zebrafish WashU MPIMG EST Danio rerio cDNA clone IMAGE:3734133 3', mRNA sequence.											326064	wu:fd60d11	LG 7
BM102056	Dr.14614	Transcribed locus			Unknown [-]	fv12b05.x1 zebrafish adult brain Danio rerio cDNA clone 5386305 3', mRNA sequence.
BI983233	Dr.2032	ATPase, H+ transporting, V0 subunit D isoform 1	atp6v0d1	ATP synthesis coupled proton transport||proton-transporting two-sector ATPase complex||hydrogen-transporting ATP synthase activity, rotational mechanism||hydrogen-transporting ATPase activity, rotational mechanism	Unknown [-]	ft69a04.x1 Gong zebrafish ovary Danio rerio cDNA clone 5158542 3', mRNA sequence.	pir:JN0908		PROTGI=542837; PROTID=pir:JN0908; PCT=94.89; ALN=274								322811	ATPase, H+ transporting, V0 subunit D isoform 1
NC_002333				cytochrome-c oxidase activity||mitochondrion||electron transport||membrane||integral to membrane||oxidoreductase activity	Unknown [0000000]	Danio rerio mitochondrion, complete genome., location = 11299..12679, transl_table = 2, transl_except = (pos:12679,aa:TERM), name = CDS, gene = ND4, product = NADH dehydrogenase subunit 4, protein_id = ND4_15414, codon_start = 1, db_xref = GI:8395621, no											140541	cytochrome c oxidase subunit III
AF329730	Dr.10739	Adenylate cyclase activating polypeptide 1b	zgc:101522	hormone activity||extracellular region	cell-cell signaling [0007267]	Danio rerio adenylate cyclase-activating peptide mRNA, complete cds.	sp:P18509		PROTGI=1171982; PROTID=sp:P18509; PCT=54.75; ALN=175	sp:O70176		PROTGI=13632523; PROTID=sp:O70176; PCT=55.62; ALN=175	Hs.531719||Hs.551712	Adenylate cyclase activating polypeptide 1 (pituitary)||Transcribed locus, moderately similar to XP_523878.1 PREDICTED: similar to adenylate cyclase activating peptide, pituitary 1 [Pan troglodytes]	Mm.3407	Adenylate cyclase activating polypeptide 1	335625	adenylate cyclase activating polypeptide 1b	LG 2
AI793746	Dr.9125	Zgc:55556	zgc:55556	transporter activity||transport||synaptic vesicle||membrane	Unknown [-]	fc52d10.x1 Zebrafish WashU MPIMG EST Danio rerio cDNA clone IMAGE:3725011 3', mRNA sequence.	sp:Q9BT88		PROTGI=18202735; PROTID=sp:Q9BT88; PCT=63.44; ALN=451	sp:Q9R0N3		PROTGI=18203405; PROTID=sp:Q9R0N3; PCT=62.94; ALN=451	Hs.32984	Synaptotagmin XI	Mm.370315	Synaptotagmin 11	406769	synaptotagmin XI	LG 19
AI641223	Dr.36552	Wu:fc21b02	wu:fc21b02		Unknown [-]	fc21b02.x1 Zebrafish WashU MPIMG EST Danio rerio cDNA clone IMAGE:3721995 3', mRNA sequence.	pir:T46465		PROTGI=11291391; PROTID=pir:T46465; PCT=82.35; ALN=34	ref:NP_080790.1		PROTGI=13386006; PROTID=ref:NP_080790.1; PCT=82.35; ALN=34					324174	wu:fc21b02	LG 13
AW305840	Dr.42436	Transcribed locus			Unknown [-]	fj63f11.y1 zebrafish adult brain Danio rerio cDNA 5', mRNA sequence.
BI671271	Dr.47311	Transcribed locus			Unknown [-]	fp63b07.x1 Zebrafish adult retina cDNA Danio rerio cDNA clone 4786524 3', mRNA sequence.
AW233672	Dr.6744	Wu:fj40a04	wu:fj40a04		Unknown [-]	fj40a04.x1 zebrafish adult brain Danio rerio cDNA 3', mRNA sequence.											335963	wu:fj40a04	LG 13
BI891827	Dr.3257	CDNA clone IMAGE:6896133			Unknown [-]	ZF637-3-001082 Zebrafish shield stage whole embryo cDNA library MPMGp637 Danio rerio cDNA clone MPMGp637_19N6;MPMGp637N0619 5', mRNA sequence.
BI891681	Dr.1068	Tyrosine 3-monooxygenase/tryptophan 5-monooxygenase activation protein, zeta polypeptide	ywhaz	monooxygenase activity||protein domain specific binding	Unknown [-]	ZF637-3-000936 Zebrafish shield stage whole embryo cDNA library MPMGp637 Danio rerio cDNA clone MPMGp637_15M21;MPMGp637M2115 5', mRNA sequence.	pdb:1QJB		PROTGI=6137544; PROTID=pdb:1QJB; PCT=84.08; ALN=245	ref:NP_035870.1		PROTGI=6756041; PROTID=ref:NP_035870.1; PCT=84.49; ALN=245	Hs.74405||Hs.469863||Hs.492407||Hs.499038	Tyrosine 3-monooxygenase/tryptophan 5-monooxygenase activation protein, theta polypeptide||Transcribed locus, strongly similar to NP_663723.1 tyrosine 3/tryptophan 5 -monooxygenase activation protein, zeta polypeptide; protein kinase C inhibitor protein-1	Mm.3360||Mm.239976||Mm.258506||Mm.314974||Mm.317012||Mm.322555||Mm.358891||Mm.373812	Tyrosine 3-monooxygenase/tryptophan 5-monooxygenase activation protein, zeta polypeptide||Similar to 14-3-3 protein tau (14-3-3 protein theta)||Similar to 14-3-3 protein tau (14-3-3 protein theta)||Transcribed locus, weakly similar to NP_006133.1 stratifi	335195	tyrosine 3-monooxygenase/tryptophan 5-monooxygenase activation protein, zeta polypeptide	LG 17
AI721417	Dr.20359	Wu:fd20e03	wu:fd20e03		Unknown [-]	fd20e03.x1 Sugano Kawakami zebrafish DRA Danio rerio cDNA clone 2352124 3', mRNA sequence.											327289	wu:fd20e03	LG 5
AI667290	Dr.34464	Wu:fc38g09	wu:fc38g09		Unknown [-]	fc38g09.x1 Zebrafish WashU MPIMG EST Danio rerio cDNA clone IMAGE:3723712 3', mRNA sequence.											324706	wu:fc38g09	LG 24
BI865884					Unknown [-]	ft26a09.y1 Zebrafish neuronal Danio rerio cDNA clone 5082521 5' similar to contains element MER33 repetitive element ;, mRNA sequence.
AW175553	Dr.1968	Zgc:56390	zgc:56390	nuclear mRNA splicing, via spliceosome||nucleic acid binding||mRNA processing||cellular component unknown	Unknown [-]	fi36f05.x1 Sugano Kawakami zebrafish DRA Danio rerio cDNA clone 2639745 3', mRNA sequence.	pir:G02127		PROTGI=7440064; PROTID=pir:G02127; PCT=57.18; ALN=396	sp:P56959		PROTGI=8928084; PROTID=sp:P56959; PCT=58.57; ALN=396	Hs.374477||Hs.554000	Ewing sarcoma breakpoint region 1||Transcribed locus	Mm.142822	Ewing sarcoma breakpoint region 1	394058	zgc:56390
BI845562	Dr.14119	Transcribed locus			Unknown [-]	fs99d10.y1 Zebrafish neuronal Danio rerio cDNA clone 5077699 5', mRNA sequence.
AI974174					Unknown [-]	fd23d06.x1 Zebrafish WashU MPIMG EST Danio rerio cDNA 3', mRNA sequence.											325854	wu:fd23d06
BI429351	Dr.10103	CDNA clone IMAGE:7426981			Unknown [-]	fr68e02.y1 zebrafish adult brain Danio rerio cDNA clone 4965963 5' similar to TR:P97547 P97547 GLYCOPROTEIN 56 PRECURSOR. ;, mRNA sequence.	ref:NP_059429.1		PROTGI=9257240; PROTID=ref:NP_059429.1; PCT=64.07; ALN=266	ref:NP_033171.1		PROTGI=6677897; PROTID=ref:NP_033171.1; PCT=64.07; ALN=266					368305	sb:cb578
AW154433	Dr.17462	Hypoxia up-regulated 1	hyou1	ATP binding	Unknown [-]	fi28g07.x1 Sugano Kawakami zebrafish DRA Danio rerio cDNA clone 2602524 3' similar to TR:Q63617 Q63617 150 KDA OXYGEN REGULATED PROTEIN. ;, mRNA sequence.	sp:Q9Y4L1		PROTGI=10720185; PROTID=sp:Q9Y4L1; PCT=66.87; ALN=960	pir:PC4014		PROTGI=1083243; PROTID=pir:PC4014; PCT=60.76; ALN=641	Hs.277704	Hypoxia up-regulated 1	Mm.116721	Hypoxia up-regulated 1	327133	hypoxia up-regulated 1	LG 10
BI533748					Unknown [-]	fr82c12.y1 zebrafish adult brain Danio rerio cDNA clone 4967063 5' similar to TR:Q24258 Q24258 BARI-1 MOBILE ELEMENT DNA. ;, mRNA sequence.
AI545002	Dr.2489	Wu:fb73e01	wu:fb73e01		Unknown [-]	fb73e01.x1 Zebrafish WashU MPIMG EST Danio rerio cDNA clone IMAGE:3717528 3', mRNA sequence.											322789	wu:fb73e01	LG 3
AI793758	Dr.2247	Zgc:56216	zgc:56216	biological process unknown||molecular function unknown||cellular component unknown	Unknown [-]	fc52f02.x1 Zebrafish WashU MPIMG EST Danio rerio cDNA clone IMAGE:3725019 3', mRNA sequence.	ref:NP_113641.1		PROTGI=13899291; PROTID=ref:NP_113641.1; PCT=73.68; ALN=133	ref:NP_079902.1		PROTGI=13385088; PROTID=ref:NP_079902.1; PCT=73.68; ALN=133	Hs.446315	Chromosome 10 open reading frame 45			386641	zgc:56216	LG 18
AW154439	Dr.17359	Wu:fi28h02	wu:fi28h02		Unknown [-]	fi28h02.x1 Sugano Kawakami zebrafish DRA Danio rerio cDNA clone 2602515 3', mRNA sequence.											334056	wu:fi28h02	LG 3
BI886077					Unknown [-]	ZF637-1-000332 Zebrafish shield stage whole embryo cDNA library MPMGp637 Danio rerio cDNA clone MPMGp637_6O23;MPMGp637O236 5', mRNA sequence.
BM185107	Dr.13791	Immunoglobulin superfamily, member 4d	zgc:66339	cellular component unknown	Unknown [-]	fv17g07.x2 zebrafish adult brain Danio rerio cDNA clone 5386956 3', mRNA sequence.	ref:NP_067012.1		PROTGI=11056046; PROTID=ref:NP_067012.1; PCT=50.80; ALN=369	ref:NP_444429.1		PROTGI=16716503; PROTID=ref:NP_444429.1; PCT=51.49; ALN=364	Hs.333991	Immunoglobulin superfamily, member 4D	Mm.310741	Immunoglobulin superfamily, member 4	393637	immunoglobulin superfamily, member 4d
AW826726	Dr.28183	Zgc:65897	zgc:65897	dicarboxylic acid transport||membrane||sodium:dicarboxylate symporter activity	Unknown [-]	fk57b03.x1 Zebrafish adult retina cDNA Danio rerio cDNA 3', mRNA sequence.	sp:P43004		PROTGI=3041668; PROTID=sp:P43004; PCT=78.66; ALN=561	pir:A55676		PROTGI=1083314; PROTID=pir:A55676; PCT=78.13; ALN=561	Hs.502338	Solute carrier family 1 (glial high affinity glutamate transporter), member 2	Mm.371582	Solute carrier family 1 (glial high affinity glutamate transporter), member 2	335836	zgc:65897	LG 25
AF403113	Dr.10298	Adenosine deaminase, RNA-specific, B1	adarb1	RNA binding||double-stranded RNA binding||adenosine deaminase activity||intracellular||RNA processing	central nervous system development [0007417]	Danio rerio adenosine deaminase mRNA, complete cds, alternatively spliced.	ref:NP_001103.1		PROTGI=4501919; PROTID=ref:NP_001103.1; PCT=71.99; ALN=702	ref:NP_570965.1		PROTGI=18702321; PROTID=ref:NP_570965.1; PCT=71.43; ALN=702	Hs.474018	Adenosine deaminase, RNA-specific, B1 (RED1 homolog rat)	Mm.276815	Adenosine deaminase, RNA-specific, B1	58134	adenosine deaminase, RNA-specific, B1
AI626799	Dr.19235	Zgc:63866	zgc:63866	biological process unknown||nucleic acid binding||nucleus||zinc ion binding||metal ion binding	Unknown [-]	fc13a09.x1 Zebrafish WashU MPIMG EST Danio rerio cDNA clone IMAGE:3721240 3', mRNA sequence.	pir:A42750		PROTGI=284373; PROTID=pir:A42750; PCT=55.56; ALN=453	ref:NP_058585.1		PROTGI=8393617; PROTID=ref:NP_058585.1; PCT=50.67; ALN=453	Hs.89584	Insulinoma-associated 1	Mm.133153	CDNA sequence BC024760	323882	zgc:63866	LG 17
BI865895	Dr.18880	Transcribed locus			Unknown [-]	ft26c12.y1 Zebrafish neuronal Danio rerio cDNA clone 5082623 5', mRNA sequence.
AF375872	Dr.10232	Myeloid ecotropic viral integration site 2.2	meis2.2	DNA binding||transcription factor activity||nucleus||transcription||regulation of transcription, DNA-dependent||regulation of transcription	transcription regulation [0006355]	Danio rerio transcription factor Meis2.2 (meis2.2) mRNA, complete cds.	sp:O14770		PROTGI=13124777; PROTID=sp:O14770; PCT=86.26; ALN=438	sp:P97367		PROTGI=3915764; PROTID=sp:P97367; PCT=86.04; ALN=438	Hs.510989	Meis1, myeloid ecotropic viral integration site 1 homolog 2 (mouse)	Mm.247566	Myeloid ecotropic viral integration site-related gene 1	170454	myeloid ecotropic viral integration site 2.2	LG 17
AI883714	Dr.14271	Transcribed locus			Unknown [-]	fc69b12.y1 Zebrafish WashU MPIMG EST Danio rerio cDNA clone IMAGE:3726623 5', mRNA sequence.
BG305492	Dr.6960	Wu:fe37g12	wu:fe37g12		Unknown [-]	fm01h06.x1 Zebrafish adult retina cDNA Danio rerio cDNA clone 4145146 3', mRNA sequence.											326877	wu:fe37g12	LG 8
AI793903	Dr.3264	Wu:fc55h04	wu:fc55h04		Unknown [-]	fc55h04.x1 Zebrafish WashU MPIMG EST Danio rerio cDNA clone IMAGE:3725335 3', mRNA sequence.	sp:O15066		PROTGI=3913958; PROTID=sp:O15066; PCT=60.64; ALN=180	sp:P28741		PROTGI=125403; PROTID=sp:P28741; PCT=88.65; ALN=181					325118	wu:fc55h04	LG 14
BM072431	Dr.46947	Transcribed locus			Unknown [-]	fv09h12.x1 zebrafish adult brain Danio rerio cDNA clone 5386246 3', mRNA sequence.
BI879005					Unknown [-]	fl96e09.x1 Zebrafish adult retina cDNA Danio rerio cDNA clone 4144624 3', mRNA sequence.
AI793760	Dr.4032	Wu:fa11h07	wu:fa11h07		Unknown [-]	fc52f05.x1 Zebrafish WashU MPIMG EST Danio rerio cDNA clone IMAGE:3725025 3', mRNA sequence.											335019	wu:fa11h07	LG 14
BI878208	Dr.2447	Basigin	bsg	membrane	Unknown [-]	fl75h10.x1 Sugano Kawakami zebrafish DRA Danio rerio cDNA clone 3819883 3', mRNA sequence.	ref:NP_036560.1		PROTGI=6912646; PROTID=ref:NP_036560.1; PCT=48.54; ALN=371	pir:PS0402		PROTGI=90322; PROTID=pir:PS0402; PCT=48.26; ALN=253	Hs.187866	Stromal cell derived factor receptor 1	Mm.15125	Stromal cell derived factor receptor 1	337692	basigin	LG 22
BI427908	Dr.16726	Transcribed locus, weakly similar to XP_415454.1 PREDICTED: similar to Netrin-G2a [Gallus gallus]			Unknown [-]	fr75d08.y1 zebrafish adult brain Danio rerio cDNA clone 4966694 5' similar to TR:O95898 O95898 UNKNOWN ;, mRNA sequence.				ref:NP_109624.1		PROTGI=13507636; PROTID=ref:NP_109624.1; PCT=61.11; ALN=69	Hs.211236	Netrin G1	Mm.39262	RIKEN cDNA A930010C08 gene
BI886082					Unknown [-]	ZF637-1-000337 Zebrafish shield stage whole embryo cDNA library MPMGp637 Danio rerio cDNA clone MPMGp637_6F24;MPMGp637F246 5', mRNA sequence.
AI793767	Dr.37087	Wu:fc52g02	wu:fc52g02		Unknown [-]	fc52g02.x1 Zebrafish WashU MPIMG EST Danio rerio cDNA clone IMAGE:3725042 3', mRNA sequence.	sp:Q9H9S4		PROTGI=15214077; PROTID=sp:Q9H9S4; PCT=80.30; ALN=66	sp:Q06138		PROTGI=547911; PROTID=sp:Q06138; PCT=72.73; ALN=63	Hs.471593	Calcium binding protein 39	Mm.26135	RIKEN cDNA C230066K19 gene	325050	wu:fc52g02	LG 1
BI886229					Unknown [-]	ZF637-1-000484 Zebrafish shield stage whole embryo cDNA library MPMGp637 Danio rerio cDNA clone MPMGp637_12M10;MPMGp637M1012 5', mRNA sequence.
BI879949	Dr.12835	Wu:fm67g03	wu:fm67g03		Unknown [-]	fm67g03.x1 Zebrafish adult retina cDNA Danio rerio cDNA clone 4200748 3', mRNA sequence.											386938	wu:fm67g03	LG 23
AF095747	Dr.8180	Aminolevulinate, delta-, synthetase 2	alas2	5-aminolevulinate synthase activity||mitochondrion||heme biosynthesis||metabolism||acyltransferase activity||biosynthesis||transferase activity||transferase activity, transferring nitrogenous groups	metabolism [0008152]	Danio rerio aminolevulinate synthase erythroid specific isoform (ALAS-E) mRNA, complete cds.	pir:SYHUAE		PROTGI=2144401; PROTID=pir:SYHUAE; PCT=64.98; ALN=578	pir:SYMSAL		PROTGI=66530; PROTID=pir:SYMSAL; PCT=65.25; ALN=578	Hs.476308||Hs.522666	Aminolevulinate, delta-, synthase 1||Aminolevulinate, delta-, synthase 2 (sideroblastic/hypochromic anemia)	Mm.290578||Mm.302724	Aminolevulinic acid synthase 1||Aminolevulinic acid synthase 2, erythroid	64607	aminolevulinate, delta-, synthetase 2
BM185116	Dr.4872	Tubulin, alpha 2	tuba2	GTPase activity||structural molecule activity||GTP binding||microtubule||microtubule-based movement||protein complex||protein polymerization	Unknown [-]	fv17h12.x2 zebrafish adult brain Danio rerio cDNA clone 5387014 3', mRNA sequence.	ref:NP_006000.2		PROTGI=17986283; PROTID=ref:NP_006000.2; PCT=97.78; ALN=451	sp:P05213		PROTGI=135412; PROTID=sp:P05213; PCT=98.00; ALN=451	Hs.75318||Hs.436035||Hs.447471||Hs.496618||Hs.524390||Hs.524395||Hs.548326	Tubulin, alpha 1 (testis specific)||Tubulin alpha 6||Transcribed locus, strongly similar to XP_426592.1 PREDICTED: similar to tubulin, alpha 2; tubulin alpha 2 [Gallus gallus]||Transcribed locus, strongly similar to XP_426592.1 PREDICTED: similar to tubul	Mm.1155||Mm.88212||Mm.209290||Mm.324696||Mm.371591	Tubulin, alpha 4||Tubulin, alpha 6||Transcribed locus, strongly similar to XP_426592.1 PREDICTED: similar to tubulin, alpha 2; tubulin alpha 2 [Gallus gallus]||Tubulin, alpha 2||Tubulin, alpha 1	406303	tubulin, alpha 2
BM095161	Dr.4535	Zgc:77109	zgc:77109	phosphoprotein phosphatase activity||protein tyrosine phosphatase activity||protein amino acid dephosphorylation||protein tyrosine/serine/threonine phosphatase activity||cellular component unknown	Unknown [-]	fv31b02.x1 Sugano SJD adult male Danio rerio cDNA clone 5410106 3', mRNA sequence.	ref:NP_116000.1		PROTGI=14589856; PROTID=ref:NP_116000.1; PCT=87.28; ALN=173	pir:JC5982		PROTGI=7513775; PROTID=pir:JC5982; PCT=85.55; ALN=173	Hs.43666	Protein tyrosine phosphatase type IVA, member 3	Mm.153891	Protein tyrosine phosphatase 4a3	406460	zgc:77109
AW019312					Unknown [-]	fd51g07.x1 Zebrafish WashU MPIMG EST Danio rerio cDNA clone IMAGE:3733308 3', mRNA sequence.
BE605613	Dr.27811	Wu:fj20a04	wu:fj20a04		Unknown [-]	fl13f07.x1 Zebrafish Research Genetics C32 fin Danio rerio cDNA 3' similar to contains element MER5 MER5 repetitive element ;, mRNA sequence.											335533	wu:fj20a04	LG 10
X89204	Dr.442	Neural adhesion molecule L1.1	nadl1.1	protein binding||cell adhesion||development||neurogenesis||membrane||integral to membrane||cell differentiation||axon regeneration	signal transduction [0007165]	D.rerio mRNA for neural adhesion molecule L1.1.	sp:P32004		PROTGI=1705571; PROTID=sp:P32004; PCT=40.19; ALN=1215	ref:NP_032504.2		PROTGI=11079653; PROTID=ref:NP_032504.2; PCT=39.94; ALN=1215	Hs.522818	L1 cell adhesion molecule	Mm.260568	L1 cell adhesion molecule	30656	neural adhesion molecule L1.1	LG 23
BI325658	Dr.8802	Wu:fc83g12	wu:fc83g12		Unknown [-]	fr41h12.x1 zebrafish adult brain Danio rerio cDNA clone 4956166 3', mRNA sequence.											325507	wu:fc83g12	LG 13
BI985003	Dr.39455	Transcribed locus, weakly similar to XP_429154.1 PREDICTED: similar to solute carrier family 16, member 6; monocarboxylate transporter 6 [Gallus gallus]			Unknown [-]	fu13d05.y3 Campbell zebrafish ovary Danio rerio cDNA clone 5305017 5' similar to SW:MOT6_HUMAN O15403 MONOCARBOXYLATE TRANSPORTER 6 ;, mRNA sequence.	ref:NP_004722.1		PROTGI=4759120; PROTID=ref:NP_004722.1; PCT=39; ALN=186	sp:O70451		PROTGI=6225704; PROTID=sp:O70451; PCT=39; ALN=186	Hs.270285	Solute carrier 16 (monocarboxylic acid transporters), member 8	Mm.6212	Solute carrier family 16 (monocarboxylic acid transporters), member 8
BI846526	Dr.14198	Zgc:101840	zgc:101840	biological process unknown||zinc ion binding||cellular component unknown||metal ion binding	Unknown [-]	fq78h08.x1 Zebrafish neuronal Danio rerio cDNA clone 4886630 3' similar to SW:CRP2_HUMAN P52943 CYSTEINE-RICH PROTEIN 2 ;, mRNA sequence.	prf:2206383A		PROTGI=1587284; PROTID=prf:2206383A; PCT=72.04; ALN=201	ref:NP_077185.1		PROTGI=13195646; PROTID=ref:NP_077185.1; PCT=74.29; ALN=200	Hs.70327||Hs.205099||Hs.534309	Cysteine-rich protein 1 (intestinal)||MRNA; cDNA DKFZp686H1090 (from clone DKFZp686H1090)||Cysteine-rich protein 2	Mm.133825||Mm.272368	Cysteine rich protein 2||Cysteine-rich protein 1 (intestinal)	449795	zgc:101840
BI845581					Unknown [-]	fs99g09.y1 Zebrafish neuronal Danio rerio cDNA clone 5077841 5', mRNA sequence.
AW115549	Dr.1751	Wu:fc26a05	wu:fc26a05		Unknown [-]	fj97a04.x1 Sugano Kawakami zebrafish DRA Danio rerio cDNA clone 2599566 3', mRNA sequence.	sp:O94966		PROTGI=14423962; PROTID=sp:O94966; PCT=94.33; ALN=194	sp:P35123		PROTGI=2851531; PROTID=sp:P35123; PCT=52.31; ALN=194	Hs.255596||Hs.269100||Hs.509230	Ubiquitin specific protease 19||Transcribed locus, moderately similar to XP_516454.1 PREDICTED: similar to ubiquitin specific protease 19; ubiquitin carboxyl-terminal hydrolase 19; ubiquitin thiolesterase 19 [Pan troglodytes]||Transcribed locus, weakly si	Mm.275847||Mm.364004	Ubiquitin specific protease 19||Transcribed locus, weakly similar to XP_496642.1 PREDICTED: ubiquitin specific protease 19 [Homo sapiens]	324335	wu:fc26a05	LG 23
BI878211	Dr.29098	Metaxin 3	mtx3		Unknown [-]	fl74a02.x1 Sugano Kawakami zebrafish DRA Danio rerio cDNA clone 3819530 3', mRNA sequence.	prf:2210302A		PROTGI=1589112; PROTID=prf:2210302A; PCT=45.29; ALN=271	sp:P47802		PROTGI=1346600; PROTID=sp:P47802; PCT=46.01; ALN=271	Hs.531418	Metaxin 3	Mm.214345	Similar to Metaxin 1	402916	metaxin 3
BI841443	Dr.14251	Transcribed locus			Unknown [-]	fq56a11.x1 Zebrafish adult olfactory Danio rerio cDNA clone 4879796 3', mRNA sequence.
BI981660	Dr.18987	Transcribed locus			Unknown [-]	fu44g11.y1 zebrafish adult brain Danio rerio cDNA clone 5332436 5', mRNA sequence.
BI983265	Dr.16801	Zgc:103759	zgc:103759	biological process unknown||molecular function unknown||cellular component unknown	Unknown [-]	ft69d08.x1 Gong zebrafish ovary Danio rerio cDNA clone 5158694 3', mRNA sequence.	ref:NP_115725.1		PROTGI=14150147; PROTID=ref:NP_115725.1; PCT=43.52; ALN=191	ref:NP_083661.1		PROTGI=13386394; PROTID=ref:NP_083661.1; PCT=51.93; ALN=176	Hs.282050||Hs.380350	Nudix (nucleoside diphosphate linked moiety X)-type motif 16||Hypothetical protein LOC152195	Mm.23516||Mm.305810	RIKEN cDNA 1700080E11 gene||Nudix (nucleoside diphosphate linked moiety X)-type motif 16	449987	zgc:103759
AI545021	Dr.31981	Wu:fa11a05	wu:fa11a05		Unknown [-]	fb73f12.x1 Zebrafish WashU MPIMG EST Danio rerio cDNA clone IMAGE:3717551 3' similar to TR:Q28297 Q28297 BETA-SPECTRIN ;, mRNA sequence.	sp:Q01082		PROTGI=2493434; PROTID=sp:Q01082; PCT=73.76; ALN=140	sp:Q62261		PROTGI=2493435; PROTID=sp:Q62261; PCT=70.21; ALN=140	Hs.26915||Hs.503178||Hs.550902	Spectrin, beta, non-erythrocytic 2||Spectrin, beta, non-erythrocytic 1||Transcribed locus, strongly similar to XP_510006.1 PREDICTED: similar to muscle beta spectrin [Pan troglodytes]	Mm.32881||Mm.123110||Mm.329668	Similar to spectrin beta 1||Spectrin beta 2||Spectrin beta 3	334968	wu:fa11a05	LG 11
AI793774					Unknown [-]	fc52h07.x1 Zebrafish WashU MPIMG EST Danio rerio cDNA clone IMAGE:3725053 3', mRNA sequence.											325053	wu:fc52h07
BI887978					Unknown [-]	ZF637-1-002233 Zebrafish shield stage whole embryo cDNA library MPMGp637 Danio rerio cDNA clone MPMGp637_10A9;MPMGp637A0910 5', mRNA sequence.
AF164441	Dr.7951	Chimerin (chimaerin) 1	zgc:56160	intracellular signaling cascade||cellular component unknown	Unknown [-]	D0271511 RZPD library 575 Danio rerio cDNA clone CHBOp575D0916Q3, mRNA sequence.	ref:NP_001813.1		PROTGI=4502813; PROTID=ref:NP_001813.1; PCT=86.71; ALN=459	ref:NP_083992.1		PROTGI=13386436; PROTID=ref:NP_083992.1; PCT=86.19; ALN=210	Hs.203663||Hs.372705||Hs.380138	Chimerin (chimaerin) 2||Transcribed locus, strongly similar to XP_515923.1 PREDICTED: chimerin (chimaerin) 1 [Pan troglodytes]||Chimerin (chimaerin) 1	Mm.257073	Chimerin (chimaerin) 1	406273	chimerin (chimaerin) 1	LG 9
BI705511	Dr.9278	Zgc:55790	zgc:55790	hexokinase activity||ATP binding||glycolysis||cellular component unknown||kinase activity||transferase activity	Unknown [-]	fl52d01.x1 Sugano Kawakami zebrafish DRA Danio rerio cDNA clone 3817392 3', mRNA sequence.	pdb:1HKB		PROTGI=3319075; PROTID=pdb:1HKB; PCT=85.56; ALN=914	pir:A35244		PROTGI=109966; PROTID=pir:A35244; PCT=83.00; ALN=912	Hs.1270||Hs.370365||Hs.406266||Hs.522988	Glucokinase (hexokinase 4, maturity onset diabetes of the young 2)||Hexokinase 1||Hexokinase 2||Hexokinase domain containing 1	Mm.196605||Mm.213213||Mm.220358||Mm.255848	Hexokinase 1||Hexokinase domain containing 1||Glucokinase||Hexokinase 2	406791	zgc:55790	LG 13
BG307251	Dr.7966	ATPase, H+ transporting, lysosomal, V1 subunit E isoform 1	atp6v1e1	ATP synthesis coupled proton transport||proton-transporting two-sector ATPase complex||hydrogen-transporting ATP synthase activity, rotational mechanism||hydrogen-transporting ATPase activity, rotational mechanism	Unknown [-]	fm13h09.y1 Zebrafish adult retina cDNA Danio rerio cDNA clone 4146304 5' similar to SW:VATE_HUMAN P36543 VACUOLAR ATP SYNTHASE SUBUNIT E ;, mRNA sequence.	pir:S60562		PROTGI=2135325; PROTID=pir:S60562; PCT=77.43; ALN=226	sp:P50518		PROTGI=1718091; PROTID=sp:P50518; PCT=73.25; ALN=226	Hs.451977||Hs.517338	Similar to ATPase, H+ transporting, lysosomal 31kD, V1 subunit E isoform 1; V-ATPase, subunit E; H(+)-transporting two-sector ATPase, 31kDa subunit; H+-transporting ATP synthase chain E, vacuolar; vacuolar proton pump, 31-kd subunit; ATPase, H+ tra...||AT	Mm.29045	ATPase, H+ transporting, V1 subunit E isoform 1	192335	ATPase, H+ transporting, lysosomal, V1 subunit E isoform 1	LG 4
AI657841	Dr.35827	Wu:fc23f11	wu:fc23f11		Unknown [-]	fc23f11.y1 Zebrafish WashU MPIMG EST Danio rerio cDNA clone IMAGE:3722253 5', mRNA sequence.											324285	wu:fc23f11	LG 23
BI880357	Dr.6321	Wu:fj34h12	wu:fj34h12		Unknown [-]	fm75h09.x1 Zebrafish adult retina cDNA Danio rerio cDNA clone 4201576 3', mRNA sequence.	pir:G01880		PROTGI=7433799; PROTID=pir:G01880; PCT=61.31; ALN=168				Hs.83190	Fatty acid synthase	Mm.236443	Fatty acid synthase	335859	wu:fj34h12	LG 12
BM181781	Dr.6807	Wu:fb43h08	wu:fb43h08		Unknown [-]	fv53h11.x1 Sugano SJD adult male Danio rerio cDNA clone 5412356 3', mRNA sequence.											322016	wu:fb43h08	LG 1
BI845593	Dr.20763	Transcribed locus, weakly similar to XP_420641.1 PREDICTED: similar to Ankyrin 2 (Brain ankyrin) (Ankyrin B) (Ankyrin, nonerythroid) [Gallus gallus]			Unknown [-]	fs92b04.x1 Zebrafish neuronal Danio rerio cDNA clone 5077182 3' similar to SW:ANK2_HUMAN Q01484 ANKYRIN 2 ;, mRNA sequence.	sp:Q01484		PROTGI=1703310; PROTID=sp:Q01484; PCT=69.79; ALN=192	pir:T42713		PROTGI=11276932; PROTID=pir:T42713; PCT=47.40; ALN=143	Hs.137367||Hs.546756	Ankyrin 2, neuronal||Transcribed locus, weakly similar to NP_000028.2 ankyrin 1 isoform 3; ankyrin-R; ankyrin-1, erythrocytic [Homo sapiens]	Mm.220242||Mm.333610	Ankyrin 2, brain||Transcribed locus
AI793923	Dr.2254	Transcribed locus			Unknown [-]	fc56b08.x1 Zebrafish WashU MPIMG EST Danio rerio cDNA clone IMAGE:3725367 3', mRNA sequence.
BI842251					Unknown [-]	fq84c02.x1 Zebrafish neuronal Danio rerio cDNA clone 4886786 3', mRNA sequence.
AW165028	Dr.42159	Wu:fd99b01	wu:fd99b01		Unknown [-]	fd99b01.x1 Zebrafish WashU MPIMG EST Danio rerio cDNA clone IMAGE:3737449 3', mRNA sequence.											326087	wu:fd99b01	LG 11
BM102093	Dr.46508	Methyl-CpG binding domain protein 4	mbd4		Unknown [-]	fv12f12.x1 zebrafish adult brain Danio rerio cDNA clone 5386511 3', mRNA sequence.	ref:NP_003916.1		PROTGI=4505121; PROTID=ref:NP_003916.1; PCT=50.60; ALN=114	ref:NP_034904.1		PROTGI=6754652; PROTID=ref:NP_034904.1; PCT=50.00; ALN=114	Hs.35947	Methyl-CpG binding domain protein 4	Mm.259308	Methyl-CpG binding domain protein 4
BI879962					Unknown [-]	fm68a04.x1 Zebrafish adult retina cDNA Danio rerio cDNA clone 4200463 3', mRNA sequence.
AW076957	Dr.16963	Wu:fa03e11	wu:fa03e11		Unknown [-]	fj33a09.x1 zebrafish adult brain Danio rerio cDNA 3' similar to TR:O75172 O75172 KIAA0687 PROTEIN ;, mRNA sequence.	ref:NP_056531.1		PROTGI=7657335; PROTID=ref:NP_056531.1; PCT=80.77; ALN=390	ref:NP_032722.1		PROTGI=6679060; PROTID=ref:NP_032722.1; PCT=87.47; ALN=414					334782	wu:fa03e11	LG 9
AW076959	Dr.4157	Triosephosphate isomerase 1b	tpi1b	triose-phosphate isomerase activity||gluconeogenesis||glycolysis||pentose-phosphate shunt||fatty acid biosynthesis||metabolism||lipid biosynthesis||isomerase activity	Unknown [-]	fj33a11.x1 zebrafish adult brain Danio rerio cDNA 3' similar to SW:TPIS_MACMU P15426 TRIOSEPHOSPHATE ISOMERASE ;, mRNA sequence.	prf:0801190A		PROTGI=223374; PROTID=prf:0801190A; PCT=84.02; ALN=244	sp:P17751		PROTGI=2851390; PROTID=sp:P17751; PCT=81.56; ALN=244	Hs.369665||Hs.448998||Hs.524219	Hypothetical protein LOC286016||Similar to Triosephosphate isomerase (TIM)||Triosephosphate isomerase 1	Mm.4222	Triosephosphate isomerase 1	192310	triosephosphate isomerase 1b
BI879029					Unknown [-]	fl96h05.x1 Zebrafish adult retina cDNA Danio rerio cDNA clone 4144760 3', mRNA sequence.
BI879966	Dr.370	ATPase, H+ transporting, V1 subunit G isoform 1	atp6v1g1		Unknown [-]	fm68a08.x1 Zebrafish adult retina cDNA Danio rerio cDNA clone 4200471 3' similar to SW:VATG_BOVIN P79251 VACUOLAR ATP SYNTHASE SUBUNIT G ;, mRNA sequence.	ref:NP_004879.1		PROTGI=4757818; PROTID=ref:NP_004879.1; PCT=77.12; ALN=118	ref:NP_077135.1		PROTGI=15617197; PROTID=ref:NP_077135.1; PCT=77.97; ALN=118	Hs.127743	ATPase, H+ transporting, lysosomal 13kDa, V1 subunit G isoform 3	Mm.114424	ATPase, H+ transporting, V1 subunit G, isoform 3	335025	ATPase, H+ transporting, V1 subunit G isoform 1	LG 5
AW420695	Dr.23008	Wu:fj85d05	wu:fj85d05		Unknown [-]	fj85d05.x1 zebrafish gridded kidney Danio rerio cDNA 3', mRNA sequence.											337593	wu:fj85d05	LG 22
BG727755	Dr.30343	Rhesus blood group-associated glycoprotein	rhag	membrane	Unknown [-]	fo76f10.y1 zebrafish gridded kidney Danio rerio cDNA clone 4726050 5' similar to TR:O88299 O88299 50 KD GLYCOPROTEIN ;, mRNA sequence.	pir:S29124		PROTGI=345722; PROTID=pir:S29124; PCT=65.44; ALN=408	ref:NP_035399.1		PROTGI=6755322; PROTID=ref:NP_035399.1; PCT=62.12; ALN=423	Hs.120950	Rhesus blood group-associated glycoprotein	Mm.12961	Rhesus blood group-associated A glycoprotein	405771	Rhesus blood group-associated glycoprotein	LG 20
AI588220	Dr.21274	Wu:fb97h03	wu:fb97h03		Unknown [-]	fb97h03.x1 Zebrafish WashU MPIMG EST Danio rerio cDNA clone IMAGE:3719861 3', mRNA sequence.											323419	wu:fb97h03	LG 8
BI672259	Dr.17154	Zgc:91975	zgc:91975	GTP binding||protein biosynthesis||cellular component unknown	Unknown [-]	ft37b02.x1 Gong zebrafish testis Danio rerio cDNA clone 5152826 3', mRNA sequence.	pir:S06941		PROTGI=106173; PROTID=pir:S06941; PCT=87.25; ALN=502	ref:NP_032205.1		PROTGI=6680115; PROTID=ref:NP_032205.1; PCT=75.39; ALN=532	Hs.59523||Hs.528780	G1 to S phase transition 2||G1 to S phase transition 1	Mm.20826||Mm.325827||Mm.363744	G1 to S phase transition 2||G1 to S phase transition 1||RIKEN cDNA 2610020C07 gene	445485	zgc:91975
AW826750	Dr.23279	Wu:fk57e03	wu:fk57e03		Unknown [-]	fk57e03.x1 Zebrafish adult retina cDNA Danio rerio cDNA 3', mRNA sequence.											335696	wu:fk57e03	LG 3
AW281721	Dr.32473	Wu:fj54b01	wu:fj54b01		Unknown [-]	fj54b01.x1 zebrafish adult brain Danio rerio cDNA 3', mRNA sequence.											336178	wu:fj54b01	LG 18
AI588225	Dr.45272	Wu:fb34c03	wu:fb34c03		Unknown [-]	fb97h08.x1 Zebrafish WashU MPIMG EST Danio rerio cDNA clone IMAGE:3719871 3', mRNA sequence.											321773	wu:fb34c03	LG 2
BM026331					Unknown [-]	ft05d10.y3 Zebrafish neuronal Danio rerio cDNA clone 5080746 5', mRNA sequence.
BI891869	Dr.40865	Transcribed locus			Unknown [-]	ZF637-3-001124 Zebrafish shield stage whole embryo cDNA library MPMGp637 Danio rerio cDNA clone MPMGp637_19G9;MPMGp637G0919 5', mRNA sequence.	ref:NP_066999.1		PROTGI=10863975; PROTID=ref:NP_066999.1; PCT=37.62; ALN=94	ref:NP_067306.1		PROTGI=10946644; PROTID=ref:NP_067306.1; PCT=38.24; ALN=94	Hs.283963	Glucose-6-phosphatase, catalytic, 2	Mm.140768	Glucose-6-phosphatase, catalytic, 2
BM184190	Dr.15156	Zgc:91889	zgc:91889	biological process unknown||molecular function unknown||cellular component unknown	Unknown [-]	fv69c05.x1 Sugano SJD adult male Danio rerio cDNA clone 5413640 3', mRNA sequence.	ref:NP_036253.2		PROTGI=13786127; PROTID=ref:NP_036253.2; PCT=41.53; ALN=335	ref:NP_064390.1		PROTGI=9910142; PROTID=ref:NP_064390.1; PCT=41.05; ALN=335	Hs.3903	CDC42 effector protein (Rho GTPase binding) 4	Mm.293378	CDC42 effector protein (Rho GTPase binding) 4	431730	zgc:91889
AI959115	Dr.42523	Transcribed locus			Unknown [-]	fd24f11.y1 Zebrafish WashU MPIMG EST Danio rerio cDNA 5' similar to contains element L1 repetitive element ;, mRNA sequence.
AW280785	Dr.16158	Transcribed locus			Unknown [-]	fj45h01.y1 zebrafish adult brain Danio rerio cDNA 5', mRNA sequence.
BM071802	Dr.14012	Zgc:56539	zgc:56539	protein kinase activity||protein serine/threonine kinase activity||ATP binding||protein amino acid phosphorylation||cellular component unknown	Unknown [-]	fu88b06.x1 Gong zebrafish ovary Danio rerio cDNA clone 5377882 3', mRNA sequence.	sp:Q14164		PROTGI=14548079; PROTID=sp:Q14164; PCT=25.14; ALN=661	pir:I49101		PROTGI=2137227; PROTID=pir:I49101; PCT=62.92; ALN=745	Hs.198998	Conserved helix-loop-helix ubiquitous kinase	Mm.3996	Conserved helix-loop-helix ubiquitous kinase	393287	zgc:56539
AI883744	Dr.42863	Transcribed locus			Unknown [-]	fc69e07.y1 Zebrafish WashU MPIMG EST Danio rerio cDNA clone IMAGE:3726660 5', mRNA sequence.
BM083966	Dr.30592	Heterogeneous nuclear ribonucleoprotein U	hnrpu	DNA binding||ribonucleoprotein complex	Unknown [-]	imageqc_2_2001/smj456bdff41.x1 Zebrafish WashU MPIMG EST Danio rerio cDNA clone IMAGE:4630147 3', mRNA sequence.	pir:S22765		PROTGI=284156; PROTID=pir:S22765; PCT=58.24; ALN=618	ref:NP_058085.1		PROTGI=7949051; PROTID=ref:NP_058085.1; PCT=58.81; ALN=618	Hs.166463	Heterogeneous nuclear ribonucleoprotein U (scaffold attachment factor A)	Mm.2115	Heterogeneous nuclear ribonucleoprotein U	334490	heterogeneous nuclear ribonucleoprotein U	LG 20
BG305669					Unknown [-]	fm07f05.x1 Zebrafish adult retina cDNA Danio rerio cDNA clone 4145792 3', mRNA sequence.
AW420843	Dr.9560	Wu:fj87g04	wu:fj87g04		Unknown [-]	fj87g04.x1 zebrafish gridded kidney Danio rerio cDNA 3', mRNA sequence.	pir:I61354		PROTGI=2135912; PROTID=pir:I61354; PCT=78.18; ALN=271	ref:NP_062814.1		PROTGI=9790151; PROTID=ref:NP_062814.1; PCT=78.55; ALN=271	Hs.117545||Hs.198072	Phosphodiesterase 4D, cAMP-specific (phosphodiesterase E3 dunce homolog, Drosophila)||Phosphodiesterase 4B, cAMP-specific (phosphodiesterase E4 dunce homolog, Drosophila)	Mm.20181||Mm.331737||Mm.373622	Phosphodiesterase 4B, cAMP specific||Transcribed locus, strongly similar to NP_002591.2 phosphodiesterase 4B, cAMP-specific (phosphodiesterase E4 dunce homolog, Drosophila); Phosphodiesterase-4B, cAMP-specific (dunce (Drosophila)-homolog; phosphodiesteras	337624	wu:fj87g04	LG 6
AI601567	Dr.4485	Transcribed locus, weakly similar to XP_417294.1 PREDICTED: similar to NF-E1 [Gallus gallus]			Unknown [-]	fc08e08.x1 Zebrafish WashU MPIMG EST Danio rerio cDNA clone IMAGE:3720806 3' similar to contains element XBR repetitive element ;, mRNA sequence.	pir:A39794		PROTGI=106075; PROTID=pir:A39794; PCT=50.00; ALN=148	pir:B39794		PROTGI=109859; PROTID=pir:B39794; PCT=50.00; ALN=148	Hs.367725	GATA binding protein 2	Mm.272747	GATA binding protein 2
AI545040					Unknown [-]	fb73h10.x1 Zebrafish WashU MPIMG EST Danio rerio cDNA clone IMAGE:3717571 3', mRNA sequence.
BM005077	Dr.14052	Tryptophan hydroxylase 2 (tryptophan 5-monooxygenase)	tph2	monooxygenase activity||tryptophan 5-monooxygenase activity||iron ion binding||metabolism||cellular component unknown||aromatic amino acid family metabolism||amino acid binding||serotonin biosynthesis	Unknown [-]	fu64a07.x1 zebrafish adult brain Danio rerio cDNA clone 5334060 3' similar to SW:TR5H_XENLA Q92142 TRYPTOPHAN 5-MONOOXYGENASE ;, mRNA sequence.	pir:S10489		PROTGI=107989; PROTID=pir:S10489; PCT=68.00; ALN=449	pir:A34582		PROTGI=111217; PROTID=pir:A34582; PCT=64.76; ALN=454	Hs.376337	Tryptophan hydroxylase 2	Mm.31597	Tryptophan hydroxylase 2	407712	tryptophan hydroxylase 2 (tryptophan 5-monooxygenase)
BI885455	Dr.13272	Transcribed locus, weakly similar to XP_194980.4 similar to 1300013D18Rik protein [Mus musculus]			Unknown [-]	fo71e05.x1 zebrafish gridded kidney Danio rerio cDNA clone 4725585 3', mRNA sequence.	ref:NP_000766.2		PROTGI=18491008; PROTID=ref:NP_000766.2; PCT=59.42; ALN=69	sp:P11714		PROTGI=117247; PROTID=sp:P11714; PCT=60.56; ALN=71	Hs.371427	Cytochrome P450, family 2, subfamily R, polypeptide 1	Mm.108037	Cytochrome P450, family 2, subfamily r, polypeptide 1
BE017827	Dr.1280	CCAAT/enhancer binding protein (C/EBP), delta	cebpd	DNA binding||nucleus||regulation of transcription, DNA-dependent	Unknown [-]	fk85b02.x1 Zebrafish Research Genetics C32 fin Danio rerio cDNA 3' similar to TR:Q91295 Q91295 TRANSCRIPTION FACTOR RCC/EBP-2. ;, mRNA sequence.	sp:P49716		PROTGI=1705748; PROTID=sp:P49716; PCT=47.87; ALN=266	pir:B37279		PROTGI=109802; PROTID=pir:B37279; PCT=49.45; ALN=259	Hs.440829	CCAAT/enhancer binding protein (C/EBP), delta	Mm.347407||Mm.362646	CCAAT/enhancer binding protein (C/EBP), delta||Transcribed locus	140817	CCAAT/enhancer binding protein (C/EBP), delta	LG 24
AI722408	Dr.3738	Matrilin 4		transmembrane receptor activity||extracellular matrix structural constituent||calcium ion binding||collagen binding||extracellular matrix (sensu Metazoa)||blood coagulation||membrane||extracellular matrix organization and biogenesis	Unknown [-]	fc26h03.x1 Zebrafish WashU MPIMG EST Danio rerio cDNA clone IMAGE:3722549 3', mRNA sequence.	ref:NP_085072.1		PROTGI=13518039; PROTID=ref:NP_085072.1; PCT=44.64; ALN=795	sp:O08746		PROTGI=7387906; PROTID=sp:O08746; PCT=44.92; ALN=795	Hs.332708||Hs.519294	Fibulin 5||Fibrillin 2 (congenital contractural arachnodactyly)	Mm.20271	RIKEN cDNA D330023I04 gene	497348	matrilin 4
AI384944	Dr.27263	Wu:fb11f11	wu:fb11f11		Unknown [-]	fb11f11.x1 zebrafish fin day0 regeneration Danio rerio cDNA 3', mRNA sequence.											336486	wu:fb11f11	LG 12
BI875834	Dr.6501	Sb:cb825	sb:cb825	electron transporter activity||endoplasmic reticulum||electron transport||isomerase activity	Unknown [-]	fl63f10.y1 Sugano Kawakami zebrafish DRA Danio rerio cDNA clone 3818635 5' similar to SW:ER60_HUMAN P30101 PROBABLE PROTEIN DISULFIDE ISOMERASE ER-60 PRECURSOR ;, mRNA sequence.	prf:2201353A		PROTGI=1585552; PROTID=prf:2201353A; PCT=76.16; ALN=492	sp:P27773		PROTGI=130232; PROTID=sp:P27773; PCT=73.13; ALN=492	Hs.308709	Protein disulfide isomerase-associated 3	Mm.263177	Glucose regulated protein	378851	sb:cb825
AI721467	Dr.21548	Wu:fc28a09	wu:fc28a09		Unknown [-]	fc28a09.x1 Zebrafish WashU MPIMG EST Danio rerio cDNA clone IMAGE:3722680 3', mRNA sequence.	ref:NP_008994.1		PROTGI=5902154; PROTID=ref:NP_008994.1; PCT=42.16; ALN=188	ref:NP_061245.1		PROTGI=9055230; PROTID=ref:NP_061245.1; PCT=41.18; ALN=188	Hs.442657	TBC1 domain family, member 8 (with GRAM domain)	Mm.371607	TBC1 domain family, member 8	324415	wu:fc28a09
BI473122	Dr.12901	Transcribed locus, weakly similar to XP_484140.1 A kinase (PRKA) anchor protein 6 [Mus musculus]			Unknown [-]	fr92d05.x1 zebrafish adult brain Danio rerio cDNA clone 4968225 3', mRNA sequence.	sp:Q13023		PROTGI=13431309; PROTID=sp:Q13023; PCT=45.40; ALN=153				Hs.509083	A kinase (PRKA) anchor protein 6	Mm.310822	A kinase (PRKA) anchor protein 6
AW826908	Dr.24196	ELAV (embryonic lethal, abnormal vision, Drosophila)-like 1 (Hu antigen R)	elavl1	nuclear mRNA splicing, via spliceosome||nucleic acid binding||RNA binding||mRNA processing||ribonucleoprotein complex	Unknown [-]	fk54f03.y1 Zebrafish adult retina cDNA Danio rerio cDNA 5' similar to TR:Q9Z151 Q9Z151 CLASS I MHC-RESTRICTED T CELL ASSOCIATED MOLECULE. ;, mRNA sequence.	ref:NP_001410.1		PROTGI=4503551; PROTID=ref:NP_001410.1; PCT=84.97; ALN=324	sp:P70372		PROTGI=13124196; PROTID=sp:P70372; PCT=84.36; ALN=324	Hs.184492	ELAV (embryonic lethal, abnormal vision, Drosophila)-like 1 (Hu antigen R)	Mm.119162	ELAV (embryonic lethal, abnormal vision, Drosophila)-like 1 (Hu antigen R)	30736	ELAV (embryonic lethal, abnormal vision, Drosophila)-like 1 (Hu antigen R)	LG 2
AI617075	Dr.27037	Zgc:91947	zgc:91947	biological process unknown||calcium ion binding||cellular component unknown	Unknown [-]	zehn1044.seq.F Zebrafish Embryonic Heart cDNA Library Danio rerio cDNA 5', mRNA sequence.	sp:P20472		PROTGI=131100; PROTID=sp:P20472; PCT=57.01; ALN=107	pir:A37414		PROTGI=321277; PROTID=pir:A37414; PCT=58.88; ALN=107	Hs.295449	Parvalbumin	Mm.2766	Parvalbumin	337731	zgc:91947	LG 11
AI588091	Dr.2547	Wu:fb96a05	wu:fb96a05		Unknown [-]	fb96a05.x1 Zebrafish WashU MPIMG EST Danio rerio cDNA clone IMAGE:3719696 3', mRNA sequence.											323353	wu:fb96a05	LG 19
BI474862					Unknown [-]	fp53f02.x3 zebrafish gridded kidney Danio rerio cDNA clone 4760570 3', mRNA sequence.
BI880518	Dr.6471	Wu:fj47b06	wu:fj47b06		Unknown [-]	fm76a07.x1 Zebrafish adult retina cDNA Danio rerio cDNA clone 4201237 3', mRNA sequence.	sp:Q9NXW2		PROTGI=18203324; PROTID=sp:Q9NXW2; PCT=52.43; ALN=175	sp:Q9QYI4		PROTGI=18203395; PROTID=sp:Q9QYI4; PCT=57.76; ALN=161	Hs.512743	Hypothetical protein FLJ14281	Mm.256488	RIKEN cDNA 5730496F10 gene	336075	wu:fj47b06	LG 21
AW116516	Dr.39096	Si:dkey-6e12.6	wu:fi15f05		Unknown [-]	fi15f05.x1 Sugano Kawakami zebrafish DRA Danio rerio cDNA clone 2601249 3' similar to contains element LTR3 repetitive element ;, mRNA sequence.	ref:NP_006315.1		PROTGI=5453567; PROTID=ref:NP_006315.1; PCT=44.81; ALN=210	ref:NP_035931.1		PROTGI=6753412; PROTID=ref:NP_035931.1; PCT=44.88; ALN=201	Hs.461361	Craniofacial development protein 1	Mm.279437	Craniofacial development protein 1	327525	si:dkey-6e12.6	LG 18
AI878133	Dr.36068	Wu:fb30e01	wu:fb30e01		Unknown [-]	fc57h03.y1 Zebrafish WashU MPIMG EST Danio rerio cDNA clone IMAGE:3725525 5', mRNA sequence.											321699	wu:fb30e01	LG 5
BG305672					Unknown [-]	fm07g02.x1 Zebrafish adult retina cDNA Danio rerio cDNA clone 4145834 3', mRNA sequence.
AW116377	Dr.7935	Zgc:110365		biological process unknown||molecular function unknown||cellular component unknown	Unknown [-]	fi14h02.x1 Sugano Kawakami zebrafish DRA Danio rerio cDNA clone 2601171 3' similar to SW:MD6_MOUSE Q60584 MD6 PROTEIN. ;, mRNA sequence.	sp:Q9UKT8		PROTGI=12643893; PROTID=sp:Q9UKT8; PCT=81.73; ALN=207	pir:A56640		PROTGI=1085499; PROTID=pir:A56640; PCT=80.29; ALN=207	Hs.494985	F-box and WD-40 domain protein 2	Mm.4465||Mm.373263	F-box and WD-40 domain protein 2||Transcribed locus, weakly similar to XP_231162.2 PREDICTED: similar to F-box protein FWD2 [Rattus norvegicus]	553942	zgc:110365
AW116378	Dr.35528	Wu:fi14h03	wu:fi14h03		Unknown [-]	fi14h03.x1 Sugano Kawakami zebrafish DRA Danio rerio cDNA clone 2601173 3' similar to TR:Q15993 Q15993 RETINOBLASTOMA BINDING PROTEIN 1 ISOFORM III ;contains element MSR1 repetitive element ;, mRNA sequence.	pir:I58383		PROTGI=2136103; PROTID=pir:I58383; PCT=66; ALN=151				Hs.161000	AT rich interactive domain 4A (RBP1-like)	Mm.241601	AT rich interactive domain 4A (Rbp1 like)	327508	wu:fi14h03	LG 23
BM072612	Dr.43408	Transcribed locus, moderately similar to NP_446397.1 regulating synaptic membrane exocytosis 2 [Rattus norvegicus]			Unknown [-]	fv09c07.y1 zebrafish adult brain Danio rerio cDNA clone 5385996 5' similar to TR:O43413 O43413 HYPOTHETICAL 41.8 KD PROTEIN ;, mRNA sequence.	pir:T00332		PROTGI=7513018; PROTID=pir:T00332; PCT=37; ALN=156	sp:O35681		PROTGI=3024684; PROTID=sp:O35681; PCT=35; ALN=114	Hs.485729	Regulating synaptic membrane exocytosis 1	Mm.60061||Mm.328661	Regulating synaptic membrane exocytosis 1||Regulating synaptic membrane exocytosis 1
BI844956	Dr.14076	Transcribed locus, moderately similar to XP_519557.1 PREDICTED: similar to chromosome 7 open reading frame 19; H_NH0514P08.8; CAP-binding protein complex interacting protein 2 [Pan troglodytes]			Unknown [-]	fq17f10.x1 zebrafish adult brain Danio rerio cDNA clone 4831651 3', mRNA sequence.	ref:NP_116220.1		PROTGI=14249538; PROTID=ref:NP_116220.1; PCT=86.86; ALN=175				Hs.363308	Chromosome 7 open reading frame 19	Mm.308396	RIKEN cDNA A730041O15 gene
BI842416					Unknown [-]	fq83g03.y1 Zebrafish neuronal Danio rerio cDNA clone 4886957 5', mRNA sequence.
AW154623	Dr.35475	Wu:fi30c11	wu:fi30c11	GTP binding||intracellular protein transport||small GTPase mediated signal transduction||cellular component unknown||protein transport	Unknown [-]	fi30c11.x1 Sugano Kawakami zebrafish DRA Danio rerio cDNA clone 2639156 3', mRNA sequence.	pir:G34323		PROTGI=106190; PROTID=pir:G34323; PCT=71.22; ALN=204	ref:NP_077249.1		PROTGI=13195674; PROTID=ref:NP_077249.1; PCT=70.53; ALN=206	Hs.503222||Hs.535586||Hs.550550||Hs.552596	RAB6A, member RAS oncogene family||RAB6A, member RAS oncogene family||RAB6C, member RAS oncogene family||RAB6B, member RAS oncogene family	Mm.28650||Mm.335395||Mm.362634||Mm.371783	RAB6, member RAS oncogene family||RAB6B, member RAS oncogene family||Transcribed locus||Similar to Rab6 protein	406674	zgc:63637	LG 14
BM005084	Dr.14760	Cytoplasmic linker associated protein 2	zgc:77279	molecular function unknown||cellular component unknown	Unknown [-]	fu64b05.x1 zebrafish adult brain Danio rerio cDNA clone 5334104 3', mRNA sequence.	pir:T00386		PROTGI=7513045; PROTID=pir:T00386; PCT=72.80; ALN=1295				Hs.108614||Hs.469840	Cytoplasmic linker associated protein 2||Cytoplasmic linker associated protein 1	Mm.138740||Mm.222272	CLIP associating protein 1||CLIP associating protein 2	404604	cytoplasmic linker associated protein 2
BI878244	Dr.12683	Transcribed locus			Unknown [-]	fl74d09.x1 Sugano Kawakami zebrafish DRA Danio rerio cDNA clone 3819688 3', mRNA sequence.
BI887067	Dr.29729	Wu:fb78c10	wu:fb78c10		Unknown [-]	ZF637-1-001322 Zebrafish shield stage whole embryo cDNA library MPMGp637 Danio rerio cDNA clone MPMGp637_25G19;MPMGp637G1925 5', mRNA sequence.											322986	wu:fb78c10	LG 5
BI980890	Dr.46948	Transcribed locus			Unknown [-]	fu35h11.x1 zebrafish adult brain Danio rerio cDNA clone 5331693 3', mRNA sequence.	pir:I53013		PROTGI=2135534; PROTID=pir:I53013; PCT=82.61; ALN=46	ref:NP_032476.1		PROTGI=6680576; PROTID=ref:NP_032476.1; PCT=82.61; ALN=46
BI880524	Dr.28457	Zgc:65840	zgc:65840	biological process unknown||calmodulin binding||cellular component unknown	Unknown [-]	fm76b03.x1 Zebrafish adult retina cDNA Danio rerio cDNA clone 4201277 3', mRNA sequence.	sp:P49006		PROTGI=1346576; PROTID=sp:P49006; PCT=39.22; ALN=192	sp:P28667		PROTGI=114930; PROTID=sp:P28667; PCT=35.89; ALN=192	Hs.75061||Hs.552510	MARCKS-like 1||Transcribed locus, weakly similar to XP_215403.2 PREDICTED: similar to Myristoylated alanine-rich C-kinase substrate (MARCKS) (ACAMP-81) [Rattus norvegicus]	Mm.2769||Mm.350630	MARCKS-like protein||Similar to MARCKS-like protein; myristoylated alanine-rich C kinase substrate	406407	zgc:65840	LG 13
AW116523	Dr.5790	Wu:fb95h01	wu:fb95h01		Unknown [-]	fi15f12.x1 Sugano Kawakami zebrafish DRA Danio rerio cDNA clone 2601263 3', mRNA sequence.											323347	wu:fb95h01	LG 22
BI350696	Dr.42632	Zgc:112196		biological process unknown||DNA binding||nucleus||metal ion binding	Unknown [-]	fr36e01.y1 zebrafish adult brain Danio rerio cDNA clone 4955593 5' similar to TR:Q90881 Q90881 HOMEOBOX PROTEIN. ;, mRNA sequence.	sp:Q9NQ69		PROTGI=12643346; PROTID=sp:Q9NQ69; PCT=85; ALN=98	sp:Q9WUH2		PROTGI=8134549; PROTID=sp:Q9WUH2; PCT=84; ALN=98	Hs.442578||Hs.518931	LIM homeobox 9||LIM homeobox 9	Mm.250732	LIM homeobox protein 9	550405	zgc:112196
BI705544	Dr.30259	Proteasome (prosome, macropain) 26S subunit, non-ATPase, 11	psmd11	binding||cytosol||protein complex	Unknown [-]	fl52g05.x1 Sugano Kawakami zebrafish DRA Danio rerio cDNA clone 3817544 3', mRNA sequence.	pir:JC6524		PROTGI=7451898; PROTID=pir:JC6524; PCT=91.23; ALN=422				Hs.443379	Proteasome (prosome, macropain) 26S subunit, non-ATPase, 11	Mm.260539||Mm.315354	Proteasome (prosome, macropain) 26S subunit, non-ATPase, 11||Similar to proteasome 26S non-ATPase subunit 11	322265	proteasome (prosome, macropain) 26S subunit, non-ATPase, 11	LG 12
BI880388	Dr.12884	Transcribed locus			Unknown [-]	fm71d03.x1 Zebrafish adult retina cDNA Danio rerio cDNA clone 4200988 3', mRNA sequence.
BI325696	Dr.13574	POU domain, class 4, transcription factor 2	pou4f2	DNA binding||DNA binding||transcription factor activity||transcription factor activity||nucleus||regulation of transcription, DNA-dependent||brain development	Unknown [-]	fr42h01.x1 zebrafish adult brain Danio rerio cDNA clone 4956145 3', mRNA sequence.	pir:I38502		PROTGI=2135175; PROTID=pir:I38502; PCT=82.64; ALN=382	sp:Q63934		PROTGI=2495301; PROTID=sp:Q63934; PCT=82.68; ALN=382	Hs.266	POU domain, class 4, transcription factor 2	Mm.234261	POU domain, class 4, transcription factor 2	402816	POU domain, class 4, transcription factor 2
BM156016	Dr.46949	Transcribed locus			Unknown [-]	fv15e03.x2 zebrafish adult brain Danio rerio cDNA clone 5386828 3', mRNA sequence.	pir:T12552		PROTGI=7512896; PROTID=pir:T12552; PCT=71.43; ALN=28				Hs.535168	Similar to GalNAc transferase 10 isoform a; GalNAc transferase 10; polypeptide N-acetylgalactosaminyltransferase 10	Mm.370407	RIKEN cDNA 1700021K10 gene
AJ317957	Dr.14667	Crystallin, beta B1	crybb1		vision [0007601]	Danio rerio mRNA for crystallin B1 protein.	sp:P53674		PROTGI=1706116; PROTID=sp:P53674; PCT=59.04; ALN=231	ref:NP_076184.1		PROTGI=12963789; PROTID=ref:NP_076184.1; PCT=62.90; ALN=231	Hs.37135	Crystallin, beta B1	Mm.29488	Crystallin, beta B1	114418	crystallin, beta B1
U93466				DNA binding||transcription factor activity||receptor activity||nucleus||transcription||regulation of transcription, DNA-dependent||metal ion binding	Unknown [0000000]	Danio rerio ERR2 gene, partial cds., product = ERR2, location = <1..>81, protein_id = AAB68743.1, codon_start = 1, db_xref = GI:2351973, note = nuclear receptor C domain, name = CDS											30571	estrogen-related receptor 2
AF280090	Dr.10336	Dopachrome tautomerase	dct	structural molecule activity||metabolism||oxidoreductase activity	metabolism [0008152]	Danio rerio dopachrome tautomerase (dct) mRNA, complete cds.	pir:YRHUR2		PROTGI=2144386; PROTID=pir:YRHUR2; PCT=63.51; ALN=507	pir:S19243		PROTGI=111224; PROTID=pir:S19243; PCT=63.09; ALN=508	Hs.301865	Dopachrome tautomerase (dopachrome delta-isomerase, tyrosine-related protein 2)	Mm.19987	Dopachrome tautomerase	58074	dopachrome tautomerase	LG 9
BI885477	Dr.29661	Transcribed locus			Unknown [-]	fo71h06.x1 zebrafish gridded kidney Danio rerio cDNA clone 4725731 3', mRNA sequence.
BI326643	Dr.42907	Transcribed locus			Unknown [-]	fp50a09.y3 zebrafish gridded kidney Danio rerio cDNA clone 4759961 5', mRNA sequence.
BI476488	Dr.16940	Zgc:92772	zgc:92772	two-component signal transduction system (phosphorelay)||DNA binding||GTP binding||regulation of transcription, DNA-dependent||intracellular protein transport||small GTPase mediated signal transduction||cellular component unknown||protein transport	Unknown [-]	fq29d02.x3 zebrafish adult brain Danio rerio cDNA clone 4832691 3' similar to SW:R11B_HUMAN Q15907 RAS-RELATED PROTEIN RAB-11B ;, mRNA sequence.	pir:JC2487		PROTGI=1082426; PROTID=pir:JC2487; PCT=96.33; ALN=218	sp:P46638		PROTGI=1172815; PROTID=sp:P46638; PCT=95.87; ALN=218	Hs.433888	RAB11B, member RAS oncogene family	Mm.35727	RAB11B, member RAS oncogene family	436828	zgc:92772
AI883910	Dr.27566	Wu:fc46d12	wu:fc46d12		Unknown [-]	fc46d12.x1 Zebrafish WashU MPIMG EST Danio rerio cDNA clone IMAGE:3724439 3', mRNA sequence.											324879	wu:fc46d12	LG 14
BG985507	Dr.25770	ELAV (embryonic lethal, abnormal vision, Drosophila)-like 3 (Hu antigen C)	elavl3	nuclear mRNA splicing, via spliceosome||nucleic acid binding||RNA binding||mRNA processing||ribonucleoprotein complex	Unknown [-]	1248t7 NICHD Zebrafish normalized I Danio rerio cDNA clone 1248, mRNA sequence.	ref:NP_001411.1		PROTGI=4503553; PROTID=ref:NP_001411.1; PCT=85.79; ALN=345	sp:Q60900		PROTGI=3913870; PROTID=sp:Q60900; PCT=84.74; ALN=345	Hs.1701||Hs.213050	ELAV (embryonic lethal, abnormal vision, Drosophila)-like 3 (Hu antigen C)||ELAV (embryonic lethal, abnormal vision, Drosophila)-like 4 (Hu antigen D)	Mm.3970||Mm.276030	ELAV (embryonic lethal, abnormal vision, Drosophila)-like 4 (Hu antigen D)||RIKEN cDNA 2600009P04 gene	30732	ELAV (embryonic lethal, abnormal vision, Drosophila)-like 3 (Hu antigen C)	LG 3
AY036972	Dr.18267	Creatine kinase, muscle	ckm	kinase activity||transferase activity||transferase activity, transferring phosphorus-containing groups	energy pathways [0006091]	Danio rerio muscle-specific creatine kinase mRNA, complete cds.	pir:KIHUCM		PROTGI=1070479; PROTID=pir:KIHUCM; PCT=88.71; ALN=381	sp:P07310		PROTGI=125306; PROTID=sp:P07310; PCT=88.45; ALN=381	Hs.334347	Creatine kinase, muscle	Mm.2375	Creatine kinase, muscle	30095	creatine kinase, muscle	LG 5
AW116393	Dr.7683	Wu:fi15a11	wu:fi15a11		Unknown [-]	fi15a11.x1 Sugano Kawakami zebrafish DRA Danio rerio cDNA clone 2601212 3', mRNA sequence.											327511	wu:fi15a11	LG 10
AI601734	Dr.4377	Wu:fc03f04	wu:fc03f04		Unknown [-]	fc04a03.x1 Zebrafish WashU MPIMG EST Danio rerio cDNA clone IMAGE:3720364 3', mRNA sequence.											323581	wu:fc03f04	LG 18
AF006488	Dr.574	DeltaB	dlb	calcium ion binding||cell communication||Notch signaling pathway||development||membrane||integral to membrane	cell communication [0007154]	Danio rerio deltaB mRNA, complete cds.	sp:O00548		PROTGI=3121982; PROTID=sp:O00548; PCT=55.14; ALN=557	pir:I48324		PROTGI=2137258; PROTID=pir:I48324; PCT=53.43; ALN=569	Hs.224012	Jagged 1 (Alagille syndrome)	Mm.22398	Jagged 1	30141	deltaB	LG 5
AI957545	Dr.17965	Wu:fc17d03	wu:fc17d03		Unknown [-]	fc94d06.x1 Zebrafish WashU MPIMG EST Danio rerio cDNA clone IMAGE:3729035 3', mRNA sequence.	pir:T44500		PROTGI=11287305; PROTID=pir:T44500; PCT=39.72; ALN=212				Hs.113019	Fls485	Mm.122653||Mm.378500	RIKEN cDNA D630042P16 gene||Transcribed locus	324037	wu:fc17d03	LG 14
BI429706	Dr.16131	Zgc:112014		biological process unknown||molecular function unknown||cellular component unknown	Unknown [-]	fq51c09.x3 Zebrafish adult olfactory Danio rerio cDNA clone 4879481 3', mRNA sequence.	ref:NP_073572.2		PROTGI=15826852; PROTID=ref:NP_073572.2; PCT=48; ALN=98				Hs.200413	Transmembrane emp24 domain containing 8	Mm.374912	Transmembrane emp24 domain containing 8	553196	zgc:112014
BG306499	Dr.11184	Zgc:73126	zgc:73126	biological process unknown||calcium ion binding||cellular component unknown	Unknown [-]	fm56g07.x1 Zebrafish adult retina cDNA Danio rerio cDNA clone 4199605 3', mRNA sequence.	pir:S47565		PROTGI=1082249; PROTID=pir:S47565; PCT=95.85; ALN=193	sp:P35333		PROTGI=465419; PROTID=sp:P35333; PCT=95.85; ALN=193	Hs.288654||Hs.467696	Hippocalcin||Hippocalcin-like 1	Mm.20937||Mm.313619||Mm.326648||Mm.326878||Mm.331905||Mm.341295	Hippocalcin-like 1||CDNA, clone:Y2G0128P08, strand:plus, reference:ENSEMBL:Mouse-Transcript-ENST:ENSMUST00000052439, based on BLAT search||Similar to Visinin-like protein 3 (VILIP-3) (Neural visinin-like protein 3) (NVL-3) (NVP-3) (Hippocalcin-like protei	393696	zgc:73126
AI793961	Dr.13084	Wu:fc56f08	wu:fc56f08		Unknown [-]	fc56f08.x1 Zebrafish WashU MPIMG EST Danio rerio cDNA clone IMAGE:3725415 3' similar to SW:Y288_HUMAN P56524 HYPOTHETICAL PROTEIN KIAA0288 ;, mRNA sequence.	sp:P56524		PROTGI=11182425; PROTID=sp:P56524; PCT=84.97; ALN=187	sp:Q9Z2V6		PROTGI=10720029; PROTID=sp:Q9Z2V6; PCT=59.59; ALN=181	Hs.20516	Histone deacetylase 4	Mm.318567	Histone deacetylase 4	325153	wu:fc56f08	LG 9
AI477329	Dr.37185	BCL2/adenovirus E1B interacting protein 3-like, 2	wu:fc02h04	mitochondrial membrane||integral to membrane||positive regulation of apoptosis	Unknown [-]	fb52b03.x1 Zebrafish WashU MPIMG EST Danio rerio cDNA clone IMAGE:3715469 3', mRNA sequence.	ref:NP_004322.1		PROTGI=4757860; PROTID=ref:NP_004322.1; PCT=72.62; ALN=166	ref:NP_033891.1		PROTGI=6753200; PROTID=ref:NP_033891.1; PCT=71.43; ALN=166	Hs.131226	BCL2/adenovirus E1B 19kDa interacting protein 3-like	Mm.29820||Mm.350843||Mm.362031	BCL2/adenovirus E1B 19kDa-interacting protein 3-like||Transcribed locus, moderately similar to NP_004322.1 BCL2/adenovirus E1B 19kD-interacting protein 3-like; BCL2/adenovirus E1B 19-kd protein-interacting protein 3a; adenovirus E1B19k-binding protein B5	323563	BCL2/adenovirus E1B interacting protein 3-like, 2	LG 8
AI722430	Dr.35817	Wu:fc27b12	wu:fc27b12		Unknown [-]	fc27b12.x1 Zebrafish WashU MPIMG EST Danio rerio cDNA clone IMAGE:3722591 3', mRNA sequence.											324380	wu:fc27b12	LG 14
AF337035	Dr.12403	Roundabout homolog 2	robo2	rhodopsin-like receptor activity||G-protein coupled receptor protein signaling pathway||axon guidance||axon guidance||integral to membrane	cell adhesion [0007155]	Danio rerio roundabout2 (robo2) mRNA, complete cds.	ref:NP_002932.1		PROTGI=4506569; PROTID=ref:NP_002932.1; PCT=49.59; ALN=1470	pir:T30805		PROTGI=7513636; PROTID=pir:T30805; PCT=48.94; ALN=1484	Hs.13305||Hs.143754	Roundabout, axon guidance receptor, homolog 2 (Drosophila)||Homo sapiens, clone IMAGE:5744974, mRNA	Mm.171736	Roundabout homolog 2 (Drosophila)	60309	roundabout homolog 2	LG 15
AW281900	Dr.6487	Wu:fj59a01	wu:fj59a01		Unknown [-]	fj59a01.x1 zebrafish adult brain Danio rerio cDNA 3', mRNA sequence.	sp:Q9NQX3		PROTGI=13431554; PROTID=sp:Q9NQX3; PCT=88.05; ALN=225				Hs.208765	Gephyrin	Mm.341742	Gephyrin	336240	wu:fj59a01	LG 20
AW281904	Dr.7873	Sreb2	sreb2	rhodopsin-like receptor activity||signal transducer activity||receptor activity||G-protein coupled receptor activity||signal transduction||G-protein coupled receptor protein signaling pathway||integral to membrane	Unknown [-]	fj59a06.x1 zebrafish adult brain Danio rerio cDNA 3', mRNA sequence.	pir:T47131		PROTGI=11359871; PROTID=pir:T47131; PCT=93.80; ALN=371	sp:Q9NPD1		PROTGI=15214046; PROTID=sp:Q9NPD1; PCT=93.80; ALN=371	Hs.152009	G protein-coupled receptor 85	Mm.29615||Mm.167625	RIKEN cDNA 2610001J05 gene||G protein-coupled receptor 85	57927	sreb2
AW281908	Dr.6752	CDNA clone IMAGE:7227623			Unknown [-]	fj59b02.x1 zebrafish adult brain Danio rerio cDNA 3' similar to gb:M83363 CALCIUM-TRANSPORTING ATPASE PLASMA MEMBRANE, ISOFORM 4 (HUMAN);, mRNA sequence.	pir:I55491		PROTGI=2118235; PROTID=pir:I55491; PCT=75.99; ALN=346	sp:Q9R0K7		PROTGI=14285350; PROTID=sp:Q9R0K7; PCT=72.97; ALN=342	Hs.268942||Hs.343522||Hs.506276||Hs.533956||Hs.549427	ATPase, Ca++ transporting, plasma membrane 2||ATPase, Ca++ transporting, plasma membrane 4||ATPase, Ca++ transporting, plasma membrane 1||ATPase, Ca++ transporting, plasma membrane 3||Similar to Plasma membrane calcium-transporting ATPase 3 (PMCA3) (Plasm	Mm.166944||Mm.188617||Mm.210095||Mm.304908||Mm.321755	ATPase, Ca++ transporting, plasma membrane 1||ATPase, Ca++ transporting, plasma membrane 4||ATPase, Ca++ transporting, plasma membrane 3||Similar to plasma membrane calcium pump isoform 1b; PMCA1b||ATPase, Ca++ transporting, plasma membrane 2
AW281909	Dr.9146	Wu:fj59b03	wu:fj59b03		Unknown [-]	fj59b03.x1 zebrafish adult brain Danio rerio cDNA 3', mRNA sequence.											336246	wu:fj59b03
BI705704	Dr.31884	Si:ch211-257g8.2	si:ch211-257g8.2		Unknown [-]	fp24a10.x3 zebrafish gridded kidney Danio rerio cDNA clone 4743859 3', mRNA sequence.											321680	si:ch211-257g8.2	LG 20
BM095365	Dr.8025	Zgc:56324	zgc:56324	biological process unknown||cellular component unknown||kinase activity	Unknown [-]	fv33g12.x1 Sugano SJD adult male Danio rerio cDNA clone 5410390 3', mRNA sequence.	ref:NP_009160.1		PROTGI=6005826; PROTID=ref:NP_009160.1; PCT=52.76; ALN=365	ref:NP_112019.1		PROTGI=13559518; PROTID=ref:NP_112019.1; PCT=62.99; ALN=354	Hs.334639	Protein kinase C and casein kinase substrate in neurons 3	Mm.236650	Protein kinase C and casein kinase substrate in neurons 3	393964	zgc:56324
AW566981	Dr.28023	Wu:fk30a11	wu:fk30a11		Unknown [-]	fk30a11.x1 zebrafish fin day1 regeneration Danio rerio cDNA 3' similar to contains element MER21 repetitive element ;, mRNA sequence.											336929	wu:fk30a11	LG 8
AW344036	Dr.29115	TIA1 cytotoxic granule-associated RNA binding protein-like 1	tial1	nuclear mRNA splicing, via spliceosome||nucleic acid binding||mRNA processing	Unknown [-]	fi72g10.x1 Sugano Kawakami zebrafish DRA Danio rerio cDNA clone 2643234 3', mRNA sequence.	sp:Q01085		PROTGI=267131; PROTID=sp:Q01085; PCT=85.87; ALN=371	sp:P70318		PROTGI=2500589; PROTID=sp:P70318; PCT=81.38; ALN=371	Hs.501203||Hs.516075	TIA1 cytotoxic granule-associated RNA binding protein-like 1||TIA1 cytotoxic granule-associated RNA binding protein	Mm.242072||Mm.274425	Tial1 cytotoxic granule-associated RNA binding protein-like 1||Cytotoxic granule-associated RNA binding protein 1	394107	TIA1 cytotoxic granule-associated RNA binding protein-like 1
AW566983	Dr.9616	Wu:fj94h02	wu:fj94h02		Unknown [-]	fk30b02.x1 zebrafish fin day1 regeneration Danio rerio cDNA 3', mRNA sequence.											337681	wu:fj94h02	LG 17
AI959155	Dr.30157	Periostin, osteoblast specific factor	postn	cell adhesion||muscle attachment	Unknown [-]	fd07e02.y1 Zebrafish WashU MPIMG EST Danio rerio cDNA clone IMAGE:3730202 5' similar to TR:Q62009 Q62009 OSF-2 PRECURSOR. ;, mRNA sequence.	pir:S36110		PROTGI=480006; PROTID=pir:S36110; PCT=56.78; ALN=773	pir:S36109		PROTGI=480005; PROTID=pir:S36109; PCT=57.39; ALN=774	Hs.136348	Periostin, osteoblast specific factor	Mm.236067	Periostin, osteoblast specific factor	337176	periostin, osteoblast specific factor
BM156974	Dr.11708	Zgc:55580	zgc:55580	translation initiation factor activity||regulation of translational initiation||cellular component unknown	Unknown [-]	fv58g11.x1 Sugano SJD adult male Danio rerio cDNA clone 5412693 3' similar to TR:Q9WTT7 Q9WTT7 HYPOTHETICAL 48.0 KD PROTEIN. ;, mRNA sequence.	ref:NP_054757.1		PROTGI=7661744; PROTID=ref:NP_054757.1; PCT=84.41; ALN=417	ref:NP_080100.1		PROTGI=13385296; PROTID=ref:NP_080100.1; PCT=72.62; ALN=420	Hs.487635||Hs.529231	Basic leucine zipper and W2 domains 2||Similar to basic leucine zipper and W2 domains 1	Mm.288669||Mm.304479	Basic leucine zipper and W2 domains 2||Transcribed locus, moderately similar to NP_055485.2 basic leucine zipper and W2 domains 1; basic leucine-zipper protein BZAP45 [Homo sapiens]	393892	zgc:55580
BI983460	Dr.16817	Transcribed locus			Unknown [-]	ft72a01.x1 Gong zebrafish ovary Danio rerio cDNA clone 5158561 3', mRNA sequence.
BI896990	Dr.14645	Transcribed locus			Unknown [-]	fk49d02.x1 Zebrafish 15-19hr embryonic cDNA Danio rerio cDNA 3', mRNA sequence.
BE558113	Dr.903	Transcribed locus, weakly similar to XP_421890.1 PREDICTED: alpha-1 type VI collagen [Gallus gallus]			Unknown [-]	fl19f09.y1 Zebrafish Research Genetics C32 fin Danio rerio cDNA 5', mRNA sequence.	sp:P12109		PROTGI=13878903; PROTID=sp:P12109; PCT=40.66; ALN=169	pir:S34839		PROTGI=479598; PROTID=pir:S34839; PCT=42.37; ALN=166	Hs.474053||Hs.551351	Collagen, type VI, alpha 1||Transcribed locus	Mm.2509	Procollagen, type VI, alpha 1
BM154293					Unknown [-]	fv83c12.y1 Zebrafish SJD adult male II Danio rerio cDNA clone 5543806 5', mRNA sequence.
BI886435	Dr.10804	Zgc:63849	zgc:63849		Unknown [-]	ZF637-1-000690 Zebrafish shield stage whole embryo cDNA library MPMGp637 Danio rerio cDNA clone MPMGp637_12L24;MPMGp637L2412 5', mRNA sequence.	ref:NP_061154.1		PROTGI=8923720; PROTID=ref:NP_061154.1; PCT=94.20; ALN=224				Hs.28249	KIAA1166	Mm.336158	CDNA sequence AK129302	323487	zgc:63849	LG 12
BI876813	Dr.44214	Transcribed locus			Unknown [-]	fl76h04.y1 Sugano Kawakami zebrafish DRA Danio rerio cDNA clone 3819894 5', mRNA sequence.
BI887098	Dr.1496	APG3 autophagy 3-like	zgc:64156	molecular function unknown||ubiquitin cycle||transport||autophagy||cellular component unknown||protein transport	Unknown [-]	ZF637-1-001353 Zebrafish shield stage whole embryo cDNA library MPMGp637 Danio rerio cDNA clone MPMGp637_25B22;MPMGp637B2225 5', mRNA sequence.	pir:T46276		PROTGI=11282402; PROTID=pir:T46276; PCT=83.60; ALN=317	ref:NP_080678.1		PROTGI=13385890; PROTID=ref:NP_080678.1; PCT=83.60; ALN=317	Hs.477126	APG3 autophagy 3-like (S. cerevisiae)	Mm.41775	APG3 autophagy 3-like (S. cerevisiae)	336632	APG3 autophagy 3-like	LG 11
BI473302					Unknown [-]	fp42b06.y3 zebrafish gridded kidney Danio rerio cDNA clone 4759235 5', mRNA sequence.
BM185181	Dr.8724	Ubiquitin carboxyl-terminal esterase L1 (ubiquitin thiolesterase)	uchl1	ubiquitin thiolesterase activity||intracellular||ubiquitin-dependent protein catabolism||hydrolase activity	Unknown [-]	fv43h04.x1 Sugano SJD adult male Danio rerio cDNA clone 5411550 3' similar to SW:UBL1_HUMAN P09936 UBIQUITIN CARBOXYL-TERMINAL HYDROLASE ISOZYME L1 ;, mRNA sequence.	sp:P09936		PROTGI=136681; PROTID=sp:P09936; PCT=66.52; ALN=218	sp:Q9R0P9		PROTGI=18203410; PROTID=sp:Q9R0P9; PCT=65.62; ALN=218	Hs.518731	Ubiquitin carboxyl-terminal esterase L1 (ubiquitin thiolesterase)	Mm.29807||Mm.370005	Ubiquitin carboxy-terminal hydrolase L1||Transcribed locus, strongly similar to NP_004172.2 ubiquitin carboxyl-terminal esterase L1 (ubiquitin thiolesterase); Ubiquitin C-terminal esterase L1 [Homo sapiens]	325119	ubiquitin carboxyl-terminal esterase L1 (ubiquitin thiolesterase)	LG 1
AW419552	Dr.22951	Wu:fj63a10	wu:fj63a10		Unknown [-]	fj63a10.x1 zebrafish adult brain Danio rerio cDNA 3' similar to contains element MER18 repetitive element ;, mRNA sequence.											336313	wu:fj63a10	LG 12
BM035348	Dr.27155	Vesicle-associated membrane protein 2	vamp2	integral to membrane||vesicle-mediated transport	Unknown [-]	fu41h09.y3 zebrafish adult brain Danio rerio cDNA clone 5332097 5', mRNA sequence.	pir:B38315		PROTGI=107752; PROTID=pir:B38315; PCT=89.09; ALN=109	sp:Q64357		PROTGI=2501081; PROTID=sp:Q64357; PCT=89.09; ALN=109	Hs.20021||Hs.25348	Vesicle-associated membrane protein 1 (synaptobrevin 1)||Vesicle-associated membrane protein 2 (synaptobrevin 2)	Mm.28643||Mm.32321	Vesicle-associated membrane protein 2||Vesicle-associated membrane protein 1	336281	vesicle-associated membrane protein 2	LG 10
BM182782	Dr.6819	Zgc:63722	zgc:63722	catalytic activity||glycolysis||metabolism||cellular component unknown||intramolecular transferase activity, phosphotransferases	Unknown [-]	fv61g05.y1 Sugano SJD adult male Danio rerio cDNA clone 5413064 5' similar to contains element MER37 repetitive element ;, mRNA sequence.	sp:P18669		PROTGI=130348; PROTID=sp:P18669; PCT=90.16; ALN=254	ref:NP_075907.1		PROTGI=12963669; PROTID=ref:NP_075907.1; PCT=87.40; ALN=254	Hs.413238||Hs.510743	Phosphoglycerate mutase 2 (muscle)||Transcribed locus, strongly similar to XP_498188.1 PREDICTED: phosphoglycerate mutase 2 (muscle) [Homo sapiens]	Mm.219627	Phosphoglycerate mutase 2	327165	zgc:63722	LG 1
BG304112					Unknown [-]	fl30e07.x1 Sugano Kawakami zebrafish DRA Danio rerio cDNA clone 3815508 3', mRNA sequence.
AI667668	Dr.8491	Wu:fb58h05	wu:fb58h05		Unknown [-]	fd14h10.x1 Sugano Kawakami zebrafish DRA Danio rerio cDNA clone 2351587 3' similar to TR:Q14520 Q14520 HGF ACTIVATOR LIKE PROTEIN. ;, mRNA sequence.	pir:JC4795		PROTGI=2135412; PROTID=pir:JC4795; PCT=51.25; ALN=236	pir:JC5878		PROTGI=7435631; PROTID=pir:JC5878; PCT=53.75; ALN=236	Hs.502564||Hs.533717||Hs.549056	Notch homolog 2 (Drosophila) N-terminal like||Delta-like 1 homolog (Drosophila)||Notch homolog 2 (Drosophila)	Mm.254017	Notch gene homolog 2 (Drosophila)	322357	wu:fb58h05
AW203026	Dr.7757	Zgc:56251	zgc:56251	cellular component unknown	Unknown [-]	fj05f06.x1 Zebrafish adult olfactory Danio rerio cDNA 3' similar to WP:M04G12.1B CE21079 ;, mRNA sequence.	pir:T12543		PROTGI=7512658; PROTID=pir:T12543; PCT=47.60; ALN=244				Hs.179260||Hs.551489	Chromosome 14 open reading frame 4||Transcribed locus, strongly similar to NP_665835.1 RIKEN cDNA 6430527G18; polyglutamine-containing protein [Mus musculus]	Mm.248358||Mm.362132	RIKEN cDNA 6430527G18 gene||Transcribed locus	335866	zgc:56251	LG 13
BG304114	Dr.94	Microtubule-associated protein, RP/EB family, member 1	mapre1	microtubule binding	Unknown [-]	fl30e09.x1 Sugano Kawakami zebrafish DRA Danio rerio cDNA clone 3815512 3', mRNA sequence.	pir:I52726		PROTGI=2135057; PROTID=pir:I52726; PCT=75.75; ALN=258	ref:NP_031922.1		PROTGI=7106301; PROTID=ref:NP_031922.1; PCT=76.12; ALN=258	Hs.472437||Hs.532824	Microtubule-associated protein, RP/EB family, member 1||Microtubule-associated protein, RP/EB family, member 2	Mm.132237||Mm.143877||Mm.359604	Microtubule-associated protein, RP/EB family, member 2||Microtubule-associated protein, RP/EB family, member 1||Similar to Mapre1 protein	334728	microtubule-associated protein, RP/EB family, member 1	LG 23
AW344047	Dr.38035	Wu:fi73a01	wu:fi73a01		Unknown [-]	fi73a01.x1 Sugano Kawakami zebrafish DRA Danio rerio cDNA clone 2643240 3', mRNA sequence.											334456	wu:fi73a01	LG 15
BI473169	Dr.16378	Transcribed locus			Unknown [-]	fr93a07.x1 zebrafish adult brain Danio rerio cDNA clone 4968108 3' similar to contains element LTR3 repetitive element ;, mRNA sequence.
BM156045	Dr.46105	Transcribed locus			Unknown [-]	fv15h08.x2 zebrafish adult brain Danio rerio cDNA clone 5386982 3', mRNA sequence.
BG305857	Dr.40140	Transcribed locus			Unknown [-]	fm13a06.x1 Zebrafish adult retina cDNA Danio rerio cDNA clone 4145962 3', mRNA sequence.
AW422636	Dr.28001	Transcribed locus			Unknown [-]	fi44h05.y1 Sugano Kawakami zebrafish DRA Danio rerio cDNA clone 2640537 5' similar to contains element MER33 repetitive element ;, mRNA sequence.
AW077018	Dr.27744	Transcribed locus, moderately similar to NP_058986.1 ATPase, Ca++ transporting, cardiac muscle, slow twitch 2 [Rattus norvegicus]			Unknown [-]	fj33g12.x1 zebrafish adult brain Danio rerio cDNA 3' similar to TR:P79426 P79426 SERCA2B ISOFORM ;, mRNA sequence.	ref:NP_001672.1		PROTGI=4502285; PROTID=ref:NP_001672.1; PCT=77.78; ALN=252	sp:O55143		PROTGI=12643614; PROTID=sp:O55143; PCT=79.18; ALN=245	Hs.183075||Hs.506759	ATPase, Ca++ transporting, cardiac muscle, fast twitch 1||ATPase, Ca++ transporting, cardiac muscle, slow twitch 2	Mm.35134||Mm.227583	ATPase, Ca++ transporting, cardiac muscle, fast twitch 1||ATPase, Ca++ transporting, cardiac muscle, slow twitch 2
BI845795	Dr.14108	Transcribed locus			Unknown [-]	fs97h02.x1 Zebrafish neuronal Danio rerio cDNA clone 5077851 3', mRNA sequence.
BI877620	Dr.32191	Zgc:55468	zgc:55468	biological process unknown||catalytic activity||cellular component unknown||hydrolase activity	Unknown [-]	fl62e02.x1 Sugano Kawakami zebrafish DRA Danio rerio cDNA clone 3818570 3', mRNA sequence.	ref:NP_057098.1		PROTGI=7705781; PROTID=ref:NP_057098.1; PCT=75.79; ALN=284				Hs.465542||Hs.474313||Hs.546496||Hs.548072	Chromosome 19 open reading frame 27||Transcribed locus, moderately similar to XP_039721.4 PREDICTED: similar to C19orf27 protein [Homo sapiens]||Hypothetical gene LOC150207||Transcribed locus, strongly similar to XP_512244.1 PREDICTED: similar to C19orf27	Mm.23914||Mm.29802	RIKEN cDNA 2210412D01 gene||DNA segment, Chr 10, Brigham &amp; Women&apos;s Genetics 1364 expressed	393126	zgc:55468
AF293369	Dr.4686	ATPase, Na+/K+ transporting, beta 3b polypeptide	atp1b3b	sodium:potassium-exchanging ATPase activity||potassium ion transport||sodium ion transport||membrane	potassium transport [0006813]	Danio rerio Na,K-ATPase beta subunit isoform 3b (atp1b3b) mRNA, complete cds.	sp:P54709		PROTGI=1703470; PROTID=sp:P54709; PCT=51.81; ALN=272	sp:P14231		PROTGI=1352004; PROTID=sp:P14231; PCT=48.43; ALN=272	Hs.477789	ATPase, Na+/K+ transporting, beta 3 polypeptide	Mm.424	ATPase, Na+/K+ transporting, beta 3 polypeptide	64272	ATPase, Na+/K+ transporting, beta 3b polypeptide	LG 15
AI957568					Unknown [-]	fc94h08.x1 Zebrafish WashU MPIMG EST Danio rerio cDNA clone IMAGE:3729087 3', mRNA sequence.
AW420895					Unknown [-]	fj88e11.x1 zebrafish gridded kidney Danio rerio cDNA 3', mRNA sequence.
BI880703					Unknown [-]	fm78d09.x1 Zebrafish adult retina cDNA Danio rerio cDNA clone 4201409 3', mRNA sequence.
AI721655	Dr.34613	Meningioma expressed antigen 5 (hyaluronidase)	mgea5		Unknown [-]	fc30f03.x1 Zebrafish WashU MPIMG EST Danio rerio cDNA clone IMAGE:3722909 3', mRNA sequence.	ref:NP_036347.1		PROTGI=11024698; PROTID=ref:NP_036347.1; PCT=87.87; ALN=239	ref:NP_076288.1		PROTGI=15011884; PROTID=ref:NP_076288.1; PCT=87.87; ALN=239	Hs.500842	Meningioma expressed antigen 5 (hyaluronidase)	Mm.122725	Meningioma expressed antigen 5 (hyaluronidase)	324487	meningioma expressed antigen 5 (hyaluronidase)	LG 13
BI709863	Dr.15820	Transcribed locus, weakly similar to XP_542682.1 PREDICTED: similar to cystatin F [Canis familiaris]			Unknown [-]	ft50b03.y1 Gong zebrafish ovary Danio rerio cDNA clone 5153981 5' similar to SW:CYTF_MOUSE O89098 CYSTATIN F PRECURSOR ;, mRNA sequence.	ref:NP_003641.1		PROTGI=4503115; PROTID=ref:NP_003641.1; PCT=44; ALN=110	ref:NP_034107.1		PROTGI=6753544; PROTID=ref:NP_034107.1; PCT=44; ALN=111	Hs.143212	Cystatin F (leukocystatin)	Mm.12965	Cystatin F (leukocystatin)
AW281926	Dr.7874	Wu:fj59c10	wu:fj59c10		Unknown [-]	fj59c10.x1 zebrafish adult brain Danio rerio cDNA 3', mRNA sequence.											336248	wu:fj59c10	LG 2
BI563129	Dr.12564	Transcribed locus			Unknown [-]	fr88h01.y1 zebrafish adult brain Danio rerio cDNA clone 4968025 5', mRNA sequence.
AJ245962	Dr.8172	Pre-B-cell leukemia transcription factor 1a	pbx1a	DNA binding||transcription factor activity||nucleus||regulation of transcription, DNA-dependent||regulation of transcription	anterior compartment specification [0007387]	Danio rerio mRNA for Pbx1a homeodomain protein (pbx1a gene).	ref:NP_002576.1		PROTGI=4505623; PROTID=ref:NP_002576.1; PCT=92.28; ALN=336	pir:A54863		PROTGI=2137386; PROTID=pir:A54863; PCT=92.51; ALN=346	Hs.428027||Hs.493096	Pre-B-cell leukemia transcription factor 3||Pre-B-cell leukemia transcription factor 1	Mm.43358||Mm.239941	Pre B-cell leukemia transcription factor 1||RIKEN cDNA B930068K11 gene	58138	pre-B-cell leukemia transcription factor 1a	LG 2
AW280046	Dr.7415	Wu:fj43c12	wu:fj43c12		Unknown [-]	fj48f09.x1 zebrafish adult brain Danio rerio cDNA 3', mRNA sequence.	pir:T00072		PROTGI=7452073; PROTID=pir:T00072; PCT=69.57; ALN=114				Hs.271014	KIAA0528 gene product	Mm.130260||Mm.246471	RIKEN cDNA 5730419I09 gene||Transcribed locus, moderately similar to XP_576460.1 PREDICTED: similar to hypothetical protein PB402898.00.0 [Rattus norvegicus]	336016	wu:fj43c12	LG 18
AW419567	Dr.22952	Wu:fj63c06	wu:fj63c06		Unknown [-]	fj63c06.x1 zebrafish adult brain Danio rerio cDNA 3', mRNA sequence.											336317	wu:fj63c06	LG 5
BI705584	Dr.12338	Wu:fi28f11	wu:fi28f11		Unknown [-]	fl53c02.x1 Sugano Kawakami zebrafish DRA Danio rerio cDNA clone 3817347 3', mRNA sequence.							Hs.527982	Hypothetical protein BC017947	Mm.270527	CDNA sequence BC053749	334054	wu:fi28f11	LG 15
BM005415	Dr.29006	Guanine nucleotide binding protein (G protein), gamma 3	gng3	signal transducer activity||heterotrimeric G-protein complex||G-protein coupled receptor protein signaling pathway	Unknown [-]	fq88g11.x3 Zebrafish neuronal Danio rerio cDNA clone 4887380 3', mRNA sequence.	ref:NP_036334.1		PROTGI=6912394; PROTID=ref:NP_036334.1; PCT=93.33; ALN=75	pir:JC4340		PROTGI=1363968; PROTID=pir:JC4340; PCT=93.33; ALN=75	Hs.179915	Guanine nucleotide binding protein (G protein), gamma 3	Mm.329700	Guanine nucleotide binding protein (G protein), gamma 3 subunit	114462	guanine nucleotide binding protein (G protein), gamma 3	LG 21
BI705585	Dr.1544	Zgc:66329	zgc:66329	catalytic activity||amino acid metabolism||cellular component unknown||transaminase activity||biosynthesis||transferase activity, transferring nitrogenous groups	Unknown [-]	fl53c03.x1 Sugano Kawakami zebrafish DRA Danio rerio cDNA clone 3817349 3', mRNA sequence.	sp:P00505		PROTGI=112983; PROTID=sp:P00505; PCT=79.07; ALN=428	sp:P05202		PROTGI=112984; PROTID=sp:P05202; PCT=79.53; ALN=428	Hs.460929	Glutamic-oxaloacetic transaminase 2, mitochondrial (aspartate aminotransferase 2)	Mm.230169||Mm.332776||Mm.377967	Glutamate oxaloacetate transaminase 2, mitochondrial||Transcribed locus, strongly similar to XP_523381.1 PREDICTED: hypothetical protein XP_523381 [Pan troglodytes]||Similar to Aspartate aminotransferase, mitochondrial precursor (Transaminase A) (Glutamat	406688	zgc:66329
BG305869	Dr.11180	Transcribed locus			Unknown [-]	fm13c04.x1 Zebrafish adult retina cDNA Danio rerio cDNA clone 4146054 3', mRNA sequence.
U67842	Dr.128	Distal-less homeobox gene 1a	dlx1a	DNA binding||transcription factor activity||nucleus||regulation of transcription, DNA-dependent||development||regulation of transcription	transcription regulation [0006355]	Danio rerio dlx1 mRNA, complete cds.	sp:P56179		PROTGI=12644330; PROTID=sp:P56179; PCT=65.92; ALN=176	sp:Q64317		PROTGI=2495275; PROTID=sp:Q64317; PCT=77.65; ALN=252	Hs.407015	Distal-less homeo box 1	Mm.4543	Distal-less homeobox 1	30568	distal-less homeobox gene 1a	LG 9
BI886452					Unknown [-]	ZF637-1-000707 Zebrafish shield stage whole embryo cDNA library MPMGp637 Danio rerio cDNA clone MPMGp637_16O1;MPMGp637O0116 5', mRNA sequence.
BE202180					Unknown [-]	fl07g08.x1 Zebrafish Research Genetics C32 fin Danio rerio cDNA 3', mRNA sequence.
BI885653	Dr.10261	Zgc:85717	zgc:85717	biological process unknown||calmodulin binding||cellular component unknown	Unknown [-]	fn10a06.y1 Zebrafish WashU MPIMG EST Danio rerio cDNA clone 4489642 5', mRNA sequence.	sp:P49006		PROTGI=1346576; PROTID=sp:P49006; PCT=46.48; ALN=207	sp:P28667		PROTGI=114930; PROTID=sp:P28667; PCT=44.50; ALN=207	Hs.75061||Hs.552510	MARCKS-like 1||Transcribed locus, weakly similar to XP_215403.2 PREDICTED: similar to Myristoylated alanine-rich C-kinase substrate (MARCKS) (ACAMP-81) [Rattus norvegicus]	Mm.2769||Mm.350630	MARCKS-like protein||Similar to MARCKS-like protein; myristoylated alanine-rich C kinase substrate	406504	zgc:85717	LG 19
BI983485	Dr.16821	Transcribed locus			Unknown [-]	ft72c03.x1 Gong zebrafish ovary Danio rerio cDNA clone 5158661 3', mRNA sequence.
BI428793	Dr.16347	Transcribed locus			Unknown [-]	fr74f06.x1 zebrafish adult brain Danio rerio cDNA clone 4966427 3', mRNA sequence.
BI840864					Unknown [-]	fq39g02.x1 zebrafish adult brain Danio rerio cDNA clone 4833963 3', mRNA sequence.
BI672466	Dr.38703	Wu:fz74f10			Unknown [-]	ft40f04.x1 Gong zebrafish testis Danio rerio cDNA clone 5153047 3', mRNA sequence.											503822	wu:fz74f10
BI882313	Dr.34756	Wu:fm91f06	wu:fm91f06		Unknown [-]	fm91f06.x1 Zebrafish Research Genetics C32 fin Danio rerio cDNA clone 4468354 3' similar to SW:CA12_CHICK P02460 COLLAGEN ALPHA 1(II) CHAIN PRECURSOR ;, mRNA sequence.	pir:CGHU6C		PROTGI=1070602; PROTID=pir:CGHU6C; PCT=76.16; ALN=172	pir:B41182		PROTGI=109679; PROTID=pir:B41182; PCT=76.16; ALN=172	Hs.97540||Hs.126691||Hs.147835||Hs.408182||Hs.470573||Hs.525217||Hs.532675||Hs.534875||Hs.534931||Hs.551580	Hypothetical gene supported by BC032913; BC048425||Transcribed locus, weakly similar to NP_997360.1 FLJ27365 protein [Homo sapiens]||Similar to putative protein (2F299)||Collagen, type II, alpha 1 (primary osteoarthritis, spondyloepiphyseal dysplasia, con	Mm.2423||Mm.355124	Procollagen, type II, alpha 1||Transcribed locus	386939	wu:fm91f06	LG 11
BI840867	Dr.16942	Transcribed locus			Unknown [-]	fq39g05.x1 zebrafish adult brain Danio rerio cDNA clone 4833969 3', mRNA sequence.
BI880711	Dr.12928	Transcribed locus			Unknown [-]	fm78e07.x1 Zebrafish adult retina cDNA Danio rerio cDNA clone 4201453 3', mRNA sequence.
AI641475					Unknown [-]	fc16b07.x1 Zebrafish WashU MPIMG EST Danio rerio cDNA clone IMAGE:3721525 3' similar to contains element MSR1 repetitive element ;, mRNA sequence.
BG308271	Dr.29085	Zgc:73061	zgc:73061	GTP binding||intracellular protein transport||small GTPase mediated signal transduction||cellular component unknown||protein transport	Unknown [-]	fm59c07.y1 Zebrafish adult retina cDNA Danio rerio cDNA clone 4199796 5' similar to TR:Q14964 Q14964 RAB-RELATED GTP-BINDING PROTEIN ;, mRNA sequence.	pir:B34323		PROTGI=106185; PROTID=pir:B34323; PCT=47.87; ALN=188	ref:NP_067493.1		PROTGI=10946940; PROTID=ref:NP_067493.1; PCT=47.87; ALN=188	Hs.24970||Hs.354906	RAB39B, member RAS oncogene family||RAB39, member RAS oncogene family	Mm.45148||Mm.290285	RAB39B, member RAS oncogene family||RAB39, member RAS oncogene family	406315	zgc:73061	LG 19
BM036166	Dr.32103	Zgc:92866	zgc:92866	biological process unknown||molecular function unknown||cellular component unknown	Unknown [-]	fu16f12.y1 Campbell zebrafish ovary Danio rerio cDNA clone 5305510 5' similar to TR:Q9V754 Q9V754 CG10153 PROTEIN. ;, mRNA sequence.							Hs.432413	Trafficking protein particle complex 5	Mm.29090	Trafficking protein particle complex 5	436755	zgc:92866
AW419571	Dr.22954	Wu:fj63c11	wu:fj63c11		Unknown [-]	fj63c11.x1 zebrafish adult brain Danio rerio cDNA 3', mRNA sequence.	pir:T46395		PROTGI=11360052; PROTID=pir:T46395; PCT=51.32; ALN=71				Hs.11067	Chromosome 17 open reading frame 28	Mm.205707	RIKEN cDNA C630004H02 gene	336319	wu:fj63c11	LG 3
AI816701	Dr.13465	Engulfment and cell motility 1 (ced-12 homolog, C. elegans)	zgc:85612	molecular function unknown||cytoskeleton||phagocytosis||apoptosis	Unknown [-]	D027413 Zebrafish Kidney cDNA random primed, RZPD library no: 576 Danio rerio cDNA clone RZPD clone CHBOp576I15285Q3, mRNA sequence.	ref:NP_055615.8		PROTGI=18765700; PROTID=ref:NP_055615.8; PCT=89.41; ALN=726	ref:NP_525027.1		PROTGI=17933766; PROTID=ref:NP_525027.1; PCT=89.27; ALN=726	Hs.304578	Engulfment and cell motility 1 (ced-12 homolog, C. elegans)	Mm.342392	Engulfment and cell motility 1, ced-12 homolog (C. elegans)	406364	engulfment and cell motility 1 (ced-12 homolog, C. elegans)
AW116717	Dr.7839	Wu:fc18a05	wu:fc18a05		Unknown [-]	fi19a08.x1 Sugano Kawakami zebrafish DRA Danio rerio cDNA clone 2601590 3', mRNA sequence.	pir:B46619		PROTGI=422769; PROTID=pir:B46619; PCT=89.71; ALN=68	pir:A45025		PROTGI=346658; PROTID=pir:A45025; PCT=92.65; ALN=68	Hs.351887	Calcium/calmodulin-dependent protein kinase (CaM kinase) II beta	Mm.4857	Calcium/calmodulin-dependent protein kinase II, beta	324076	wu:fc18a05
AI816702	Dr.26397	Transcribed locus			Unknown [-]	D0273125 Zebrafish Kidney cDNA random primed, RZPD library no: 576 Danio rerio cDNA clone RZPD clone CHBOp576M0422Q3, mRNA sequence.
AW826969					Unknown [-]	fk55e03.y1 Zebrafish adult retina cDNA Danio rerio cDNA 5', mRNA sequence.
BG305873	Dr.39206	Zgc:112318		biological process unknown||molecular function unknown||cellular component unknown	Unknown [-]	fm13c08.x1 Zebrafish adult retina cDNA Danio rerio cDNA clone 4146062 3' similar to SW:AOPP_MOUSE P99029 PUTATIVE PEROXISOMAL ANTIOXIDANT ENZYME ;, mRNA sequence.	ref:NP_036226.1		PROTGI=6912238; PROTID=ref:NP_036226.1; PCT=57.14; ALN=175	ref:NP_036151.1		PROTGI=6755114; PROTID=ref:NP_036151.1; PCT=59.43; ALN=175	Hs.502823||Hs.543089	Peroxiredoxin 5||Transcribed locus, strongly similar to NP_036151.1 peroxiredoxin 5 precursor; peroxiredoxin 6; peroxiredoxin V; peroxisomal membrane protein 20 [Mus musculus]	Mm.279782	Peroxiredoxin 5	554105	zgc:112318
AI601770	Dr.21376	Wu:fc11e07	wu:fc11e07		Unknown [-]	fc11e07.x1 Zebrafish WashU MPIMG EST Danio rerio cDNA clone IMAGE:3721092 3', mRNA sequence.											323843	wu:fc11e07	LG 23
AI558350	Dr.42567	Transcribed locus			Unknown [-]	fb72a09.y1 Zebrafish WashU MPIMG EST Danio rerio cDNA clone IMAGE:3717400 5', mRNA sequence.
BI705594	Dr.31050	Zgc:55792	zgc:55792	molecular function unknown	Unknown [-]	fl53d04.x1 Sugano Kawakami zebrafish DRA Danio rerio cDNA clone 3817399 3', mRNA sequence.	sp:P98155		PROTGI=1730111; PROTID=sp:P98155; PCT=69.13; ALN=488	sp:P98156		PROTGI=1730112; PROTID=sp:P98156; PCT=68.74; ALN=488	Hs.545895	Transcribed locus, weakly similar to XP_533538.1 PREDICTED: similar to very low density lipoprotein receptor [Canis familiaris]	Mm.4141||Mm.329790	Very low density lipoprotein receptor||Transcribed locus, weakly similar to NP_037287.1 very low density lipoprotein receptor [Rattus norvegicus]	393897	zgc:55792
BG738534	Dr.28459	Glycoprotein M6Aa	gpm6aa		Unknown [-]	fp59g07.y1 Zebrafish adult retina cDNA Danio rerio cDNA clone 4786380 5', mRNA sequence.	ref:NP_005268.1		PROTGI=14149619; PROTID=ref:NP_005268.1; PCT=85.25; ALN=278	sp:P35802		PROTGI=547881; PROTID=sp:P35802; PCT=85.25; ALN=278	Hs.75819	Glycoprotein M6A	Mm.241700	Glycoprotein m6a	368223	glycoprotein M6Aa	LG 14
BI672617					Unknown [-]	ft42d11.y1 Gong zebrafish ovary Danio rerio cDNA clone 5153325 5', mRNA sequence.
AI384212	Dr.35206	Wu:fb13a10	wu:fb13a10		Unknown [-]	fb13a10.x1 zebrafish fin day0 regeneration Danio rerio cDNA 3', mRNA sequence.											336537	wu:fb13a10	LG 2
BI983493	Dr.16823	Transcribed locus			Unknown [-]	ft72d01.x1 Gong zebrafish ovary Danio rerio cDNA clone 5158705 3', mRNA sequence.
BI840873	Dr.13837	Transcribed locus, weakly similar to XP_425978.1 PREDICTED: similar to CG11212-PA [Gallus gallus]			Unknown [-]	fq39h01.x1 zebrafish adult brain Danio rerio cDNA clone 4834009 3', mRNA sequence.	ref:NP_000255.1		PROTGI=4506247; PROTID=ref:NP_000255.1; PCT=29.05; ALN=167	sp:Q61115		PROTGI=6225892; PROTID=sp:Q61115; PCT=29.05; ALN=167	Hs.450527||Hs.470551	FLJ44037 protein||Hypothetical LOC391459	Mm.61213	RIKEN cDNA 4930451E13 gene
BE016150	Dr.28121	Wu:fk66b06	wu:fk66b06		Unknown [-]	fk66b06.x1 Zebrafish Research Genetics C32 fin Danio rerio cDNA 3', mRNA sequence.											335088	wu:fk66b06	LG 1
BG884091	Dr.12975	Transcribed locus			Unknown [-]	fp30d04.x1 zebrafish gridded kidney Danio rerio cDNA clone 4744735 3', mRNA sequence.	sp:P10635		PROTGI=117246; PROTID=sp:P10635; PCT=52; ALN=93	sp:O54750		PROTGI=3913342; PROTID=sp:O54750; PCT=48; ALN=93	Hs.371427	Cytochrome P450, family 2, subfamily R, polypeptide 1	Mm.108037	Cytochrome P450, family 2, subfamily r, polypeptide 1
BI670871	Dr.14317	Transcribed locus			Unknown [-]	fp57e06.x1 Zebrafish adult retina cDNA Danio rerio cDNA clone 4786258 3', mRNA sequence.
AW595506	Dr.35156	Wu:fk31f07	wu:fk31f07		Unknown [-]	fk31f07.y1 zebrafish fin day1 regeneration Danio rerio cDNA 5', mRNA sequence.											336943	wu:fk31f07	LG 1
BM005288					Unknown [-]	ft11e05.x3 Zebrafish neuronal Danio rerio cDNA clone 5081192 3' similar to TR:Q9UDC4 Q9UDC4 NEURONAL-TYPE VOLTAGE-GATED CA2+ CHANNEL CLASS A ALPHA 1 SUBUNIT, VGCC CLASS A ALPHA 1. ;, mRNA sequence.
AI641624	Dr.38312	Zgc:65827	zgc:65827	molecular function unknown||intracellular protein transport||clathrin vesicle coat	Unknown [-]	fc17f09.x1 Zebrafish WashU MPIMG EST Danio rerio cDNA clone IMAGE:3721673 3', mRNA sequence.	sp:P53680		PROTGI=1703323; PROTID=sp:P53680; PCT=97.89; ALN=142	pir:A40535		PROTGI=109674; PROTID=pir:A40535; PCT=45.93; ALN=135	Hs.119591	Adaptor-related protein complex 2, sigma 1 subunit	Mm.333597	Adaptor-related protein complex 2, sigma 1 subunit	406429	zgc:65827	LG 15
AI641480	Dr.17647	Wu:fc16b12	wu:fc16b12		Unknown [-]	fc16b12.x1 Zebrafish WashU MPIMG EST Danio rerio cDNA clone IMAGE:3721535 3', mRNA sequence.											323989	wu:fc16b12	LG 24
AF210636	Dr.370	ATPase, H+ transporting, V1 subunit G isoform 1	atp6v1g1		ATP synthesis coupled proton transport [0015986]	Danio rerio V-type ATPase subunit G-like protein mRNA, partial cds.	ref:NP_004879.1		PROTGI=4757818; PROTID=ref:NP_004879.1; PCT=77.12; ALN=118	ref:NP_077135.1		PROTGI=15617197; PROTID=ref:NP_077135.1; PCT=77.97; ALN=118	Hs.127743	ATPase, H+ transporting, lysosomal 13kDa, V1 subunit G isoform 3	Mm.114424	ATPase, H+ transporting, V1 subunit G, isoform 3	335025	ATPase, H+ transporting, V1 subunit G isoform 1	LG 5
BG883293	Dr.2568	Wu:fc02d01	wu:fc02d01		Unknown [-]	fp21g10.x1 zebrafish gridded kidney Danio rerio cDNA clone 4744122 3', mRNA sequence.											323546	wu:fc02d01	LG 7
AI641482	Dr.9323	Transcribed locus			Unknown [-]	fc16c03.x1 Zebrafish WashU MPIMG EST Danio rerio cDNA clone IMAGE:3721540 3', mRNA sequence.
BE201395	Dr.36460	Zgc:103639	zgc:103639	biological process unknown||calcium ion binding||cellular component unknown	Unknown [-]	fk89h11.y1 Zebrafish Research Genetics C32 fin Danio rerio cDNA 5' similar to gb:X54304 MYOSIN REGULATORY LIGHT CHAIN 2, NONSARCOMERIC (HUMAN);, mRNA sequence.	sp:P10916		PROTGI=6166556; PROTID=sp:P10916; PCT=68.45; ALN=168	sp:P97457		PROTGI=2829841; PROTID=sp:P97457; PCT=82.35; ALN=170	Hs.50889	Fast skeletal myosin light chain 2	Mm.14526||Mm.376276	Myosin light chain, phosphorylatable, fast skeletal muscle||Transcribed locus, strongly similar to NP_036737.1 myosin, light polypeptide 2 [Rattus norvegicus]	447930	zgc:103639
BM036316	Dr.14942	Wu:fk23f11	wu:fk23f11		Unknown [-]	fu78f12.x1 Gong zebrafish testis Danio rerio cDNA clone 5377294 3', mRNA sequence.				sp:Q9QYR6		PROTGI=18203400; PROTID=sp:Q9QYR6; PCT=26.76; ALN=211	Hs.194301	Microtubule-associated protein 1A	Mm.36501||Mm.370394	Microtubule-associated protein 1 A||PREDICTED: Mus musculus LOC434078 (LOC434078), mRNA	336881	wu:fk23f11	LG 22
BI430145	Dr.46755	Transcribed locus			Unknown [-]	fr83g10.x1 zebrafish adult brain Danio rerio cDNA clone 4967610 3', mRNA sequence.
AW280204	Dr.17828	Transcribed locus			Unknown [-]	fj52d08.x1 zebrafish adult brain Danio rerio cDNA 3', mRNA sequence.
BI880587	Dr.14222	Transcribed locus, weakly similar to NP_031533.1 ATP synthase, H+ transporting, mitochondrial F1F0 complex, subunit e [Mus musculus]			Unknown [-]	fm76h10.x1 Zebrafish adult retina cDNA Danio rerio cDNA clone 4201579 3' similar to TR:Q9YH14 Q9YH14 PROGESTERONE RECEPTOR BINDING PROTEIN. ;, mRNA sequence.	sp:P56385		PROTGI=3023369; PROTID=sp:P56385; PCT=64.79; ALN=71	ref:NP_031533.1		PROTGI=6671592; PROTID=ref:NP_031533.1; PCT=63.38; ALN=71	Hs.85539	ATP synthase, H+ transporting, mitochondrial F0 complex, subunit e	Mm.136093	Hypothetical protein D830035I06
BF717971	Dr.34052	Zgc:101069	zgc:101069	biological process unknown||molecular function unknown||cellular component unknown	Unknown [-]	fd54g05.y1 Zebrafish WashU MPIMG EST Danio rerio cDNA clone IMAGE:3733592 5', mRNA sequence.							Hs.75668	Hypothetical protein FLJ14490	Mm.331842	RIKEN cDNA 1700018O18 gene	445176	zgc:101069
AW116584					Unknown [-]	fi17d05.x1 Sugano Kawakami zebrafish DRA Danio rerio cDNA clone 2601417 3', mRNA sequence.
BM101803	Dr.24203	Linker histone H1M	h1m	nucleosome||DNA binding||nucleus||chromosome||nucleosome assembly	Unknown [-]	fv36e03.y1 Sugano SJD adult male Danio rerio cDNA clone 5410637 5', mRNA sequence.	sp:P07305		PROTGI=121897; PROTID=sp:P07305; PCT=30.37; ALN=211	ref:NP_032223.1		PROTGI=7110617; PROTID=ref:NP_032223.1; PCT=28.77; ALN=211	Hs.131956||Hs.248133	Histone 1, H1b||Histone 1, H1e	Mm.14101||Mm.221314||Mm.247046||Mm.358906	Histone 1, H1e||Histone 1, H1b||Histone 1, H1d||PREDICTED: Mus musculus similar to Histone H1 (LOC240669), mRNA	327403	linker histone H1M	LG 5
AI397321	Dr.27277	Wu:fb10a02	wu:fb10a02		Unknown [-]	fb10a02.x1 zebrafish fin day0 regeneration Danio rerio cDNA 3', mRNA sequence.											336416	wu:fb10a02	LG 8
BI473199	Dr.12548	Wu:fk54d07	wu:fk54d07		Unknown [-]	fr93e06.x1 zebrafish adult brain Danio rerio cDNA clone 4968298 3' similar to TR:Q9QVZ6 Q9QVZ6 PLASMA MEMBRANE CA(2+)-ATPASE PMCA1B ISOFORM {ALTERNATIVELY SPLICED}. ;, mRNA sequence.	ref:NP_068768.1		PROTGI=11386155; PROTID=ref:NP_068768.1; PCT=87.16; ALN=218	sp:Q9R0K7		PROTGI=14285350; PROTID=sp:Q9R0K7; PCT=67.95; ALN=234	Hs.268942||Hs.343522||Hs.506276||Hs.533956||Hs.549427	ATPase, Ca++ transporting, plasma membrane 2||ATPase, Ca++ transporting, plasma membrane 4||ATPase, Ca++ transporting, plasma membrane 1||ATPase, Ca++ transporting, plasma membrane 3||Similar to Plasma membrane calcium-transporting ATPase 3 (PMCA3) (Plasm	Mm.166944||Mm.188617||Mm.210095||Mm.304908||Mm.321755	ATPase, Ca++ transporting, plasma membrane 1||ATPase, Ca++ transporting, plasma membrane 4||ATPase, Ca++ transporting, plasma membrane 3||Similar to plasma membrane calcium pump isoform 1b; PMCA1b||ATPase, Ca++ transporting, plasma membrane 2	335668	wu:fk54d07	LG 8
AI957739	Dr.22012	Transcribed locus			Unknown [-]	fd05a05.x1 Zebrafish WashU MPIMG EST Danio rerio cDNA clone IMAGE:3729968 3', mRNA sequence.
AI601782	Dr.3739	Wu:fc11g07	wu:fc11g07		Unknown [-]	fc11g07.x1 Zebrafish WashU MPIMG EST Danio rerio cDNA clone IMAGE:3721116 3', mRNA sequence.											323847	wu:fc11g07	LG 10
BM156079	Dr.13879	Zgc:101901		DNA binding||catalytic activity||extracellular region||electron transport||oxidoreductase activity||lyase activity||regulation of transcription	Unknown [-]	fv18e01.x2 zebrafish adult brain Danio rerio cDNA clone 5386849 3', mRNA sequence.	ref:NP_005536.1		PROTGI=5031809; PROTID=ref:NP_005536.1; PCT=52; ALN=153	ref:NP_036173.1		PROTGI=6754374; PROTID=ref:NP_036173.1; PCT=52; ALN=153	Hs.408161	KIAA1465 protein	Mm.186499	RIKEN cDNA B930052A04 gene	541396	zgc:101901
AI957596	Dr.16247	Wu:fc95d03	wu:fc95d03		Unknown [-]	fc95d03.x1 Zebrafish WashU MPIMG EST Danio rerio cDNA clone IMAGE:3729125 3', mRNA sequence.											325643	wu:fc95d03	LG 18
AW279672	Dr.32031	Retinol dehydrogenase 12 (all-trans and 9-cis)	rdh12	metabolism||oxidoreductase activity	Unknown [-]	fj43a10.x1 zebrafish adult brain Danio rerio cDNA 3', mRNA sequence.	ref:NP_065956.1		PROTGI=10190746; PROTID=ref:NP_065956.1; PCT=49.70; ALN=319	ref:NP_076186.1		PROTGI=12963791; PROTID=ref:NP_076186.1; PCT=50.60; ALN=320	Hs.415322	Retinol dehydrogenase 12 (all-trans and 9-cis)	Mm.274373	Retinol dehydrogenase 12	436597	retinol dehydrogenase 12 (all-trans and 9-cis)	LG 13
AI641491	Dr.30581	Phosphatidylinositol glycan, class C	pigc	GPI anchor biosynthesis||integral to membrane||phosphatidylinositol N-acetylglucosaminyltransferase activity	Unknown [-]	fc16d03.x1 Zebrafish WashU MPIMG EST Danio rerio cDNA clone IMAGE:3721541 3', mRNA sequence.	sp:Q92535		PROTGI=14916629; PROTID=sp:Q92535; PCT=54.20; ALN=281				Hs.188456	Phosphatidylinositol glycan, class C	Mm.45106	Phosphatidylinositol glycan, classC	323994	phosphatidylinositol glycan, class C	LG 20
AF210647	Dr.5605	Tubulin, beta, 2	tubb2		muscle attachment [0016203]	Danio rerio tubulin beta mRNA, partial cds.	sp:P05217		PROTGI=135459; PROTID=sp:P05217; PCT=98.88; ALN=445	prf:1304282B		PROTGI=225481; PROTID=prf:1304282B; PCT=98.88; ALN=445	Hs.110837||Hs.146530||Hs.193491||Hs.280936||Hs.300701||Hs.303023||Hs.433615||Hs.507860||Hs.511743||Hs.512712||Hs.533059||Hs.548804	Tubulin, beta 4||Transcribed locus, strongly similar to NP_006079.1 tubulin, beta, 2 [Homo sapiens]||Tubulin, beta 6||Similar to tubulin, beta 8; HSA10p15 beta-tubulin 4Q (TUBB4Q) gene||Tubulin, beta polypeptide paralog||Tubulin, beta 1||Tubulin, beta, 2|	Mm.7420||Mm.40068||Mm.45285||Mm.181860||Mm.194735||Mm.227260||Mm.246377||Mm.273538||Mm.318997||Mm.359210||Mm.371650	Tubulin, beta 4||Tubulin, beta 3||Transcribed locus, strongly similar to NP_110400.1 beta tubulin 1, class VI [Homo sapiens]||Tubulin, beta 6||RIKEN cDNA 2410129E14 gene||RIKEN cDNA 4930542G03 gene||Tubulin, beta 2||Tubulin, beta 5||Similar to Tubulin bet	572064	tubulin beta	LG 14
AI544608	Dr.17723	Wu:fb76e01	wu:fb76e01		Unknown [-]	fb76e01.x1 Zebrafish WashU MPIMG EST Danio rerio cDNA clone IMAGE:3717816 3', mRNA sequence.											322908	wu:fb76e01	LG 16
AW019705	Dr.22236	Transcribed locus			Unknown [-]	fd45h04.x1 Zebrafish WashU MPIMG EST Danio rerio cDNA clone IMAGE:3732727 3', mRNA sequence.
BE605860	Dr.2400	Wu:fl22c07	wu:fl22c07		Unknown [-]	fl22c07.x1 Zebrafish Research Genetics C32 fin Danio rerio cDNA 3', mRNA sequence.											335300	wu:fl22c07	LG 21
U17602	Dr.424	ELAV (embryonic lethal, abnormal vision, Drosophila)-like 4 (Hu antigen D)	elavl4	nuclear mRNA splicing, via spliceosome||nucleic acid binding||RNA binding||mRNA processing||ribonucleoprotein complex	RNA processing [0006396]	Danio rerio ribonucleoprotein (elrD) mRNA, complete cds.	pir:A40348		PROTGI=105912; PROTID=pir:A40348; PCT=91.60; ALN=367	sp:Q61701		PROTGI=2500580; PROTID=sp:Q61701; PCT=91.62; ALN=368	Hs.1701||Hs.213050	ELAV (embryonic lethal, abnormal vision, Drosophila)-like 3 (Hu antigen C)||ELAV (embryonic lethal, abnormal vision, Drosophila)-like 4 (Hu antigen D)	Mm.3970||Mm.276030	ELAV (embryonic lethal, abnormal vision, Drosophila)-like 4 (Hu antigen D)||RIKEN cDNA 2600009P04 gene	30737	ELAV (embryonic lethal, abnormal vision, Drosophila)-like 4 (Hu antigen D)	LG 8
AW342624	Dr.6382	Wu:fd99f01	wu:fd99f01		Unknown [-]	fi81b02.x1 Sugano Kawakami zebrafish DRA Danio rerio cDNA clone 2644011 3', mRNA sequence.	pir:A59180		PROTGI=11360333; PROTID=pir:A59180; PCT=38; ALN=75	ref:NP_064655.1		PROTGI=9938020; PROTID=ref:NP_064655.1; PCT=66; ALN=142	Hs.507991	Hedgehog interacting protein	Mm.254493	Hedgehog-interacting protein	326102	wu:fd99f01	LG 1
BG306692					Unknown [-]	fm05f04.y1 Zebrafish adult retina cDNA Danio rerio cDNA clone 4145430 5', mRNA sequence.
BM156081	Dr.46760	Transcribed locus			Unknown [-]	fv18e03.x2 zebrafish adult brain Danio rerio cDNA clone 5386853 3', mRNA sequence.
BM156084	Dr.14133	Zgc:92463	zgc:92463	voltage-gated potassium channel activity||protein binding||potassium ion transport||voltage-gated potassium channel complex||membrane	Unknown [-]	fv18e09.x2 zebrafish adult brain Danio rerio cDNA clone 5386865 3', mRNA sequence.	ref:NP_076981.1		PROTGI=13129064; PROTID=ref:NP_076981.1; PCT=33.54; ALN=156				Hs.23406	Potassium channel tetramerisation domain containing 4	Mm.86004	Potassium channel tetramerisation domain containing 4	431771	zgc:92463
AW279823	Dr.22723	Transcribed locus, moderately similar to NP_062764.1 transmembrane protein with EGF-like and two follistatin-like domains 2 [Mus musculus]			Unknown [-]	fj45c12.x1 zebrafish adult brain Danio rerio cDNA 3' similar to TR:Q91590 Q91590 TRANSMEMBRANE PROTEIN ;, mRNA sequence.	ref:NP_057276.2		PROTGI=12383051; PROTID=ref:NP_057276.2; PCT=55.68; ALN=88	ref:NP_062764.1		PROTGI=9790267; PROTID=ref:NP_062764.1; PCT=55.68; ALN=88	Hs.144513	Transmembrane protein with EGF-like and two follistatin-like domains 2	Mm.245154	Transmembrane protein with EGF-like and two follistatin-like domains 2
BI710295	Dr.4485	Transcribed locus, weakly similar to XP_417294.1 PREDICTED: similar to NF-E1 [Gallus gallus]			Unknown [-]	fq34c10.x1 zebrafish adult brain Danio rerio cDNA clone 4833402 3', mRNA sequence.	pir:A39794		PROTGI=106075; PROTID=pir:A39794; PCT=50.00; ALN=148	pir:B39794		PROTGI=109859; PROTID=pir:B39794; PCT=50.00; ALN=148	Hs.367725	GATA binding protein 2	Mm.272747	GATA binding protein 2
BM005448					Unknown [-]	fq89d11.x3 Zebrafish neuronal Danio rerio cDNA clone 4887237 3', mRNA sequence.
BI843294					Unknown [-]	ft59g01.x1 Gong zebrafish ovary Danio rerio cDNA clone 5157696 3' similar to contains element MER1 repetitive element ;, mRNA sequence.
BG727990	Dr.39700	Transcribed locus, weakly similar to NP_066959.1 reticulon 1 isoform A; neuroendocrine-specific protein [Homo sapiens]			Unknown [-]	fo74a10.y1 zebrafish gridded kidney Danio rerio cDNA clone 4725786 5', mRNA sequence.	prf:2024325A		PROTGI=1092632; PROTID=prf:2024325A; PCT=61; ALN=90	ref:NP_077188.1		PROTGI=13195648; PROTID=ref:NP_077188.1; PCT=52; ALN=90	Hs.368626	Reticulon 1	Mm.221275	Reticulon 1
BM071894	Dr.14847	ATPase, H+ transporting, lysosomal, V1 subunit C, isoform 1, like	atp6v1c1l	ATP binding||ATP synthesis coupled proton transport||proton-transporting two-sector ATPase complex||hydrolase activity, acting on acid anhydrides, catalyzing transmembrane movement of substances	Unknown [-]	fu89c09.x1 Gong zebrafish ovary Danio rerio cDNA clone 5377937 3', mRNA sequence.	sp:P21283		PROTGI=401329; PROTID=sp:P21283; PCT=81.94; ALN=381	sp:Q9Z1G3		PROTGI=12585525; PROTID=sp:Q9Z1G3; PCT=82.20; ALN=381	Hs.372429	ATPase, H+ transporting, lysosomal 42kDa, V1 subunit C isoform 2	Mm.178798	ATPase, H+ transporting, V1 subunit C, isoform 2	449655	ATPase, H+ transporting, lysosomal, V1 subunit C, isoform 1, like
BI430302	Dr.31475	Wu:fk61c06	wu:fk61c06		Unknown [-]	fr86c05.x1 zebrafish adult brain Danio rerio cDNA clone 4967433 3', mRNA sequence.											335729	wu:fk61c06	LG 7
BI891162	Dr.30023	Wu:fi40d06	wu:fi40d06		Unknown [-]	ZF637-3-000417 Zebrafish shield stage whole embryo cDNA library MPMGp637 Danio rerio cDNA clone MPMGp637_13C11;MPMGp637C1113 5', mRNA sequence.	pir:A57013		PROTGI=2135066; PROTID=pir:A57013; PCT=24.44; ALN=176	ref:NP_032503.1		PROTGI=6678650; PROTID=ref:NP_032503.1; PCT=26.56; ALN=189	Hs.528660	KIAA1524	Mm.24491	RIKEN cDNA C330027C09 gene	334320	wu:fi40d06	LG 24
BI840896	Dr.13843	Basic helix-loop-helix domain containing, class B, 5	bhlhb5	nucleus||transcription regulator activity||regulation of transcription	Unknown [-]	fq40b08.x1 zebrafish adult brain Danio rerio cDNA clone 4833758 3', mRNA sequence.	pir:G02409		PROTGI=7513282; PROTID=pir:G02409; PCT=39.71; ALN=184	ref:NP_058663.1		PROTGI=8393874; PROTID=ref:NP_058663.1; PCT=42.02; ALN=179	Hs.388788	Basic helix-loop-helix domain containing, class B, 5	Mm.149938	Basic helix-loop-helix domain containing, class B5	393930	basic helix-loop-helix domain containing, class B, 5
AJ301582					Unknown [-]	AJ301582 Danio rerio library (Lynch N) Danio rerio cDNA clone UCDMp611G135Q2, mRNA sequence.
BM036334					Unknown [-]	fu79b01.x1 Gong zebrafish testis Danio rerio cDNA clone 5377081 3', mRNA sequence.
BI670895	Dr.46761	Transcribed locus			Unknown [-]	fp57g12.x1 Zebrafish adult retina cDNA Danio rerio cDNA clone 4786366 3', mRNA sequence.
AW281960	Dr.7457	Nicotinamide nucleotide adenylyltransferase 2	nmnat2	biosynthesis||NAD biosynthesis||nucleotidyltransferase activity	Unknown [-]	fj59g01.x1 zebrafish adult brain Danio rerio cDNA 3', mRNA sequence.							Hs.497123	Nicotinamide nucleotide adenylyltransferase 2	Mm.40548	Nicotinamide nucleotide adenylyltransferase 2	336257	nicotinamide nucleotide adenylyltransferase 2	LG 2
AW281963	Dr.7421	ATPase, H+ transporting, lysosomal, V1 subunit H	atp6v1h	hydrogen-transporting ATPase V1 domain||peripheral to membrane of membrane fraction||ATPase stimulator activity||binding||ATP binding||ATP synthesis coupled proton transport||hydrogen-transporting ATP synthase activity, rotational mechanism||hydrogen-tran	Unknown [-]	fj59g10.x1 zebrafish adult brain Danio rerio cDNA 3' similar to TR:O46562 O46562 VACUOLAR PROTON PUMP SUBUNIT SFD BETA ISOFORM. [1] ;, mRNA sequence.	ref:NP_057025.1		PROTGI=7706262; PROTID=ref:NP_057025.1; PCT=85.09; ALN=464				Hs.491737	ATPase, H+ transporting, lysosomal 50/57kDa, V1 subunit H	Mm.27082	ATPase, H+ transporting, lysosomal 50/57kDa, V1 subunit H	286779	ATPase, H+ transporting, lysosomal, V1 subunit H	LG 24
AW281964	Dr.22811	Wu:fj59g11	wu:fj59g11		Unknown [-]	fj59g11.x1 zebrafish adult brain Danio rerio cDNA 3' similar to contains element LTR1 repetitive element ;, mRNA sequence.											336258	wu:fj59g11	LG 9
BI839707	Dr.46890	Transcribed locus			Unknown [-]	fq42a08.y1 zebrafish adult brain Danio rerio cDNA clone 4834070 5' similar to SW:PTPX_RAT Q63475 PROTEIN-TYROSINE PHOSPHATASE X PRECURSOR ;, mRNA sequence.	ref:NP_002838.1		PROTGI=11386149; PROTID=ref:NP_002838.1; PCT=35.71; ALN=140	sp:P80560		PROTGI=2829685; PROTID=sp:P80560; PCT=35.17; ALN=135	Hs.490789	Protein tyrosine phosphatase, receptor type, N polypeptide 2	Mm.342204	RIKEN cDNA 4930425H11 gene
BF938407	Dr.14325	Cone-rod homeobox	crx	eye development||DNA binding||transcription factor activity||nucleus||transcription||regulation of transcription, DNA-dependent||development||neuron differentiation||eye photoreceptor cell development||regulation of transcription||negative regulation of r	Unknown [-]	fm76d01.y1 Zebrafish adult retina cDNA Danio rerio cDNA clone 4201369 5', mRNA sequence.	sp:P32243		PROTGI=417427; PROTID=sp:P32243; PCT=65.61; ALN=279	sp:P80206		PROTGI=417428; PROTID=sp:P80206; PCT=65.96; ALN=279	Hs.288655	Orthodenticle homolog 2 (Drosophila)	Mm.134516	Orthodenticle homolog 2 (Drosophila)	81881	cone-rod homeobox
BI706566					Unknown [-]	fq07e11.y1 Zebrafish adult retina cDNA Danio rerio cDNA clone 4790877 5', mRNA sequence.
AW342634	Dr.26619	Zgc:63516	zgc:63516	ATP binding||ATP biosynthesis||transport||ion transport||hydrogen ion transporter activity||ATP synthesis coupled proton transport||proton transport||proton-transporting two-sector ATPase complex||hydrolase activity||hydrogen-transporting ATP synthase act	Unknown [-]	fi81d12.x1 Sugano Kawakami zebrafish DRA Danio rerio cDNA clone 2644055 3' similar to contains element L1 repetitive element ;, mRNA sequence.	pir:B46091		PROTGI=1082432; PROTID=pir:B46091; PCT=92.54; ALN=617	sp:P50516		PROTGI=1718086; PROTID=sp:P50516; PCT=92.38; ALN=617	Hs.477155	ATPase, H+ transporting, lysosomal 70kDa, V1 subunit A	Mm.217787	ATPase, H+ transporting, V1 subunit A, isoform 1	394110	zgc:63516
BI983804	Dr.5972	Wu:fi09d12	wu:fi09d12		Unknown [-]	fu07g02.x3 Campbell zebrafish ovary Danio rerio cDNA clone 5304747 3', mRNA sequence.											327425	wu:fi09d12	LG 24
AW077064	Dr.7386	Transcribed locus			Unknown [-]	fj04d02.y1 Zebrafish adult olfactory Danio rerio cDNA 5' similar to contains element MER35 repetitive element ;, mRNA sequence.
BI841844					Unknown [-]	ft04b10.y1 Zebrafish neuronal Danio rerio cDNA clone 5080291 5' similar to contains element MER33 MER33 repetitive element ;, mRNA sequence.
BI428973	Dr.369	Splicing factor proline/glutamine rich (polypyrimidine tract binding protein associated)	sfpq	nuclear mRNA splicing, via spliceosome||nucleic acid binding||mRNA processing	Unknown [-]	fr70g06.x1 zebrafish adult brain Danio rerio cDNA clone 4966091 3' similar to SW:PSF_HUMAN P23246 PTB-ASSOCIATED SPLICING FACTOR ;, mRNA sequence.	pir:A46302		PROTGI=423054; PROTID=pir:A46302; PCT=56.14; ALN=638	pir:A54691		PROTGI=1083440; PROTID=pir:A54691; PCT=56.48; ALN=458					406564	splicing factor proline/glutamine rich (polypyrimidine tract binding protein associated)
BI708310	Dr.31011	RGM domain family, member B	rgmb	anchored to plasma membrane	Unknown [-]	ft45g09.y1 Gong zebrafish ovary Danio rerio cDNA clone 5153848 5', mRNA sequence.							Hs.526902	RGM domain family, member B	Mm.293466	RGM domain family, member B	414273	RGM domain family, member B
BG305112					Unknown [-]	fl94g05.y1 Zebrafish adult retina cDNA Danio rerio cDNA clone 4144688 5', mRNA sequence.
BI839714	Dr.14513	Transcribed locus, moderately similar to XP_527347.1 PREDICTED: similar to HLA-B-associated transcript 9; chromosome 6 open reading frame 46 [Pan troglodytes]			Unknown [-]	fq42b06.y1 zebrafish adult brain Danio rerio cDNA clone 4834114 5' similar to TR:Q9Y330 Q9Y330 NG35. ;, mRNA sequence.	ref:NP_065975.1		PROTGI=18141299; PROTID=ref:NP_065975.1; PCT=39.43; ALN=175	ref:NP_065650.1		PROTGI=10181180; PROTID=ref:NP_065650.1; PCT=33.53; ALN=169	Hs.234027	Zinc finger and BTB domain containing 12	Mm.161119||Mm.328987	Zinc finger and BTB domain containing 12||Transcribed locus, strongly similar to NP_862825.1 HLA-B-associated transcript 9; Em:AF134726.1; chromosome 6 open reading frame 46 [Homo sapiens]
BM026584	Dr.3013	Wu:fb74d08	wu:fb74d08		Unknown [-]	ft07h11.x3 Zebrafish neuronal Danio rerio cDNA clone 5080964 3', mRNA sequence.	sp:Q9UPY6		PROTGI=13431973; PROTID=sp:Q9UPY6; PCT=90; ALN=181				Hs.82318	WAS protein family, member 3	Mm.332849	WAS protein family, member 3	322831	wu:fb74d08	LG 12
AF180888	Dr.460	Parvalbumin, like	pvalbl	calcium ion binding||muscle development	muscle development [0007517]	Danio rerio parvalbumin (pvalb) mRNA, complete cds.	sp:P20472		PROTGI=131100; PROTID=sp:P20472; PCT=55; ALN=107	pir:A37414		PROTGI=321277; PROTID=pir:A37414; PCT=56; ALN=107	Hs.295449	Parvalbumin	Mm.2766	Parvalbumin	58028	parvalbumin, like
AW281977					Unknown [-]	fj60a09.x1 zebrafish adult brain Danio rerio cDNA 3', mRNA sequence.
BG985726	Dr.36410	Id:ibd2600	id:ibd2600		Unknown [-]	2600 NICHD Zebrafish normalized I Danio rerio cDNA clone 2600, mRNA sequence.											80928	id:ibd2600	LG 5
BG302711	Dr.2385	Zgc:85653	zgc:85653	molecular function unknown||intracellular protein transport||clathrin vesicle coat	Unknown [-]	fl36w34.x1 Sugano Kawakami zebrafish DRA Danio rerio cDNA clone 3815972 3' similar to SW:AP50_HUMAN P20172 CLATHRIN COAT ASSEMBLY PROTEIN AP50 ;, mRNA sequence.	ref:NP_004059.2		PROTGI=14917109; PROTID=ref:NP_004059.2; PCT=97.71; ALN=436	pir:I49327		PROTGI=2137219; PROTID=pir:I49327; PCT=97.71; ALN=436	Hs.518460	Adaptor-related protein complex 2, mu 1 subunit	Mm.18946	Adaptor protein complex AP-2, mu1	321051	zgc:85653	LG 2
AW281979	Dr.22813	Wu:fj60a11	wu:fj60a11		Unknown [-]	fj60a11.x1 zebrafish adult brain Danio rerio cDNA 3', mRNA sequence.	ref:NP_036542.1		PROTGI=6912612; PROTID=ref:NP_036542.1; PCT=51.87; ALN=214	prf:2108345A		PROTGI=1095324; PROTID=prf:2108345A; PCT=63.11; ALN=239	Hs.21837	Seizure related 6 homolog (mouse)	Mm.229330	Seizure related gene 6	336264	wu:fj60a11	LG 10
BG302714	Dr.30346	Wu:fj67a11	wu:fj67a11		Unknown [-]	fl36w13.x1 Sugano Kawakami zebrafish DRA Danio rerio cDNA clone 3816006 3', mRNA sequence.											337426	wu:fj67a11
BI896260	Dr.11596	Wu:fb62b10	wu:fb62b10		Unknown [-]	fb62b10.y1 Zebrafish WashU MPIMG EST Danio rerio cDNA clone 3716443 5' similar to SW:T23O_HUMAN P48775 TRYPTOPHAN 2,3-DIOXYGENASE ;, mRNA sequence.	sp:P48775		PROTGI=1351188; PROTID=sp:P48775; PCT=76.57; ALN=175	sp:P48776		PROTGI=1351189; PROTID=sp:P48776; PCT=74.58; ALN=177	Hs.183671	Tryptophan 2,3-dioxygenase	Mm.258622	Tryptophan 2,3-dioxygenase	322467	wu:fb62b10	LG 14
AW078019	Dr.5878	Transcribed locus			Unknown [-]	fj02d09.x1 Zebrafish adult olfactory Danio rerio cDNA 3' similar to contains element MER38 repetitive element ;, mRNA sequence.
AI353364	Dr.36025	Wu:fb51a11	wu:fb51a11		Unknown [-]	zeh0403.seq.F Zebrafish Embryonic Heart cDNA Library Danio rerio cDNA 5', mRNA sequence.	ref:NP_078870.1		PROTGI=13375789; PROTID=ref:NP_078870.1; PCT=79.14; ALN=187	ref:NP_076281.1		PROTGI=12963829; PROTID=ref:NP_076281.1; PCT=82.27; ALN=202	Hs.388400||Hs.465933	Pantothenate kinase 3||Pantothenate kinase 1	Mm.24742||Mm.255044	Pantothenate kinase 1||Pantothenate kinase 3	322135	wu:fb51a11	LG 12
BG737771	Dr.22016	Wu:fd05a10	wu:fd05a10	extracellular region	Unknown [-]	fo95g11.y1 zebrafish gridded kidney Danio rerio cDNA clone 4727997 5', mRNA sequence.	ref:NP_071738.1		PROTGI=11641247; PROTID=ref:NP_071738.1; PCT=50.97; ALN=147	pir:A33329		PROTGI=111133; PROTID=pir:A33329; PCT=28.07; ALN=142	Hs.493819	Chromosome 9 open reading frame 19	Mm.22213	GLI pathogenesis-related 2	325699	wu:fd05a10	LG 5
BI884101	Dr.14419	Wu:fa04f02	wu:fa04f02	biological process unknown||molecular function unknown||cellular component unknown	Unknown [-]	fm99f02.y1 Zebrafish Research Genetics C32 fin Danio rerio cDNA clone 4469114 5' similar to contains element MER32 repetitive element ;, mRNA sequence.	ref:NP_060353.2		PROTGI=16445426; PROTID=ref:NP_060353.2; PCT=79.76; ALN=252				Hs.521973	WD repeat domain 13	Mm.284162	WD repeat domain 13	334827	zgc:112032	LG 8
BI841852					Unknown [-]	ft04c12.y1 Zebrafish neuronal Danio rerio cDNA clone 5080343 5', mRNA sequence.
BM103297	Dr.7095	Zgc:73378	zgc:73378	molecular function unknown||integral to membrane||vesicle-mediated transport	Unknown [-]	fv19f01.x1 zebrafish adult brain Danio rerio cDNA clone 5387256 3', mRNA sequence.	pir:B38315		PROTGI=107752; PROTID=pir:B38315; PCT=80.36; ALN=112	sp:Q64357		PROTGI=2501081; PROTID=sp:Q64357; PCT=80.36; ALN=112	Hs.20021||Hs.25348	Vesicle-associated membrane protein 1 (synaptobrevin 1)||Vesicle-associated membrane protein 2 (synaptobrevin 2)	Mm.28643||Mm.32321	Vesicle-associated membrane protein 2||Vesicle-associated membrane protein 1	406707	zgc:73378	LG 19
BI877823	Dr.31567	Wu:fb74g09	wu:fb74g09		Unknown [-]	fl66d09.x1 Sugano Kawakami zebrafish DRA Danio rerio cDNA clone 3818920 3' similar to TR:O42375 O42375 PUTATIVE RNA HELICASE ;, mRNA sequence.	sp:O00571		PROTGI=3023628; PROTID=sp:O00571; PCT=93.46; ALN=214	prf:2115205A		PROTGI=1098036; PROTID=prf:2115205A; PCT=93.46; ALN=214	Hs.99120||Hs.380774	DEAD (Asp-Glu-Ala-Asp) box polypeptide 3, Y-linked||DEAD (Asp-Glu-Ala-Asp) box polypeptide 3, X-linked	Mm.108054||Mm.289662||Mm.302938	DNA segment, Chr 1, Pasteur Institute 1||Fibroblast growth factor inducible 14||DEAD (Asp-Glu-Ala-Asp) box polypeptide 3, Y-linked	322845	wu:fb74g09	LG 9
AF389401	Dr.1442	Amyloid beta (A4) precursor protein a	appa	serine-type endopeptidase inhibitor activity||binding||integral to membrane	circulation [0008015]	Danio rerio amyloid precursor protein (app) mRNA, complete cds.	prf:1403400A		PROTGI=225936; PROTID=prf:1403400A; PCT=71.30; ALN=733	ref:NP_031497.1		PROTGI=6680708; PROTID=ref:NP_031497.1; PCT=65.83; ALN=733	Hs.434980	Amyloid beta (A4) precursor protein (protease nexin-II, Alzheimer disease)	Mm.277585	Amyloid beta (A4) precursor protein	58083	amyloid beta (A4) precursor protein a	LG 1
BI982875	Dr.16784	Si:rp71-1f1.3	si:rp71-1f1.3		Unknown [-]	fu56a08.x1 zebrafish adult brain Danio rerio cDNA clone 5333294 3', mRNA sequence.	ref:NP_077027.1		PROTGI=13129148; PROTID=ref:NP_077027.1; PCT=37.17; ALN=188	ref:NP_080841.1		PROTGI=13386062; PROTID=ref:NP_080841.1; PCT=29.41; ALN=203	Hs.250392||Hs.495851	Transcribed locus, strongly similar to NP_077027.1 hypothetical protein MGC4825 [Homo sapiens]||Hypothetical protein MGC4825	Mm.343319||Mm.371632	RIKEN cDNA 0610008C08 gene||RIKEN cDNA 0610008C08 gene	449837	si:rp71-1f1.3
AI626425	Dr.3139	Zinc finger protein 36, C3H type-like 1	zfp36l1		Unknown [-]	fc06a08.x1 Zebrafish WashU MPIMG EST Danio rerio cDNA clone IMAGE:3720566 3', mRNA sequence.	pir:S34854		PROTGI=1082357; PROTID=pir:S34854; PCT=66.67; ALN=220	sp:P23950		PROTGI=135863; PROTID=sp:P23950; PCT=66.23; ALN=220	Hs.85155	Zinc finger protein 36, C3H type-like 1	Mm.235132||Mm.375074	Zinc finger protein 36, C3H type-like 1||Transcribed locus, strongly similar to NP_008818.3 butyrate response factor 2; EGF-response factor 2; zinc finger protein 36, C3H type-like 1; zinc finger protein, C3H type, 36-like 2 [Homo sapiens]	321273	zinc finger protein 36, C3H type-like 1	LG 17
BI980337	Dr.15009	Transcribed locus			Unknown [-]	ft75a09.x1 Gong zebrafish ovary Danio rerio cDNA clone 5158960 3', mRNA sequence.
AI626428	Dr.3749	Transcribed locus, weakly similar to NP_057480.1 hypothetical protein HSPC129 [Homo sapiens]			Unknown [-]	fc06a11.x1 Zebrafish WashU MPIMG EST Danio rerio cDNA clone IMAGE:3720572 3', mRNA sequence.	ref:NP_057480.1		PROTGI=7705461; PROTID=ref:NP_057480.1; PCT=60.33; ALN=121				Hs.497967	Hypothetical protein HSPC129	Mm.249405||Mm.371697	DNA segment, Chr 2, ERATO Doi 485, expressed||PREDICTED: Mus musculus similar to DNA segment, Chr 2, ERATO Doi 485, expressed (LOC235855), mRNA
BI877688	Dr.31808	Wu:fb02d03	wu:fb02d03		Unknown [-]	fl63e05.x1 Sugano Kawakami zebrafish DRA Danio rerio cDNA clone 3818577 3', mRNA sequence.	sp:O00571		PROTGI=3023628; PROTID=sp:O00571; PCT=93.87; ALN=163	prf:2115205A		PROTGI=1098036; PROTID=prf:2115205A; PCT=93.25; ALN=163	Hs.99120||Hs.380774	DEAD (Asp-Glu-Ala-Asp) box polypeptide 3, Y-linked||DEAD (Asp-Glu-Ala-Asp) box polypeptide 3, X-linked	Mm.108054||Mm.289662||Mm.302938	DNA segment, Chr 1, Pasteur Institute 1||Fibroblast growth factor inducible 14||DEAD (Asp-Glu-Ala-Asp) box polypeptide 3, Y-linked	337219	wu:fb02d03	LG 23
AF180890	Dr.8472	Troponin C, fast skeletal	tnnc	ciliary or flagellar motility||calcium ion binding||flagellum (sensu Bacteria)	muscle contraction regulation [0006937]	Danio rerio fast skeletal muscle troponin C (tnnc) mRNA, complete cds.	sp:P02585		PROTGI=136043; PROTID=sp:P02585; PCT=78.75; ALN=160	pir:A38383		PROTGI=111214; PROTID=pir:A38383; PCT=79.38; ALN=160	Hs.182421	Troponin C2, fast	Mm.1716	Troponin C2, fast	58082	troponin C, fast skeletal	LG 23
U62018	Dr.25770	ELAV (embryonic lethal, abnormal vision, Drosophila)-like 3 (Hu antigen C)	elavl3	nuclear mRNA splicing, via spliceosome||nucleic acid binding||RNA binding||mRNA processing||ribonucleoprotein complex	neurogenesis [0007399]	Danio rerio zHuC mRNA, complete cds.	ref:NP_001411.1		PROTGI=4503553; PROTID=ref:NP_001411.1; PCT=85.79; ALN=345	sp:Q60900		PROTGI=3913870; PROTID=sp:Q60900; PCT=84.74; ALN=345	Hs.1701||Hs.213050	ELAV (embryonic lethal, abnormal vision, Drosophila)-like 3 (Hu antigen C)||ELAV (embryonic lethal, abnormal vision, Drosophila)-like 4 (Hu antigen D)	Mm.3970||Mm.276030	ELAV (embryonic lethal, abnormal vision, Drosophila)-like 4 (Hu antigen D)||RIKEN cDNA 2600009P04 gene	30732	ELAV (embryonic lethal, abnormal vision, Drosophila)-like 3 (Hu antigen C)	LG 3
AF180891	Dr.28004	Myosin, light polypeptide 3, skeletal muscle	mylz3	motor activity||calcium ion binding||muscle development||myosin	muscle development [0007517]	Danio rerio fast skeletal muscle myosin light polypeptide 3 (mylz3) mRNA, complete cds.	sp:P14649		PROTGI=127153; PROTID=sp:P14649; PCT=63.09; ALN=148	sp:P05978		PROTGI=127134; PROTID=sp:P05978; PCT=65.54; ALN=147	Hs.463300	Myosin, light polypeptide 4, alkali; atrial, embryonic	Mm.247636	Myosin, light polypeptide 4	58143	myosin, light polypeptide 3, skeletal muscle
AF180892	Dr.20815	Alpha-tropomyosin	tpma	actin binding||cytoskeleton||muscle development	control of heart [0008016]	Danio rerio alpha tropomyosin (tpma) mRNA, complete cds.	prf:1209280A		PROTGI=225158; PROTID=prf:1209280A; PCT=92.96; ALN=284	ref:NP_071709.1		PROTGI=13928666; PROTID=ref:NP_071709.1; PCT=91.90; ALN=284	Hs.133892||Hs.146070||Hs.466088||Hs.535581	Tropomyosin 1 (alpha)||Tropomyosin 3||Tropomyosin 4||Transcribed locus, strongly similar to XP_537261.1 PREDICTED: similar to TPMsk3 [Canis familiaris]	Mm.121878||Mm.240839||Mm.295124	Tropomyosin 1, alpha||Tropomyosin 3, gamma||Tropomyosin 4	30324	alpha-tropomyosin	LG 7
AI878520	Dr.28810	Wu:fc60b09	wu:fc60b09		Unknown [-]	fc60b09.x1 Zebrafish WashU MPIMG EST Danio rerio cDNA clone IMAGE:3725753 3', mRNA sequence.											325220	wu:fc60b09	LG 21
AF180893	Dr.23067	Myosin, heavy polypeptide 1, skeletal muscle	myhz1	somite specification||motor activity||muscle myosin||myosin	striated muscle contraction [0006941]	Danio rerio fast skeletal muscle myosin heavy polypeptide 1 (myhz1) mRNA, partial cds.	sp:P11055		PROTGI=3043372; PROTID=sp:P11055; PCT=78.74; ALN=414	pir:I49464		PROTGI=2119306; PROTID=pir:I49464; PCT=76.37; ALN=419	Hs.499745	Transcribed locus, strongly similar to XP_546623.1 PREDICTED: similar to myosin, heavy polypeptide 3, skeletal muscle, embryonic [Canis familiaris]	Mm.34425||Mm.297382||Mm.359047	Myosin, heavy polypeptide 2, skeletal muscle, adult||Myosin, heavy polypeptide 4, skeletal muscle||Similar to MYH7B protein	58142	myosin, heavy polypeptide 1, skeletal muscle	LG 5
BG985730	Dr.38013	Id:ibd2630	id:ibd2630		Unknown [-]	2630 NICHD Zebrafish normalized I Danio rerio cDNA clone 2630, mRNA sequence.											338265	id:ibd2630
AI959515	Dr.1870	Wu:fj81c05	wu:fj81c05		Unknown [-]	fd10b06.x1 Zebrafish WashU MPIMG EST Danio rerio cDNA clone IMAGE:3730451 3', mRNA sequence.											337526	wu:fj81c05	LG 21
AW344255	Dr.26620	DNA-damage inducible protein 2	ddi2	aspartic-type endopeptidase activity||protein modification||proteolysis and peptidolysis||cellular component unknown	Unknown [-]	fi76f01.x1 Sugano Kawakami zebrafish DRA Danio rerio cDNA clone 2643577 3', mRNA sequence.	ref:NP_113662.1		PROTGI=13899327; PROTID=ref:NP_113662.1; PCT=28.68; ALN=128	ref:NP_065635.1		PROTGI=10181148; PROTID=ref:NP_065635.1; PCT=28.21; ALN=115	Hs.333165	DNA-damage inducible protein 2	Mm.17880||Mm.343331	DNA-damage inducible protein 2||Transcribed locus	386644	DNA-damage inducible protein 2
AI584347					Unknown [-]	fb92d12.x1 Zebrafish WashU MPIMG EST Danio rerio cDNA clone IMAGE:3719351 3', mRNA sequence.											323206	wu:fb92d12
AI958574	Dr.28720	Transcribed locus, weakly similar to NP_704075.1 hypothetical protein [Plasmodium falciparum 3D7]			Unknown [-]	fc93f07.x1 Zebrafish WashU MPIMG EST Danio rerio cDNA clone IMAGE:3728965 3', mRNA sequence.
AI558547	Dr.8542	Wu:fb73e05	wu:fb73e05		Unknown [-]	fb73e05.y1 Zebrafish WashU MPIMG EST Danio rerio cDNA clone IMAGE:3717536 5', mRNA sequence.											322791	wu:fb73e05	LG 23
BG302583	Dr.11394	Calreticulin, like 2	calrl2	calcium ion binding||sugar binding||endoplasmic reticulum||protein folding||metal ion binding||unfolded protein binding	Unknown [-]	fl37a09.x1 Sugano Kawakami zebrafish DRA Danio rerio cDNA clone 3815729 3', mRNA sequence.	sp:P27797		PROTGI=117501; PROTID=sp:P27797; PCT=74.52; ALN=416	sp:P14211		PROTGI=117502; PROTID=sp:P14211; PCT=73.80; ALN=416	Hs.257589||Hs.515162	CDNA FLJ30935 fis, clone FEBRA2007176||Calreticulin	Mm.1971||Mm.244537||Mm.318248	Calreticulin||CDNA, clone:Y0G0118M19, strand:minus, reference:ENSEMBL:Mouse-Transcript-ENST:ENSMUST00000003912, based on BLAT search||Calreticulin 4	325317	calreticulin, like 2	LG 8
BI428991	Dr.24726	Microtubule-associated protein 1 light chain 3 beta	zgc:56434	biological process unknown||molecular function unknown||cellular component unknown	Unknown [-]	fr71a05.y1 zebrafish adult brain Danio rerio cDNA clone 4966160 5' similar to SW:MPL3_RAT Q62625 MICROTUBULE-ASSOCIATED PROTEINS 1A/1B LIGHT CHAIN 3 ;, mRNA sequence.	ref:NP_073729.1		PROTGI=12383056; PROTID=ref:NP_073729.1; PCT=93.44; ALN=122	ref:NP_080436.1		PROTGI=13385664; PROTID=ref:NP_080436.1; PCT=95.00; ALN=120	Hs.131220||Hs.356061||Hs.506947||Hs.547996||Hs.554518	Clone IMAGp998D064417Q2 mRNA sequence||Microtubule-associated protein 1 light chain 3 beta||Transcribed locus, strongly similar to NP_073729.1 microtubule-associated proteins 1A/1B light chain 3 [Homo sapiens]||MRNA; cDNA DKFZp686H16112 (from clone DKFZp6	Mm.28357||Mm.361007	Microtubule-associated protein 1 light chain 3 beta||Transcribed locus	322425	microtubule-associated protein 1 light chain 3 beta	LG 25
AW466695	Dr.11726	Caspase 3, apoptosis-related cysteine protease	casp3	proteolysis and peptidolysis||peptidase activity||cysteine-type peptidase activity||hydrolase activity||caspase activity	Unknown [-]	fi64g12.x1 Sugano Kawakami zebrafish DRA Danio rerio cDNA clone 2642470 3' similar to contains element DBR repetitive element ;, mRNA sequence.	ref:NP_116786.1		PROTGI=14790115; PROTID=ref:NP_116786.1; PCT=61.83; ALN=241	pir:JC5410		PROTGI=7513619; PROTID=pir:JC5410; PCT=61.83; ALN=241	Hs.9216	Caspase 7, apoptosis-related cysteine protease	Mm.35687	Caspase 7	140621	caspase 3, apoptosis-related cysteine protease
BI430331	Dr.6419	Wu:fc19g03	wu:fc19g03		Unknown [-]	fr86f08.x1 zebrafish adult brain Danio rerio cDNA clone 4967583 3', mRNA sequence.	pir:JC5667		PROTGI=7428837; PROTID=pir:JC5667; PCT=80.35; ALN=346	ref:NP_038818.1		PROTGI=7304851; PROTID=ref:NP_038818.1; PCT=76.59; ALN=346	Hs.368563	ATP-binding cassette, sub-family C (CFTR/MRP), member 5	Mm.20845	ATP-binding cassette, sub-family C (CFTR/MRP), member 5	324132	wu:fc19g03	LG 18
BI430334	Dr.11214	Guanine nucleotide binding protein (G protein), alpha activating activity polypeptide O	gnao1	signal transducer activity||GTP binding||signal transduction||G-protein coupled receptor protein signaling pathway	Unknown [-]	fr86f11.x1 zebrafish adult brain Danio rerio cDNA clone 4967589 3', mRNA sequence.	ref:NP_066268.1		PROTGI=10567816; PROTID=ref:NP_066268.1; PCT=95.76; ALN=354	sp:P18872		PROTGI=120975; PROTID=sp:P18872; PCT=94.07; ALN=354	Hs.241431	Guanine nucleotide binding protein (G protein), alpha activating activity polypeptide O	Mm.354720	Guanine nucleotide binding protein, alpha o	393760	guanine nucleotide binding protein (G protein), alpha activating activity polypeptide O
BI866335	Dr.5325	Zgc:65870	zgc:65870	biological process unknown||nucleic acid binding||cellular component unknown	Unknown [-]	fq43g09.x1 zebrafish adult brain Danio rerio cDNA clone 4834361 3', mRNA sequence.	sp:P57723		PROTGI=12230429; PROTID=sp:P57723; PCT=57.93; ALN=445	ref:NP_067542.1		PROTGI=10947012; PROTID=ref:NP_067542.1; PCT=58.88; ALN=442	Hs.20930	Poly(rC) binding protein 4	Mm.286394	Poly(rC) binding protein 4	406391	zgc:65870
AI722668	Dr.21579	Transcribed locus			Unknown [-]	fc30b02.y1 Zebrafish WashU MPIMG EST Danio rerio cDNA clone IMAGE:3722859 5', mRNA sequence.
BI863932	Dr.31057	Glycoprotein M6Ab	gpm6ab		Unknown [-]	ft14h08.x1 Zebrafish neuronal Danio rerio cDNA clone 5081703 3', mRNA sequence.	ref:NP_005268.1		PROTGI=14149619; PROTID=ref:NP_005268.1; PCT=78.72; ALN=235	sp:P35802		PROTGI=547881; PROTID=sp:P35802; PCT=78.72; ALN=235	Hs.75243	Bromodomain containing 2	Mm.3444	Bromodomain containing 2	407734	glycoprotein M6Ab
AW826229	Dr.20578	Transcribed locus			Unknown [-]	fk41h02.x1 Zebrafish 15-19hr embryonic cDNA Danio rerio cDNA 3', mRNA sequence.
BM183946	Dr.7887	Zgc:66415	zgc:66415	biological process unknown||molecular function unknown||cellular component unknown	Unknown [-]	fv65g09.x1 Sugano SJD adult male Danio rerio cDNA clone 5413456 3', mRNA sequence.							Hs.44235	Chromosome 13 open reading frame 1	Mm.282706	RIKEN cDNA 6330409N04 gene	393498	zgc:66415
BM095591	Dr.14748	Zgc:63985	zgc:63985	biological process unknown||molecular function unknown||cellular component unknown	Unknown [-]	fv32e11.y1 Sugano SJD adult male Danio rerio cDNA clone 5410269 5' similar to TR:Q9VCJ6 Q9VCJ6 CG10252 PROTEIN. ;, mRNA sequence.				ref:NP_081295.1		PROTGI=16756270; PROTID=ref:NP_081295.1; PCT=51.19; ALN=252	Hs.350949	Outer dense fiber of sperm tails 3	Mm.56404	Outer dense fiber of sperm tails 3	335524	zgc:63985	LG 18
AW567217	Dr.4233	Wu:fk35g07	wu:fk35g07		Unknown [-]	fk35g07.x1 zebrafish fin day1 regeneration Danio rerio cDNA 3', mRNA sequence.											336967	wu:fk35g07	LG 21
AW342801	Dr.21	Hypothetical protein LOC553384			Unknown [-]	fi87g07.x1 Sugano Kawakami zebrafish DRA Danio rerio cDNA clone 2644668 3', mRNA sequence.	ref:NP_001294.2		PROTGI=17921982; PROTID=ref:NP_001294.2; PCT=80.18; ALN=227				Hs.462278	COX10 homolog, cytochrome c oxidase assembly protein, heme A: farnesyltransferase (yeast)	Mm.340211	COX10 homolog, cytochrome c oxidase assembly protein, heme A: farnesyltransferase (yeast)	553384	hypothetical protein LOC553384
AI584351	Dr.28688	Wu:fb92e06	wu:fb92e06		Unknown [-]	fb92e06.x1 Zebrafish WashU MPIMG EST Danio rerio cDNA clone IMAGE:3719362 3', mRNA sequence.											323210	wu:fb92e06	LG 6
AI584352					Unknown [-]	fb92e07.x1 Zebrafish WashU MPIMG EST Danio rerio cDNA clone IMAGE:3719364 3', mRNA sequence.
AI878392	Dr.2743	Si:dkey-153k10.9	si:dkey-153k10.9		Unknown [-]	fc57c04.x1 Zebrafish WashU MPIMG EST Danio rerio cDNA clone IMAGE:3725478 3', mRNA sequence.							Hs.208093	Hypothetical protein FLJ31340	Mm.130063	RIKEN cDNA 9330182L06 gene	325168	si:dkey-153k10.9	LG 4
BG304193	Dr.5866	Zgc:63531	zgc:63531	hydrolase activity, hydrolyzing O-glycosyl compounds||carbohydrate metabolism||cellular component unknown||kinase activity	Unknown [-]	fl31g01.x1 Sugano Kawakami zebrafish DRA Danio rerio cDNA clone 3815593 3', mRNA sequence.	pir:T43458		PROTGI=11359987; PROTID=pir:T43458; PCT=84.08; ALN=1003	pir:T42713		PROTGI=11276932; PROTID=pir:T42713; PCT=29.82; ALN=441	Hs.9873	Likely homolog of rat kinase D-interacting substance of 220 kDa	Mm.250641	RIKEN cDNA C330002I19 gene	335881	zgc:63531	LG 20
BF937638	Dr.28652	Zgc:73223	zgc:73223	biological process unknown||molecular function unknown||cellular component unknown	Unknown [-]	fm67b01.y1 Zebrafish adult retina cDNA Danio rerio cDNA clone 4200504 5' similar to SW:G12_BRARE P47805 GASTRULATION SPECIFIC PROTEIN G12. ;, mRNA sequence.	ref:NP_067065.1		PROTGI=10864051; PROTID=ref:NP_067065.1; PCT=55.74; ALN=147	ref:NP_080800.1		PROTGI=13386020; PROTID=ref:NP_080800.1; PCT=53.85; ALN=147	Hs.522605	MID1 interacting protein 1 (gastrulation specific G12-like (zebrafish))	Mm.29429	Mid1 interacting protein 1 (gastrulation specific G12-like (zebrafish))	393805	zgc:73223
AI397375	Dr.27281	Transcribed locus			Unknown [-]	fb10g02.x1 zebrafish fin day0 regeneration Danio rerio cDNA 3', mRNA sequence.
BI888267	Dr.5094	Smu-1 suppressor of mec-8 and unc-52 homolog (C. elegans)	zgc:56147	biological process unknown||molecular function unknown||cellular component unknown	Unknown [-]	ZF637-2-000022 Zebrafish shield stage whole embryo cDNA library MPMGp637 Danio rerio cDNA clone MPMGp637_18F5;MPMGp637F0518 5', mRNA sequence.	ref:NP_060695.1		PROTGI=8922679; PROTID=ref:NP_060695.1; PCT=95.32; ALN=513	ref:NP_038653.1		PROTGI=7305363; PROTID=ref:NP_038653.1; PCT=25.76; ALN=330	Hs.174021	Smu-1 suppressor of mec-8 and unc-52 homolog (C. elegans)	Mm.289929	Smu-1 suppressor of mec-8 and unc-52 homolog (C. elegans)	393168	smu-1 suppressor of mec-8 and unc-52 homolog (C. elegans)
BI877844	Dr.30984	Zgc:77529	zgc:77529	protein phosphatase type 2A complex||signal transduction||protein phosphatase type 2A regulator activity	Unknown [-]	fl67a08.x1 Sugano Kawakami zebrafish DRA Danio rerio cDNA clone 3818775 3', mRNA sequence.	ref:NP_006236.1		PROTGI=5453954; PROTID=ref:NP_006236.1; PCT=84.58; ALN=601				Hs.533308	Protein phosphatase 2, regulatory subunit B (B56), delta isoform	Mm.295009	Protein phosphatase 2, regulatory subunit B (B56), delta isoform	406610	zgc:77529
AI331605	Dr.5521	Collagen, type I, alpha 2	col1a2	extracellular matrix structural constituent||collagen||cytoplasm||phosphate transport	Unknown [-]	fa99d08.x1 zebrafish fin day3 regeneration Danio rerio cDNA 3' similar to gb:J03464 PROCOLLAGEN ALPHA 2(I) CHAIN PRECURSOR (HUMAN );, mRNA sequence.	ref:NP_000080.1		PROTGI=4502947; PROTID=ref:NP_000080.1; PCT=70.37; ALN=1352	sp:Q01149		PROTGI=17865659; PROTID=sp:Q01149; PCT=68.10; ALN=1352	Hs.489142||Hs.522930	Collagen, type I, alpha 2||CDNA FLJ14247 fis, clone OVARC1001072	Mm.277792||Mm.289596	Procollagen, type I, alpha 2||Transcribed locus	336471	collagen, type I, alpha 2	LG 19
AF222995	Dr.1680	Myeloid ecotropic viral integration site 3	meis3	DNA binding||transcription factor activity||nucleus||transcription||regulation of transcription, DNA-dependent||regulation of transcription	transcription regulation [0006355]	Danio rerio homeobox transcription factor Meis3 (meis3) mRNA, complete cds.	sp:O14770		PROTGI=13124777; PROTID=sp:O14770; PCT=54.62; ALN=414	ref:NP_034955.1		PROTGI=6754734; PROTID=ref:NP_034955.1; PCT=55.21; ALN=414	Hs.356135||Hs.380923||Hs.462484	Meis1, myeloid ecotropic viral integration site 1 homolog 4 (mouse)||Meis1, myeloid ecotropic viral integration site 1 homolog 3 (mouse)||Meis1, myeloid ecotropic viral integration site 1 homolog 3 (mouse)	Mm.4710	Myeloid ecotropic viral integration site-related gene 2	81885	myeloid ecotropic viral integration site 3	LG 15
AI331606	Dr.31367	Wu:fa99d09	wu:fa99d09		Unknown [-]	fa99d09.x1 zebrafish fin day3 regeneration Danio rerio cDNA 3', mRNA sequence.											337161	wu:fa99d09	LG 24
AB017118	Dr.28785	Ornithine decarboxylase antizyme 2	oaz2	enzyme inhibitor activity||ornithine decarboxylase inhibitor activity	polyamine biosynthesis [0006596]	Danio rerio mRNA for ornithine decarboxylase antizyme long isoform.	pir:I38591		PROTGI=7513218; PROTID=pir:I38591; PCT=51.79; ALN=216	sp:P54369		PROTGI=1709428; PROTID=sp:P54369; PCT=56.33; ALN=158	Hs.383601||Hs.446427	Ornithine decarboxylase antizyme 4||Ornithine decarboxylase antizyme 1	Mm.683	Ornithine decarboxylase antizyme	259193	ornithine decarboxylase antizyme 2	LG 21
AW059458	Dr.22290	Wu:fe14d04	wu:fe14d04		Unknown [-]	fe14d04.y1 Zebrafish WashU MPIMG EST Danio rerio cDNA clone IMAGE:3738823 5', mRNA sequence.											326752	wu:fe14d04	LG 25
BG302599	Dr.9161	Si:ch211-218c17.2	wu:fc21g05		Unknown [-]	fl37c12.x1 Sugano Kawakami zebrafish DRA Danio rerio cDNA clone 3815831 3', mRNA sequence.											324208	si:ch211-218c17.2	LG 18
AI385078	Dr.23611	Transcribed locus			Unknown [-]	fb06h04.x1 zebrafish fin day1 regeneration Danio rerio cDNA 3', mRNA sequence.
AF165817	Dr.4812	Myosin, heavy polypeptide 2, fast muscle specific	myhz2	motor activity||ATP binding||myosin	Unknown [0000000]	Danio rerio fast muscle specific-myosin heavy chain mRNA, complete cds.	ref:NP_060003.1		PROTGI=11024712; PROTID=ref:NP_060003.1; PCT=82.76; ALN=1928	pir:I49464		PROTGI=2119306; PROTID=pir:I49464; PCT=77.46; ALN=1931	Hs.929||Hs.931||Hs.225968||Hs.231581||Hs.278432||Hs.278488||Hs.414122||Hs.440895||Hs.513941||Hs.534028	Myosin, heavy polypeptide 7, cardiac muscle, beta||Transcribed locus, moderately similar to XP_537376.1 PREDICTED: similar to beta myosin heavy chain [Canis familiaris]||Myosin, heavy polypeptide 15||Myosin, heavy polypeptide 1, skeletal muscle, adult||My	Mm.207435||Mm.290003||Mm.301387	Myosin, heavy polypeptide 7, cardiac muscle, beta||Myosin, heavy polypeptide 6, cardiac muscle, alpha||Similar to KIAA1000 protein	246275	myosin, heavy polypeptide 2, fast muscle specific
AJ318212	Dr.20097	Collagen, type I, alpha 1	col1a1	extracellular matrix structural constituent||collagen||cytoplasm||phosphate transport||regulation of ossification	epidermal differentiation [0008544]	Danio rerio partial mRNA for procollagen type I alpha 1 chain (col1A1 gene).	sp:P02452		PROTGI=115269; PROTID=sp:P02452; PCT=77.80; ALN=1447	sp:P11087		PROTGI=2506305; PROTID=sp:P11087; PCT=76.70; ALN=1447	Hs.114322||Hs.172928||Hs.287570||Hs.302631||Hs.375210||Hs.432875||Hs.444559||Hs.490570||Hs.508804||Hs.521321||Hs.523084||Hs.528436||Hs.530443||Hs.534850||Hs.537558||Hs.547781||Hs.549606||Hs.549902	Hypothetical gene supported by BC039664||Collagen, type I, alpha 1||Hypothetical protein LOC283981||CDNA clone IMAGE:5286843, partial cds||Hypothetical gene supported by BC031673||Homo sapiens, clone IMAGE:5267797, mRNA||Transcribed locus, strongly simila	Mm.277735||Mm.355123||Mm.359312	Procollagen, type I, alpha 1||Transcribed locus, weakly similar to NP_001835.2 alpha 1 type II collagen isoform 1; collagen II, alpha-1 polypeptide; cartilage collagen; chondrocalcin, included; COL11A3, formerly [Homo sapiens]||LOC433457	337158	collagen, type I, alpha 1	LG 3
AW116923	Dr.20488	Guanine nucleotide binding protein (G protein), alpha inhibiting activity polypeptide 2	gnai2	signal transducer activity||GTP binding||signal transduction||G-protein coupled receptor protein signaling pathway	Unknown [-]	fi21e06.x1 Sugano Kawakami zebrafish DRA Danio rerio cDNA clone 2601826 3', mRNA sequence.	sp:P04899		PROTGI=121023; PROTID=sp:P04899; PCT=90.14; ALN=347	sp:P08752		PROTGI=1730229; PROTID=sp:P08752; PCT=89.58; ALN=347	Hs.73799||Hs.77269||Hs.134587	Guanine nucleotide binding protein (G protein), alpha inhibiting activity polypeptide 3||Guanine nucleotide binding protein (G protein), alpha inhibiting activity polypeptide 2||Guanine nucleotide binding protein (G protein), alpha inhibiting activity pol	Mm.196464||Mm.254629||Mm.271703	Guanine nucleotide binding protein, alpha inhibiting 2||Guanine nucleotide binding protein, alpha inhibiting 1||Guanine nucleotide binding protein, alpha inhibiting 3	327650	guanine nucleotide binding protein (G protein), alpha inhibiting activity polypeptide 2	LG 6
AJ318213	Dr.5521	Collagen, type I, alpha 2	col1a2	extracellular matrix structural constituent||collagen||cytoplasm||phosphate transport	epidermal differentiation [0008544]	Danio rerio mRNA for procollagen type I alpha 2 chain (col1A2 gene).	ref:NP_000080.1		PROTGI=4502947; PROTID=ref:NP_000080.1; PCT=70.37; ALN=1352	sp:Q01149		PROTGI=17865659; PROTID=sp:Q01149; PCT=68.10; ALN=1352	Hs.489142||Hs.522930	Collagen, type I, alpha 2||CDNA FLJ14247 fis, clone OVARC1001072	Mm.277792||Mm.289596	Procollagen, type I, alpha 2||Transcribed locus	336471	collagen, type I, alpha 2	LG 19
AJ318214	Dr.6826	Collagen, type I, alpha 3	col1a3	extracellular matrix structural constituent||collagen||cytoplasm||phosphate transport	epidermal differentiation [0008544]	Danio rerio partial mRNA for collagen type I alpha 3 chain (col1A3 gene).	sp:P02452		PROTGI=115269; PROTID=sp:P02452; PCT=72.88; ALN=1449	sp:P11087		PROTGI=2506305; PROTID=sp:P11087; PCT=72.39; ALN=1449	Hs.114322||Hs.172928||Hs.287570||Hs.302631||Hs.375210||Hs.432875||Hs.444559||Hs.490570||Hs.508804||Hs.521321||Hs.523084||Hs.528436||Hs.530443||Hs.534850||Hs.537558||Hs.547781||Hs.549606||Hs.549902	Hypothetical gene supported by BC039664||Collagen, type I, alpha 1||Hypothetical protein LOC283981||CDNA clone IMAGE:5286843, partial cds||Hypothetical gene supported by BC031673||Homo sapiens, clone IMAGE:5267797, mRNA||Transcribed locus, strongly simila	Mm.277735||Mm.355123||Mm.359312	Procollagen, type I, alpha 1||Transcribed locus, weakly similar to NP_001835.2 alpha 1 type II collagen isoform 1; collagen II, alpha-1 polypeptide; cartilage collagen; chondrocalcin, included; COL11A3, formerly [Homo sapiens]||LOC433457	325675	collagen, type I, alpha 3	LG 4
AW116925	Dr.7471	Wu:fc14e02	wu:fc14e02		Unknown [-]	fi21e08.x1 Sugano Kawakami zebrafish DRA Danio rerio cDNA clone 2601830 3', mRNA sequence.							Hs.446664	Similar to RIKEN cDNA A230078I05 gene	Mm.44401	RIKEN cDNA A230078I05 gene	323930	wu:fc14e02	LG 6
BM181270					Unknown [-]	fw21c12.y1 Zebrafish C32 14 somite embryo Danio rerio cDNA clone 5565311 5' similar to contains element MER28 repetitive element ;, mRNA sequence.
BM024216	Dr.30966	Zgc:92278	zgc:92278	nuclear mRNA splicing, via spliceosome||nucleic acid binding||mRNA processing||cellular component unknown	Unknown [-]	fu47f10.x1 zebrafish adult brain Danio rerio cDNA clone 5332747 3', mRNA sequence.	pir:S59042		PROTGI=2136193; PROTID=pir:S59042; PCT=74.28; ALN=274	sp:O35326		PROTGI=3929369; PROTID=sp:O35326; PCT=69.45; ALN=272	Hs.166975	Splicing factor, arginine/serine-rich 5	Mm.43331||Mm.346181||Mm.375716	Splicing factor, arginine/serine-rich 5 (SRp40, HRS)||Transcribed locus, strongly similar to XP_547876.1 PREDICTED: similar to Splicing factor, arginine/serine-rich 5 (Pre-mRNA splicing factor SRP40) (Insulin-induced growth response protein CL-4) (Delayed	436883	zgc:92278	LG 20
BM024217	Dr.6727	Wu:fj35h04	wu:fj35h04		Unknown [-]	fu47f11.x1 zebrafish adult brain Danio rerio cDNA clone 5332749 3' similar to SW:Y029_HUMAN Q15032 HYPOTHETICAL PROTEIN KIAA0029. ;, mRNA sequence.	sp:Q15032		PROTGI=3183204; PROTID=sp:Q15032; PCT=74.24; ALN=223	ref:NP_150289.1		PROTGI=15149484; PROTID=ref:NP_150289.1; PCT=62.28; ALN=219	Hs.412462	R3H domain (binds single-stranded nucleic acids) containing	Mm.221041	R3H domain (binds single-stranded nucleic acids)	335882	wu:fj35h04	LG 22
BM081841	Dr.39564	Transcribed locus, weakly similar to NP_057878.1 crystallin, mu [Mus musculus]			Unknown [-]	fu95e08.x1 Zebrafish adult olfactory Danio rerio cDNA clone 5378775 3' similar to SW:CRYM_MACFL Q28488 MU-CRYSTALLIN. ;, mRNA sequence.	sp:Q14894		PROTGI=2498259; PROTID=sp:Q14894; PCT=68.67; ALN=150	sp:O54983		PROTGI=3913376; PROTID=sp:O54983; PCT=70.00; ALN=150	Hs.924	Crystallin, mu	Mm.9114	Crystallin, mu
AF286374	Dr.10343	ATPase, Na+/K+ transporting, alpha 1a.2 polypeptide	atp1a1a.2	catalytic activity||ATP binding||cation transport||metabolism||monovalent inorganic cation transporter activity||ATPase activity, coupled to transmembrane movement of ions, phosphorylative mechanism||monovalent inorganic cation transport||membrane||integr	cation transport [0006812]	Danio rerio Na+/K+ ATPase alpha subunit isoform 3 (atp1a1a.2) mRNA, complete cds.	sp:P05023		PROTGI=114374; PROTID=sp:P05023; PCT=79.47; ALN=1023	sp:Q9WV27		PROTGI=18203577; PROTID=sp:Q9WV27; PCT=71.53; ALN=1020	Hs.34114||Hs.371889	ATPase, Na+/K+ transporting, alpha 2 (+) polypeptide||ATPase, Na+/K+ transporting, alpha 1 polypeptide	Mm.207432||Mm.280103||Mm.337950||Mm.361092	ATPase, Na+/K+ transporting, alpha 2 polypeptide||ATPase, Na+/K+ transporting, alpha 1 polypeptide||ATPase, Na+/K+ transporting, alpha 4 polypeptide||Mus musculus, Similar to ATPase, Na+/K+ transporting, alpha 1 polypeptide, clone IMAGE:5364125, mRNA	64613	ATPase, Na+/K+ transporting, alpha 1a.2 polypeptide	LG 1
AI397380					Unknown [-]	fb10g11.x1 zebrafish fin day0 regeneration Danio rerio cDNA 3', mRNA sequence.
AF286376	Dr.28812	ATPase, Na+/K+ transporting, beta 2a polypeptide	atp1b2a	sodium:potassium-exchanging ATPase activity||potassium ion transport||sodium ion transport||membrane	potassium transport [0006813]	Danio rerio Na+/K+ ATPase beta subunit isoform 2 (atp1b2a) mRNA, complete cds.	pir:JC5107		PROTGI=2135790; PROTID=pir:JC5107; PCT=56.21; ALN=284	pir:A34057		PROTGI=91127; PROTID=pir:A34057; PCT=56.55; ALN=284	Hs.78854	ATPase, Na+/K+ transporting, beta 2 polypeptide	Mm.235204	ATPase, Na+/K+ transporting, beta 2 polypeptide	64269	ATPase, Na+/K+ transporting, beta 2a polypeptide	LG 23
AW058802	Dr.28566	Wu:fe48a10	wu:fe48a10		Unknown [-]	fe48a10.x1 Zebrafish WashU MPIMG EST Danio rerio cDNA clone IMAGE:3742074 3' similar to TR:O15147 O15147 E3B1. [1] ;, mRNA sequence.	ref:NP_005461.1		PROTGI=4885611; PROTID=ref:NP_005461.1; PCT=90.00; ALN=185	ref:NP_031406.1		PROTGI=6671499; PROTID=ref:NP_031406.1; PCT=92.00; ALN=100	Hs.508148	Abl-interactor 1	Mm.205647||Mm.370500	Abl-interactor 1||Abl-interactor 1	326909	wu:fe48a10	LG 2
AI794071	Dr.5710	Wu:fb07a05	wu:fb07a05		Unknown [-]	fc38a08.y1 Zebrafish WashU MPIMG EST Danio rerio cDNA clone IMAGE:3723638 5', mRNA sequence.											336826	wu:fb07a05
BG303549	Dr.20080	Carbonic anhydrase II	ca2	carbonate dehydratase activity||one-carbon compound metabolism||zinc ion binding	Unknown [-]	fl57w47.x1 Sugano Kawakami zebrafish DRA Danio rerio cDNA clone 3817779 3', mRNA sequence.	pir:CRHU2		PROTGI=1070514; PROTID=pir:CRHU2; PCT=62.69; ALN=260	ref:NP_078771.1		PROTGI=13374567; PROTID=ref:NP_078771.1; PCT=63.67; ALN=255	Hs.37014	Carbonic anhydrase VII	Mm.129265	Carbonic anhydrase 7	387526	carbonic anhydrase II	LG 24
BI429018	Dr.5151	Protein tyrosine phosphatase, receptor type, N polypeptide 2, like	ptprn2		Unknown [-]	fr71d03.y1 zebrafish adult brain Danio rerio cDNA clone 4966300 5' similar to SW:PTPX_MOUSE P80560 PROTEIN-TYROSINE PHOSPHATASE X PRECURSOR ;, mRNA sequence.	ref:NP_002838.1		PROTGI=11386149; PROTID=ref:NP_002838.1; PCT=53.00; ALN=185	sp:P80560		PROTGI=2829685; PROTID=sp:P80560; PCT=55.50; ALN=185	Hs.490789	Protein tyrosine phosphatase, receptor type, N polypeptide 2	Mm.342204	RIKEN cDNA 4930425H11 gene	368271	protein tyrosine phosphatase, receptor type, N polypeptide 2, like
BI896297	Dr.1612	Zgc:65886	zgc:65886	biological process unknown||molecular function unknown||cellular component unknown	Unknown [-]	fb98a05.x1 Zebrafish WashU MPIMG EST Danio rerio cDNA clone 3719888 3', mRNA sequence.	ref:NP_005088.1		PROTGI=4826816; PROTID=ref:NP_005088.1; PCT=65.50; ALN=534	ref:NP_064674.1		PROTGI=9938002; PROTID=ref:NP_064674.1; PCT=65.56; ALN=533	Hs.533670	Leucine-rich, glioma inactivated 1	Mm.298251||Mm.352908	Leucine-rich repeat LGI family, member 1||Transcribed locus	323011	zgc:65886	LG 13
BI981163	Dr.10237	Wu:fc14c10	wu:fc14c10		Unknown [-]	fu40e12.x1 zebrafish adult brain Danio rerio cDNA clone 5331958 3', mRNA sequence.	pir:T42691		PROTGI=11359960; PROTID=pir:T42691; PCT=33.58; ALN=128	pir:T42713		PROTGI=11276932; PROTID=pir:T42713; PCT=34.58; ALN=104	Hs.530199	Hypothetical protein LOC157567	Mm.15351	RIKEN cDNA 1110054N06 gene	323923	wu:fc14c10	LG 21
BI878656	Dr.3391	Zgc:92099	zgc:92099	biological process unknown||molecular function unknown||cellular component unknown	Unknown [-]	fl81b09.x1 Sugano Kawakami zebrafish DRA Danio rerio cDNA clone 3820001 3', mRNA sequence.	ref:NP_064583.1		PROTGI=9910242; PROTID=ref:NP_064583.1; PCT=79.15; ALN=460				Hs.202011||Hs.435662	GK001 protein||CDNA FLJ41308 fis, clone BRAMY2042612	Mm.22109	RIKEN cDNA 2610204L23 gene	447812	zgc:92099
AW282014	Dr.29149	Wu:fj36d12	wu:fj36d12	biological process unknown||molecular function unknown||cellular component unknown	Unknown [-]	fj61a04.x1 zebrafish adult brain Danio rerio cDNA 3', mRNA sequence.	ref:NP_003156.1		PROTGI=4507297; PROTID=ref:NP_003156.1; PCT=87.59; ALN=274	sp:O08599		PROTGI=2811067; PROTID=sp:O08599; PCT=87.41; ALN=278	Hs.288229	Syntaxin binding protein 1	Mm.278865	Syntaxin binding protein 1	574003	zgc:114171	LG 21
AW827044	Dr.29681	Transcribed locus, weakly similar to NP_504088.1 transposase family member (5E396) [Caenorhabditis elegans]			Unknown [-]	fk57g01.y1 Zebrafish adult retina cDNA Danio rerio cDNA 5' similar to SW:TC1A_CAEBR P35072 TRANSPOSABLE ELEMENT TCB1 TRANSPOSASE ;, mRNA sequence.
BI865551					Unknown [-]	ft21c01.y1 Zebrafish neuronal Danio rerio cDNA clone 5082216 5', mRNA sequence.
AW280411					Unknown [-]	fj40a10.y1 zebrafish adult brain Danio rerio cDNA 5' similar to SW:Y029_HUMAN Q15032 HYPOTHETICAL PROTEIN KIAA0029. ;, mRNA sequence.
BI883197	Dr.4434	Zgc:77495	zgc:77495	biological process unknown||calcium ion binding||cellular component unknown	Unknown [-]	fn16a02.x1 Zebrafish WashU MPIMG EST Danio rerio cDNA clone 4490378 3', mRNA sequence.	ref:NP_060369.1		PROTGI=8923563; PROTID=ref:NP_060369.1; PCT=47.86; ALN=140	ref:NP_081304.1		PROTGI=13386192; PROTID=ref:NP_081304.1; PCT=43.90; ALN=201	Hs.525709	Hypothetical protein FLJ20607	Mm.273285	Tescalcin	406633	zgc:77495	LG 5
AW116933	Dr.46977	Transcribed locus			Unknown [-]	fi21f08.x1 Sugano Kawakami zebrafish DRA Danio rerio cDNA clone 2601831 3' similar to TR:O13979 O13979 HYPOTHETICAL 28.1 KD PROTEIN C25H1.04 IN CHROMOSOME I. ;, mRNA sequence.							Hs.29857	Chromosome 6 open reading frame 113	Mm.248081	RIKEN cDNA 2700019D07 gene
AI584515	Dr.38182	Wu:fb94h12	wu:fb94h12		Unknown [-]	fb94h12.x1 Zebrafish WashU MPIMG EST Danio rerio cDNA clone IMAGE:3719591 3', mRNA sequence.											323313	wu:fb94h12	LG 7
AW184048	Dr.22516	Wu:fj08a12	wu:fj08a12		Unknown [-]	fj08a12.y1 Zebrafish adult olfactory Danio rerio cDNA 5', mRNA sequence.											335382	wu:fj08a12	LG 1
AI965025	Dr.31511	Wu:fb99e01	wu:fb99e01		Unknown [-]	fc85h02.y1 Zebrafish WashU MPIMG EST Danio rerio cDNA clone IMAGE:3728211 5', mRNA sequence.											323480	wu:fb99e01	LG 8
BI879601					Unknown [-]	fm63b01.x1 Zebrafish adult retina cDNA Danio rerio cDNA clone 4200120 3', mRNA sequence.
BI896442	Dr.2432	Citrate synthase	zgc:55507	citrate (Si)-synthase activity||cytoplasm||main pathways of carbohydrate metabolism||tricarboxylic acid cycle||transferase activity||transferase activity, transferring acyl groups, acyl groups converted into alkyl on transfer	Unknown [-]	fd45b12.x1 Zebrafish WashU MPIMG EST Danio rerio cDNA clone 3732671 3', mRNA sequence.	ref:NP_004068.1		PROTGI=4758076; PROTID=ref:NP_004068.1; PCT=87.12; ALN=465	ref:NP_080720.1		PROTGI=13385942; PROTID=ref:NP_080720.1; PCT=88.36; ALN=463	Hs.430606	Citrate synthase	Mm.58836||Mm.322949||Mm.339192	Citrate synthase||Transcribed locus, moderately similar to XP_512504.1 PREDICTED: similar to Citrate synthase, mitochondrial precursor [Pan troglodytes]||Citrate synthase like	322339	citrate synthase	LG 23
BG302752	Dr.31891	Putative DNA/chromatin binding motif	plu1		Unknown [-]	fl38c11.x1 Sugano Kawakami zebrafish DRA Danio rerio cDNA clone 3816188 3', mRNA sequence.	pir:T42697		PROTGI=11277002; PROTID=pir:T42697; PCT=57.89; ALN=151	pir:I48775		PROTGI=2143425; PROTID=pir:I48775; PCT=37.23; ALN=194					368259	putative DNA/chromatin binding motif
BI982111	Dr.12766	Transcribed locus, moderately similar to NP_872633.1 SFRS protein kinase 2 isoform b [Homo sapiens]			Unknown [-]	fu60b11.x1 zebrafish adult brain Danio rerio cDNA clone 5333732 3' similar to contains Alu repetitive element;, mRNA sequence.	ref:NP_003129.1		PROTGI=4507221; PROTID=ref:NP_003129.1; PCT=84; ALN=69	pir:JC5929		PROTGI=7513813; PROTID=pir:JC5929; PCT=85; ALN=69	Hs.285197	SFRS protein kinase 2	Mm.288728	Serine/arginine-rich protein specific kinase 2
BI889086	Dr.2379	CDNA clone IMAGE:7053735			Unknown [-]	ZF637-2-000841 Zebrafish shield stage whole embryo cDNA library MPMGp637 Danio rerio cDNA clone MPMGp637_22B11;MPMGp637B1122 5', mRNA sequence.	pir:PIHUB6		PROTGI=2144910; PROTID=pir:PIHUB6; PCT=47.34; ALN=157	ref:NP_034803.1		PROTGI=6754496; PROTID=ref:NP_034803.1; PCT=48.06; ALN=129	Hs.134830	Collagen, type VIII, alpha 1	Mm.130388||Mm.370175||Mm.371554	Transcribed locus||Procollagen, type VIII, alpha 1||Procollagen, type VIII, alpha 1
BI879463	Dr.3734	Wu:fc03e06	wu:fc03e06		Unknown [-]	fm70f05.x1 Zebrafish adult retina cDNA Danio rerio cDNA clone 4200729 3', mRNA sequence.											323578	wu:fc03e06	LG 1
BG737957	Dr.17809	Transcribed locus			Unknown [-]	fp03g11.y1 zebrafish gridded kidney Danio rerio cDNA clone 4728764 5', mRNA sequence.
BG892475	Dr.11064	Transcribed locus			Unknown [-]	fp80f01.y1 Zebrafish adult retina cDNA Danio rerio cDNA clone 4788241 5', mRNA sequence.
AW232556	Dr.27846	Wu:fj21h11	wu:fj21h11		Unknown [-]	fj21h11.x1 Zebrafish adult olfactory Danio rerio cDNA 3', mRNA sequence.											335560	wu:fj21h11	LG 13
BG985773	Dr.34607	Id:ibd5105	id:ibd5105		Unknown [-]	5105 NICHD Zebrafish normalized I Danio rerio cDNA clone 5105, mRNA sequence.											338195	id:ibd5105
AF072547	Dr.8175	Paired box gene 2b	pax2b	nucleus||development	histogenesis and organogenesis [0007397]	Danio rerio transcription factor (Pax2.2) mRNA, complete cds.	pir:A49008		PROTGI=477438; PROTID=pir:A49008; PCT=85.75; ALN=386	sp:P32114		PROTGI=417447; PROTID=sp:P32114; PCT=81.20; ALN=386	Hs.126365	Paired box gene 5 (B-cell lineage specific activator)	Mm.370195	Paired box gene 5	60638	paired box gene 2b	LG 12
AW018976	Dr.4306	Zgc:92303	zgc:92303	nucleotide binding||protein binding||ATP binding||protein folding||protein transport||ATPase activity||nucleoside-triphosphatase activity||metal ion binding||unfolded protein binding	Unknown [-]	fd47g07.x1 Zebrafish WashU MPIMG EST Danio rerio cDNA clone IMAGE:3732924 3', mRNA sequence.	ref:NP_006651.2		PROTGI=7242140; PROTID=ref:NP_006651.2; PCT=80.95; ALN=609	ref:NP_035932.1		PROTGI=6753454; PROTID=ref:NP_035932.1; PCT=79.56; ALN=609	Hs.113823	ClpX caseinolytic protease X homolog (E. coli)	Mm.30088||Mm.357999	Caseinolytic protease X (E.coli)||Transcribed locus	447842	zgc:92303	LG 7
AI584388	Dr.36437	Wu:fb75b09	wu:fb75b09		Unknown [-]	fb93a04.x1 Zebrafish WashU MPIMG EST Danio rerio cDNA clone IMAGE:3719406 3', mRNA sequence.	ref:NP_060832.1		PROTGI=8922944; PROTID=ref:NP_060832.1; PCT=94.32; ALN=176	ref:NP_035829.1		PROTGI=6755973; PROTID=ref:NP_035829.1; PCT=94.32; ALN=176	Hs.91393||Hs.221737	Lin-7 homolog C (C. elegans)||Lin-7 homolog B (C. elegans)	Mm.20472||Mm.235300	Lin 7 homolog b (C. elegans)||Lin 7 homolog c (C. elegans)	322856	wu:fb75b09	LG 7
AI884048	Dr.24196	ELAV (embryonic lethal, abnormal vision, Drosophila)-like 1 (Hu antigen R)	elavl1	nuclear mRNA splicing, via spliceosome||nucleic acid binding||RNA binding||mRNA processing||ribonucleoprotein complex	Unknown [-]	fc72g05.x1 Zebrafish WashU MPIMG EST Danio rerio cDNA clone IMAGE:3726968 3', mRNA sequence.	ref:NP_001410.1		PROTGI=4503551; PROTID=ref:NP_001410.1; PCT=84.97; ALN=324	sp:P70372		PROTGI=13124196; PROTID=sp:P70372; PCT=84.36; ALN=324	Hs.184492	ELAV (embryonic lethal, abnormal vision, Drosophila)-like 1 (Hu antigen R)	Mm.119162	ELAV (embryonic lethal, abnormal vision, Drosophila)-like 1 (Hu antigen R)	30736	ELAV (embryonic lethal, abnormal vision, Drosophila)-like 1 (Hu antigen R)	LG 2
BI534083	Dr.14587	Transcribed locus			Unknown [-]	fq23c03.x4 zebrafish adult brain Danio rerio cDNA clone 4832237 3', mRNA sequence.
AI943112	Dr.39178	Engrailed 1b	eng1b	DNA binding||transcription factor activity||nucleus||regulation of transcription, DNA-dependent||development||neuron lineage restriction||regulation of transcription	Unknown [-]	fc84e11.x1 Zebrafish WashU MPIMG EST Danio rerio cDNA clone IMAGE:3728108 3' similar to SW:HME1_BRARE Q04896 HOMEOBOX PROTEIN ENGRAILED-1. ;, mRNA sequence.	sp:Q05925		PROTGI=14917010; PROTID=sp:Q05925; PCT=38.33; ALN=161	sp:P09065		PROTGI=462292; PROTID=sp:P09065; PCT=38.36; ALN=161					30233	engrailed 1b	LG 1
BI879475	Dr.11087	Secretogranin III	scg3		Unknown [-]	fm70g08.x1 Zebrafish adult retina cDNA Danio rerio cDNA clone 4200783 3', mRNA sequence.				sp:P47867		PROTGI=1351066; PROTID=sp:P47867; PCT=52.48; ALN=471	Hs.232618	Secretogranin III	Mm.2386	Secretogranin III	393730	secretogranin III
AA605655	Dr.673	Reticulon 1, like	rtn1l		Unknown [-]	fa21b09.s1 Ekkerpost segmentation zebrafish embryo Danio rerio cDNA clone 1036313 3', mRNA sequence.	prf:2024325A		PROTGI=1092632; PROTID=prf:2024325A; PCT=77.18; ALN=206	ref:NP_077188.1		PROTGI=13195648; PROTID=ref:NP_077188.1; PCT=63.02; ALN=192					327065	reticulon 1, like	LG 20
AA497284	Dr.11735	Zgc:110179		biological process unknown||molecular function unknown||cellular component unknown	Unknown [-]	fa04h10.s1 Zebrafish ICRFzfls Danio rerio cDNA clone 10O10 3', mRNA sequence.	ref:NP_076429.1		PROTGI=13027612; PROTID=ref:NP_076429.1; PCT=60.40; ALN=101	ref:NP_071722.1		PROTGI=11612509; PROTID=ref:NP_071722.1; PCT=35.11; ALN=94	Hs.192131	RAS-like, family 11, member A	Mm.266978	RIKEN cDNA 1110065D03 gene	550538	zgc:110179
BM187186					Unknown [-]	fw12d07.y1 SJD adult pectoral fin Danio rerio cDNA clone 5546532 5' similar to contains element MER22 MER22 repetitive element ;, mRNA sequence.
AW279898	Dr.22733	Wu:fj46d11	wu:fj46d11		Unknown [-]	fj46d11.x1 zebrafish adult brain Danio rerio cDNA 3', mRNA sequence.							Hs.172982	Similar to expressed sequence AI593442	Mm.335160	Expressed sequence AI593442	336064	wu:fj46d11	LG 15
BG308652	Dr.3415	Wu:fb78c06	wu:fb78c06		Unknown [-]	fl94g08.x1 Zebrafish adult retina cDNA Danio rerio cDNA clone 4144694 3', mRNA sequence.	pir:T00347		PROTGI=7512821; PROTID=pir:T00347; PCT=39.92; ALN=194				Hs.365286||Hs.375174||Hs.438957||Hs.449662||Hs.483206||Hs.524283	Family with sequence similarity 21, member C||Similar to KIAA0592 protein||Similar to KIAA0592 protein||Family with sequence similarity 21, member B||Transcribed locus, strongly similar to XP_370557.1 PREDICTED: similar to KIAA0592 protein [Homo sapiens]|	Mm.28524	DNA segment, Chr 6, Wayne State University 116, expressed	322983	wu:fb78c06	LG 13
AW280293	Dr.40351	Wu:fk03b12	wu:fk03b12		Unknown [-]	fj37g06.y1 zebrafish adult brain Danio rerio cDNA 5', mRNA sequence.	pir:A49678		PROTGI=1082428; PROTID=pir:A49678; PCT=59.32; ALN=115	sp:O54940		PROTGI=6093507; PROTID=sp:O54940; PCT=43.28; ALN=67	Hs.138860	Rho GTPase activating protein 1	Mm.22413	Rho GTPase activating protein 1	337263	wu:fk03b12	LG 7
AI965042	Dr.4874	RAB1A, member RAS oncogene family	rab1a	two-component signal transduction system (phosphorelay)||DNA binding||GTP binding||regulation of transcription, DNA-dependent||small GTPase mediated signal transduction||protein transport	Unknown [-]	fc86b01.y1 Zebrafish WashU MPIMG EST Danio rerio cDNA clone IMAGE:3728233 5' similar to gb:M28209 RAS-RELATED PROTEIN RAB-1A (HUMAN);, mRNA sequence.	sp:P11476		PROTGI=131786; PROTID=sp:P11476; PCT=95.10; ALN=203	sp:P11476		PROTGI=131786; PROTID=sp:P11476; PCT=95.10; ALN=203	Hs.300816||Hs.310645||Hs.512452	RAB1B, member RAS oncogene family||RAB1A, member RAS oncogene family||Similar to RAB1B, member RAS oncogene family; small GTP-binding protein	Mm.182563||Mm.271944	RAB1B, member RAS oncogene family||RAB1, member RAS oncogene family	368883	RAB1A, member RAS oncogene family	LG 13
AI353708	Dr.21393	Wu:fc12g11	wu:fc12g11		Unknown [-]	zeh0882.seq.F Zebrafish Embryonic Heart cDNA Library Danio rerio cDNA 5', mRNA sequence.											323879	wu:fc12g11	LG 5
AW076614	Dr.31507	Wu:fd61c02	wu:fd61c02		Unknown [-]	fj01e01.x1 Zebrafish adult olfactory Danio rerio cDNA 3', mRNA sequence.	pir:T46340		PROTGI=11359908; PROTID=pir:T46340; PCT=48.89; ALN=44				Hs.44329||Hs.364539||Hs.444405||Hs.520888||Hs.550374||Hs.554279	Hypothetical protein FLJ32214||HERV-FRD provirus ancestral Env polyprotein||Transcribed locus, weakly similar to NP_997465.1 HERV-FRD provirus ancestral Env polyprotein; syncytin 2 [Homo sapiens]||Transcribed locus||Transcribed locus, weakly similar to NP	Mm.159309||Mm.358856	RIKEN cDNA 4930505O20 gene||Similar to FLJ45949 protein	326080	wu:fd61c02	LG 14
AI584397	Dr.38056	Wu:fb93b04	wu:fb93b04		Unknown [-]	fb93b04.x1 Zebrafish WashU MPIMG EST Danio rerio cDNA clone IMAGE:3719407 3', mRNA sequence.				ref:NP_058037.1		PROTGI=7949167; PROTID=ref:NP_058037.1; PCT=39.22; ALN=192	Hs.500897	Chromosome 10 open reading frame 26	Mm.329895	DNA segment, Chr 19, Wayne State University 162, expressed	323241	wu:fb93b04	LG 13
AI793441	Dr.27521	Wu:fc47e11	wu:fc47e11		Unknown [-]	fc47e11.x1 Zebrafish WashU MPIMG EST Danio rerio cDNA clone IMAGE:3724556 3', mRNA sequence.											324906	wu:fc47e11	LG 1
BI979059	Dr.19931	Tryptophan hydroxylase 1 (tryptophan 5-monooxygenase)	tph1	cysteine-type endopeptidase activity||monooxygenase activity||tryptophan 5-monooxygenase activity||iron ion binding||proteolysis and peptidolysis||metabolism||aromatic amino acid family metabolism||amino acid binding||serotonin biosynthesis	Unknown [-]	ft86d09.x1 Gong zebrafish ovary Danio rerio cDNA clone 5160233 3' similar to SW:TR5H_CHICK P70080 TRYPTOPHAN 5-MONOOXYGENASE ;, mRNA sequence.	sp:P17752		PROTGI=2506221; PROTID=sp:P17752; PCT=80.38; ALN=422	pir:A34582		PROTGI=111217; PROTID=pir:A34582; PCT=78.44; ALN=421	Hs.376337	Tryptophan hydroxylase 2	Mm.31597	Tryptophan hydroxylase 2	352943	tryptophan hydroxylase 1 (tryptophan 5-monooxygenase)
AI794243					Unknown [-]	fc42a11.y1 Zebrafish WashU MPIMG EST Danio rerio cDNA clone IMAGE:3724028 5', mRNA sequence.
AI584398	Dr.38310	Ribonucleotide reductase M2 b	rrm2b	ribonucleoside-diphosphate reductase activity||deoxyribonucleoside diphosphate metabolism	Unknown [-]	fb93b05.x1 Zebrafish WashU MPIMG EST Danio rerio cDNA clone IMAGE:3719409 3' similar to SW:RIR2_MOUSE P11157 RIBONUCLEOSIDE-DIPHOSPHATE REDUCTASE M2 CHAIN ;, mRNA sequence.	sp:P05217		PROTGI=135459; PROTID=sp:P05217; PCT=98.39; ALN=249	prf:1304282B		PROTGI=225481; PROTID=prf:1304282B; PCT=98.39; ALN=249	Hs.226390	Ribonucleotide reductase M2 polypeptide	Mm.99||Mm.302318	Ribonucleotide reductase M2||Similar to ribonucleotide reductase	368909	ribonucleotide reductase M2 b	LG 19
BI702494	Dr.46907	Transcribed locus			Unknown [-]	fq33f09.x3 zebrafish adult brain Danio rerio cDNA clone 4833185 3', mRNA sequence.
BI879482	Dr.8795	Zgc:92098	zgc:92098	cation transport||cation transporter activity||membrane	Unknown [-]	fm70h08.x1 Zebrafish adult retina cDNA Danio rerio cDNA clone 4200831 3', mRNA sequence.	ref:NP_006336.2		PROTGI=7656946; PROTID=ref:NP_006336.2; PCT=86.56; ALN=253				Hs.479634	Solute carrier family 30 (zinc transporter), member 9	Mm.234455	Solute carrier family 30 (zinc transporter), member 9	497184	si:ch211-240l14.4
BG883815	Dr.34030	Zgc:100941	zgc:100941	malic enzyme activity||malate metabolism||cellular component unknown||oxidoreductase activity	Unknown [-]	fp16g10.x1 zebrafish gridded kidney Danio rerio cDNA clone 4729915 3' similar to SW:MAOM_HUMAN P23368 NAD-DEPENDENT MALIC ENZYME, MITOCHONDRIAL PRECURSOR ;, mRNA sequence.	sp:P23368		PROTGI=126733; PROTID=sp:P23368; PCT=75.56; ALN=580	sp:P06801		PROTGI=126738; PROTID=sp:P06801; PCT=58.77; ALN=553	Hs.233119	Malic enzyme 2, NAD(+)-dependent, mitochondrial	Mm.36817	Malic enzyme 2, NAD(+)-dependent, mitochondrial	445233	zgc:100941
AW232711					Unknown [-]	fj24h05.x1 Zebrafish adult olfactory Danio rerio cDNA 3' similar to contains element DBR repetitive element ;, mRNA sequence.
AW232713	Dr.27850	Wu:fj24h11	wu:fj24h11		Unknown [-]	fj24h11.x1 Zebrafish adult olfactory Danio rerio cDNA 3', mRNA sequence.											335606	wu:fj24h11	LG 2
BE015730	Dr.11127	Zgc:92899	zgc:92899	transporter activity||transport||synaptic vesicle||membrane||integral to membrane	Unknown [-]	fk58d10.y1 Zebrafish adult retina cDNA Danio rerio cDNA 5', mRNA sequence.	sp:P21579		PROTGI=135086; PROTID=sp:P21579; PCT=75.79; ALN=248	sp:P46096		PROTGI=1174545; PROTID=sp:P46096; PCT=76.59; ALN=248	Hs.447005	Synaptotagmin II	Mm.5102	Synaptotagmin 2	436736	zgc:92899	LG 4
AW233515	Dr.22657	Flotillin 1	flot1	integral to membrane||flotillin complex	Unknown [-]	fj06h02.x1 Zebrafish adult olfactory Danio rerio cDNA 3', mRNA sequence.	ref:NP_005794.1		PROTGI=5031699; PROTID=ref:NP_005794.1; PCT=86.70; ALN=218	sp:O08917		PROTGI=13124167; PROTID=sp:O08917; PCT=87.16; ALN=218	Hs.179986	Flotillin 1	Mm.2931	Flotillin 1	30069	flotillin 1	LG 19
BG727273					Unknown [-]	fo84h07.x1 zebrafish gridded kidney Danio rerio cDNA clone 4726908 3', mRNA sequence.
AI626625	Dr.21438	Transcribed locus			Unknown [-]	fc05f07.x1 Zebrafish WashU MPIMG EST Danio rerio cDNA clone IMAGE:3720517 3', mRNA sequence.
H56788	Dr.15802	Zgc:109979		biological process unknown||molecular function unknown||cellular component unknown	Unknown [-]	ZF-E10 zebrafish embryonic Danio rerio cDNA clone ZF-E10 5' end similar to crystallin beta-A4, mRNA sequence.	sp:P53673		PROTGI=2506318; PROTID=sp:P53673; PCT=68.37; ALN=196	ref:NP_067326.1		PROTGI=10946672; PROTID=ref:NP_067326.1; PCT=68.37; ALN=196	Hs.57690||Hs.534017	Crystallin, beta A4||Transcribed locus, strongly similar to NP_001877.1 crystallin, beta A4; eye lens structural protein; Crystallin, beta polypeptide A4 [Homo sapiens]	Mm.40324||Mm.372031	Crystallin, beta A4||Transcribed locus	553178	zgc:109979
BI882561					Unknown [-]	fn03c08.x1 Zebrafish Research Genetics C32 fin Danio rerio cDNA clone 4469007 3' similar to TR:Q62869 Q62869 INOSITOL 1,4 ,5-TRISPHOSPHATE RECEPTOR ;, mRNA sequence.
BI878687					Unknown [-]	fl81e08.x1 Sugano Kawakami zebrafish DRA Danio rerio cDNA clone 3820143 3' similar to TR:Q9Y5K7 Q9Y5K7 ENDOPLASMIC RETICULUM ALPHA-MANNOSIDASE I ;, mRNA sequence.
BI864920	Dr.10192	Wu:fc17g06	wu:fc17g06		Unknown [-]	ft20b07.x1 Zebrafish neuronal Danio rerio cDNA clone 5081821 3' similar to contains element MER38 repetitive element ;, mRNA sequence.											324059	wu:fc17g06	LG 7
AF163310	Dr.8131	Kallmann syndrome 1a sequence	kal1a	motor activity||protein binding||cell adhesion||flagellum biogenesis||flagellar hook (sensu Bacteria)	cell motility [0006928]	Danio rerio Kal1.1 mRNA, complete cds.	sp:P23352		PROTGI=125183; PROTID=sp:P23352; PCT=55.39; ALN=634	sp:Q62477		PROTGI=2842653; PROTID=sp:Q62477; PCT=55.32; ALN=46	Hs.521869||Hs.522857	Kallmann syndrome 1 sequence||Transcribed locus, weakly similar to NP_000207.1 Kallmann syndrome 1 protein; Kallmann syndrome-1 sequence (anosmin-1) [Homo sapiens]			30630	Kallmann syndrome 1a sequence	LG 3
AI626486	Dr.21429	Zgc:85683	zgc:85683	catalytic activity||metabolism||cellular component unknown	Unknown [-]	fc06h01.x1 Zebrafish WashU MPIMG EST Danio rerio cDNA clone IMAGE:3720625 3' similar to TR:O07875 O07875 FDX1 GENE AND 4 ORF'S. ;, mRNA sequence.	ref:NP_057128.1		PROTGI=7705608; PROTID=ref:NP_057128.1; PCT=66.78; ALN=289	ref:NP_075969.1		PROTGI=12963697; PROTID=ref:NP_075969.1; PCT=35.75; ALN=205	Hs.546387||Hs.546500	Fumarylacetoacetate hydrolase domain containing 2A||Hypothetical protein DKFZp434N062	Mm.288676	RIKEN cDNA B430104H02 gene	405854	zgc:85683
BG308665	Dr.47055	Transcribed locus			Unknown [-]	fl94h10.x1 Zebrafish adult retina cDNA Danio rerio cDNA clone 4144746 3', mRNA sequence.
AW826278	Dr.11127	Zgc:92899	zgc:92899	transporter activity||transport||synaptic vesicle||membrane||integral to membrane	Unknown [-]	fk58d10.x1 Zebrafish adult retina cDNA Danio rerio cDNA 3', mRNA sequence.	sp:P21579		PROTGI=135086; PROTID=sp:P21579; PCT=75.79; ALN=248	sp:P46096		PROTGI=1174545; PROTID=sp:P46096; PCT=76.59; ALN=248	Hs.447005	Synaptotagmin II	Mm.5102	Synaptotagmin 2	436736	zgc:92899	LG 4
BI865587	Dr.28768	Transcribed locus			Unknown [-]	ft22b10.y1 Zebrafish neuronal Danio rerio cDNA clone 5082187 5', mRNA sequence.
BI839927	Dr.28459	Glycoprotein M6Aa	gpm6aa		Unknown [-]	fq45b06.y1 zebrafish adult brain Danio rerio cDNA clone 4834139 5', mRNA sequence.	ref:NP_005268.1		PROTGI=14149619; PROTID=ref:NP_005268.1; PCT=85.25; ALN=278	sp:P35802		PROTGI=547881; PROTID=sp:P35802; PCT=85.25; ALN=278	Hs.75819	Glycoprotein M6A	Mm.241700	Glycoprotein m6a	368223	glycoprotein M6Aa	LG 14
AW281249	Dr.8073	Developing brain homeobox 2	dbx2	DNA binding||transcription factor activity||nucleus||regulation of transcription, DNA-dependent||development||regulation of transcription	Unknown [-]	fj52c11.y1 zebrafish adult brain Danio rerio cDNA 5', mRNA sequence.	pir:A55180		PROTGI=1082462; PROTID=pir:A55180; PCT=59.32; ALN=59	sp:P52950		PROTGI=1706313; PROTID=sp:P52950; PCT=46.92; ALN=109	Hs.302764	Developing brain homeobox 2	Mm.152937	Developing brain homeobox 2	30417	developing brain homeobox 2	LG 25
BI865589					Unknown [-]	ft22c04.y1 Zebrafish neuronal Danio rerio cDNA clone 5082223 5', mRNA sequence.
BM026797	Dr.16919	Transcribed locus			Unknown [-]	fq89c04.y3 Zebrafish neuronal Danio rerio cDNA clone 4887175 5', mRNA sequence.
AI878729	Dr.3290	Transcribed locus			Unknown [-]	fc65b02.x1 Zebrafish WashU MPIMG EST Danio rerio cDNA clone IMAGE:3726219 3', mRNA sequence.
BM024259	Dr.16953	Transcribed locus			Unknown [-]	fu48e08.x1 zebrafish adult brain Danio rerio cDNA clone 5332718 3', mRNA sequence.
AW171116	Dr.9074	Wu:fi37g03	wu:fi37g03		Unknown [-]	fi37g03.x1 Sugano Kawakami zebrafish DRA Danio rerio cDNA clone 2639860 3', mRNA sequence.											334252	wu:fi37g03	LG 5
BI534248	Dr.46925	Transcribed locus			Unknown [-]	fr88c05.x1 zebrafish adult brain Danio rerio cDNA clone 4967793 3', mRNA sequence.
BM070523	Dr.14763	Zgc:92489	zgc:92489	biological process unknown||molecular function unknown||cellular component unknown	Unknown [-]	fu99f11.x1 zebrafish adult brain Danio rerio cDNA clone 5385357 3', mRNA sequence.							Hs.458375	RIC3 protein	Mm.71007	RIKEN cDNA E130307J04 gene	436654	zgc:92489
AW154137	Dr.3449	Zgc:77655	zgc:77655	biological process unknown||molecular function unknown||membrane	Unknown [-]	fi23a10.x1 Sugano Kawakami zebrafish DRA Danio rerio cDNA clone 2601978 3', mRNA sequence.	ref:NP_060717.1		PROTGI=8922720; PROTID=ref:NP_060717.1; PCT=71.93; ALN=366				Hs.108530	Transmembrane protein 30A	Mm.355034	DNA segment, Chr 9, Wayne State University 20, expressed	333952	zgc:77655	LG 20
AI626492	Dr.33085	Wu:fc06h07	wu:fc06h07		Unknown [-]	fc06h07.x1 Zebrafish WashU MPIMG EST Danio rerio cDNA clone IMAGE:3720637 3', mRNA sequence.	pir:A26561		PROTGI=88947; PROTID=pir:A26561; PCT=92; ALN=160	pir:E25437		PROTGI=91859; PROTID=pir:E25437; PCT=92; ALN=160					323682	wu:fc06h07	LG 16
BM036709	Dr.14978	Transcribed locus			Unknown [-]	fu81f02.y1 Gong zebrafish testis Danio rerio cDNA clone 5377299 5', mRNA sequence.
AI959722	Dr.3034	Wu:fb71f10	wu:fb71f10		Unknown [-]	fd13c12.x1 Zebrafish WashU MPIMG EST Danio rerio cDNA clone IMAGE:3730774 3', mRNA sequence.	sp:P56545		PROTGI=3182976; PROTID=sp:P56545; PCT=90.60; ALN=117	sp:P56546		PROTGI=12644331; PROTID=sp:P56546; PCT=90.60; ALN=117	Hs.208597||Hs.459574||Hs.501345||Hs.512529||Hs.533943	C-terminal binding protein 1||Hypothetical LOC403340||C-terminal binding protein 2||Similar to C-terminal binding protein 2 isoform 2; ribeye||Hypothetical protein LOC285463	Mm.7286||Mm.246240	C-terminal binding protein 1||Zinc finger, RAN-binding domain containing 1	322718	wu:fb71f10	LG 12
AW280453	Dr.15272	Transcribed locus			Unknown [-]	fj40g05.y1 zebrafish adult brain Danio rerio cDNA 5', mRNA sequence.
BI472925	Dr.46968	Transcribed locus			Unknown [-]	fr93f01.y1 zebrafish adult brain Danio rerio cDNA clone 4968336 5', mRNA sequence.
BM182264	Dr.15102	Transcribed locus			Unknown [-]	fv59e08.x1 Sugano SJD adult male Danio rerio cDNA clone 5412950 3' similar to contains element LTR1 repetitive element ;, mRNA sequence.	ref:NP_005814.1		PROTGI=5031917; PROTID=ref:NP_005814.1; PCT=26.12; ALN=131				Hs.531530	Similar to hypothetical protein 4732467B22	Mm.183275	Hypothetical protein 4732467B22
BI706936	Dr.1524	Zgc:63883	zgc:63883	biological process unknown||cellular component unknown||protein domain specific binding	Unknown [-]	fq12f06.y1 Zebrafish adult retina cDNA Danio rerio cDNA clone 4791322 5' similar to SW:143G_BOVIN P29359 14-3-3 PROTEIN GAMMA ;, mRNA sequence.	sp:P35214		PROTGI=461427; PROTID=sp:P35214; PCT=85.02; ALN=246	sp:P35214		PROTGI=461427; PROTID=sp:P35214; PCT=85.02; ALN=246	Hs.520974	Tyrosine 3-monooxygenase/tryptophan 5-monooxygenase activation protein, gamma polypeptide	Mm.233813	3-monooxygenase/tryptophan 5-monooxygenase activation protein, gamma polypeptide	406443	zgc:63883
AW077431	Dr.7218	UDP-glucuronic acid decarboxylase 1	uxs1	catalytic activity||nucleotide-sugar metabolism||NAD binding	Unknown [-]	fj36b08.x1 zebrafish adult brain Danio rerio cDNA 3', mRNA sequence.	ref:NP_079352.1		PROTGI=13376626; PROTID=ref:NP_079352.1; PCT=89.68; ALN=252	sp:Q9R1J0		PROTGI=8473695; PROTID=sp:Q9R1J0; PCT=23.84; ALN=303	Hs.469561	UDP-glucuronate decarboxylase 1	Mm.201248	UDP-glucuronate decarboxylase 1	192315	UDP-glucuronic acid decarboxylase 1	LG 13
BG306138	Dr.29570	Transcribed locus			Unknown [-]	fm52g03.x1 Zebrafish adult retina cDNA Danio rerio cDNA clone 4199213 3', mRNA sequence.
BG302933	Dr.18253	Wu:fc44e04	wu:fc44e04		Unknown [-]	fl41f03.x1 Sugano Kawakami zebrafish DRA Danio rerio cDNA clone 3816341 3', mRNA sequence.	ref:NP_038465.1		PROTGI=7305525; PROTID=ref:NP_038465.1; PCT=89.38; ALN=226	sp:P56677		PROTGI=13959712; PROTID=sp:P56677; PCT=35.95; ALN=148	Hs.301974	Low density lipoprotein-related protein 12	Mm.39874	Low density lipoprotein-related protein 12	324829	wu:fc44e04	LG 19
AI353581	Dr.14296	Transcribed locus			Unknown [-]	zeh0699.seq.F Zebrafish Embryonic Heart cDNA Library Danio rerio cDNA 5', mRNA sequence.
AI444198	Dr.33524	Wu:fb24e01	wu:fb24e01		Unknown [-]	fb24e01.x1 Zebrafish WashU MPIMG EST Danio rerio cDNA clone IMAGE:3712824 3', mRNA sequence.											321648	wu:fb24e01	LG 12
AI396915	Dr.25005	Wu:fb16b10	wu:fb16b10		Unknown [-]	fb16b10.y1 Zebrafish WashU MPIMG EST Danio rerio cDNA clone IMAGE:3712027 5', mRNA sequence.											321462	wu:fb16b10	LG 1
BI533454	Dr.14581	Transcribed locus			Unknown [-]	fr82e03.x1 zebrafish adult brain Danio rerio cDNA clone 4967141 3', mRNA sequence.
AW078095					Unknown [-]	fe24d11.y1 Zebrafish WashU MPIMG EST Danio rerio cDNA clone IMAGE:3739797 5', mRNA sequence.
AI415990	Dr.23663	Wu:fb30f09	wu:fb30f09		Unknown [-]	fb30f09.y1 Zebrafish WashU MPIMG EST Danio rerio cDNA clone IMAGE:3713417 5', mRNA sequence.											321707	wu:fb30f09	LG 16
AI883279	Dr.21811	Transcribed locus			Unknown [-]	fc44g12.x1 Zebrafish WashU MPIMG EST Danio rerio cDNA clone IMAGE:3724294 3', mRNA sequence.
AI626641	Dr.185	Wu:fa04h02	wu:fa04h02		Unknown [-]	fc05h07.x1 Zebrafish WashU MPIMG EST Danio rerio cDNA clone IMAGE:3720541 3', mRNA sequence.	sp:Q9UKU0		PROTGI=13431658; PROTID=sp:Q9UKU0; PCT=75.68; ALN=74	sp:P41216		PROTGI=729927; PROTID=sp:P41216; PCT=63.51; ALN=74					334836	wu:fa04h02	LG 21
AW233533	Dr.35235	Si:ch211-120m13.2	wu:fj37c11		Unknown [-]	fj37c11.x1 zebrafish adult brain Danio rerio cDNA 3', mRNA sequence.	ref:NP_036563.1		PROTGI=6912650; PROTID=ref:NP_036563.1; PCT=48.99; ALN=143	sp:P70275		PROTGI=8134695; PROTID=sp:P70275; PCT=48.03; ALN=146	Hs.528721	Sema domain, immunoglobulin domain (Ig), short basic domain, secreted, (semaphorin) 3E	Mm.134093	Sema domain, immunoglobulin domain (Ig), short basic domain, secreted, (semaphorin) 3E	335921	si:ch211-120m13.2	LG 18
BI878849					Unknown [-]	fl83f11.x1 Sugano Kawakami zebrafish DRA Danio rerio cDNA clone 3820557 3' similar to contains element XTR repetitive element ;, mRNA sequence.
BE017358	Dr.7619	Transcribed locus			Unknown [-]	fk75a06.x1 Zebrafish Research Genetics C32 fin Danio rerio cDNA 3', mRNA sequence.
AI330863	Dr.23508	Transcribed locus			Unknown [-]	fb05a10.x1 zebrafish fin day1 regeneration Danio rerio cDNA 3', mRNA sequence.	sp:Q13574		PROTGI=12644407; PROTID=sp:Q13574; PCT=41.78; ALN=146				Hs.502461	Diacylglycerol kinase, zeta 104kDa	Mm.314923	Diacylglycerol kinase zeta
BI882581	Dr.12845	GABA(A) receptor-associated protein	gabarap	receptor activity	Unknown [-]	fn03f04.x1 Zebrafish Research Genetics C32 fin Danio rerio cDNA clone 4469143 3', mRNA sequence.	pdb:1KOT		PROTGI=18655903; PROTID=pdb:1KOT; PCT=97.44; ALN=117	ref:NP_065615.1		PROTGI=10181206; PROTID=ref:NP_065615.1; PCT=86.21; ALN=116	Hs.84359||Hs.524250||Hs.546646	GABA(A) receptor-associated protein||GABA(A) receptor-associated protein like 1||LOC440308	Mm.14638||Mm.272460||Mm.334428	Gamma-aminobutyric acid (GABA(A)) receptor-associated protein-like 1||Gamma-aminobutyric acid receptor associated protein||Similar to gamma-aminobutyric acid reseptor associated protein	326974	GABA(A) receptor-associated protein	LG 5
AW077446	Dr.7605	Wu:fj36c11	wu:fj36c11		Unknown [-]	fj36c12.x1 zebrafish adult brain Danio rerio cDNA 3', mRNA sequence.											335898	wu:fj36c11	LG 23
BI710683	Dr.16584	Transcribed locus			Unknown [-]	fq25b05.y1 zebrafish adult brain Danio rerio cDNA clone 4832217 5', mRNA sequence.
AF364083	Dr.29006	Guanine nucleotide binding protein (G protein), gamma 3	gng3	signal transducer activity||heterotrimeric G-protein complex||G-protein coupled receptor protein signaling pathway	G-protein coupled receptor protein signaling pathway [0007186]	Danio rerio G-protein gamma 3 subunit mRNA, complete cds.	ref:NP_036334.1		PROTGI=6912394; PROTID=ref:NP_036334.1; PCT=93.33; ALN=75	pir:JC4340		PROTGI=1363968; PROTID=pir:JC4340; PCT=93.33; ALN=75	Hs.179915	Guanine nucleotide binding protein (G protein), gamma 3	Mm.329700	Guanine nucleotide binding protein (G protein), gamma 3 subunit	114462	guanine nucleotide binding protein (G protein), gamma 3	LG 21
AI964276	Dr.28598	Zgc:86800	zgc:86800	molecular function unknown||cellular component unknown	Unknown [-]	EST269390 zebrafish T0315, Steve Ekker Danio rerio cDNA clone RZBDA82 similar to troponin I, mRNA sequence.	sp:P48788		PROTGI=1351297; PROTID=sp:P48788; PCT=59.78; ALN=174	sp:P13412		PROTGI=136217; PROTID=sp:P13412; PCT=60.89; ALN=174	Hs.523403	Troponin I, skeletal, fast	Mm.39469	Troponin I, skeletal, fast 2	494164	zgc:86800
BM070542	Dr.3012	Wu:fb74c11	wu:fb74c11		Unknown [-]	fv01a02.x1 zebrafish adult brain Danio rerio cDNA clone 5385122 3', mRNA sequence.	sp:O60333		PROTGI=17377940; PROTID=sp:O60333; PCT=88; ALN=81	sp:Q60575		PROTGI=12644454; PROTID=sp:Q60575; PCT=88; ALN=81					322825	wu:fb74c11	LG 23
AA658642					Unknown [-]	fa55b10.s1 zebrafish gridded kidney Danio rerio cDNA clone zbr1364 3', mRNA sequence.											337313	wu:fa55b10
BM185901	Dr.20160	Zgc:73142	zgc:73142	dopamine receptor signaling pathway||integral to membrane||dopamine receptor binding	Unknown [-]	fv74c05.x1 zebrafish adult brain Danio rerio cDNA clone 5414025 3', mRNA sequence.	ref:NP_057064.1		PROTGI=7706284; PROTID=ref:NP_057064.1; PCT=68.89; ALN=180	pir:A55629		PROTGI=1072442; PROTID=pir:A55629; PCT=68.33; ALN=180	Hs.70669	HMP19 protein	Mm.3304	Neuron specific gene family member 2	324971	zgc:73142	LG 21
AW058863	Dr.7568	Si:ch211-132p20.4	si:ch211-132p20.4		Unknown [-]	fe49f02.x1 Zebrafish WashU MPIMG EST Danio rerio cDNA clone IMAGE:3742203 3' similar to contains element MER6 repetitive element ;, mRNA sequence.	ref:NP_060488.2		PROTGI=18482385; PROTID=ref:NP_060488.2; PCT=43.33; ALN=87				Hs.221847||Hs.344350	Solute carrier family 38, member 2||Homo sapiens, clone IMAGE:5303182, mRNA	Mm.46754	Solute carrier family 38, member 2	321104	si:ch211-132p20.4	LG 4
BM186704	Dr.27328	Wu:fb82d10	wu:fb82d10		Unknown [-]	fv76f02.y1 zebrafish adult brain Danio rerio cDNA clone 5414523 5', mRNA sequence.											323118	wu:fb82d10	LG 20
BM071347	Dr.41367	Zgc:113283		biological process unknown||molecular function unknown||cellular component unknown	Unknown [-]	fv06e07.x1 zebrafish adult brain Danio rerio cDNA clone 5385709 3', mRNA sequence.	ref:NP_003952.1		PROTGI=4506525; PROTID=ref:NP_003952.1; PCT=47.98; ALN=173				Hs.552612	Rhomboid, veinlet-like 4 (Drosophila)	Mm.194148	Rhomboid, veinlet-like 4 (Drosophila)	550128	zgc:113283
BG727449	Dr.46083	Transcribed locus			Unknown [-]	fo75a08.x1 zebrafish gridded kidney Danio rerio cDNA clone 4725783 3', mRNA sequence.
AW232748	Dr.22632	Wu:fj29g04	wu:fj29g04		Unknown [-]	fj29g04.x1 Zebrafish adult olfactory Danio rerio cDNA 3' similar to WP:F33G12.2 CE04480 ;, mRNA sequence.	ref:NP_115708.1		PROTGI=14150114; PROTID=ref:NP_115708.1; PCT=71.94; ALN=139	ref:NP_080675.1		PROTGI=13385884; PROTID=ref:NP_080675.1; PCT=70.59; ALN=136	Hs.334626	Mitogen-activated protein kinase organizer 1	Mm.334680	RIKEN cDNA 1500041N16 gene	335615	wu:fj29g04	LG 22
BI865752	Dr.418	Protocadherin 2 gamma 20		calcium ion binding||homophilic cell adhesion||membrane	Unknown [-]	ft26e02.x1 Zebrafish neuronal Danio rerio cDNA clone 5082699 3', mRNA sequence.											554067	protocadherin 2 gamma 20
BM185765	Dr.14572	Transcribed locus, moderately similar to NP_003719.2 unc5C; homolog of C. elegans transmembrane receptor Unc5; unc5 (C.elegans homolog) c [Homo sapiens]			Unknown [-]	fv72b03.x1 zebrafish adult brain Danio rerio cDNA clone 5413949 3' similar to contains element TAR1 repetitive element ;, mRNA sequence.
BI865754	Dr.31748	Wu:fk52f12	wu:fk52f12		Unknown [-]	ft26e04.x1 Zebrafish neuronal Danio rerio cDNA clone 5082703 3', mRNA sequence.											334704	wu:fk52f12	LG 7
BM181624	Dr.7912	Transcribed locus, weakly similar to XP_417541.1 PREDICTED: hypothetical protein XP_417541 [Gallus gallus]			Unknown [-]	fv51e08.x1 Sugano SJD adult male Danio rerio cDNA clone 5412182 3', mRNA sequence.							Hs.103939	Hypothetical protein LOC339448	Mm.7066	RIKEN cDNA A430005L14 gene
BM181627	Dr.17531	Zgc:56620	zgc:56620	biological process unknown||molecular function unknown||cellular component unknown	Unknown [-]	fv51f01.x1 Sugano SJD adult male Danio rerio cDNA clone 5412216 3', mRNA sequence.							Hs.189782	Hypothetical protein FLJ10747	Mm.99793	RIKEN cDNA 1110007C24 gene	393289	transmembrane protein 57
BM025227	Dr.9268	Im:7151905	im:7151905	biological process unknown||molecular function unknown||cellular component unknown	Unknown [-]	fu65g05.y1 zebrafish adult brain Danio rerio cDNA clone 5334345 5' similar to SW:MAPA_RAT P34926 MICROTUBULE-ASSOCIATED PROTEIN 1A [CONTAINS: MAP1 LIGHT CHAIN LC2]. ;, mRNA sequence.	sp:P46821		PROTGI=1170875; PROTID=sp:P46821; PCT=54.84; ALN=213	sp:P14873		PROTGI=126745; PROTID=sp:P14873; PCT=54.03; ALN=213	Hs.194301	Microtubule-associated protein 1A	Mm.36501||Mm.370394	Microtubule-associated protein 1 A||PREDICTED: Mus musculus LOC434078 (LOC434078), mRNA	492725	im:7151905
AI667166	Dr.28993	Transcribed locus			Unknown [-]	fc44a03.x1 Zebrafish WashU MPIMG EST Danio rerio cDNA clone IMAGE:3724204 3', mRNA sequence.
AI965222	Dr.32859	Wu:fc88a07	wu:fc88a07		Unknown [-]	fc88a07.x1 Zebrafish WashU MPIMG EST Danio rerio cDNA clone IMAGE:3728436 3' similar to contains element L1 repetitive element ;, mRNA sequence.											325560	wu:fc88a07	LG 7
BI472948	Dr.16374	Transcribed locus			Unknown [-]	fr93h03.y1 zebrafish adult brain Danio rerio cDNA clone 4968436 5', mRNA sequence.
AW077459	Dr.22391	Low density lipoprotein receptor-related protein 11	wu:fj36e03		Unknown [-]	fj36e03.x1 zebrafish adult brain Danio rerio cDNA 3', mRNA sequence.							Hs.408355	Low density lipoprotein receptor-related protein 11	Mm.206759	Low density lipoprotein receptor-related protein 11	335904	low density lipoprotein receptor-related protein 11	LG 20
BE017513	Dr.6733	Transcribed locus			Unknown [-]	fk78g09.x1 Zebrafish Research Genetics C32 fin Danio rerio cDNA 3', mRNA sequence.
BI702677					Unknown [-]	fr56g10.y1 Zebrafish SJD day 8 fin regeneration Danio rerio cDNA clone 4961851 5', mRNA sequence.
BI980715	Dr.7882	Zgc:91941	zgc:91941	molecular function unknown||cellular component unknown||cell wall catabolism	Unknown [-]	ft84b10.x1 Gong zebrafish ovary Danio rerio cDNA clone 5159779 3', mRNA sequence.							Hs.134045	Hypothetical protein MGC35274	Mm.19119	RIKEN cDNA 2210402C18 gene	445113	zgc:91941
AW420397	Dr.9483	Wu:fj81b01	wu:fj81b01		Unknown [-]	fj81b01.x1 zebrafish gridded kidney Danio rerio cDNA 3', mRNA sequence.	sp:P49908		PROTGI=1711374; PROTID=sp:P49908; PCT=51; ALN=74	sp:P70274		PROTGI=2498902; PROTID=sp:P70274; PCT=54; ALN=74					337523	wu:fj81b01	LG 15
AW233556	Dr.45451	Zgc:112214		biological process unknown||molecular function unknown||cellular component unknown	Unknown [-]	fj37h10.x1 zebrafish adult brain Danio rerio cDNA 3' similar to SW:VPP1_RAT P25286 CLATHRIN-COATED VESICLE/SYNAPTIC VESICLE PROTON PUMP 116 KD SUBUNIT ;, mRNA sequence.	ref:NP_065683.1		PROTGI=10190666; PROTID=ref:NP_065683.1; PCT=55.49; ALN=179	ref:NP_058616.1		PROTGI=12025532; PROTID=ref:NP_058616.1; PCT=90.50; ALN=179	Hs.98967	ATPase, H+ transporting, lysosomal V0 subunit a isoform 4	Mm.286702||Mm.340818	ATPase, H+ transporting, lysosomal V0 subunit A isoform 4||ATPase, H+ transporting, lysosomal V0 subunit a isoform 1	553691	zgc:112214
AW128363	Dr.6963	Calmodulin 2, delta	calm2d	calcium ion binding	Unknown [-]	fe38e07.x1 Zebrafish WashU MPIMG EST Danio rerio cDNA clone IMAGE:3741156 3', mRNA sequence.	sp:P02593		PROTGI=115512; PROTID=sp:P02593; PCT=100.00; ALN=149	sp:P02593		PROTGI=115512; PROTID=sp:P02593; PCT=100.00; ALN=149	Hs.282410||Hs.468442||Hs.515487	Calmodulin 1 (phosphorylase kinase, delta)||Calmodulin 2 (phosphorylase kinase, delta)||Calmodulin 3 (phosphorylase kinase, delta)	Mm.20079||Mm.285993||Mm.288630||Mm.321915||Mm.329243||Mm.359123	Calmodulin-like 3||Calmodulin 1||Calmodulin 3||PREDICTED: Mus musculus similar to calmodulin 1; Calmodulin 1 (phosphorylase kinase, delta); Calmodulin 1 (phosphorylase kinase delta) (LOC381811), mRNA||Calmodulin 2||Similar to calmodulin - rabbit (tentativ	336121	calmodulin 2, delta	LG 13
BI865906					Unknown [-]	ft26e11.y1 Zebrafish neuronal Danio rerio cDNA clone 5082717 5' similar to contains element MSR1 MSR1 repetitive element ;, mRNA sequence.
BI881945	Dr.13017	Transcribed locus			Unknown [-]	fm89h04.x1 Zebrafish Research Genetics C32 fin Danio rerio cDNA clone 4468086 3', mRNA sequence.
BI326318	Dr.37669	Im:7142300	im:7142300	biological process unknown||molecular function unknown||cellular component unknown	Unknown [-]	fr09a07.y1 zebrafish fin day3 regeneration Danio rerio cDNA clone 4927404 4927404 5' similar to SW:NIDO_HUMAN P14543 NIDOGEN PRECURSOR ;, mRNA sequence.	sp:P14543		PROTGI=128199; PROTID=sp:P14543; PCT=56.17; ALN=226	sp:P10493		PROTGI=128200; PROTID=sp:P10493; PCT=54.08; ALN=225	Hs.356624	Nidogen (enactin)	Mm.4691	Nidogen 1	449976	im:7142300
BI880063	Dr.12848	Transcribed locus			Unknown [-]	fm69c08.x1 Zebrafish adult retina cDNA Danio rerio cDNA clone 4200590 3', mRNA sequence.
BI880064	Dr.12849	Transcribed locus, strongly similar to NP_032195.1 glutamate receptor, ionotropic, NMDA1 (zeta 1) [Mus musculus]			Unknown [-]	fm69c11.x1 Zebrafish adult retina cDNA Danio rerio cDNA clone 4200596 3', mRNA sequence.	ref:NP_015566.1		PROTGI=11038637; PROTID=ref:NP_015566.1; PCT=87.50; ALN=40	pir:S21104		PROTGI=110735; PROTID=pir:S21104; PCT=87.50; ALN=40	Hs.495496	Glutamate receptor, ionotropic, N-methyl D-aspartate 1	Mm.278672	Glutamate receptor, ionotropic, NMDA1 (zeta 1)
AI584727	Dr.21165	Wu:fb82f09	wu:fb82f09		Unknown [-]	fb82f09.y1 Zebrafish WashU MPIMG EST Danio rerio cDNA clone IMAGE:3718409 5', mRNA sequence.											323130	wu:fb82f09	LG 15
AW116066	Dr.6591	Potassium voltage-gated channel, Shal-related subfamily, member 3	zgc:55306	ion channel activity||voltage-gated potassium channel activity||cation channel activity||potassium channel activity||protein binding||transport||ion transport||cation transport||potassium ion transport||voltage-gated potassium channel complex||membrane||i	Unknown [-]	fi06g01.x1 Sugano Kawakami zebrafish DRA Danio rerio cDNA clone 2600400 3', mRNA sequence.	ref:NP_036413.1		PROTGI=9789987; PROTID=ref:NP_036413.1; PCT=73.09; ALN=638	ref:NP_064315.1		PROTGI=9910302; PROTID=ref:NP_064315.1; PCT=76.02; ALN=638	Hs.21703	Potassium voltage-gated channel, Shal-related subfamily, member 2	Mm.320691	Potassium voltage-gated channel, Shal-related family, member 2	327415	potassium voltage-gated channel, Shal-related subfamily, member 3	LG 8
AI965235	Dr.4945	Wu:fb74e01	wu:fb74e01		Unknown [-]	fc88c02.x1 Zebrafish WashU MPIMG EST Danio rerio cDNA clone IMAGE:3728450 3', mRNA sequence.											322834	wu:fb74e01	LG 23
AI883443	Dr.2268	Wu:fc64c05	wu:fc64c05		Unknown [-]	fc64c05.y1 Zebrafish WashU MPIMG EST Danio rerio cDNA clone IMAGE:3726152 5' similar to contains element MER33 MER33 repetitive element ;, mRNA sequence.											325277	wu:fc64c05	LG 20
AI878769	Dr.40679	Transcribed locus			Unknown [-]	fc66c10.x1 Zebrafish WashU MPIMG EST Danio rerio cDNA clone IMAGE:3726354 3', mRNA sequence.	sp:Q9Y6W5		PROTGI=13431974; PROTID=sp:Q9Y6W5; PCT=42.50; ALN=68	pir:S24407		PROTGI=109843; PROTID=pir:S24407; PCT=49.33; ALN=74
AW077469	Dr.22392	Transcribed locus			Unknown [-]	fj36f03.x1 zebrafish adult brain Danio rerio cDNA 3' similar to contains element MER20 repetitive element ;, mRNA sequence.
AB032725	Dr.8323	Etr1	etr1	nuclear mRNA splicing, via spliceosome||nucleic acid binding||mRNA processing	neurogenesis [0007399]	Danio rerio mRNA for Etr-1, complete cds.	ref:NP_064565.1		PROTGI=13123778; PROTID=ref:NP_064565.1; PCT=66.39; ALN=461	ref:NP_034290.1		PROTGI=6753780; PROTID=ref:NP_034290.1; PCT=46.87; ALN=450	Hs.435976	Bruno-like 4, RNA binding protein (Drosophila)	Mm.266435	Bruno-like 4, RNA binding protein (Drosophila)	57922	etr1
BI702687	Dr.43402	Transcribed locus			Unknown [-]	fr57c04.y1 Zebrafish SJD day 8 fin regeneration Danio rerio cDNA clone 4961670 5', mRNA sequence.
BI671162	Dr.7908	Zgc:63926	zgc:63926	biological process unknown||calcium ion binding||cellular component unknown	Unknown [-]	fp61g07.x1 Zebrafish adult retina cDNA Danio rerio cDNA clone 4786740 3', mRNA sequence.	sp:P02593		PROTGI=115512; PROTID=sp:P02593; PCT=100.00; ALN=149	sp:P02593		PROTGI=115512; PROTID=sp:P02593; PCT=100.00; ALN=149	Hs.282410||Hs.468442||Hs.515487	Calmodulin 1 (phosphorylase kinase, delta)||Calmodulin 2 (phosphorylase kinase, delta)||Calmodulin 3 (phosphorylase kinase, delta)	Mm.20079||Mm.285993||Mm.288630||Mm.321915||Mm.329243||Mm.359123	Calmodulin-like 3||Calmodulin 1||Calmodulin 3||PREDICTED: Mus musculus similar to calmodulin 1; Calmodulin 1 (phosphorylase kinase, delta); Calmodulin 1 (phosphorylase kinase delta) (LOC381811), mRNA||Calmodulin 2||Similar to calmodulin - rabbit (tentativ	406660	zgc:63926
BI878874	Dr.47049	Wu:fd07f11	wu:fd07f11		Unknown [-]	fl84b10.x1 Sugano Kawakami zebrafish DRA Danio rerio cDNA clone 3820386 3', mRNA sequence.	sp:Q00610		PROTGI=1705916; PROTID=sp:Q00610; PCT=91.98; ALN=212				Hs.368266||Hs.491351	Clathrin, heavy polypeptide-like 1||Clathrin, heavy polypeptide (Hc)	Mm.254588	Clathrin, heavy polypeptide (Hc)			LG 15
AI793494	Dr.32936	Wu:fc48g07	wu:fc48g07		Unknown [-]	fc48g07.x1 Zebrafish WashU MPIMG EST Danio rerio cDNA clone IMAGE:3724668 3' similar to SW:HIOM_CHICK Q92056 HYDROXYINDOLE O-METHYLTRANSFERASE ;, mRNA sequence.	ref:NP_004183.1		PROTGI=4757794; PROTID=ref:NP_004183.1; PCT=73.91; ALN=161								324936	wu:fc48g07	LG 18
AI793495	Dr.28472	Wu:fc48g12	wu:fc48g12		Unknown [-]	fc48g12.x1 Zebrafish WashU MPIMG EST Danio rerio cDNA clone IMAGE:3724678 3', mRNA sequence.											324937	wu:fc48g12	LG 5
AW826605	Dr.2993	CDNA clone IMAGE:7118406			Unknown [-]	fk54e07.x1 Zebrafish adult retina cDNA Danio rerio cDNA 3', mRNA sequence.	sp:P47928		PROTGI=1352422; PROTID=sp:P47928; PCT=53.70; ALN=126	ref:NP_112443.1		PROTGI=13624309; PROTID=ref:NP_112443.1; PCT=53.70; ALN=126	Hs.519601	Inhibitor of DNA binding 4, dominant negative helix-loop-helix protein	Mm.283273	Inhibitor of DNA binding 4
BI709515	Dr.11449	Adiponectin receptor 1	zgc:92893	biological process unknown||receptor activity||integral to membrane	Unknown [-]	ft51c09.x1 Gong zebrafish ovary Danio rerio cDNA clone 5154064 3' similar to contains element MER1 repetitive element ;, mRNA sequence.	ref:NP_078827.1		PROTGI=13375715; PROTID=ref:NP_078827.1; PCT=70.27; ALN=74				Hs.5298	Adiponectin receptor 1	Mm.259976	Adiponectin receptor 1	436740	adiponectin receptor 1a
AW128377	Dr.9035	Transcribed locus			Unknown [-]	fe38g04.x1 Zebrafish WashU MPIMG EST Danio rerio cDNA clone IMAGE:3741174 3', mRNA sequence.
AI667325	Dr.30171	Zgc:101846	zgc:101846	nucleosome||DNA binding||nucleus||chromosome||nucleosome assembly||chromosome organization and biogenesis (sensu Eukaryota)	Unknown [-]	fc39c06.x1 Zebrafish WashU MPIMG EST Danio rerio cDNA clone IMAGE:3723754 3' similar to gb:X14850_cds1 HISTONE H2A.X (HUMAN);, mRNA sequence.	sp:Q93077		PROTGI=12643341; PROTID=sp:Q93077; PCT=94.53; ALN=128	sp:P20670		PROTGI=121970; PROTID=sp:P20670; PCT=93.75; ALN=128	Hs.26331||Hs.406739||Hs.408067||Hs.434195||Hs.477879||Hs.484950||Hs.524280||Hs.530461	Histone 3, H2a||Histone 1, H2aa||Histone 2, H2ac||Histone 2, H2ab||H2A histone family, member X||Histone 1, H2ac||H2A histone family, member J||Histone 2, H2aa	Mm.154564||Mm.212549||Mm.245931||Mm.261670||Mm.358954||Mm.377876	Hypothetical protein E130307C13||Histone 3, H2a||H2A histone family, member X||Histone 2, H2aa2||Histone 2, H2ac||Histone 1, H2aa	449794	zgc:101846
AL590146					Unknown [0000000]	Zebrafish DNA sequence from clone RP71-20I5 Contains a gene for a novel protein similar to human FLJ20730 protein, a gene for a novel protein similar to rat steroid sensitive gene-1 protein (SSG-1), a gene for a novel protein similar to vertebrate coagul											368422	si:rp71-20i5.5
BM184987	Dr.12894	Zgc:103493	zgc:103493	biological process unknown||molecular function unknown||cellular component unknown	Unknown [-]	fv16a06.x2 zebrafish adult brain Danio rerio cDNA clone 5386643 3', mRNA sequence.	ref:NP_115554.1		PROTGI=14149861; PROTID=ref:NP_115554.1; PCT=44.35; ALN=238				Hs.334848	Hypothetical protein FLJ13291	Mm.269029	CDNA sequence BC006705	492472	zgc:103493
BI709378					Unknown [-]	fs63g12.y1 Zebrafish SJD day 8 fin regeneration Danio rerio cDNA clone 5072471 5' similar to contains element MER30 repetitive element ;, mRNA sequence.
BG306173	Dr.1576	Si:ch211-240l19.1	si:ch211-240l19.1		Unknown [-]	fm53c03.x1 Zebrafish adult retina cDNA Danio rerio cDNA clone 4199044 3', mRNA sequence.											323936	si:ch211-240l19.1	LG 4
AW077613	Dr.31581	Wu:fj65d03	wu:fj65d03		Unknown [-]	fj65d03.x1 zebrafish gridded kidney Danio rerio cDNA 3', mRNA sequence.											337377	wu:fj65d03
BI707777	Dr.16505	Transcribed locus, moderately similar to NP_115675.1 hypothetical protein MGC2714 [Homo sapiens]			Unknown [-]	fs37d02.x1 Zebrafish adult olfactory Danio rerio cDNA clone 5069979 3' similar to contains element MER32 repetitive element ;, mRNA sequence.	ref:NP_115675.1		PROTGI=14150015; PROTID=ref:NP_115675.1; PCT=80.00; ALN=165	ref:NP_296372.1		PROTGI=15826860; PROTID=ref:NP_296372.1; PCT=36.97; ALN=165	Hs.503716	Hypothetical protein MGC2714	Mm.27293	RIKEN cDNA 2610019N06 gene
BI704438	Dr.24928	Sb:cb589	sb:cb589		Unknown [-]	zfshTARAMA000268 Zebrafish shield stage whole embryo cDNA library MPMGp637 Danio rerio cDNA clone MPMGp637P2427 5', mRNA sequence.	pdb:1DFC		PROTGI=11513470; PROTID=pdb:1DFC; PCT=76.47; ALN=238	pir:A56430		PROTGI=1083317; PROTID=pir:A56430; PCT=74.37; ALN=238	Hs.118400	Fascin homolog 1, actin-bundling protein (Strongylocentrotus purpuratus)	Mm.289707	Fascin homolog 1, actin bundling protein (Strongylocentrotus) purpuratus)	368306	sb:cb589
BI983132	Dr.14768	Flavoprotein oxidoreductase MICAL3	LOC402881	electron transport||metabolism||oxidoreductase activity	Unknown [-]	fu44c05.x1 zebrafish adult brain Danio rerio cDNA clone 5332232 3' similar to TR:O94851 O94851 KIAA0750 PROTEIN. ;, mRNA sequence.	ref:NP_055447.1		PROTGI=7662284; PROTID=ref:NP_055447.1; PCT=71.52; ALN=659	sp:P15508		PROTGI=2506246; PROTID=sp:P15508; PCT=37.43; ALN=169	Hs.165551	Microtubule associated monoxygenase, calponin and LIM domain containing 3	Mm.357521	Microtubule associated monoxygenase, calponin and LIM domain containing 3	402881	flavoprotein oxidoreductase MICAL3
BI879680	Dr.42743	Transcribed locus			Unknown [-]	fm64b05.x1 Zebrafish adult retina cDNA Danio rerio cDNA clone 4200129 3', mRNA sequence.
BI534295					Unknown [-]	fr88h07.x1 zebrafish adult brain Danio rerio cDNA clone 4968037 3', mRNA sequence.
AW233713	Dr.34090	Wu:fj40g04	wu:fj40g04		Unknown [-]	fj40g04.x1 zebrafish adult brain Danio rerio cDNA 3', mRNA sequence.	pir:A57126		PROTGI=1362864; PROTID=pir:A57126; PCT=39.73; ALN=145	sp:Q05922		PROTGI=464335; PROTID=sp:Q05922; PCT=40.41; ALN=145	Hs.417962	Dual specificity phosphatase 4	Mm.170276	Dual specificity phosphatase 4	335970	wu:fj40g04	LG 8
BE201971	Dr.25168	Asparagine synthetase	zgc:56605	asparagine synthase (glutamine-hydrolyzing) activity||asparagine biosynthesis||metabolism||cellular component unknown	Unknown [-]	fl03h03.x1 Zebrafish Research Genetics C32 fin Danio rerio cDNA 3', mRNA sequence.	sp:P08243		PROTGI=13432102; PROTID=sp:P08243; PCT=72.12; ALN=555	sp:Q61024		PROTGI=6707669; PROTID=sp:Q61024; PCT=71.76; ALN=555	Hs.386230||Hs.458816||Hs.489207||Hs.548814	Similar to asparagine synthetase; glutamine-dependent asparagine synthetase; TS11 cell cycle control protein||Transcribed locus, moderately similar to NP_597680.1 asparagine synthetase; glutamine-dependent asparagine synthetase; TS11 cell cycle control pr	Mm.2942	Asparagine synthetase	394138	asparagine synthetase
AW420558	Dr.260	Wu:fc05d10	wu:fc05d10		Unknown [-]	fj83b01.x1 zebrafish gridded kidney Danio rerio cDNA 3', mRNA sequence.	ref:NP_067013.1		PROTGI=10863997; PROTID=ref:NP_067013.1; PCT=77.63; ALN=147	ref:NP_062423.1		PROTGI=9507003; PROTID=ref:NP_062423.1; PCT=76.97; ALN=147	Hs.269895	Polypyrimidine tract binding protein 2	Mm.29966||Mm.326956||Mm.359239	Polypyrimidine tract binding protein 2||CDNA, clone:Y0G0142B11, strand:minus, reference:ENSEMBL:Mouse-Transcript-ENST:ENSMUST00000057343, based on BLAT search||PREDICTED: Mus musculus similar to Ptbp1 protein (LOC432975), mRNA	323629	wu:fc05d10	LG 2
AI384655					Unknown [-]	fb12f02.y1 zebrafish fin day0 regeneration Danio rerio cDNA 5', mRNA sequence.
BI866580	Dr.38169	CDNA clone IMAGE:7139423			Unknown [-]	ft57h01.y1 Gong zebrafish ovary Danio rerio cDNA clone 5157720 5', mRNA sequence.	ref:NP_060361.1		PROTGI=8923547; PROTID=ref:NP_060361.1; PCT=42.93; ALN=173				Hs.235095	Hypothetical protein FLJ20584	Mm.68999	RIKEN cDNA 9430015G10 gene
BM026051	Dr.9920	Wu:fk63e10	wu:fk63e10	DNA binding||nucleus||regulation of transcription, DNA-dependent	Unknown [-]	fu77f12.x1 Gong zebrafish testis Danio rerio cDNA clone 5376935 3', mRNA sequence.	ref:NP_005375.1		PROTGI=4885517; PROTID=ref:NP_005375.1; PCT=52.23; ALN=157	ref:NP_059069.1		PROTGI=8393832; PROTID=ref:NP_059069.1; PCT=46.46; ALN=198	Hs.79334||Hs.132394	Nuclear factor, interleukin 3 regulated||Transcribed locus, strongly similar to XP_520125.1 PREDICTED: similar to Nuclear factor, interleukin 3 regulated [Pan troglodytes]	Mm.136604	Nuclear factor, interleukin 3, regulated	335737	wu:fk63e10	LG 6
BM025250	Dr.31526	Zgc:92752	zgc:92752	cytoplasm||thiopurine S-methyltransferase activity||metabolism	Unknown [-]	fs76a07.y1 Zebrafish SJD day 8 fin regeneration Danio rerio cDNA clone 5075604 5', mRNA sequence.	sp:P51580		PROTGI=1730006; PROTID=sp:P51580; PCT=48.81; ALN=168	sp:O55060		PROTGI=6094505; PROTID=sp:O55060; PCT=47.02; ALN=168	Hs.444319	Thiopurine S-methyltransferase	Mm.10169||Mm.349119	Thiopurine methyltransferase||Strain DBA/2J thiopurine S-methyltransferase (Tpmt) pseudogene, mRNA sequence	436842	zgc:92752
BM026052	Dr.15945	Transcribed locus, weakly similar to NP_057448.2 dual specificity phosphatase 13; protein phosphatase; muscle restricted dual specificity phosphatase [Homo sapiens]			Unknown [-]	fu77g01.x1 Gong zebrafish testis Danio rerio cDNA clone 5376961 3' similar to TR:Q9UII6 Q9UII6 PROTEIN PHOSPHATASE. ;, mRNA sequence.	ref:NP_057448.1		PROTGI=7705959; PROTID=ref:NP_057448.1; PCT=48; ALN=160	ref:NP_038877.1		PROTGI=7305011; PROTID=ref:NP_038877.1; PCT=45; ALN=160	Hs.178170	Dual specificity phosphatase 13	Mm.317764	Dual specificity phosphatase 13
AW826477	Dr.9860	Malate dehydrogenase 1b, NAD (soluble)	mdh1b	L-lactate dehydrogenase activity||cytoplasm||glycolysis||tricarboxylic acid cycle intermediate metabolism||malate metabolism||oxidoreductase activity||malate dehydrogenase activity||L-malate dehydrogenase activity||L-malate dehydrogenase activity	Unknown [-]	fk62d04.x1 Zebrafish adult retina cDNA Danio rerio cDNA 3', mRNA sequence.	sp:P40925		PROTGI=1708967; PROTID=sp:P40925; PCT=79.46; ALN=331	sp:P14152		PROTGI=126889; PROTID=sp:P14152; PCT=78.25; ALN=331	Hs.526521||Hs.526609	Malate dehydrogenase 1, NAD (soluble)||Transcribed locus, strongly similar to NP_032644.2 malate dehydrogenase 1, NAD (soluble); malate dehydrogenase, soluble [Mus musculus]	Mm.212703	Malate dehydrogenase 1, NAD (soluble)	335715	malate dehydrogenase 1b, NAD (soluble)
BE606152	Dr.28159	Wu:fl23e08	wu:fl23e08		Unknown [-]	fl23e08.y1 Zebrafish Research Genetics C32 fin Danio rerio cDNA 5', mRNA sequence.											335308	wu:fl23e08	LG 11
AW076820	Dr.7596	Transcribed locus			Unknown [-]	fj04c09.x1 Zebrafish adult olfactory Danio rerio cDNA 3', mRNA sequence.
BI846265					Unknown [-]	fq80b05.y1 Zebrafish neuronal Danio rerio cDNA clone 4886360 5', mRNA sequence.
AW077480	Dr.7221	Wu:fj52e09	wu:fj52e09		Unknown [-]	fj36g03.x1 zebrafish adult brain Danio rerio cDNA 3', mRNA sequence.	pir:T46442		PROTGI=11359999; PROTID=pir:T46442; PCT=80.83; ALN=240				Hs.188495	WD repeat domain 37	Mm.284654	WD repeat domain 37	336157	wu:fj52e09	LG 24
BI704448	Dr.17040	Choroideremia	chm	Rab-protein geranylgeranyltransferase activity||Rab escort protein activity||Rab escort protein activity||Rab-protein geranylgeranyltransferase complex||intracellular protein transport||auditory receptor cell differentiation||regulation of GTPase activity	Unknown [-]	zfshTARAMA000278 Zebrafish shield stage whole embryo cDNA library MPMGp637 Danio rerio cDNA clone MPMGp637L2321 5', mRNA sequence.	ref:NP_000381.1		PROTGI=9966761; PROTID=ref:NP_000381.1; PCT=55.57; ALN=642	ref:NP_061288.1		PROTGI=9055184; PROTID=ref:NP_061288.1; PCT=52.90; ALN=643	Hs.170129	Choroideremia-like (Rab escort protein 2)	Mm.374782	Choroideremia-like	402935	choroideremia	LG 21
AW420563					Unknown [-]	fj83b09.x1 zebrafish gridded kidney Danio rerio cDNA 3' similar to contains element MER36 repetitive element ;, mRNA sequence.
AA495100					Unknown [-]	fa06f01.s1 Zebrafish ICRFzfls Danio rerio cDNA clone 5F21 3', mRNA sequence.
AI793655	Dr.1775	Si:xx-packtrz.4	si:xx-packtrz.4	ubiquitin ligase complex||ubiquitin-protein ligase activity||zinc ion binding||protein ubiquitination||metal ion binding	Unknown [-]	fc50b04.x1 Zebrafish WashU MPIMG EST Danio rerio cDNA clone IMAGE:3724783 3', mRNA sequence.											368656	si:xx-packtrz.4	LG 13
BI983149	Dr.16794	Transcribed locus			Unknown [-]	fu44e03.x1 zebrafish adult brain Danio rerio cDNA clone 5332324 3', mRNA sequence.
BM071382	Dr.32121	Zgc:92649	zgc:92649	biological process unknown||molecular function unknown||cellular component unknown	Unknown [-]	fv03b04.y1 zebrafish adult brain Danio rerio cDNA clone 5385534 5' similar to TR:P81408 P81408 COTE1 PROTEIN. ;, mRNA sequence.	ref:NP_006580.1		PROTGI=5729752; PROTID=ref:NP_006580.1; PCT=42.86; ALN=175				Hs.348308	Chromosome 1 open reading frame 2	Mm.274708||Mm.347754	RIKEN cDNA 1110013L07 gene||Transcribed locus, strongly similar to NP_006580.2 chromosome 1 open reading frame 2 isoform a [Homo sapiens]	436705	zgc:92649
AA495103					Unknown [-]	fa06f06.s1 Zebrafish ICRFzfls Danio rerio cDNA clone 5F8 3', mRNA sequence.
BM070726	Dr.34011	CDNA clone IMAGE:7140964		biological process unknown||molecular function unknown||cellular component unknown	Unknown [-]	fu98e12.y1 zebrafish adult brain Danio rerio cDNA clone 5385310 5' similar to SW:SSRP_HUMAN Q08945 STRUCTURE-SPECIFIC RECOGNITION PROTEIN 1 ;, mRNA sequence.	pir:A41976		PROTGI=284412; PROTID=pir:A41976; PCT=80.95; ALN=543	sp:Q08943		PROTGI=730841; PROTID=sp:Q08943; PCT=78.39; ALN=543	Hs.523680	Structure specific recognition protein 1	Mm.219793	Structure specific recognition protein 1	449949	im:7140964
BI671327	Dr.4542	Wu:fc56c01	wu:fc56c01		Unknown [-]	fp63h09.x1 Zebrafish adult retina cDNA Danio rerio cDNA clone 4786816 3', mRNA sequence.							Hs.280176||Hs.382162||Hs.434752	CDNA clone IMAGE:6389425, partial cds||Homo sapiens, clone IMAGE:5223521, mRNA||Homo sapiens, clone IMAGE:5164889, mRNA	Mm.349331	Transcribed locus, weakly similar to NP_700961.1 succinyl-CoA synthetase alpha subunit, putative [Plasmodium falciparum 3D7]	325132	wu:fc56c01	LG 6
BI981548	Dr.30503	Plexin A4	plxna4	branching morphogenesis||receptor activity||development||axon guidance||axonal defasciculation||membrane||integral to membrane	Unknown [-]	fu43b10.y1 zebrafish adult brain Danio rerio cDNA clone 5332171 5', mRNA sequence.	sp:P51805		PROTGI=1711384; PROTID=sp:P51805; PCT=59.38; ALN=1890	pir:JC4975		PROTGI=2137645; PROTID=pir:JC4975; PCT=67.51; ALN=1864	Hs.511454||Hs.548929	Plexin A4||Transcribed locus, strongly similar to NP_786926.1 plexin A4 [Mus musculus]	Mm.242174||Mm.357936	Plexin A4||Transcribed locus	325938	plexin A4	LG 4
BI880231					Unknown [-]	fm74d07.x1 Zebrafish adult retina cDNA Danio rerio cDNA clone 4201021 3', mRNA sequence.
BE201986	Dr.10134	Wu:fl04a11	wu:fl04a11		Unknown [-]	fl04a11.x1 Zebrafish Research Genetics C32 fin Danio rerio cDNA 3', mRNA sequence.											335272	wu:fl04a11	LG 11
BI878898	Dr.9155	N-ethylmaleimide-sensitive factor	nsf	nucleotide binding||ATP binding||nucleoside-triphosphatase activity	Unknown [-]	fl85a09.x1 Sugano Kawakami zebrafish DRA Danio rerio cDNA clone 3820337 3' similar to SW:NSF_CRIGR P18708 VESICULAR-FUSION PROTEIN NSF ;, mRNA sequence.	pir:G01234		PROTGI=7435752; PROTID=pir:G01234; PCT=85.68; ALN=740	sp:P46460		PROTGI=1171774; PROTID=sp:P46460; PCT=86.04; ALN=738					368483	N-ethylmaleimide-sensitive factor
BI890937	Dr.19567	Zgc:73377	zgc:73377	biological process unknown||molecular function unknown||cellular component unknown	Unknown [-]	ZF637-3-000192 Zebrafish shield stage whole embryo cDNA library MPMGp637 Danio rerio cDNA clone MPMGp637_24I20;MPMGp637I2024 5', mRNA sequence.	ref:NP_150281.1		PROTGI=15147250; PROTID=ref:NP_150281.1; PCT=53.79; ALN=130	pir:JC4871		PROTGI=2137639; PROTID=pir:JC4871; PCT=48.89; ALN=89	Hs.348037	Protein phosphatase 1, regulatory (inhibitor) subunit 14A	Mm.2343	Protein phosphatase 1, regulatory (inhibitor) subunit 14A	393783	zgc:73377
U66569	Dr.27163	Myocyte enhancer factor 2c	mef2c	DNA binding||transcription factor activity||ATP binding||nucleus||transcription||regulation of transcription, DNA-dependent||ATP synthesis coupled proton transport||proton-transporting two-sector ATPase complex||hydrogen-transporting ATP synthase activity	transcription regulation [0006355]	Danio rerio myocyte enhancer factor 2C MEF2C (mef2C) mRNA, complete cds.	sp:Q06413		PROTGI=2500875; PROTID=sp:Q06413; PCT=76.20; ALN=449	pir:A47561		PROTGI=477011; PROTID=pir:A47561; PCT=76.65; ALN=449	Hs.444409	MADS box transcription enhancer factor 2, polypeptide C (myocyte enhancer factor 2C)	Mm.24001	Myocyte enhancer factor 2C	30575	myocyte enhancer factor 2c	LG 10
AW231983	Dr.27823	Transcribed locus			Unknown [-]	fj11c03.x1 Zebrafish adult olfactory Danio rerio cDNA 3', mRNA sequence.
AW117030	Dr.8023	Wu:fe25b02	wu:fe25b02		Unknown [-]	fe17b02.x1 Zebrafish WashU MPIMG EST Danio rerio cDNA clone IMAGE:3739083 3' similar to TR:O60606 O60606 RAS-GAP SH3 BINDING PROTEIN. [1] ;, mRNA sequence.	sp:Q9UN86		PROTGI=14916573; PROTID=sp:Q9UN86; PCT=76.80; ALN=193	sp:P97379		PROTGI=14916570; PROTID=sp:P97379; PCT=76.80; ALN=193	Hs.303676||Hs.495692	Ras-GTPase activating protein SH3 domain-binding protein 2||Transcribed locus, weakly similar to XP_496299.1 PREDICTED: hypothetical protein LOC148206 [Homo sapiens]	Mm.290530	RIKEN cDNA E430034L04 gene	326819	wu:fe25b02	LG 1
BI891596	Dr.4189	Zgc:77191	zgc:77191	NAD(P)H dehydrogenase (quinone) activity||electron transport||cellular component unknown	Unknown [-]	ZF637-3-000851 Zebrafish shield stage whole embryo cDNA library MPMGp637 Danio rerio cDNA clone MPMGp637_15P15;MPMGp637P1515 5', mRNA sequence.	sp:P15559		PROTGI=118607; PROTID=sp:P15559; PCT=49.64; ALN=274	pir:I52851		PROTGI=2137583; PROTID=pir:I52851; PCT=52.92; ALN=274	Hs.406515	NAD(P)H dehydrogenase, quinone 1	Mm.252	NAD(P)H dehydrogenase, quinone 1	322506	zgc:77191	LG 12
BI864051	Dr.13412	Transcribed locus			Unknown [-]	ft13g10.y1 Zebrafish neuronal Danio rerio cDNA clone 5081658 5', mRNA sequence.
BG306190	Dr.46069	Transcribed locus			Unknown [-]	fm53d12.x1 Zebrafish adult retina cDNA Danio rerio cDNA clone 4199110 3', mRNA sequence.
BI475388	Dr.16286	Transcribed locus			Unknown [-]	fq31h10.y3 zebrafish adult brain Danio rerio cDNA clone 4833259 5', mRNA sequence.
BI706991	Dr.37702	Zgc:110133		biological process unknown||molecular function unknown||cellular component unknown	Unknown [-]	fq13e05.y1 Zebrafish adult retina cDNA Danio rerio cDNA clone 4791273 5' similar to SW:SYU_TORCA P37379 SYNUCLEIN. ;, mRNA sequence.	sp:Q9NZ50		PROTGI=13959579; PROTID=sp:Q9NZ50; PCT=53; ALN=108	sp:Q9Z0F7		PROTGI=13431905; PROTID=sp:Q9Z0F7; PCT=55; ALN=101	Hs.349470	Synuclein, gamma (breast cancer-specific protein 1)	Mm.282800	Synuclein, gamma	550229	zgc:110133
AI477020	Dr.20260	Transcribed locus			Unknown [-]	fb54f02.x1 Zebrafish WashU MPIMG EST Danio rerio cDNA clone IMAGE:3715707 3' similar to contains element MER33 repetitive element ;, mRNA sequence.
AW019064	Dr.31936	Wu:fb44e02	wu:fb44e02		Unknown [-]	fd59d05.x1 Zebrafish WashU MPIMG EST Danio rerio cDNA clone IMAGE:3734025 3', mRNA sequence.	sp:Q13609		PROTGI=2494173; PROTID=sp:Q13609; PCT=37; ALN=77	ref:NP_079994.1		PROTGI=13385174; PROTID=ref:NP_079994.1; PCT=40; ALN=84					322029	wu:fb44e02	LG 23
BI847076					Unknown [-]	fr57b07.x2 Zebrafish SJD day 8 fin regeneration Danio rerio cDNA clone 4961628 3', mRNA sequence.
BM154124	Dr.43415	Transcribed locus			Unknown [-]	fv84a04.x1 Zebrafish SJD adult male II Danio rerio cDNA clone 5543695 3', mRNA sequence.
BM154125	Dr.19019	Transcribed locus			Unknown [-]	fv84a07.x1 Zebrafish SJD adult male II Danio rerio cDNA clone 5543701 3', mRNA sequence.
BG728431	Dr.12278	Transcribed locus			Unknown [-]	fo92g05.x1 zebrafish gridded kidney Danio rerio cDNA clone 4727624 3', mRNA sequence.
AI353786	Dr.47008	Transcribed locus			Unknown [-]	zeh0978.seq.F Zebrafish Embryonic Heart cDNA Library Danio rerio cDNA 5', mRNA sequence.
AW171182	Dr.7729	Wu:fi38d06	wu:fi38d06		Unknown [-]	fi38d06.x1 Sugano Kawakami zebrafish DRA Danio rerio cDNA clone 2639915 3', mRNA sequence.	sp:Q15326		PROTGI=10719919; PROTID=sp:Q15326; PCT=75.30; ALN=166				Hs.292265	Zinc finger, MYND domain containing 11	Mm.258773	Zinc finger, MYND domain containing 11	334266	wu:fi38d06	LG 24
AI601294	Dr.3106	Wu:fc08f02	wu:fc08f02		Unknown [-]	fc09c04.x1 Zebrafish WashU MPIMG EST Danio rerio cDNA clone IMAGE:3720870 3', mRNA sequence.											323743	wu:fc08f02	LG 2
BG727634					Unknown [-]	fo90a05.x1 zebrafish gridded kidney Danio rerio cDNA clone 4727312 3', mRNA sequence.
BI671334	Dr.2836	Zgc:63523	zgc:63523	molecular function unknown||regulation of cell shape||membrane	Unknown [-]	fp64a05.x1 Zebrafish adult retina cDNA Danio rerio cDNA clone 4786473 3', mRNA sequence.	ref:NP_002570.1		PROTGI=4557042; PROTID=ref:NP_002570.1; PCT=56.06; ALN=129				Hs.78482	Paralemmin	Mm.34650	Paralemmin	393573	zgc:63523
AI721331					Unknown [-]	fd18e02.x1 Sugano Kawakami zebrafish DRA Danio rerio cDNA clone 2351930 3', mRNA sequence.
BI671336	Dr.14358	Transcribed locus			Unknown [-]	fp64a07.x1 Zebrafish adult retina cDNA Danio rerio cDNA clone 4786477 3', mRNA sequence.
AW233590	Dr.5963	Wu:fj38e08	wu:fj38e08		Unknown [-]	fj38e08.x1 zebrafish adult brain Danio rerio cDNA 3', mRNA sequence.											335938	wu:fj38e08	LG 7
AW232790	Dr.8010	Wu:fj30e04	wu:fj30e04		Unknown [-]	fj30e04.x1 Zebrafish adult olfactory Danio rerio cDNA 3', mRNA sequence.	ref:NP_060311.1		PROTGI=8923450; PROTID=ref:NP_060311.1; PCT=66.67; ALN=126				Hs.313247	Hypothetical protein FLJ20487	Mm.180063	RIKEN cDNA 0610038F07 gene	335624	wu:fj30e04	LG 7
AW826633					Unknown [-]	fk55a12.x1 Zebrafish adult retina cDNA Danio rerio cDNA 3', mRNA sequence.
AW233595	Dr.30057	Transcribed locus			Unknown [-]	fj38f04.x1 zebrafish adult brain Danio rerio cDNA 3', mRNA sequence.
BM036771	Dr.2595	Si:dkey-238c7.16	wu:fc76h06		Unknown [-]	fu82e07.x1 Gong zebrafish ovary Danio rerio cDNA clone 5377620 3' similar to contains element MER29 repetitive element ;, mRNA sequence.											325444	si:dkey-238c7.16	LG 18
AW232794	Dr.31918	Wu:fj22b04	wu:fj22b04		Unknown [-]	fj30f02.x1 Zebrafish adult olfactory Danio rerio cDNA 3', mRNA sequence.	sp:Q99523		PROTGI=15214312; PROTID=sp:Q99523; PCT=52.13; ALN=182				Hs.485195	Sortilin 1	Mm.157119	Sortilin 1	335562	wu:fj22b04
BG727498					Unknown [-]	fo76h02.x1 zebrafish gridded kidney Danio rerio cDNA clone 4726130 3', mRNA sequence.
BI865007					Unknown [-]	ft18e01.y1 Zebrafish neuronal Danio rerio cDNA clone 5081929 5' similar to contains element MER33 MER33 repetitive element ;, mRNA sequence.
BI864060	Dr.13414	Zgc:92311	zgc:92311	molecular function unknown||neurotransmitter secretion||synaptic vesicle	Unknown [-]	ft13h10.y1 Zebrafish neuronal Danio rerio cDNA clone 5081706 5', mRNA sequence.	pir:JC4940		PROTGI=2136212; PROTID=pir:JC4940; PCT=67.01; ALN=464	ref:NP_038709.1		PROTGI=8567410; PROTID=ref:NP_038709.1; PCT=65.23; ALN=464	Hs.125878||Hs.445503	Synapsin III||Synapsin II	Mm.275845||Mm.374805	Synapsin II||Synapsin III	436870	zgc:92311
BM095209	Dr.23405	Zgc:66156	zgc:66156	biological process unknown||motor activity||ATP binding||myosin	Unknown [-]	fv31g01.x1 Sugano SJD adult male Danio rerio cDNA clone 5410344 3' similar to TR:Q90338 Q90338 CARP MYOSIN HEAVY CHAIN, PARTIAL SEQUENCE ;, mRNA sequence.	ref:NP_060003.1		PROTGI=11024712; PROTID=ref:NP_060003.1; PCT=83.50; ALN=1618	pir:I49464		PROTGI=2119306; PROTID=pir:I49464; PCT=77.78; ALN=1620	Hs.499745	Transcribed locus, strongly similar to XP_546623.1 PREDICTED: similar to myosin, heavy polypeptide 3, skeletal muscle, embryonic [Canis familiaris]	Mm.34425||Mm.297382||Mm.359047	Myosin, heavy polypeptide 2, skeletal muscle, adult||Myosin, heavy polypeptide 4, skeletal muscle||Similar to MYH7B protein	393472	zgc:66156
AI437329	Dr.16594	Wu:fb40d11	wu:fb40d11		Unknown [-]	fb40d11.y1 Zebrafish WashU MPIMG EST Danio rerio cDNA clone IMAGE:3714357 5', mRNA sequence.											321995	wu:fb40d11	LG 18
U16310	Dr.5754	Muscle segment homeobox A	msxa	DNA binding||transcription factor activity||nucleus||regulation of transcription, DNA-dependent||development||regulation of transcription	transcription regulation [0006355]	Brachydanio rerio homeodomain protein (msxA) mRNA, complete cds.	pir:A49068		PROTGI=1082306; PROTID=pir:A49068; PCT=56.28; ALN=215	sp:Q03358		PROTGI=547660; PROTID=sp:Q03358; PCT=56.47; ALN=215	Hs.89404	Msh homeo box homolog 2 (Drosophila)	Mm.1763	Homeo box, msh-like 2	573620	zgc:111929	LG 14
BG303941	Dr.6754	Period homolog 2 (Drosophila)	per2	signal transducer activity||regulation of transcription, DNA-dependent||signal transduction||response to UV||response to light||photoperiodism||entrainment of circadian clock by photoperiod	Unknown [-]	fl27h07.x1 Sugano Kawakami zebrafish DRA Danio rerio cDNA clone 3815269 3', mRNA sequence.	ref:NP_073728.1		PROTGI=12707562; PROTID=ref:NP_073728.1; PCT=48.52; ALN=1322	sp:O54943		PROTGI=6174896; PROTID=sp:O54943; PCT=48.10; ALN=1287	Hs.58756	Period homolog 2 (Drosophila)	Mm.218141	Period homolog 2 (Drosophila)	140633	period homolog 2 (Drosophila)	LG 2
BM156818	Dr.17755	Transcribed locus			Unknown [-]	fv56d01.x1 Sugano SJD adult male Danio rerio cDNA clone 5412505 3', mRNA sequence.							Hs.222236||Hs.462693||Hs.493225	Hypothetical protein BC012365||Zinc finger protein 22 (KOX 15)||Zinc finger protein 16 (KOX 9)	Mm.133086||Mm.359606	Zinc finger protein 324||Similar to Zinc finger protein 16 (Zinc finger protein KOX9)
BG305546					Unknown [-]	fm03g07.x1 Zebrafish adult retina cDNA Danio rerio cDNA clone 4145460 3', mRNA sequence.
BF158028	Dr.13510	Actin-related protein 10 homolog (S. cerevisiae)	zgc:55635	biological process unknown||protein binding	Unknown [-]	fl27f07.y1 Sugano Kawakami zebrafish DRA Danio rerio cDNA clone 3815173 5' similar to TR:Q9QZB7 Q9QZB7 ACTIN-RELATED PROTEIN 11. ;, mRNA sequence.	ref:NP_060947.1		PROTGI=8923712; PROTID=ref:NP_060947.1; PCT=75.06; ALN=415	sp:Q9QZB7		PROTGI=10719908; PROTID=sp:Q9QZB7; PCT=75.06; ALN=415	Hs.509451	Actin-related protein 10 homolog (S. cerevisiae)	Mm.29317	ARP10 actin-related protein 10 homolog (S. cerevisiae)	393139	actin-related protein 10 homolog (S. cerevisiae)
AW078445	Dr.21440	Wu:fe49g03	wu:fe49g03		Unknown [-]	fe49g03.y1 Zebrafish WashU MPIMG EST Danio rerio cDNA clone IMAGE:3742228 5', mRNA sequence.											326926	wu:fe49g03	LG 19
AI965276	Dr.7950	Wu:fc88h04	wu:fc88h04		Unknown [-]	fc88h04.x1 Zebrafish WashU MPIMG EST Danio rerio cDNA clone IMAGE:3728503 3', mRNA sequence.											325572	wu:fc88h04	LG 16
AI558965	Dr.3652	Wu:fb78e09	wu:fb78e09		Unknown [-]	fb78e09.y1 Zebrafish WashU MPIMG EST Danio rerio cDNA clone IMAGE:3718024 5', mRNA sequence.											322994	wu:fb78e09	LG 25
AI884287					Unknown [-]	fc76g02.x1 Zebrafish WashU MPIMG EST Danio rerio cDNA clone IMAGE:3727346 3' similar to SW:NUBM_BOVIN P25708 NADH-UBIQUINONE OXIDOREDUCTASE 51 KD SUBUNIT PRECURSOR ;, mRNA sequence.
BE017705	Dr.9961	Zgc:56239	zgc:56239	catalytic activity||aromatic compound metabolism||cellular component unknown||hydrolase activity	Unknown [-]	fk83b01.x1 Zebrafish Research Genetics C32 fin Danio rerio cDNA 3' similar to SW:YHN5_YEAST P38796 HYPOTHETICAL 44.9 KD PROTEIN IN ERG7-NMD2 INTERGENIC REGION. ;, mRNA sequence.	ref:NP_057231.1		PROTGI=7706645; PROTID=ref:NP_057231.1; PCT=77.86; ALN=381				Hs.503251	Protein phosphatase methylesterase-1	Mm.177502	RIKEN cDNA 2700017M01 gene	335124	zgc:56239	LG 21
BI885337	Dr.13229	Prion protein, related sequence 3		calcium ion binding||calcium-dependent phospholipid binding||nutrient reservoir activity	Unknown [-]	fo70c10.x1 zebrafish gridded kidney Danio rerio cDNA clone 4725498 3', mRNA sequence.							Hs.17441||Hs.146735||Hs.550107||Hs.550439	Collagen, type IV, alpha 1||Collagen-like tail subunit (single strand of homotrimer) of asymmetric acetylcholinesterase||Transcribed locus, moderately similar to XP_513102.1 PREDICTED: similar to prion protein interacting protein 1 [Pan troglodytes]||Tran	Mm.738	Procollagen, type IV, alpha 1	503702	prion protein, related sequence 3
BM070746	Dr.14757	Transcribed locus			Unknown [-]	fu98g11.y1 zebrafish adult brain Danio rerio cDNA clone 5385404 5' similar to contains element MER36 repetitive element ;, mRNA sequence.
BE017569	Dr.4484	Transcribed locus			Unknown [-]	fk79h08.x1 Zebrafish Research Genetics C32 fin Danio rerio cDNA 3', mRNA sequence.
BI865017	Dr.13455	Transcribed locus			Unknown [-]	ft18f09.y1 Zebrafish neuronal Danio rerio cDNA clone 5081993 5', mRNA sequence.
AF229154	Dr.8229	Syntaxin1b	syntaxin1b	intracellular protein transport||protein transporter activity||membrane	synaptic transmission [0007268]	Danio rerio syntaxin 1B mRNA, complete cds.	ref:NP_443106.1		PROTGI=16418379; PROTID=ref:NP_443106.1; PCT=97.21; ALN=287	ref:NP_077725.1		PROTGI=13259378; PROTID=ref:NP_077725.1; PCT=97.21; ALN=287	Hs.377706||Hs.488683	Syntaxin 1B2||Syntaxin 1A (brain)	Mm.6225||Mm.40343	Syntaxin 1A (brain)||Syntaxin 1B2	58038	syntaxin1b
AW281618	Dr.5985	Wu:fj54e12	wu:fj54e12		Unknown [-]	fj54e12.x1 zebrafish adult brain Danio rerio cDNA 3' similar to contains element MER33 repetitive element ;, mRNA sequence.											336186	wu:fj54e12	LG 16
AI957401	Dr.33504	Sb:cb364	sb:cb364		Unknown [-]	fc90e07.x1 Zebrafish WashU MPIMG EST Danio rerio cDNA clone IMAGE:3728676 3', mRNA sequence.											321221	sb:cb364
BI880259	Dr.12868	Transcribed locus, weakly similar to NP_004808.2 tight junction protein 2 (zona occludens 2) isoform 1; Friedreich ataxia region gene X104 (tight junction protein ZO-2) [Homo sapiens]			Unknown [-]	fm74g04.x1 Zebrafish adult retina cDNA Danio rerio cDNA clone 4201159 3' similar to contains Alu repetitive element;, mRNA sequence.	sp:Q9UDY2		PROTGI=13634076; PROTID=sp:Q9UDY2; PCT=51.72; ALN=58	sp:Q9Z0U1		PROTGI=13634078; PROTID=sp:Q9Z0U1; PCT=50.00; ALN=58	Hs.50382	Tight junction protein 2 (zona occludens 2)	Mm.104744	Tight junction protein 2
BI889621	Dr.45267	Wu:fb17a03			Unknown [-]	ZF637-2-001376 Zebrafish shield stage whole embryo cDNA library MPMGp637 Danio rerio cDNA clone MPMGp637_23G21;MPMGp637G2123 5', mRNA sequence.	ref:NP_005333.1		PROTGI=4885421; PROTID=ref:NP_005333.1; PCT=72.02; ALN=167	ref:NP_032279.1		PROTGI=6680231; PROTID=ref:NP_032279.1; PCT=73.21; ALN=167	Hs.434953	High-mobility group box 2	Mm.279998||Mm.305290||Mm.318957||Mm.359269||Mm.359289	High mobility group box 2||Similar to HMG-1||Similar to high mobility group protein B2||Similar to dJ579F20.1 (high-mobility group (nonhistone chromosomal) protein 1-like 1)||PREDICTED: Mus musculus similar to High mobility group protein 1 (HMG-1) (Amphot	552883	wu:fb17a03
BI846291					Unknown [-]	fq80g01.y1 Zebrafish neuronal Danio rerio cDNA clone 4886592 5', mRNA sequence.
BM005106					Unknown [-]	fu64d12.x1 zebrafish adult brain Danio rerio cDNA clone 5334214 3' similar to SW:YX0A_CAEEL Q11116 HYPOTHETICAL 6.1 KD PROTEIN C03B1.10 IN CHROMOSOME X. [1] ;, mRNA sequence.
BI879860	Dr.27157	Fasciculation and elongation protein zeta 1 (zygin I)	fez1	biological process unknown||molecular function unknown||cellular component unknown	Unknown [-]	fm66e03.x1 Zebrafish adult retina cDNA Danio rerio cDNA clone 4200293 3', mRNA sequence.	sp:Q99689		PROTGI=13431526; PROTID=sp:Q99689; PCT=69.50; ALN=394				Hs.224008	Fasciculation and elongation protein zeta 1 (zygin I)	Mm.5264	RIKEN cDNA 2900046B09 gene	406705	fasciculation and elongation protein zeta 1 (zygin I)	LG 10
BM072355	Dr.14867	Zgc:101108	zgc:101108	biological process unknown||molecular function unknown||cellular component unknown	Unknown [-]	fv08g10.x1 zebrafish adult brain Danio rerio cDNA clone 5386171 3', mRNA sequence.	sp:P58417		PROTGI=17433155; PROTID=sp:P58417; PCT=87.13; ALN=272	sp:Q61200		PROTGI=2498667; PROTID=sp:Q61200; PCT=89.37; ALN=254	Hs.487564	Neurexophilin 1	Mm.46954	Neurexophilin 1	437006	zgc:101108
AW420739					Unknown [-]	fj86a09.x1 zebrafish gridded kidney Danio rerio cDNA 3', mRNA sequence.
BE201216	Dr.39397	Transcribed locus			Unknown [-]	fk87d07.y1 Zebrafish Research Genetics C32 fin Danio rerio cDNA 5', mRNA sequence.							Hs.147964||Hs.336810	Transcribed locus, moderately similar to XP_529341.1 PREDICTED: hypothetical protein XP_529341 [Pan troglodytes]||Tripartite motif-containing 8	Mm.219613	Tripartite motif protein 8
BI842159					Unknown [-]	fq82c08.x1 Zebrafish neuronal Danio rerio cDNA clone 4886774 3' similar to contains element MER4 repetitive element ;, mRNA sequence.
BI879868	Dr.6473	Wu:fj48a08	wu:fj48a08		Unknown [-]	fm66e12.x1 Zebrafish adult retina cDNA Danio rerio cDNA clone 4200311 3', mRNA sequence.											336089	wu:fj48a08	LG 14
AW232016	Dr.34427	Solute carrier family 17 (sodium-dependent inorganic phosphate cotransporter), member 6 like	slc17a6l	transporter activity||transport||integral to membrane	Unknown [-]	fj12c01.x1 Zebrafish adult olfactory Danio rerio cDNA 3', mRNA sequence.	ref:NP_065079.1		PROTGI=9966811; PROTID=ref:NP_065079.1; PCT=81.90; ALN=221	prf:2115186A		PROTGI=1098007; PROTID=prf:2115186A; PCT=24.86; ALN=180	Hs.242821||Hs.375616	Solute carrier family 17 (sodium-dependent inorganic phosphate cotransporter), member 6||Solute carrier family 17 (sodium-dependent inorganic phosphate cotransporter), member 7	Mm.255631||Mm.256618||Mm.376619	Solute carrier family 17 (sodium-dependent inorganic phosphate cotransporter), member 7||Solute carrier family 17 (sodium-dependent inorganic phosphate cotransporter), member 6||Transcribed locus	494492	solute carrier family 17 (sodium-dependent inorganic phosphate cotransporter), member 6 like
AI588124	Dr.21259	Wu:fb96d11	wu:fb96d11		Unknown [-]	fb96d11.x1 Zebrafish WashU MPIMG EST Danio rerio cDNA clone IMAGE:3719733 3' similar to contains element XTR XTR repetitive element ;, mRNA sequence.											323372	wu:fb96d11	LG 24
BI866908					Unknown [-]	ft66b05.x1 Gong zebrafish ovary Danio rerio cDNA clone 5158209 3', mRNA sequence.
AW826653	Dr.28103	Transcribed locus			Unknown [-]	fk55h01.x1 Zebrafish adult retina cDNA Danio rerio cDNA 3', mRNA sequence.
BI880261	Dr.12869	Transcribed locus			Unknown [-]	fm74g07.x1 Zebrafish adult retina cDNA Danio rerio cDNA clone 4201165 3', mRNA sequence.
AI641169	Dr.22852	Wu:fc20c08	wu:fc20c08		Unknown [-]	fc20c08.x1 Zebrafish WashU MPIMG EST Danio rerio cDNA clone IMAGE:3721934 3', mRNA sequence.											324150	wu:fc20c08	LG 7
AW281627	Dr.7450	CDNA clone IMAGE:6799414			Unknown [-]	fj54g08.x1 zebrafish adult brain Danio rerio cDNA 3', mRNA sequence.	ref:NP_060654.1		PROTGI=8922601; PROTID=ref:NP_060654.1; PCT=89.78; ALN=186	ref:NP_080287.1		PROTGI=13385518; PROTID=ref:NP_080287.1; PCT=89.78; ALN=186	Hs.250009||Hs.497399	ADP-ribosylation factor-like 10C||ADP-ribosylation factor-like 10B	Mm.174998||Mm.271178	ADP-ribosylation factor-like 10B||ADP-ribosylation factor-like 10C
AF369381	Dr.12401	Epha4b	epha4b	protein kinase activity||protein-tyrosine kinase activity||receptor activity||ephrin receptor activity||ATP binding||protein amino acid phosphorylation||transmembrane receptor protein tyrosine kinase signaling pathway||membrane	electron transport [0006118]	Danio rerio Eph receptor EphA4b (RTK2) mRNA, complete cds.	sp:P54764		PROTGI=1711371; PROTID=sp:P54764; PCT=66.87; ALN=962	sp:Q03137		PROTGI=585374; PROTID=sp:Q03137; PCT=66.84; ALN=964	Hs.476967	EPH receptor A6	Mm.353171	Eph receptor A6	64270	epha4b	LG 2
BG305705	Dr.11145	Transcribed locus			Unknown [-]	fm08d03.x1 Zebrafish adult retina cDNA Danio rerio cDNA clone 4145693 3', mRNA sequence.
AI601600					Unknown [-]	fc02a06.y1 Zebrafish WashU MPIMG EST Danio rerio cDNA clone IMAGE:3720178 5', mRNA sequence.
BI880268	Dr.12870	Transcribed locus, weakly similar to NP_689635.3 protein tyrosine phosphatase domain containing 1 protein isoform 1; protein tyrosine phosphatase PTP9Q22 [Homo sapiens]			Unknown [-]	fm74h02.x1 Zebrafish adult retina cDNA Danio rerio cDNA clone 4201203 3', mRNA sequence.							Hs.437943	Protein tyrosine phosphatase domain containing 1	Mm.315089||Mm.346022	Expressed sequence AW456874||PREDICTED: Mus musculus expressed sequence AW456874 (AW456874), mRNA
AW077801	Dr.6923	Cap1 CAP, adenylate cyclase-associated protein 1	cap1	actin monomer binding||adenylate cyclase activation||mesodermal cell migration||membrane	Unknown [-]	fj66g05.x1 zebrafish gridded kidney Danio rerio cDNA 3' similar to gb:L12168 ADENYLYL CYCLASE-ASSOCIATED PROTEIN (HUMAN);, mRNA sequence.	sp:Q01518		PROTGI=399184; PROTID=sp:Q01518; PCT=64.44; ALN=463	pir:I49572		PROTGI=2137125; PROTID=pir:I49572; PCT=64.44; ALN=463	Hs.370581||Hs.518075	CAP, adenylate cyclase-associated protein 1 (yeast)||Transcribed locus, strongly similar to NP_006358.1 adenylyl cyclase-associated protein [Homo sapiens]	Mm.8687	CAP, adenylate cyclase-associated protein 1 (yeast)	334527	Cap1 CAP, adenylate cyclase-associated protein 1	LG 19
BM024636	Dr.9903	Guanine nucleotide binding protein (G protein), beta 5	gnb5	signal transducer activity||heterotrimeric G-protein complex||G-protein coupled receptor protein signaling pathway	Unknown [-]	fu70d03.x1 zebrafish adult brain Danio rerio cDNA clone 5334940 3', mRNA sequence.	sp:O14775		PROTGI=3023845; PROTID=sp:O14775; PCT=89.24; ALN=353	ref:NP_034443.1		PROTGI=6754018; PROTID=ref:NP_034443.1; PCT=84.81; ALN=395	Hs.155090||Hs.548489	Guanine nucleotide binding protein (G protein), beta 5||Transcribed locus, weakly similar to NP_034443.1 guanine nucleotide-binding protein, beta-5 subunit; hug; flail; flailer [Mus musculus]	Mm.17604	RIKEN cDNA A930005C09 gene	393719	guanine nucleotide binding protein (G protein), beta 5
BM023692	Dr.16932	Transcribed locus			Unknown [-]	fu67b03.x1 zebrafish adult brain Danio rerio cDNA clone 5334461 3', mRNA sequence.
BM023694	Dr.13571	Wu:fi03b02	wu:fi03b02		Unknown [-]	fu67b05.x1 zebrafish adult brain Danio rerio cDNA clone 5334465 3' similar to contains Alu repetitive element;, mRNA sequence.											327326	wu:fi03b02	LG 4
BM023695	Dr.14073	Wu:fj78f01	wu:fj78f01		Unknown [-]	fu67b06.x1 zebrafish adult brain Danio rerio cDNA clone 5334467 3', mRNA sequence.	pir:I39062		PROTGI=2119332; PROTID=pir:I39062; PCT=52.73; ALN=211	ref:NP_038542.1		PROTGI=7305037; PROTID=ref:NP_038542.1; PCT=53.77; ALN=204	Hs.274122	Erythrocyte membrane protein band 4.9 (dematin)	Mm.210863	Erythrocyte protein band 4.9	337492	wu:fj78f01	LG 10
BG305568					Unknown [-]	fm05c02.x1 Zebrafish adult retina cDNA Danio rerio cDNA clone 4145282 3' similar to contains element MER30 repetitive element ;, mRNA sequence.
AI477055	Dr.30259	Proteasome (prosome, macropain) 26S subunit, non-ATPase, 11	psmd11	binding||cytosol||protein complex	Unknown [-]	fb55b06.x1 Zebrafish WashU MPIMG EST Danio rerio cDNA clone IMAGE:3715763 3', mRNA sequence.	pir:JC6524		PROTGI=7451898; PROTID=pir:JC6524; PCT=91.23; ALN=422				Hs.443379	Proteasome (prosome, macropain) 26S subunit, non-ATPase, 11	Mm.260539||Mm.315354	Proteasome (prosome, macropain) 26S subunit, non-ATPase, 11||Similar to proteasome 26S non-ATPase subunit 11	322265	proteasome (prosome, macropain) 26S subunit, non-ATPase, 11	LG 12
BG303967	Dr.11531	Transcribed locus			Unknown [-]	fl28c08.x1 Sugano Kawakami zebrafish DRA Danio rerio cDNA clone 3815054 3', mRNA sequence.
AW171355	Dr.7938	Zgc:56248	zgc:56248	biological process unknown||catalytic activity||hydroxymethylglutaryl-CoA lyase activity||lyase activity	Unknown [-]	fi39e11.x1 Sugano Kawakami zebrafish DRA Danio rerio cDNA clone 2640044 3' similar to SW:HMGL_BOVIN Q29448 HYDROXYMETHYLGLUTARYL-COA LYASE ;, mRNA sequence.	ref:NP_000182.1		PROTGI=4504427; PROTID=ref:NP_000182.1; PCT=75.32; ALN=312	ref:NP_032280.1		PROTGI=6680233; PROTID=ref:NP_032280.1; PCT=76.47; ALN=306	Hs.147054	3-hydroxymethyl-3-methylglutaryl-Coenzyme A lyase-like 1	Mm.82306	3-hydroxymethyl-3-methylglutaryl-Coenzyme A lyase-like 1	394190	zgc:56248
AI721501	Dr.2661	Zgc:100787	zgc:100787	biological process unknown||calcium ion binding||cellular component unknown	Unknown [-]	fc28d11.x1 Zebrafish WashU MPIMG EST Danio rerio cDNA clone IMAGE:3722709 3', mRNA sequence.	ref:NP_036524.1		PROTGI=6912582; PROTID=ref:NP_036524.1; PCT=57.73; ALN=269	pdb:1HQV		PROTGI=14278196; PROTID=pdb:1HQV; PCT=38.62; ALN=189	Hs.470417	PEF protein with a long N-terminal hydrophobic domain	Mm.20818	RIKEN cDNA 2600002E23 gene	445249	zgc:100787
AI793690	Dr.18845	Diencephalon/mesencephalon homeobox 1	otx3	DNA binding||transcription factor activity||nucleus||transcription||regulation of transcription, DNA-dependent||development||regulation of transcription	Unknown [-]	fc51f10.x1 Zebrafish WashU MPIMG EST Danio rerio cDNA clone IMAGE:3724939 3', mRNA sequence.	sp:P32242		PROTGI=417425; PROTID=sp:P32242; PCT=42; ALN=139	ref:NP_570935.1		PROTGI=18700006; PROTID=ref:NP_570935.1; PCT=68; ALN=388	Hs.375623	Diencephalon/mesencephalon homeobox 1	Mm.213206	Orthodenticle homolog 3 (Drosophila)	142987	diencephalon/mesencephalon homeobox 1
AI793691	Dr.21751	Wu:fc51f11	wu:fc51f11		Unknown [-]	fc51f11.x1 Zebrafish WashU MPIMG EST Danio rerio cDNA clone IMAGE:3724941 3', mRNA sequence.	sp:O15075		PROTGI=6225242; PROTID=sp:O15075; PCT=87.92; ALN=240	ref:NP_064362.1		PROTGI=9910164; PROTID=ref:NP_064362.1; PCT=87.08; ALN=240	Hs.437045||Hs.507755	Doublecortin and CaM kinase-like 2||Doublecortin and CaM kinase-like 1	Mm.44490||Mm.295263	Doublecortin and CaM kinase-like 2||Double cortin and calcium/calmodulin-dependent protein kinase-like 1	325021	wu:fc51f11	LG 10
BI982384	Dr.16768	Tryptophan rich basic protein	wrb		Unknown [-]	fu61a10.x1 zebrafish adult brain Danio rerio cDNA clone 5333683 3' similar to SW:WRB_HUMAN O00258 TRYPTOPHAN-RICH PROTEIN ;, mRNA sequence.	sp:O00258		PROTGI=12643986; PROTID=sp:O00258; PCT=71.34; ALN=164				Hs.198308	Tryptophan rich basic protein	Mm.255063	Tryptophan rich basic protein	335756	tryptophan rich basic protein	LG 15
BI428494	Dr.11059	Zgc:109987		biological process unknown||molecular function unknown||cellular component unknown	Unknown [-]	fr84g05.y1 zebrafish adult brain Danio rerio cDNA clone 4967601 5' similar to SW:VATM_HUMAN O15342 VACUOLAR ATP SYNTHASE SUBUNIT H ;, mRNA sequence.	sp:O15342		PROTGI=3024811; PROTID=sp:O15342; PCT=67.50; ALN=80	ref:NP_079548.1		PROTGI=13384606; PROTID=ref:NP_079548.1; PCT=67.50; ALN=80	Hs.351612	Chromosome 7 open reading frame 32	Mm.30214	RIKEN cDNA 0610006O14 gene	553767	zgc:109987
AW233763	Dr.7822	ATPase, H+ transporting, lysosomal accessory protein 2	atp6ap2		Unknown [-]	fj41h07.x1 zebrafish adult brain Danio rerio cDNA 3' similar to TR:O75787 O75787 PUTATIVE VACUOLAR PROTON ATPASE MEMBRANE SECTOR ASSOCIATED PROTEIN M8-9. ;contains element OFR repetitive element ;, mRNA sequence.	ref:NP_005756.2		PROTGI=15011918; PROTID=ref:NP_005756.2; PCT=68.77; ALN=347				Hs.495960	ATPase, H+ transporting, lysosomal accessory protein 2	Mm.25148	ATPase, H+ transporting, lysosomal accessory protein 2	406296	ATPase, H+ transporting, lysosomal accessory protein 2	LG 22
AI721507	Dr.3075	Translocase of outer mitochondrial membrane 34	tomm34	binding	Unknown [-]	fc28e07.x1 Zebrafish WashU MPIMG EST Danio rerio cDNA clone IMAGE:3722724 3', mRNA sequence.	ref:NP_078880.1		PROTGI=13375809; PROTID=ref:NP_078880.1; PCT=26.12; ALN=291	ref:NP_080272.1		PROTGI=13385500; PROTID=ref:NP_080272.1; PCT=52.16; ALN=297	Hs.492373	Sperm associated antigen 1	Mm.295539	Sperm associated antigen 1	323361	translocase of outer mitochondrial membrane 34	LG 9
BI980783	Dr.16719	Transcribed locus			Unknown [-]	fu34b10.x1 zebrafish adult brain Danio rerio cDNA clone 5331402 3', mRNA sequence.
BI671368	Dr.30268	Transcribed locus			Unknown [-]	fp64e02.x1 Zebrafish adult retina cDNA Danio rerio cDNA clone 4786659 3', mRNA sequence.
BM096032	Dr.4249	Lipase, gastric	zgc:56632	catalytic activity||lipid metabolism||cellular component unknown||lipid catabolism||hydrolase activity||carboxylic ester hydrolase activity	Unknown [-]	fv29g10.x1 Sugano SJD adult male Danio rerio cDNA clone 5410002 3' similar to TR:Q9Z0M5 Q9Z0M5 LYSOSOMAL ACID LIPASE PRECURSOR. ;, mRNA sequence.	pir:S41408		PROTGI=542751; PROTID=pir:S41408; PCT=62.72; ALN=395	ref:NP_080610.1		PROTGI=13385836; PROTID=ref:NP_080610.1; PCT=58.08; ALN=394	Hs.55118||Hs.127445||Hs.523130	Lipase-like, ab-hydrolase domain containing 3||Lipase A, lysosomal acid, cholesterol esterase (Wolman disease)||Lipase, gastric	Mm.58924||Mm.75602||Mm.157545||Mm.195937||Mm.329814||Mm.329816||Mm.353851||Mm.359451	Lipase-like, ab-hydrolase domain containing 2||RIKEN cDNA 2210418G03 gene||Lysosomal acid lipase 1||Lipase-like, ab-hydrolase domain containing 3||Similar to BC055815 protein||Lipase, gastric||PREDICTED: Mus musculus similar to pregastric esterase (LOC329	406713	lipase, gastric
BI865031	Dr.13459	Transcribed locus			Unknown [-]	ft19a10.y1 Zebrafish neuronal Danio rerio cDNA clone 5081778 5', mRNA sequence.
AF262336	Dr.10652	Spectrin, beta, erythrocytic	sptb	actin binding	circulation [0008015]	Danio rerio beta-spectrin (sptb) mRNA, complete cds.	sp:Q01082		PROTGI=2493434; PROTID=sp:Q01082; PCT=61.46; ALN=2355	sp:Q62261		PROTGI=2493435; PROTID=sp:Q62261; PCT=60.47; ALN=2355	Hs.26915||Hs.503178||Hs.550902	Spectrin, beta, non-erythrocytic 2||Spectrin, beta, non-erythrocytic 1||Transcribed locus, strongly similar to XP_510006.1 PREDICTED: similar to muscle beta spectrin [Pan troglodytes]	Mm.32881||Mm.123110||Mm.329668	Similar to spectrin beta 1||Spectrin beta 2||Spectrin beta 3	58040	spectrin, beta, erythrocytic
AI657900	Dr.18354	Transcribed locus			Unknown [-]	fc14h10.y1 Zebrafish WashU MPIMG EST Danio rerio cDNA clone IMAGE:3721411 5', mRNA sequence.
BI318361	Dr.11214	Guanine nucleotide binding protein (G protein), alpha activating activity polypeptide O	gnao1	signal transducer activity||GTP binding||signal transduction||G-protein coupled receptor protein signaling pathway	Unknown [-]	fp69a05.y1 Zebrafish adult retina cDNA Danio rerio cDNA clone 4787216 5' similar to TR:O13011 O13011 ALPHA 01 SUBUNIT OF HETEROTRIMERIC GTP-BINDING PROTEIN. ;, mRNA sequence.	ref:NP_066268.1		PROTGI=10567816; PROTID=ref:NP_066268.1; PCT=95.76; ALN=354	sp:P18872		PROTGI=120975; PROTID=sp:P18872; PCT=94.07; ALN=354	Hs.241431	Guanine nucleotide binding protein (G protein), alpha activating activity polypeptide O	Mm.354720	Guanine nucleotide binding protein, alpha o	393760	guanine nucleotide binding protein (G protein), alpha activating activity polypeptide O
BM185985	Dr.29136	ATPase, Ca++ transporting, cardiac muscle, fast twitch 1 like	atp2a1l	biological process unknown||molecular function unknown||cellular component unknown	Unknown [-]	fv95g03.y1 Zebrafish SJD adult male II Danio rerio cDNA clone 5545132 5' similar to TR:P70083 P70083 SARCOPLASMIC/ENDOPLASMIC RETICULUM CALCIUM ATPASE 1A. [1] ;, mRNA sequence.	sp:O14983		PROTGI=12643544; PROTID=sp:O14983; PCT=81.80; ALN=664	sp:O55143		PROTGI=12643614; PROTID=sp:O55143; PCT=79.67; ALN=667					494489	ATPase, Ca++ transporting, cardiac muscle, fast twitch 1 like
AW116414	Dr.7337	Solute carrier family 16 (monocarboxylic acid transporters), member 3	slc16a3	transporter activity||transport||monocarboxylate porter activity||organic anion transport||integral to membrane	Unknown [-]	fi16b12.x1 Sugano Kawakami zebrafish DRA Danio rerio cDNA clone 2601311 3', mRNA sequence.	ref:NP_004198.1		PROTGI=4759112; PROTID=ref:NP_004198.1; PCT=74.11; ALN=446	sp:P57787		PROTGI=13431684; PROTID=sp:P57787; PCT=74.72; ALN=446	Hs.500761||Hs.500762||Hs.536939	Solute carrier family 16 (monocarboxylic acid transporters), member 3||Transcribed locus, strongly similar to NP_004198.1 solute carrier family 16, member 3; monocarboxylate transporter 3 [Homo sapiens]||Transcribed locus, strongly similar to XP_511760.1	Mm.28632	Solute carrier family 16 (monocarboxylic acid transporters), member 3	327276	solute carrier family 16 (monocarboxylic acid transporters), member 3	LG 12
BI476367	Dr.14075	Transcribed locus			Unknown [-]	fq27c11.x3 zebrafish adult brain Danio rerio cDNA clone 4832637 3', mRNA sequence.
AW281636	Dr.7859	Transcribed locus, weakly similar to XP_419679.1 PREDICTED: similar to Nesprin 1 (Nuclear envelope spectrin repeat protein 1) (Synaptic nuclear envelope protein 1) (Syne-1) (Myocyte nuclear envelope protein 1) (Myne-1) (Enaptin) [Gallus gallus]			Unknown [-]	fj54h11.x1 zebrafish adult brain Danio rerio cDNA 3', mRNA sequence.	pir:T12520		PROTGI=7512592; PROTID=pir:T12520; PCT=47.50; ALN=114				Hs.12967||Hs.510251	Spectrin repeat containing, nuclear envelope 1||Transcribed locus, strongly similar to NP_892006.1 nesprin 1 longest; synaptic nuclei expressed gene 1; nesprin 1; enaptin [Homo sapiens]	Mm.157716||Mm.158930||Mm.331626||Mm.331628||Mm.331631||Mm.351355||Mm.359757||Mm.359758||Mm.359759||Mm.371848||Mm.371849	Synaptic nuclear envelope 1||RIKEN cDNA 2900069M18 gene||Transcribed locus, weakly similar to XP_547851.1 PREDICTED: similar to Nesprin 2 (Nuclear envelope spectrin repeat protein 2) (Syne-2) (Synaptic nuclear envelope protein 2) (Nucleus and actin connec
[truncated: 721 more rows]
