# Supplementary material for: Genomewide Expression Analysis in Zebrafish mind bomb Alleles with Pancreas Defects of Different Severity Identifies Putative Notch Responsive Genes
Source: PLoS One. 2008 Jan 23;3(1):e1479. doi: 10.1371/journal.pone.0001479 (PMC2195453; doi:10.1371/journal.pone.0001479)
Supplement: Table S14 — List of significantly expressed genes (q = 0.0) specific to 48 hpf time point in ta52b mutants. (0.03 MB XLS) [file pone.0001479.s014.xls]

## Sheet: Sheet1
Table S14. List of significantly expressed genes (q=0.0) specific to 48 hpf time point in ta52b mutants.
Input ID	Unigene ID	Unigene Name	Gene symbol	Gene Ontology	Gene Ontology(Compugen)	Unigene Name(Compugen)	Human_prot_simil_id	Human_simil_descp	Human_prot_identity	Mouse_prot_simil_id	Mouse_simil_descp	Mouse_prot_identity	HomoloGene ID(Human)	HomoloGene Name(Human)	HomoloGene ID(Mouse)	HomoloGene Name(Mouse)	Entrez GeneID	Entrez Gene	Chromosome
Up-regulated genes
BM071153	Dr.14782	Transcribed locus, moderately similar to NP_000818.1 glutamate receptor, ionotropic, AMPA 1; AMPA 1 [Homo sapiens]			Unknown [-]	fv03b09.x1 zebrafish adult brain Danio rerio cDNA clone 5385544 3', mRNA sequence.	pir:S49460		PROTGI=1072448; PROTID=pir:S49460; PCT=80.22; ALN=91	ref:NP_062665.1		PROTGI=9790091; PROTID=ref:NP_062665.1; PCT=79.12; ALN=91	Hs.32763||Hs.503743	Glutamate receptor, ionotropic, AMPA 2||Glutamate receptor, ionotrophic, AMPA 4	Mm.209263||Mm.220224	Glutamate receptor, ionotropic, AMPA4 (alpha 4)||Glutamate receptor, ionotropic, AMPA2 (alpha 2)
AL591382					Unknown [0000000]	Zebrafish DNA sequence from clone XX-105L16 on chromosome 7 Contains the nitr4.2 gene for the novel immune-type receptor 4.2, part of the nitr1.23, nitr1.24, nitr1.25, nitr1.26, nitr1.27, nitr1.28, nitr1.29, nitr2.10 and nitr5.3 genes, a novel and a puta											368709	si:busm1-105l16.2
BG306472	Dr.46920	Transcribed locus			Unknown [-]	fm56d10.x1 Zebrafish adult retina cDNA Danio rerio cDNA clone 4199467 3', mRNA sequence.
AI641420	Dr.33057	Wu:fc14g09	wu:fc14g09		Unknown [-]	fc14g09.x1 Zebrafish WashU MPIMG EST Danio rerio cDNA clone IMAGE:3721408 3', mRNA sequence.											323941	wu:fc14g09	LG 9
BG305602	Dr.9871	Recoverin	rcv1	calcium ion binding||calcium ion binding	Unknown [-]	fm06d02.x1 Zebrafish adult retina cDNA Danio rerio cDNA clone 4145331 3', mRNA sequence.	pir:JC1227		PROTGI=107566; PROTID=pir:JC1227; PCT=65.62; ALN=192	pir:S21155		PROTGI=109502; PROTID=pir:S21155; PCT=65.62; ALN=192	Hs.80539	Recoverin	Mm.235863	Recoverin	335650	recoverin	LG 16
BM024686	Dr.46710	Transcribed locus			Unknown [-]	fu71b10.x1 zebrafish adult brain Danio rerio cDNA clone 5334859 3', mRNA sequence.
BI846567					Unknown [-]	fq79g10.x1 Zebrafish neuronal Danio rerio cDNA clone 4886587 3' similar to TR:Q9T6Q4 Q9T6Q4 CYTOCHROME OXIDASE I ;contains element TAR1 repetitive element ;, mRNA sequence.
BI880311	Dr.20696	Transcribed locus			Unknown [-]	fm75c12.x1 Zebrafish adult retina cDNA Danio rerio cDNA clone 4201342 3', mRNA sequence.
AW281686	Dr.7447	Wu:fj53b07	wu:fj53b07		Unknown [-]	fj53b07.x1 zebrafish adult brain Danio rerio cDNA 3', mRNA sequence.											336166	wu:fj53b07	LG 16
BI880252	Dr.16886	Zgc:65851	zgc:65851	biological process unknown||structural molecule activity||intermediate filament	Unknown [-]	fm74f08.x1 Zebrafish adult retina cDNA Danio rerio cDNA clone 4201119 3', mRNA sequence.	pir:S07144		PROTGI=107182; PROTID=pir:S07144; PCT=47.56; ALN=545	sp:P08551		PROTGI=417355; PROTID=sp:P08551; PCT=49.46; ALN=532	Hs.521461	Neurofilament, light polypeptide 68kDa	Mm.1956	Neurofilament, light polypeptide	321113	zgc:65851
AF132446	Dr.8202	Paired-like homeodomain transcription factor 2a	pitx2a	DNA binding||transcription factor activity||nucleus||regulation of transcription, DNA-dependent||development||regulation of transcription	transcription regulation [0006355]	Danio rerio transcription factor Pitx2 isoform c (pitx2) mRNA, complete cds.	sp:Q99697		PROTGI=6174907; PROTID=sp:Q99697; PCT=93.85; ALN=258	sp:P97474		PROTGI=6174908; PROTID=sp:P97474; PCT=94.23; ALN=258	Hs.92282	Paired-like homeodomain transcription factor 2	Mm.246804	Paired-like homeodomain transcription factor 2	30164	paired-like homeodomain transcription factor 2a	LG 20
U93487				DNA binding||transcription factor activity||steroid hormone receptor activity||receptor activity||ligand-dependent nuclear receptor activity||thyroid hormone receptor activity||nucleus||transcription||regulation of transcription, DNA-dependent||metal ion binding	Unknown [0000000]	Danio rerio TRB gene, partial cds., product = TRB, location = <1..>125, protein_id = AAB68764.1, codon_start = 1, db_xref = GI:2352015, note = nuclear receptor C domain, name = CDS											30607	thyroid hormone receptor beta
BM154091	Dr.43444	Transcribed locus			Unknown [-]	fv83b10.x1 Zebrafish SJD adult male II Danio rerio cDNA clone 5543754 3', mRNA sequence.
BM186643	Dr.29684	Transcribed locus			Unknown [-]	fv75f04.y1 zebrafish adult brain Danio rerio cDNA clone 5414526 5', mRNA sequence.
Down-regulated genes
AW280057	Dr.8012	Zgc:85889	zgc:85889	biological process unknown||calcium ion binding||cellular component unknown	Unknown [-]	fj48g12.x1 zebrafish adult brain Danio rerio cDNA 3', mRNA sequence.	sp:Q15818		PROTGI=2499457; PROTID=sp:Q15818; PCT=76.36; ALN=420	sp:Q62443		PROTGI=2499458; PROTID=sp:Q62443; PCT=77.78; ALN=420	Hs.514556	Neuronal pentraxin I	Mm.5142	Neuronal pentraxin 1	405872	zgc:85889
AI641661	Dr.2016	Wu:fc22b03	wu:fc22b03		Unknown [-]	fc22b03.x1 Zebrafish WashU MPIMG EST Danio rerio cDNA clone IMAGE:3722093 3', mRNA sequence.	ref:NP_008844.1		PROTGI=5902054; PROTID=ref:NP_008844.1; PCT=84.75; ALN=59	pir:T09063		PROTGI=7513688; PROTID=pir:T09063; PCT=84.75; ALN=59	Hs.534342	Ring finger protein 5	Mm.274542||Mm.362600	Ring finger protein 5||Transcribed locus	324225	wu:fc22b03	LG 19
AW058746	Dr.17718	Wu:fc87c02	wu:fc87c02		Unknown [-]	fe47b10.x1 Zebrafish WashU MPIMG EST Danio rerio cDNA clone IMAGE:3741979 3', mRNA sequence.	sp:Q99856		PROTGI=12230034; PROTID=sp:Q99856; PCT=37.72; ALN=113	sp:Q62431		PROTGI=12230032; PROTID=sp:Q62431; PCT=41.24; ALN=96					325551	wu:fc87c02	LG 25
X69088	Dr.11847	Notch homolog 1a	notch1a	somitogenesis||somitogenesis||receptor activity||calcium ion binding||transcription||regulation of transcription, DNA-dependent||Notch signaling pathway||development||neurogenesis||membrane||integral to membrane||cell differentiation||exocrine pancreas development||regulation of endodermal cell fate specification||positive regulation of mesodermal cell fate specification||regulation of development	binding/fusion of sperm to egg plasma membrane [0007342]	B.rerio Notch mRNA.	pir:A40043		PROTGI=107215; PROTID=pir:A40043; PCT=66.85; ALN=2421	sp:Q01705		PROTGI=1352528; PROTID=sp:Q01705; PCT=66.04; ALN=2437	Hs.495473	Notch homolog 1, translocation-associated (Drosophila)	Mm.249514||Mm.290610	Transcribed locus||Notch gene homolog 1 (Drosophila)	30718	notch homolog 1a	LG 21
AF102865	Dr.5404	Calymmin	cmn		peptidoglycan catabolism [0009253]	Danio rerio calymmin mRNA, complete cds.	pir:CGHU7L		PROTGI=1070603; PROTID=pir:CGHU7L; PCT=28.81; ALN=626	sp:P08121		PROTGI=5921190; PROTID=sp:P08121; PCT=26.23; ALN=1079	Hs.446812||Hs.454895||Hs.490162||Hs.531557	Similar to TBP-associated factor 15 isoform 1; TAF15 RNA polymerase II, TATA box binding protein (TBP)-associated factor, 68 kD; TATA box-binding protein-associated factor 2N (RNA-binding protein 56); TATA box binding protein (TBP)-associated facto...||CDNA FLJ40676 fis, clone THYMU2022213||Hornerin||Hypothetical LOC400968	Mm.162684||Mm.208047	Filaggrin||Hornerin	30208	calymmin	LG 12
AF036149	Dr.555	Neurogenin 1	neurog1	DNA binding||DNA binding||protein binding||nucleus||transcription||regulation of transcription, DNA-dependent||development||neurogenesis||neurogenesis||neurogenesis||neurogenesis||neurogenesis||cell differentiation||transcription regulator activity||regulation of transcription||negative regulation of neurogenesis	neurogenesis [0007399]	Danio rerio neurogenin related protein-1 (ngr1) mRNA, complete cds.	sp:Q92886		PROTGI=3914129; PROTID=sp:Q92886; PCT=48; ALN=206	sp:P70660		PROTGI=3914119; PROTID=sp:P70660; PCT=47; ALN=200	Hs.248149	Neurogenin 1	Mm.266665	Neurogenin 1	30239	neurogenin 1	LG 14
BM186555					Unknown [-]	fv81h09.x1 Zebrafish SJD day 8 fin regeneration Danio rerio cDNA clone 5465728 3' similar to TR:O08745 O08745 EGF-LIKE MODULE CONTAINING, MUCIN-LIKE, HORMONE RECEPTOR-LIKE SEQUENCE 1 ;, mRNA sequence.
AW058967	Dr.20958	DeltaD	dld	somitogenesis||somitogenesis||calcium ion binding||protein binding||cytoplasm||plasma membrane||cell communication||Notch signaling pathway||development||membrane||integral to membrane||PDZ domain binding||PDZ domain binding||PDZ domain binding||lateral inhibition||gut morphogenesis	Unknown [-]	fe14e02.x1 Zebrafish WashU MPIMG EST Danio rerio cDNA clone IMAGE:3738842 3', mRNA sequence.	sp:O00548		PROTGI=3121982; PROTID=sp:O00548; PCT=69.74; ALN=718	pir:I48324		PROTGI=2137258; PROTID=pir:I48324; PCT=67.54; ALN=719	Hs.379912	Delta-like 1 (Drosophila)	Mm.4875	Hypothetical protein A930024N18	30138	deltaD	LG 13
AF192763				structural molecule activity||extracellular matrix structural constituent||extracellular matrix (sensu Metazoa)||collagen||cytoplasm||phosphate transport||cell adhesion	Unknown [0000000]	Danio rerio collagen type XI alpha-2 (col11A2) gene, partial cds., product = collagen type XI alpha-2, gene = col11A2, location = <1..>189, protein_id = AAF17485.1, codon_start = 1, db_xref = GI:6572960, note = similar to exon 57 of Homo sapiens collagen											30521	collagen type XI alpha-2
BI884875	Dr.20722	Zgc:56454	zgc:56454	biological process unknown||molecular function unknown||cellular component unknown	Unknown [-]	fo66f03.y1 zebrafish gridded kidney Danio rerio cDNA clone 4725244 5' similar to TR:P70665 P70665 YOLK SAC PROTEIN 2 ;, mRNA sequence.	pir:T46250		PROTGI=11360214; PROTID=pir:T46250; PCT=50.10; ALN=487				Hs.10056	Cytosolic sialic acid 9-O-acetylesterase homolog	Mm.196345	Yolk sac gene 2	393259	zgc:56454
BG303783					Unknown [-]	fl26a07.x1 Sugano Kawakami zebrafish DRA Danio rerio cDNA clone 3814932 3' similar to TR:Q62036 Q62036 5-AZACYTIDINE INDUCED PROTEIN 1 ;, mRNA sequence.
BI979730	Dr.16632	Transcribed locus, weakly similar to NP_008858.1 sialyltransferase 4B; sialyltransferase 4B (beta-galactoside alpha-2,3-sialytransferase); alpha 2,3-ST; Gal-beta-1,3-GalNAc-alpha-2,3-sialyltransferase; CMP-N-acetylneuraminate-beta-galactosamide-alpha-2,3-			Unknown [-]	ft75b03.y1 Gong zebrafish ovary Danio rerio cDNA clone 5158996 5' similar to SW:CAG4_PIG Q02745 CMP-N-ACETYLNEURAMINATE-BETA-GALACTOSAMIDE-ALPHA-2,3-SIALYLTRANSFER ASE ;, mRNA sequence.	sp:Q11201		PROTGI=1705559; PROTID=sp:Q11201; PCT=44.38; ALN=158	sp:P54751		PROTGI=1705560; PROTID=sp:P54751; PCT=46.88; ALN=158	Hs.374257	ST3 beta-galactoside alpha-2,3-sialyltransferase 1	Mm.248334	ST3 beta-galactoside alpha-2,3-sialyltransferase 1
AI722301	Dr.42511	Transcribed locus			Unknown [-]	fc32c05.x1 Zebrafish WashU MPIMG EST Danio rerio cDNA clone IMAGE:3723080 3', mRNA sequence.
BI708370	Dr.31639	Zgc:112095			Unknown [-]	ft46g08.y1 Gong zebrafish ovary Danio rerio cDNA clone 5153847 5', mRNA sequence.	pir:A55749		PROTGI=1082798; PROTID=pir:A55749; PCT=40.65; ALN=120	sp:Q9D554		PROTGI=18202846; PROTID=sp:Q9D554; PCT=39.02; ALN=120	Hs.520192	Chromosome 1 open reading frame 55	Mm.272625	CDNA sequence BC031781	573496	similar to CG5986-PA
BI841580					Unknown [-]	ft01a06.x1 Zebrafish neuronal Danio rerio cDNA clone 5080210 3' similar to TR:Q47340 Q47340 LACZ 5'-REGION ;, mRNA sequence.
BI846231					Unknown [-]	fq79e12.y1 Zebrafish neuronal Danio rerio cDNA clone 4886495 5', mRNA sequence.
AF108655	Dr.1370	Prosaposin	psap	lysosome||lipid metabolism||sphingolipid metabolism||respiratory gaseous exchange	lipid transport [0006869]	Danio rerio prosaposin precursor, mRNA, complete cds.	pir:SAHUP		PROTGI=1360694; PROTID=pir:SAHUP; PCT=45.39; ALN=521	pir:JH0604		PROTGI=91281; PROTID=pir:JH0604; PCT=40.61; ALN=515	Hs.523004	Prosaposin (variant Gaucher disease and variant metachromatic leukodystrophy)	Mm.44242||Mm.277498	RIKEN cDNA 2310020A21 gene||Prosaposin	140811	prosaposin	LG 13
BM154771	Dr.15359	Zgc:56217	zgc:56217	biological process unknown||calcium ion binding||cellular component unknown	Unknown [-]	fv89b11.y1 Zebrafish SJD adult male II Danio rerio cDNA clone 5544164 5' similar to SW:PRVA_CYPCA P09227 PARVALBUMIN ALPHA ;, mRNA sequence.	sp:P20472		PROTGI=131100; PROTID=sp:P20472; PCT=57.01; ALN=107	pir:A37414		PROTGI=321277; PROTID=pir:A37414; PCT=57.01; ALN=107	Hs.295449	Parvalbumin	Mm.2766	Parvalbumin	393181	zgc:56217
BI671872	Dr.15305	Transcribed locus			Unknown [-]	fs54a05.y1 Zebrafish SJD day 8 fin regeneration Danio rerio cDNA clone 5071400 5', mRNA sequence.
BI889820					Unknown [-]	ZF637-2-001575 Zebrafish shield stage whole embryo cDNA library MPMGp637 Danio rerio cDNA clone MPMGP637_3E11;MPMGP637E113 5', mRNA sequence.
BI671514					Unknown [-]	fs49c09.y1 Zebrafish SJD day 8 fin regeneration Danio rerio cDNA clone 5071097 5', mRNA sequence.
BE202144	Dr.23372	Transcribed locus			Unknown [-]	fl07c05.x1 Zebrafish Research Genetics C32 fin Danio rerio cDNA 3', mRNA sequence.
AI877922	Dr.30615	Hatching enzyme 1	he1	proteolysis and peptidolysis||metallopeptidase activity||zinc ion binding||astacin activity	Unknown [-]	fc55b10.y1 Zebrafish WashU MPIMG EST Danio rerio cDNA clone IMAGE:3725275 5' similar to TR:O13116 O13116 CHORIOLYSIN H. ;, mRNA sequence.	pir:HYHUMA		PROTGI=2144508; PROTID=pir:HYHUMA; PCT=36.72; ALN=252	pir:A40195		PROTGI=91080; PROTID=pir:A40195; PCT=38.50; ALN=222	Hs.179704	Meprin A, alpha (PABA peptide hydrolase)	Mm.5346	Meprin 1 alpha	407971	hatching enzyme 1
AI883406	Dr.344	CDNA clone IMAGE:5605247			Unknown [-]	fc63f01.y1 Zebrafish WashU MPIMG EST Danio rerio cDNA clone IMAGE:3726073 5' similar to gb:J02854 MYOSIN REGULATORY LIGHT CHAIN 2, SMOOTH MUSCLE ISOFORM (HUMAN);, mRNA sequence.	pir:A32031		PROTGI=107146; PROTID=pir:A32031; PCT=91.86; ALN=172	ref:NP_080340.1		PROTGI=13385562; PROTID=ref:NP_080340.1; PCT=90.12; ALN=172	Hs.190086||Hs.464472||Hs.504687	Myosin regulatory light chain MRCL3||Myosin regulatory light chain MRLC2||Myosin, light polypeptide 9, regulatory	Mm.261329||Mm.271770||Mm.306770||Mm.358800	RIKEN cDNA 2900073G15 gene||Similar to Myl9 protein||Myosin light chain, regulatory B||Myosin, light polypeptide 9, regulatory
Y08321	Dr.25683	Cathepsin L, b	ctslb	cysteine-type endopeptidase activity||extracellular region||rRNA processing||proteolysis and peptidolysis||peptidase activity||cysteine-type peptidase activity||hydrolase activity||secretory pathway	proteolysis and peptidolysis [0006508]	D.rerio mRNA for cathepsin L.	sp:O60911		PROTGI=12644075; PROTID=sp:O60911; PCT=60.30; ALN=330	sp:P06797		PROTGI=115742; PROTID=sp:P06797; PCT=61.19; ALN=335	Hs.87417||Hs.418123||Hs.546696	Cathepsin L2||Cathepsin L||CDNA FLJ25898 fis, clone CBR03893	Mm.930||Mm.375783	Cathepsin L||Transcribed locus	30443	cathepsin L, b	LG 12
AI545424	Dr.37878	Wu:fb81a08	wu:fb81a08		Unknown [-]	fb81a08.x1 Zebrafish WashU MPIMG EST Danio rerio cDNA clone IMAGE:3718262 3', mRNA sequence.											323081	wu:fb81a08	LG 24
AI882824	Dr.1508	Zgc:63825	zgc:63825	cellular component unknown||hydrolase activity	Unknown [-]	fd21f10.x1 Sugano Kawakami zebrafish DRA Danio rerio cDNA clone 2352235 3' similar to SW:PPA5_MOUSE Q05117 TARTRATE-RESISTANT ACID PHOSPHATASE TYPE 5 PRECURSOR ;, mRNA sequence.	ref:NP_001602.1		PROTGI=4501873; PROTID=ref:NP_001602.1; PCT=61.07; ALN=296	pir:JN0787		PROTGI=484473; PROTID=pir:JN0787; PCT=61.07; ALN=296	Hs.1211	Acid phosphatase 5, tartrate resistant	Mm.46354	Acid phosphatase 5, tartrate resistant	406801	zgc:63825	LG 6
AI942987	Dr.17892	Id:ibd2282	id:ibd2282		Unknown [-]	fc80e07.x1 Zebrafish WashU MPIMG EST Danio rerio cDNA clone IMAGE:3727716 3', mRNA sequence.											57963	id:ibd2282	LG 8
BI890842	Dr.37897	Wu:fc41c09	wu:fc41c09		Unknown [-]	ZF637-3-000097 Zebrafish shield stage whole embryo cDNA library MPMGp637 Danio rerio cDNA clone MPMGp637_24N13;MPMGp637N1324 5', mRNA sequence.	pir:T12535		PROTGI=7512558; PROTID=pir:T12535; PCT=39.39; ALN=229				Hs.499620	Gem (nuclear organelle) associated protein 4	Mm.188413	Gem (nuclear organelle) associated protein 4	321067	sb:cb55	LG 15
BG305944	Dr.18344	Transcribed locus			Unknown [-]	fm14f02.x1 Zebrafish adult retina cDNA Danio rerio cDNA clone 4146195 3' similar to TR:Q9UIT1 Q9UIT1 SMOOTHELIN-A. [1] ;, mRNA sequence.	ref:NP_008863.2		PROTGI=15011840; PROTID=ref:NP_008863.2; PCT=77; ALN=118	ref:NP_038898.1		PROTGI=7305505; PROTID=ref:NP_038898.1; PCT=87; ALN=129	Hs.149098	Smoothelin	Mm.188516	Smoothelin
AI331043	Dr.20197	Zgc:103664	zgc:103664	biological process unknown||molecular function unknown	Unknown [-]	fb04g01.y1 zebrafish fin day1 regeneration Danio rerio cDNA 5', mRNA sequence.	ref:NP_003618.1		PROTGI=4505971; PROTID=ref:NP_003618.1; PCT=52.15; ALN=285	ref:NP_067373.1		PROTGI=10946744; PROTID=ref:NP_067373.1; PCT=28.78; ALN=137	Hs.160550	Solute carrier family 43, member 2	Mm.11186	Solute carrier family 43, member 2	494042	zgc:103664
AI721527					Unknown [-]	fc28g09.x1 Zebrafish WashU MPIMG EST Danio rerio cDNA clone IMAGE:3722752 3', mRNA sequence.
AI544522	Dr.2010	Si:dkeyp-90a8.2	si:dkeyp-90a8.2		Unknown [-]	fb76c04.x1 Zebrafish WashU MPIMG EST Danio rerio cDNA clone IMAGE:3717798 3', mRNA sequence.	ref:NP_005752.1		PROTGI=5032223; PROTID=ref:NP_005752.1; PCT=63.11; ALN=122	ref:NP_061267.1		PROTGI=9055376; PROTID=ref:NP_061267.1; PCT=63.11; ALN=122	Hs.476209	Plexin B1	Mm.53862	Plexin B1	322900	si:dkeyp-90a8.2	LG 7
AW826754					Unknown [-]	fk57e07.x1 Zebrafish adult retina cDNA Danio rerio cDNA 3', mRNA sequence.
BI672832	Dr.14428	Transcribed locus			Unknown [-]	ft38a03.y1 Gong zebrafish testis Danio rerio cDNA clone 5152781 5', mRNA sequence.							Hs.351265||Hs.367437	Hypothetical protein FLJ25444||Hypothetical protein MGC33948	Mm.26078	RIKEN cDNA 4930550C14 gene
