# Supplementary material for: Genomewide Expression Analysis in Zebrafish mind bomb Alleles with Pancreas Defects of Different Severity Identifies Putative Notch Responsive Genes
Source: PLoS One. 2008 Jan 23;3(1):e1479. doi: 10.1371/journal.pone.0001479 (PMC2195453; doi:10.1371/journal.pone.0001479)
Supplement: Table S16 — List of significantly expressed genes (q = 0.0) common in at least two data sets. (0.02 MB XLS) [file pone.0001479.s016.xls]

## Sheet: 405106
Table S16. List of significantly expressed genes (q=0.0) common in at least two data sets. The three data sets used for this analysis include the common gene sets in all three mutant alleles at 72 hpf, and 48 hpf, and genes common at all three time points for ta52b mutant.
Input ID	Unigene ID	Unigene Name	Gene symbol	Gene Ontology	Gene Ontology(Compugen)	Unigene Name(Compugen)	Human_prot_simil_id	Human_simil_descp	Human_prot_identity	Mouse_prot_simil_id	Mouse_simil_descp	Mouse_prot_identity	HomoloGene ID(Human)	HomoloGene Name(Human)	HomoloGene ID(Mouse)	HomoloGene Name(Mouse)	Entrez GeneID	Entrez Gene	Chromosome
Up-regulated genes
AB055669	Dr.25291	D93 mRNA, 3UTR, partial sequence			Unknown [0000000]	Danio rerio D93 mRNA, 3'UTR, partial sequence.	sp:P52742		PROTGI=1731411; PROTID=sp:P52742; PCT=52.10; ALN=167	sp:P08043		PROTGI=125631; PROTID=sp:P08043; PCT=47.90; ALN=167
AF006831	Dr.19380	Thymosin, beta	LOC402820	actin binding||cytoplasm||cytoskeleton||cytoskeleton organization and biogenesis	immune response [0006955]	Danio rerio beta-thymosin mRNA, complete cds.	ref:NP_066926.1		PROTGI=10863895; PROTID=ref:NP_066926.1; PCT=78.57; ALN=42	pir:A37217		PROTGI=111143; PROTID=pir:A37217; PCT=77.27; ALN=43	Hs.100914||Hs.159201||Hs.547676	Centrosomal protein 192 kDa||Thymosin, beta 4, Y-linked||CDNA clone IMAGE:3910094, partial cds	Mm.30857||Mm.31760||Mm.151338||Mm.312842||Mm.374497	RIKEN cDNA 4631422C13 gene||RIKEN cDNA D430014P18 gene||Transcribed locus, weakly similar to XP_537341.1 PREDICTED: similar to centrosomal protein 192 kDa isoform 1 [Canis familiaris]||RIKEN cDNA 1700034B16 gene||Transcribed locus, weakly similar to XP_537341.1 PREDICTED: similar to centrosomal protein 192 kDa isoform 1 [Canis familiaris]	402820	thymosin, beta
AI384943	Dr.38307	Wu:fb11f10	wu:fb11f10		Unknown [-]	fb11f10.x1 zebrafish fin day0 regeneration Danio rerio cDNA 3', mRNA sequence.											336485	wu:fb11f10	LG 7
AW184433	Dr.22334	Zgc:112035		biological process unknown||molecular function unknown||cellular component unknown	Unknown [-]	fj14b06.y1 Zebrafish adult olfactory Danio rerio cDNA 5' similar to SW:CD20_HUMAN P11836 B-LYMPHOCYTE ANTIGEN CD20 ;, mRNA sequence.	ref:NP_113645.1		PROTGI=13899295; PROTID=ref:NP_113645.1; PCT=42.86; ALN=168	ref:NP_071875.1		PROTGI=11967957; PROTID=ref:NP_071875.1; PCT=35.89; ALN=196			Mm.2072||Mm.33957||Mm.139320||Mm.233909||Mm.353643||Mm.361429	Membrane-spanning 4-domains, subfamily A, member 4D||Membrane-spanning 4-domains, subfamily A, member 4B||RIKEN cDNA 5033428B15 gene||Similar to membrane-spanning 4-domains, subfamily A, member 4C; membrane-spanning 4-domains, subfamily A, member 9||Membrane-spanning 4-domains, subfamily A, member 4C||Transcribed locus	550363	zgc:112035
AW282034	Dr.7880	Transcribed locus			Unknown [-]	fj61c07.x1 zebrafish adult brain Danio rerio cDNA 3' similar to contains element LTR6 repetitive element ;, mRNA sequence.
AW422298	Dr.14282	Activating transcription factor 3	zgc:55526	DNA binding||nucleus||regulation of transcription, DNA-dependent	Unknown [-]	fi60f08.y1 Sugano Kawakami zebrafish DRA Danio rerio cDNA clone 2642055 5' similar to gb:L19871 TRANSCRIPTION FACTOR ATF-3 (HUMAN );, mRNA sequence.	pir:A54025		PROTGI=1082843; PROTID=pir:A54025; PCT=70.97; ALN=181	sp:Q60765		PROTGI=2497472; PROTID=sp:Q60765; PCT=71.98; ALN=181	Hs.460	Activating transcription factor 3	Mm.2706	Activating transcription factor 3	393939	activating transcription factor 3
BE605893	Dr.24185	Transcribed locus			Unknown [-]	fl22g12.x1 Zebrafish Research Genetics C32 fin Danio rerio cDNA 3', mRNA sequence.
BG302581	Dr.24233	Fibronectin 1b	fn1l	extracellular region	Unknown [-]	fl37a06.x1 Sugano Kawakami zebrafish DRA Danio rerio cDNA clone 3815723 3' similar to TR:O93406 O93406 FIBRONECTIN. ;, mRNA sequence.	pir:FNHU		PROTGI=279675; PROTID=pir:FNHU; PCT=54.54; ALN=2386	sp:P11276		PROTGI=2506873; PROTID=sp:P11276; PCT=39.35; ALN=1825	Hs.203717||Hs.496434||Hs.520771	Fibronectin 1||Transcribed locus, weakly similar to NP_997647.1 fibronectin 1 isoform 1 preproprotein; cold-insoluble globulin; migration-stimulating factor [Homo sapiens]||Transcribed locus, strongly similar to NP_997647.1 fibronectin 1 isoform 1 preproprotein; cold-insoluble globulin; migration-stimulating factor [Homo sapiens]	Mm.193099	Fibronectin 1	334613	fibronectin 1b	LG 1
BG727181	Dr.9617	Zgc:77038	zgc:77038	molecular function unknown||intracellular signaling cascade||cellular component unknown	Unknown [-]	fo83b06.x1 zebrafish gridded kidney Danio rerio cDNA clone 4726595 3', mRNA sequence.	pir:JC5761		PROTGI=7512372; PROTID=pir:JC5761; PCT=60.43; ALN=210	ref:NP_031733.1		PROTGI=6671758; PROTID=ref:NP_031733.1; PCT=60.43; ALN=210	Hs.527973	Suppressor of cytokine signaling 3	Mm.3468	Suppressor of cytokine signaling 3	406596	zgc:77038
BG891932	Dr.1259	Wu:fa98e11	wu:fa98e11		Unknown [-]	fp43g06.x1 zebrafish gridded kidney Danio rerio cDNA clone 4759498 3', mRNA sequence.											337130	wu:fa98e11
BI671008					Unknown [-]	fp59d07.x1 Zebrafish adult retina cDNA Danio rerio cDNA clone 4786236 3', mRNA sequence.
BI672412	Dr.33776	Wu:fc16h11	wu:fc16h11		Unknown [-]	ft39g03.x1 Gong zebrafish testis Danio rerio cDNA clone 5153092 3', mRNA sequence.											324018	wu:fc16h11	LG 6
BI843214	Dr.6401	Wu:fj05h12	wu:fj05h12		Unknown [-]	ft58g01.x1 Gong zebrafish ovary Danio rerio cDNA clone 5157673 3' similar to contains element MER33 repetitive element ;, mRNA sequence.											335368	wu:fj05h12	LG 9
BI982141	Dr.3199	Transcribed locus, weakly similar to XP_418260.1 PREDICTED: similar to SR-related CTD associated factor 6 [Gallus gallus]			Unknown [-]	fu60g05.x1 zebrafish adult brain Danio rerio cDNA clone 5333960 3', mRNA sequence.	sp:Q04844		PROTGI=1168301; PROTID=sp:Q04844; PCT=64.10; ALN=78	sp:P20782		PROTGI=113093; PROTID=sp:P20782; PCT=65.38; ALN=78	Hs.386465	Calcium homeostasis endoplasmic reticulum protein	Mm.30136	Calcium homeostasis endoplasmic reticulum protein
BM102193	Dr.16132	Transcribed locus			Unknown [-]	fv14c08.x1 zebrafish adult brain Danio rerio cDNA clone 5386383 3', mRNA sequence.
U89710	Dr.264	Gefiltin	gefiltin	structural molecule activity||intermediate filament	myogenesis [0007519]	Danio rerio gefiltin mRNA, complete cds.	ref:NP_116116.1		PROTGI=14249342; PROTID=ref:NP_116116.1; PCT=55.18; ALN=470	sp:P46660		PROTGI=1168394; PROTID=sp:P46660; PCT=56.67; ALN=462	Hs.500916	Internexin neuronal intermediate filament protein, alpha	Mm.276251	Internexin neuronal intermediate filament protein, alpha	30230	gefiltin	LG 1
Down-regulated genes
AF174393	Dr.14127	Glial fibrillary acidic protein	gfap	structural molecule activity||oxygen transporter activity||cytoplasm||intermediate filament||transport||oxygen transport||type III intermediate filament	myogenesis [0007519]	Danio rerio glial fibrillary acidic protein (gfap) mRNA, partial cds.	sp:P14136		PROTGI=121135; PROTID=sp:P14136; PCT=70.76; ALN=383	pir:VEMSGF		PROTGI=319914; PROTID=pir:VEMSGF; PCT=70.23; ALN=383	Hs.514227||Hs.542696	Glial fibrillary acidic protein||Transcribed locus, strongly similar to NP_002046.1 glial fibrillary acidic protein [Homo sapiens]	Mm.1239	Glial fibrillary acidic protein	30646	glial fibrillary acidic protein	LG 3
AI354050	Dr.36278	Provisional gene CK738893	provisionalck738893		Unknown [-]	zeh1328.seq.F Zebrafish Embryonic Heart cDNA Library Danio rerio cDNA 5', mRNA sequence.											492283	provisional gene CK738893
AI522447	Dr.30326	DeltaA	dla	calcium ion binding||protein binding||cell communication||Notch signaling pathway||development||embryonic pattern specification||membrane||integral to membrane	Unknown [-]	fb22a08.x1 Zebrafish WashU MPIMG EST Danio rerio cDNA clone IMAGE:3712598 3', mRNA sequence.	sp:O00548		PROTGI=3121982; PROTID=sp:O00548; PCT=64.60; ALN=713	pir:I48324		PROTGI=2137258; PROTID=pir:I48324; PCT=64.58; ALN=720	Hs.379912	Delta-like 1 (Drosophila)	Mm.4875	Hypothetical protein A930024N18	30131	deltaA	LG 1
AI601390	Dr.31979	Wu:fc10f03	wu:fc10f03		Unknown [-]	fc10f03.x1 Zebrafish WashU MPIMG EST Danio rerio cDNA clone IMAGE:3720989 3', mRNA sequence.											323809	wu:fc10f03
AI878715	Dr.3920	Oligodendrocyte lineage transcription factor 2	olig2	nucleus||neuroblast fate determination||glial cell fate determination||transcription regulator activity||regulation of transcription||positive regulation of neurogenesis	Unknown [-]	fc64h07.x1 Zebrafish WashU MPIMG EST Danio rerio cDNA clone IMAGE:3726205 3', mRNA sequence.	sp:Q13516		PROTGI=6685867; PROTID=sp:Q13516; PCT=58.63; ALN=278	ref:NP_058663.1		PROTGI=8393874; PROTID=ref:NP_058663.1; PCT=58.51; ALN=273	Hs.195398	Oligodendrocyte transcription factor 3	Mm.156946	Oligodendrocyte transcription factor 3	325288	oligodendrocyte lineage transcription factor 2	LG 4
AW058837	Dr.29133	Zgc:103619	zgc:103619	biological process unknown||molecular function unknown||cellular component unknown	Unknown [-]	fe48h03.x1 Zebrafish WashU MPIMG EST Danio rerio cDNA clone IMAGE:3742133 3', mRNA sequence.	ref:NP_057041.1		PROTGI=7705724; PROTID=ref:NP_057041.1; PCT=82.06; ALN=223				Hs.447794	Likely ortholog of mouse monocyte macrophage 19	Mm.24772	APAF1 interacting protein	447941	zgc:103619
AW777320	Dr.32667	Wu:fk42c12	wu:fk42c12		Unknown [-]	fk42c12.x1 Zebrafish 15-19hr embryonic cDNA Danio rerio cDNA 3', mRNA sequence.	sp:P14136		PROTGI=121135; PROTID=sp:P14136; PCT=71; ALN=165	pir:VEMSGF		PROTGI=319914; PROTID=pir:VEMSGF; PCT=69; ALN=165					334645	wu:fk42c12	LG 3
BG985680	Dr.34996	Id:ibd2036	id:ibd2036		Unknown [-]	2036 NICHD Zebrafish normalized I Danio rerio cDNA clone 2036, mRNA sequence.	pir:I38239		PROTGI=2136186; PROTID=pir:I38239; PCT=76.92; ALN=51	sp:P53784		PROTGI=1711466; PROTID=sp:P53784; PCT=76.92; ALN=51	Hs.157429	SRY (sex determining region Y)-box 3	Mm.35784	SRY-box containing gene 3	338124	id:ibd2036
BI671295					Unknown [-]	fp63e04.x1 Zebrafish adult retina cDNA Danio rerio cDNA clone 4786662 3' similar to contains element MER1 repetitive element ;, mRNA sequence.
BI706995					Unknown [-]	fq13e09.y1 Zebrafish adult retina cDNA Danio rerio cDNA clone 4791281 5', mRNA sequence.
BI710126	Dr.4299	Wu:fb83d05	wu:fb83d05		Unknown [-]	fq19a09.y1 zebrafish adult brain Danio rerio cDNA clone 4831769 5', mRNA sequence.											323155	wu:fb83d05	LG 7
BI841594	Dr.38309	Im:7142133		biological process unknown||molecular function unknown||cellular component unknown	Unknown [-]	ft01c12.x1 Zebrafish neuronal Danio rerio cDNA clone 5080318 3', mRNA sequence.	ref:NP_005121.1		PROTGI=4826754; PROTID=ref:NP_005121.1; PCT=28.82; ALN=221	ref:NP_032035.1		PROTGI=7106317; PROTID=ref:NP_032035.1; PCT=29.18; ALN=226	Hs.1690	Fibroblast growth factor binding protein 1	Mm.46053	Fibroblast growth factor binding protein 1	497419	im:7142133
BI886648	Dr.47156	Wu:fb53f04	wu:fb53f04		Unknown [-]	ZF637-1-000903 Zebrafish shield stage whole embryo cDNA library MPMGp637 Danio rerio cDNA clone MPMGp637_16O14;MPMGp637O1416 5', mRNA sequence.													LG 11
BM072241	Dr.30552	Hairy and enhancer of split 5 (Drosophila)	hes5	nucleus||transcription regulator activity||regulation of transcription	Unknown [-]	fv07b05.x1 zebrafish adult brain Danio rerio cDNA clone 5385920 3', mRNA sequence.	sp:Q9Y543		PROTGI=12643954; PROTID=sp:Q9Y543; PCT=32.72; ALN=134	pir:A55438		PROTGI=1083544; PROTID=pir:A55438; PCT=43.45; ALN=149	Hs.57971	Hairy and enhancer of split 5 (Drosophila)	Mm.137268	Hairy and enhancer of split 5 (Drosophila)	359836	hairy and enhancer of split 5 (Drosophila)
X97332	Dr.5372	Hairy-related 4	her4	somite specification||DNA binding||double-stranded DNA binding||nucleus||regulation of transcription, DNA-dependent||Notch signaling pathway||anterior/posterior pattern formation||transcription regulator activity||regulation of transcription	transcription regulation [0006355]	D.rerio mRNA for HER-4 DNA binding protein.	ref:NP_036391.1		PROTGI=6912414; PROTID=ref:NP_036391.1; PCT=29.19; ALN=148	pir:A55438		PROTGI=1083544; PROTID=pir:A55438; PCT=44.52; ALN=135	Hs.57971	Hairy and enhancer of split 5 (Drosophila)	Mm.137268	Hairy and enhancer of split 5 (Drosophila)	30301	hairy-related 4	LG 23
