# Supplementary material for: Genomewide Expression Analysis in Zebrafish mind bomb Alleles with Pancreas Defects of Different Severity Identifies Putative Notch Responsive Genes
Source: PLoS One. 2008 Jan 23;3(1):e1479. doi: 10.1371/journal.pone.0001479 (PMC2195453; doi:10.1371/journal.pone.0001479)
Supplement: Table S17 — Zebrafish pancreas development related genes. (0.02 MB XLS) [file pone.0001479.s017.xls]

## Sheet: Sheet1
Table S17. Zebrafish pancreas development related genes. The q-value(%) indicates the statistical significance of difference in gene expression. The Numerator value (log2) indicates the fold change difference in gene expression.
Gene ID	Gene symbol	Numerator(r)	q-value(%)	Numerator(r)	q-value(%)	Numerator(r)	q-value(%)
		ta52b		m132		tfi91
AI667403	sb:cb589	-0.657425	0	-0.101582	12.1147	-0.16992	0.216119
AJ011788	cldn7	0.624966	0	0.138784	6.3688	0.15258	0.0321627
AW019843	sst1	-0.685455	0	0.169134	0.441691	0.0913554	2.40567
AY032595	prox1	-0.522092	0	-0.120435	8.93437	-0.0775429	1.03559
BI839240	mpp1	0.700177	0	0.0269295	29.89	0.09235	2.40567
BI841916	c20orf149l	0.980847	0	-0.319394	6.3688	0.127044	2.40567
BI865578	smox	0.535573	0	-0.0856657	8.93437	0.249741	0
BM101561	ctrb1	-0.483087	0	0.0825693	15.3139	0.0511956	7.11638
BM183964	glo1	0.491526	0	0.174468	2.55903	0.324462	0
Z22762	foxa2	0.808918	0	-0.246699	0	-0.0430785	12.5064
BI705747	hoxb8a	-0.406839	0.00934921	-0.160533	0.441691	-0.0458318	15.1455
BI896532	gpia	0.438579	0.00934921	0.323094	0	0.113482	2.40567
BI672727	abcc4	0.419745	0.0333944	-0.0673244	24.7432	0.438651	0
BG303602	mthfd1	0.426502	0.0651249	-0.0630211	32.061	-0.0984479	7.11638
BM035348	vamp2	-0.304353	0.117541	0.55405	0.821632	0.0893459	5.24403
AW116003	zgc:63471	0.306275	0.210004	0.00826661	35.5686	-0.181309	0.341506
AW154400	zgc:55398	-0.294655	0.210004	-0.0181367	36.8593	-0.16908	1.61054
BG728817	sps2	-0.296616	0.210004	-0.0215266	36.2536	-0.044402	7.11638
BI889402	zgc:101883	0.329181	0.210004	0.104525	18.723	-0.018277	22.0683
AB006087	spon1b	0.356877	0.556244	-0.0140066	37.7143	0.342998	0
AI667249	pklr	-0.289247	0.556244	-0.317952	0	0.02023	23.8258
BM101781	perp	-0.247364	0.556244	-0.140338	4.1584	0.390083	0.216119
AJ299412	hdlbp	-0.224538	0.851983	-0.0440812	15.3139	-0.0422881	15.1455
AW019091	nucb2b	0.2254	0.851983	-0.0820623	24.7432	-0.0475818	17.7431
BI879475	scg3	-0.260086	1.23523	-0.563038	0	0.107889	9.49403
AF191578	gata6	-0.208742	1.79695	0.0243159	29.89	-0.288374	0.0321627
AJ242515	gata5	0.2087	1.79695	-0.0183535	37.3167	-0.390518	0
BI672318	rdh1l	-0.190746	1.79695	-0.00813206	38.1336	0.00869743	25.2858
BF717729	zgc:92590	0.172996	2.48724	0.000287797	35.5686	-0.0766844	7.11638
AI522803	wu:fb62f03	-0.157166	3.57937	-0.0135459	37.3167	0.0804857	5.24403
AW305583	csen	-0.169281	3.57937	0.0906509	12.1147	0.266687	0
BG985703	hspd1	-0.174265	3.57937	-0.37956	0	-0.0931738	1.61054
BI892352	txnip	0.219147	3.57937	0.137926	8.93437	0.509214	0
BM184009	zgc:66382	-0.229481	3.57937	0.0698278	21.8705	-0.139541	0.105014
BI475848	gdf6a	0.148309	4.87981	0.0997679	4.1584	-0.00304321	27.7991
BI841137	zgc:73132	-0.211145	4.87981	-0.193434	2.55903	-0.044799	7.11638
BG308656	zgc:73361	0.171764	6.45766	0.135907	0.441691	0.302153	0.0118641
BG739215	sb:cb1030	0.137268	6.45766	-0.113781	8.93437	0.0428979	7.11638
BM154327	zgc:103720	0.169678	6.45766	0.0184612	35.5686	0.281122	0
BM181685	hm13	-0.180587	6.45766	-0.084302	18.723	0.105576	0.341506
AB055673	ahcy	-0.127416	8.45678	-0.165413	0.0434949	0.0621456	15.1455
AF229451	jag1b	-0.137686	8.45678	0.0455899	24.7432	-0.066986	9.49403
AF370035	mst1	0.127199	8.45678	-0.382428	0	-0.351728	0
AI942924	zgc:86841	0.118308	8.45678	-0.0546275	29.89	0.0465154	12.5064
AI959372	ccng1	0.166845	8.45678	-0.19413	1.42159	0.198869	0.341506
AY029527	sec61a	0.116889	8.45678	0.0125067	35.5686	0.0352727	17.7431
BG304255	mybbp1a	0.13687	8.45678	0.0422851	21.8705	0.222825	0
AF052245	foxa3	0.124027	10.8942	-0.0107384	38.19	-0.134621	0.341506
AF219989	arnt2	-0.12016	10.8942	0.0994078	4.1584	-0.242228	0
AI545208	sb:cb387	0.151507	13.8579	-0.360293	0	-0.282962	0
AI721634	cad	-0.125197	13.8579	-0.772342	0	-0.494824	0
BM026839	rbm19	0.118475	13.8579	0.138289	0.441691	-0.0629701	15.1455
AI641585	zgc:56559	0.0734885	20.104	0.0391006	24.7432	-0.0927615	0.341506
AW154679	zgc:63724	-0.105385	20.104	-0.18009	0.120158	-0.411084	0
AI959637	bckdk	-0.0733233	23.1999	-0.0756522	15.3139	-0.147159	0.341506
BI707602	fhl	-0.0682441	23.1999	0.0479074	24.7432	0.212793	0.105014
BI866970	pmm2	0.0735098	23.1999	-0.303514	0	-0.0581149	12.5064
BM156472	zgc:66482	0.0750435	23.1999	0.142869	0.821632	0.114573	3.62104
BI841338	mtr	-0.0507869	26.0512	0.00933536	35.5686	-0.0559284	12.5064
BI878946	pwp2h	0.06248	26.0512	-0.472458	0	-0.209487	0.216119
BI896378	zgc:66313	0.0757151	26.0512	-0.239338	0	-0.590832	0
AJ238017	sst2	0.0506728	28.8428	-0.01432	37.3167	0.00896135	25.2858
BF717521	zgc:92040	-0.0340035	31.2345	-0.116289	8.93437	-0.0110901	26.4894
BI672201	zgc:85681	0.0385325	31.2345	-0.225781	0.0434949	-0.15061	0.105014
U60804	tp53	0.0361041	31.2345	0.139966	4.1584	-0.00711869	27.3947
BM154197	zgc:92511	-0.0300508	33.3714	0.151253	0.821632	0.114731	2.40567
AB006104	arx	-0.0303158	35.3057	-0.288123	0	-0.183673	0.0579872
AJ133697	gcga	-0.0288262	35.3057	-0.182966	0.821632	-0.0126516	26.4894
BG883304	hnf4a	0.0168206	35.3057	-0.244742	0.0434949	-0.0685717	1.61054
AW019487	zgc:92041	-0.0160565	38.0481	-0.049294	15.3139	-0.127515	0.0579872
BI980715	zgc:91941	-0.00695502	39.0683	-0.0845243	15.3139	0.0177887	22.0683
AF295374	slc3a2	-0.00493063	39.9217	-0.0604962	24.7432	-0.316266	0
BG985468	fbp1	-0.00323787	40.4206	-0.738263	0	0.303822	0.216119
