# Supplementary material for: Genomewide Expression Analysis in Zebrafish mind bomb Alleles with Pancreas Defects of Different Severity Identifies Putative Notch Responsive Genes
Source: PLoS One. 2008 Jan 23;3(1):e1479. doi: 10.1371/journal.pone.0001479 (PMC2195453; doi:10.1371/journal.pone.0001479)
Supplement: Table S19 — Genes predicted to be related to zebrafish pancreas development. (0.02 MB XLS) [file pone.0001479.s019.xls]

## Sheet: Sheet1
Table S19. Genes predicted to be related to zebrafish pancreas development.
Input ID	Unigene ID	Unigene Name	Gene symbol	Gene Ontology	Gene Ontology(Compugen)	Unigene Name(Compugen)	Human_prot_simil_id	Human_simil_descp	Human_prot_identity	Mouse_prot_simil_id	Mouse_simil_descp	Mouse_prot_identity	HomoloGene ID(Human)	HomoloGene Name(Human)	HomoloGene ID(Mouse)	HomoloGene Name(Mouse)	Entrez GeneID	Entrez Gene	Chromosome
AF017266	Dr.9917	Glutamate decarboxylase 1	gad1	glutamate decarboxylase activity||amino acid metabolism||gamma-aminobutyric acid biosynthesis||lyase activity||carboxy-lyase activity||neurotransmitter biosynthesis	synaptic transmission [0007268]	Danio rerio glutamate decarboxylase (GAD67) mRNA, partial cds.	sp:Q99259		PROTGI=1352213; PROTID=sp:Q99259; PCT=82.72; ALN=587	pir:S61534		PROTGI=2146999; PROTID=pir:S61534; PCT=81.71; ALN=555	Hs.231829||Hs.420036||Hs.535126	Glutamate decarboxylase 2 (pancreatic islets and brain, 65kDa)||Glutamate decarboxylase 1 (brain, 67kDa)||Similar to Glutamate decarboxylase, 67 kDa isoform (GAD-67) (67 kDa glutamic acid decarboxylase)	Mm.4784||Mm.262824||Mm.272120	Glutamic acid decarboxylase 2||Similar to glutamic acid decarboxylase||Glutamic acid decarboxylase 1	378441	glutamate decarboxylase 1
AF198033	Dr.8149	Insulin-like growth factor binding protein 2	igfbp2	angiogenesis||regulation of cell growth||insulin-like growth factor binding||insulin-like growth factor binding||extracellular region||heart development||negative regulation of cell proliferation||growth factor binding||growth||negative regulation of body	cell proliferation [0008283]	Danio rerio insulin-like growth factor binding protein-2 mRNA, complete cds.	sp:P18065		PROTGI=124058; PROTID=sp:P18065; PCT=49.32; ALN=259	pir:JN0508		PROTGI=423481; PROTID=pir:JN0508; PCT=53.41; ALN=259	Hs.438102	Insulin-like growth factor binding protein 2, 36kDa	Mm.141936	Insulin-like growth factor binding protein 2	30743	insulin-like growth factor binding protein 2	LG 6
AW282071	Dr.7883	Zgc:112198		biological process unknown||molecular function unknown||cellular component unknown	Unknown [-]	fj61g08.x1 zebrafish adult brain Danio rerio cDNA 3', mRNA sequence.	pir:A41292		PROTGI=106112; PROTID=pir:A41292; PCT=54.78; ALN=154	sp:P48320		PROTGI=1352217; PROTID=sp:P48320; PCT=52.87; ALN=154	Hs.231829||Hs.420036||Hs.535126	Glutamate decarboxylase 2 (pancreatic islets and brain, 65kDa)||Glutamate decarboxylase 1 (brain, 67kDa)||Similar to Glutamate decarboxylase, 67 kDa isoform (GAD-67) (67 kDa glutamic acid decarboxylase)	Mm.4784||Mm.262824||Mm.272120	Glutamic acid decarboxylase 2||Similar to glutamic acid decarboxylase||Glutamic acid decarboxylase 1	550403	zgc:112198
BI533195	Dr.9288	Wu:fc21h08	wu:fc21h08	hormone activity||extracellular region||physiological process	Unknown [-]	fq97g09.y3 zebrafish fin day3 regeneration Danio rerio cDNA clone 4926545 4926545 5', mRNA sequence.	sp:P01344		PROTGI=124255; PROTID=sp:P01344; PCT=54.71; ALN=167	sp:P09535		PROTGI=124256; PROTID=sp:P09535; PCT=61.07; ALN=149	Hs.549043	Insulin-like growth factor 2 (somatomedin A)	Mm.3862	Insulin-like growth factor 2	324215	wu:fc21h08	LG 25
D38454	Dr.20916	Islet3	isl3	DNA binding||transcription factor activity||nucleus||regulation of transcription, DNA-dependent||development||zinc ion binding||regulation of transcription||metal ion binding	transcription regulation [0006355]	Zebrafish mRNA for zfIsl-3 (insulin gene enhancer binding protein homolog), complete cds.	sp:P20663		PROTGI=124927; PROTID=sp:P20663; PCT=74.86; ALN=347	ref:NP_081673.1		PROTGI=13386228; PROTID=ref:NP_081673.1; PCT=84.17; ALN=358	Hs.505||Hs.444677	ISL1 transcription factor, LIM/homeodomain, (islet-1)||ISL2 transcription factor, LIM/homeodomain, (islet-2)	Mm.42242||Mm.273996	ISL1 transcription factor, LIM/homeodomain (islet 1)||Insulin related protein 2 (islet 2)	30151	islet3	LG 7
BI887742	Dr.28258	Splicing factor, arginine/serine-rich 5	sfrs5	nuclear mRNA splicing, via spliceosome||nucleic acid binding||mRNA processing	Unknown [-]	ZF637-1-001997 Zebrafish shield stage whole embryo cDNA library MPMGp637 Danio rerio cDNA clone MPMGp637_9P16;MPMGp637P169 5', mRNA sequence.	pir:S59042		PROTGI=2136193; PROTID=pir:S59042; PCT=65.77; ALN=257	sp:O35326		PROTGI=3929369; PROTID=sp:O35326; PCT=61.24; ALN=257	Hs.166975	Splicing factor, arginine/serine-rich 5	Mm.43331||Mm.346181||Mm.375716	Splicing factor, arginine/serine-rich 5 (SRp40, HRS)||Transcribed locus, strongly similar to XP_547876.1 PREDICTED: similar to Splicing factor, arginine/serine-rich 5 (Pre-mRNA splicing factor SRP40) (Insulin-induced growth response protein CL-4) (Delayed	335396	splicing factor, arginine/serine-rich 5	LG 13
BI891976	Dr.5594	Zgc:56374	zgc:56374	endopeptidase activity||threonine endopeptidase activity||electron transporter activity||cytosol||proteasome core complex (sensu Eukaryota)||electron transport||ubiquitin-dependent protein catabolism||peptidase activity||hydrolase activity||isomerase acti	Unknown [-]	ZF637-3-001231 Zebrafish shield stage whole embryo cDNA library MPMGp637 Danio rerio cDNA clone MPMGp637_19K16;MPMGp637K1619 5', mRNA sequence.	pir:S55041		PROTGI=7513167; PROTID=pir:S55041; PCT=90.73; ALN=205	ref:NP_036101.1		PROTGI=6755202; PROTID=ref:NP_036101.1; PCT=91.71; ALN=205	Hs.66581	Protein disulfide isomerase-associated 2	Mm.32631	Protein disulfide isomerase, pancreatic	406673	zgc:56374	LG 6
AW281193	Dr.28824	Transcribed locus			Unknown [-]	fj51e09.y1 zebrafish adult brain Danio rerio cDNA 5', mRNA sequence.	ref:NP_060927.1		PROTGI=8922157; PROTID=ref:NP_060927.1; PCT=41.92; ALN=165	pir:D29149		PROTGI=91206; PROTID=pir:D29149; PCT=35.71; ALN=124	Hs.15464||Hs.124863||Hs.137274||Hs.148569||Hs.187505||Hs.190988||Hs.191599||Hs.192799||Hs.250557||Hs.272065||Hs.306764||Hs.434707||Hs.436151||Hs.501770||Hs.514999||Hs.516383||Hs.525506||Hs.530201||Hs.530628||Hs.531504||Hs.532673||Hs.534752||Hs.534908||Hs.	CDNA: FLJ21351 fis, clone COL02762||Full length insert cDNA clone ZD77F06||Transcribed locus, strongly similar to XP_524032.1 PREDICTED: similar to ribosomal protein S15; rat insulinoma gene [Pan troglodytes]||Transcribed locus, weakly similar to NP_19970	Mm.34201||Mm.251445||Mm.354963||Mm.359309||Mm.360562||Mm.378565	Psoriasis susceptibility 1 candidate 2 (human)||LOC434337||Proline rich protein HaeIII subfamily 1||Similar to open reading frame 31||Transcribed locus, weakly similar to NP_193252.1 protease inhibitor/seed storage/lipid transfer protein (LTP) family prot
BI846588	Dr.14210	Transcribed locus, weakly similar to NP_002572.2 pregnancy-associated plasma protein A preproprotein; insulin-like growth factor-dependent IGF binding protein-4 protease; aspecific BCL2 ARE-binding protein 2 [Homo sapiens]			Unknown [-]	fq80c11.x1 Zebrafish neuronal Danio rerio cDNA clone 4886420 3', mRNA sequence.	prf:2209266A		PROTGI=1588662; PROTID=prf:2209266A; PCT=59.60; ALN=198	sp:Q01102		PROTGI=266459; PROTID=sp:Q01102; PCT=26.09; ALN=174	Hs.187284	Pappalysin 2	Mm.235975	Pappalysin 2
