# Supplementary material for: Genomewide Expression Analysis in Zebrafish mind bomb Alleles with Pancreas Defects of Different Severity Identifies Putative Notch Responsive Genes
Source: PLoS One. 2008 Jan 23;3(1):e1479. doi: 10.1371/journal.pone.0001479 (PMC2195453; doi:10.1371/journal.pone.0001479)
Supplement: Table S20 — Summary of biological and technical repeats. (0.01 MB XLS) [file pone.0001479.s020.xls]

## Sheet: Sheet1
Table S20. Summary of biological and technical repeats.
	24 hpf		48 hpf		72 hpf
	Biological repeats	Technical repeats	Biological repeats	Technical repeats	Biological repeats	Technical repeats
mibta52b	2	5	2	4	2	5
mibm132	0	0	2	5	3	12
mibtfi91	0	0	2	6	2	7
